# Supplementary material for: Diversification of an emerging bacterial plant pathogen; insights into the global spread of Xanthomonas euvesicatoria pv. perforans
Source: PLoS Pathog. 2025 Apr 9;21(4):e1013036. doi: 10.1371/journal.ppat.1013036 (PMC12047805; doi:10.1371/journal.ppat.1013036)
Supplement: S1 Table — (A) BAPS cluster assignment for each strain, NCBI Accession for each genome, and associated genome assembly statistics. (B) Additional genomic data used only for ANI comparisons in Fig 1D. (XLSX) [file ppat.1013036.s008.xlsx]

## Sheet: Sheet1
S1 Table. Genome data and metadata for X. euvesicatoria pv. perforans strains.
(A) BAPS cluster assignment for each strain, accessions for each genome, and associated genome assembly statistics.
						Statistics for genomes
Strain	Cluster	Location	NCBI BioProject	NCBI Accession	JGI IMG Genome ID	Genome size	No. Contigs	N50	L50	Depth
91-118	1	Florida	PRJNA60021	GCF_000192045.2	2698537066	4909502	1	4909502	1	NA
12A	4	Canada	PRJNA941448	GCA_041647455.1	2784746733	5320515	253	38873	41	12.8
14-463-1A	5	Indiana	PRJNA941448	GCA_041647435.1	2784746718	5006111	107	100642	15	17.3
14A	4	Canada	PRJNA941448	GCA_041647415.1	2784746734	5325217	175	73151	25	13.3
16-1165A1	2	Indiana	PRJNA941448	GCA_042263725.1	2784746727	5166952	323	27947	55	12
16-1181-2	6	Indiana	PRJNA941448	GCA_041647395.1	2784746724	5133006	259	37702	44	12.4
16-1182A	5	Indiana	PRJNA941448	GCA_041647375.1	2784746725	5247221	112	94125	18	16.4
16-1184A	4	Indiana	PRJNA941448	GCA_041647355.1	2784746726	5211032	175	50162	34	13.8
16-1205A	6	Indiana	PRJNA941448	GCA_041647335.1	2784746728	5142090	109	87392	18	15.6
16-1402A	6	Indiana	PRJNA941448	GCA_041647295.1	2784746730	5137338	119	67374	23	14.8
16-974C	6	Indiana	PRJNA941448	GCA_041647315.1	2784746721	5140207	149	65024	26	14.2
16-990A	5	Indiana	PRJNA941448	GCA_041647275.1	2784746722	4947615	102	87335	17	17
16-990C	4	Indiana	PRJNA941448	GCA_041538305.1	2784746720	5048470	73	133878	13	18.9
1P4S1D	7	Italy	PRJNA941448	GCA_041647255.1	2767802335	4978782	52	200130	9	42.8
1P6S1	7	Italy	PRJNA941448	GCA_041647235.1	2767802336	5021025	60	165907	11	26.9
2P4S1	7	Italy	PRJNA941448	GCA_041647215.1	2767802337	5075253	72	143808	12	30.3
2P4S1D	7	Italy	PRJNA941448	GCA_041647175.1	2767802338	5021905	67	138813	11	38.5
2P6S1	7	Italy	PRJNA941448	GCA_041647195.1	2767802339	5074825	82	107291	14	27.9
4A	4	Canada	PRJNA941448	GCA_041647155.1	2784746731	5329962	128	91107	18	16.2
4D	4	Canada	PRJNA941448	GCA_041647135.1	2784746732	5333675	113	101965	17	17.2
Aus1	1	Australia	PRJNA941448	GCA_041647095.1	2767802340	5318544	77	165871	8	30
Aus3	1	Australia	PRJNA941448	GCA_041646975.1	2767802344	5016383	65	169670	8	26.9
Aus5	1	Australia	PRJNA941448	GCA_041646995.1	2767802341	5270679	79	143560	10	26.5
Aus7	1	Australia	PRJNA941448	GCA_041646915.1	2767802342	5315364	75	187096	8	34.3
Aus10	1	Australia	PRJNA941448	GCA_041647115.1	2767802345	5283314	98	121659	13	23.6
Aus11	1	Australia	PRJNA941448	GCA_041647055.1	2767802359	5226584	76	148079	13	21.3
Aus14	3	Australia	PRJNA941448	GCA_041647035.1	2767802361	5178255	56	187099	9	36.5
Aus15	1	Australia	PRJNA941448	GCA_041647075.1	2767802362	5253695	192	51717	29	15.5
Aus16	1	Australia	PRJNA941448	GCA_041647015.1	2767802363	5233766	63	187032	9	33.6
Bzl1	5	Brazil	PRJNA941448	GCA_041646875.1	2770939305	5071454	337	29885	50	9.3
Bzl2	5	Brazil	PRJNA941448	GCA_041646815.1	2770939306	5132200	55	260559	8	40
Bzl3	5	Brazil	PRJNA941448	GCA_041646775.1	2770939307	5167699	101	90441	14	20.4
Bzl5	8	Brazil	PRJNA941448	GCA_041646795.1	2770939308	5211420	71	123635	14	30.5
Bzl6	5	Brazil	PRJNA941448	GCA_041646835.1	2770939310	5206243	89	140306	12	25.3
Bzl7	1	Brazil	PRJNA941448	GCA_041646755.1	2770939311	5068734	152	68148	24	13.7
Bzl8	8	Brazil	PRJNA941448	GCA_041646705.1	2770939312	5360867	77	119434	14	32.6
Bzl10	8	Brazil	PRJNA941448	GCA_041646895.1	2770939313	5361613	72	119434	14	30.9
Bzl11	8	Brazil	PRJNA941448	GCA_041646955.1	2770939314	5118254	76	112570	16	24.8
Bzl13	8	Brazil	PRJNA941448	GCA_041646935.1	2770939309	5345558	101	102162	18	18
Bzl14	8	Brazil	PRJNA941448	GCA_041646855.1	2770939315	5318974	99	105459	17	19.5
Bzl-16	8	Brazil	PRJNA941448	GCA_041647555.1	2821541475	5256036	157	66086	27	12.6
BZL-21	8	Brazil	PRJNA941448	GCA_041647515.1	2821546198	5263596	105	96101	20	20.5
CHI-3	9	China	PRJNA941448	GCA_041646635.1	2784746660	5029625	63	224356	9	37.7
CHI-5	3	China	JGI IMG only	JGI IMG only	2784746661	4910379	84	101136	16	6
CHI-6	9	China	PRJNA941448	GCA_041646585.1	2784746662	4970292	87	130884	12	7.2
CHI-7	3	China	PRJNA941448	GCA_041646535.1	2784746663	4916970	57	160822	11	9
CHI-8	4	China	PRJNA941448	GCA_041646605.1	2784746664	5016391	61	231404	6	12.3
CHI-10	3	China	PRJNA941448	GCA_041646735.1	2784746665	4916793	74	136354	12	7
CHI-12	9	China	PRJNA941448	GCA_041646675.1	2784746666	4930898	70	143974	10	9.9
CHI-15	9	China	PRJNA941448	GCA_041646695.1	2784746667	4974028	73	165653	11	9.3
CHI-18	9	China	PRJNA941448	GCA_041646655.1	2784746668	4970112	78	133278	12	10.1
ETH5	1	Ethiopia	PRJNA941448	GCA_041646475.1	2767802364	5370950	63	164818	12	26.7
ETH11	4	Ethiopia	PRJNA941448	GCA_041646555.1	2767802365	5295054	114	81103	20	17.1
ETH21	1	Ethiopia	PRJNA941448	GCA_041646575.1	2767802366	5057330	58	165978	9	28.1
ETH25	1	Ethiopia	PRJNA941448	GCA_041646515.1	2767802367	5007733	75	123305	13	23.7
ETH33	4	Ethiopia	PRJNA941448	GCA_041646495.1	2767802368	5299496	53	203266	9	29.8
F210	9	Iran	PRJNA941448	GCA_041646455.1	2767802380	4942316	56	187367	9	49.5
F215	9	Iran	PRJNA941448	GCA_041646415.1	2767802381	4943248	56	144483	10	34.6
GEV1001	2	Florida	PRJNA276679	GCA_001010025.1	2840236813	5156351	45	262343	6	60.4
GEV1026	6	Florida	PRJNA276680	GCA_001010035.1	2840241419	5240725	47	246952	6	52.461
GEV1044	2	Florida	PRJNA276682	GCA_001009935.1	2840246106	5241877	51	223420	7	51.637
GEV1054	2	Florida	PRJNA276683	GCA_001009925.1	2840250788	5174354	59	210784	8	53.658
GEV1063	2	Florida	PRJNA276687	GCA_001010085.1	2840255412	4923351	56	204318	8	69.414
GEV1911	2	Florida	PRJNA436012	GCA_006980365.1	2690316353	5239218	95	112391	16	21.149
GEV1912	2	Florida	PRJNA436012	GCA_006980315.1	2690316354	5228567	77	136476	11	29.957
GEV1913	2	Florida	PRJNA436012	GCA_006980305.1	2690316355	5238364	86	133044	14	25.111
GEV1914	2	Florida	PRJNA436012	GCA_006980285.1	2690316356	5234317	86	112568	17	25.184
GEV1915	2	Florida	PRJNA436012	GCA_006980275.1	2690316357	5270075	80	135612	13	24.738
GEV1916	2	Florida	PRJNA436012	GCA_006980245.1	2690316358	5238902	74	164698	10	29.665
GEV1917	2	Florida	PRJNA436012	GCA_006980225.1	2690316359	5251677	80	164654	11	30.264
GEV1918	2	Florida	PRJNA436012	GCA_006980195.1	2690316360	5230641	74	168043	10	29.102
GEV1919	2	Florida	PRJNA436012	GCA_006980475.1	2690316361	5240038	72	175168	9	45.521
GEV1920	2	Florida	PRJNA436012	GCA_006980215.1	2690316362	5267716	80	135809	14	24.889
GEV1921	2	Florida	PRJNA436012	GCA_004102515.1	2690316363	5227822	75	153754	11	28.993
GEV1989	2	Florida	PRJNA436012	GCA_004102325.1	2675902988	5239629	85	148845	12	38.061
GEV1991	2	Florida	PRJNA436012	GCA_006980665.1	2675902986	5239992	80	148845	12	33.57
GEV1992	2	Florida	PRJNA436012	GCA_006980655.1	2675902987	5241385	76	143830	12	37.526
GEV1993	2	Florida	PRJNA436012	GCA_006980625.1	2675902989	5238809	86	140570	14	33.173
GEV2004	2	Florida	PRJNA436012	GCA_004102535.1	2675902980	5234206	110	89576	18	17.906
GEV2009	2	Florida	PRJNA436012	GCA_004102315.1	2675902985	5186777	60	165985	11	43.551
GEV2010	3	Florida	PRJNA436012	GCA_004102525.1	2675902982	5222766	64	144343	10	28.717
GEV2011	2	Florida	PRJNA436012	GCA_006980615.1	2675902984	5186733	68	163317	12	33.749
GEV2013	2	Florida	PRJNA436012	GCA_006980585.1	2675902983	5217362	75	143852	14	28.146
GEV2015	2	Florida	PRJNA436012	GCA_004102305.1	2675902981	5236877	81	140629	14	34.89
GEV2047	2	Florida	PRJNA436012	GCA_006980575.1	2675902954	5239955	93	118104	15	26.264
GEV2048	2	Florida	PRJNA436012	GCA_006980565.1	2675902955	5243489	76	164090	12	46.939
GEV2049	2	Florida	PRJNA436012	GCA_004102275.1	2675902972	5241357	77	164782	11	40.516
GEV2050	2	Florida	PRJNA436012	GCA_006980405.1	2675902973	5239102	85	129090	14	40.799
GEV2052	2	Florida	PRJNA436012	GCA_006980525.1	2675902974	5237488	79	163348	12	36.35
GEV2055	2	Florida	PRJNA436012	GCA_006980505.1	2675902978	5232775	80	140585	13	38.617
GEV2058	2	Florida	PRJNA436012	GCA_006980385.1	2675902975	5236212	61	240218	9	56.675
GEV2059	2	Florida	PRJNA436012	GCA_006980375.1	2675902977	5239124	81	148845	13	45.554
GEV2060	2	Florida	PRJNA436012	GCA_006980495.1	2675902979	5233662	72	161214	11	45.313
GEV2063	2	Florida	PRJNA436012	GCA_004102235.1	2675902976	5234919	72	165923	11	30.56
GEV2065	3	Florida	PRJNA436012	GCA_006980165.1	2690316364	5213911	67	148236	10	30.481
GEV2067	2	Florida	PRJNA436012	GCA_006980175.1	2693429998	5274513	79	160239	11	32.258
GEV2072	2	Florida	PRJNA436012	GCA_006980115.1	2693429999	5256729	85	153983	12	33.858
GEV2087	2	Florida	PRJNA436012	GCA_006980095.1	2693430000	5246590	80	140641	13	33.893
GEV2088	2	Florida	PRJNA436012	GCA_006980075.1	2693430001	5236319	85	130235	13	28.464
GEV2089	2	Florida	PRJNA436012	GCA_006980085.1	2693430002	5237650	83	125386	13	27.382
GEV2097	3	Florida	PRJNA436012	GCA_004102175.1	2693430003	5221427	57	212522	8	31.753
GEV2098	2	Florida	PRJNA436012	GCA_004102165.1	2693430004	5239385	87	121324	15	29.173
GEV2099	3	Florida	PRJNA436012	GCA_006980055.1	2693430005	5167941	51	199879	8	30.476
GEV2108	3	Florida	PRJNA436012	GCA_006980045.1	2693430006	5169526	52	165993	9	37.33
GEV2109	2	Florida	PRJNA436012	GCA_006979985.1	2693430007	5255148	76	153951	11	39.847
GEV2110	2	Florida	PRJNA436012	GCA_006980465.1	2693430008	5172953	73	143862	11	42.547
GEV2111	2	Florida	PRJNA436012	GCA_006979975.1	2693430009	5128018	62	165707	10	51.794
GEV2112	3	Florida	PRJNA436012	GCA_004102215.1	2693430010	5212400	62	164510	11	26.759
GEV2113	2	Florida	PRJNA436012	GCA_006979965.1	2693430011	5267330	91	121995	14	24.772
GEV2114	2	Florida	PRJNA436012	GCA_006980395.1	2693430012	5277431	87	135809	13	28.446
GEV2115	2	Florida	PRJNA436012	GCA_004102225.1	2693430013	5245262	87	120646	14	28.751
GEV2116	2	Florida	PRJNA436012	GCA_004102505.1	2693430015	5241245	86	130359	14	25.211
GEV2117	2	Florida	PRJNA436012	GCA_004102455.1	2693430014	5152552	76	126458	13	26.333
GEV2118	2	Florida	PRJNA436012	GCA_006979955.1	2693430016	5250197	83	135809	11	25.712
GEV2119	2	Florida	PRJNA436012	GCA_006979945.1	2693430017	5235352	86	133675	14	23.461
GEV2120	2	Florida	PRJNA436012	GCA_004102205.1	2693430018	5275558	85	143799	13	25.343
GEV2121	3	Florida	PRJNA436012	GCA_004102075.1	2693430019	5221402	86	108320	14	21.217
GEV2122	3	Florida	PRJNA436012	GCA_004102435.1	2693430020	5211644	67	147889	9	21.707
GEV2123	2	Florida	PRJNA436012	GCA_006979915.1	2693430021	5233096	101	99297	16	18.957
GEV2124	3	Florida	PRJNA436012	GCA_004102415.1	2693430022	5163306	58	144013	11	25.418
GEV2125	3	Florida	PRJNA436012	GCA_004102085.1	2693430025	5164130	122	73968	26	13.538
GEV2126	2	Florida	PRJNA436012	GCA_006979895.1	2693430023	5144323	68	187080	9	29.655
GEV2127	3	Florida	PRJNA436012	GCA_004102065.1	2693430027	5170189	64	136391	12	21.824
GEV2128	3	Florida	PRJNA436012	GCA_006979875.1	2693430024	5161095	54	148236	10	32.754
GEV2129	2	Florida	PRJNA436012	GCA_004102425.1	2693430026	5239129	84	132727	12	24.281
GEV2130	3	Florida	PRJNA436012	GCA_004102405.1	2693430028	5170593	54	148236	9	32.768
GEV2132	2	Florida	PRJNA436012	GCA_004102095.1	2693430029	5122871	71	140507	13	32.758
GEV2133	2	Florida	PRJNA436012	GCA_006979855.1	2693430030	5207894	69	165969	10	32.079
GEV2134	3	Florida	PRJNA436012	GCA_004102345.1	2693430031	5229967	61	140303	11	27.054
GEV2135	2	Florida	PRJNA436012	GCA_004102335.1	2693430032	5152191	71	138924	11	27.72
GEV2384	2	South_Carolina	PRJNA506994	GCA_006979835.1	2784746701	5222248	213	42160	38	12.145
GEV2388	2	South_Carolina	PRJNA506994	GCA_006979815.1	2784746702	5238404	170	54290	30	13.684
GEV2389	2	South_Carolina	PRJNA506994	GCA_006979805.1	2784746703	5217780	135	72012	25	15.583
GEV2390	3	South_Carolina	PRJNA506994	GCA_006979785.1	2784746704	5230242	101	91588	18	18.077
GEV2391	2	South_Carolina	PRJNA506994	GCA_006979715.1	2784746705	5185032	161	56498	26	14.236
GEV2392	3	South_Carolina	PRJNA506994	GCA_006979735.1	2784746706	5221424	157	61165	27	12.886
GEV2393	2	South_Carolina	PRJNA506994	GCA_006979725.1	2784746707	5219897	197	46919	34	12.748
GEV2396	3	South_Carolina	PRJNA506994	GCA_006979645.1	2784746708	5225150	162	57177	29	13.278
GEV2397	3	South_Carolina	PRJNA506994	GCA_006979675.1	2784746709	5214010	243	40139	40	11.538
GEV2399	2	South_Carolina	PRJNA506994	GCA_006979635.1	2784746711	5193373	174	49392	30	13.344
GEV2400	2	South_Carolina	PRJNA506994	GCA_006979625.1	2784746712	5205091	236	39103	43	11.936
GEV2403	2	South_Carolina	PRJNA506994	GCA_006979535.1	2784746713	5213965	190	49043	33	13.159
GEV2407	2	South_Carolina	PRJNA506994	GCA_006979525.1	2784746714	5235143	135	73928	22	14.566
GEV2408	2	South_Carolina	PRJNA506994	GCA_006979555.1	2784746715	5113434	198	47063	35	12.141
GEV2410	2	South_Carolina	PRJNA506994	GCA_006979565.1	2784746716	5235511	137	59951	25	16.043
GEV2420	2	South_Carolina	PRJNA506994	GCA_006979545.1	2784746717	5243522	186	55744	31	13.049
GEV485	6	Florida	PRJNA941448	GCA_041646435.1	2821550893	5148250	55	198605	9	27.8
GEV839D	2	Florida	PRJNA276632	GCA_001009475.1	2840185738	5454233	74	161144	11	33.136
GEV872	6	Florida	PRJNA276635	GCA_001009485.1	2840190667	5156587	42	308918	6	61.137
GEV893D	6	Florida	PRJNA276636	GCA_001009545.1	2840195272	5146815	58	235538	6	55.92
GEV904D	6	Florida	PRJNA276639	GCA_001009795.1	2840199894	5154243	67	188263	10	45.657
GEV909D	6	Florida	PRJNA276640	GCA_001009825.1	2840204526	5156025	42	241407	7	56.904
GEV915D	6	Florida	PRJNA276641	GCA_001009855.1	2840209131	5128717	44	237146	7	57.827
GEV917D	6	Florida	PRJNA276642	GCA_001009865.1	2840213705	5156230	56	217057	9	42.768
GEV936D	6	Florida	PRJNA276644	GCA_001009845.1	2840218321	5155957	49	218057	7	58.133
GEV940D	6	Florida	PRJNA276648	GCA_001009885.1	2840222930	5156643	43	362701	6	55.009
GEV968D	6	Florida	PRJNA276658	GCA_001010015.1	2840227541	5156800	40	370154	6	59.813
GEV993D	6	Florida	PRJNA276677	GCA_001010005.1	2840232156	5193241	55	236205	7	55.799
K41	9	Iran	PRJNA941448	GCA_041646395.1	2767802369	4996257	62	165921	10	38.3
KS28	10	Nigeria	PRJNA941448	GCA_041646375.1	2767802373	5039526	127	93751	20	17.4
KS3	10	Nigeria	PRJNA941448	GCA_041646355.1	2767802370	5084519	99	118105	14	34.3
KS5	4	Nigeria	PRJNA941448	GCA_041646335.1	2767802371	4985583	70	136535	12	20.7
KS9	10	Nigeria	PRJNA941448	GCA_041646315.1	2767802372	5041686	98	117914	14	34.1
Mexico1	1	Mexico	PRJNA941448	GCA_041647655.1	2816332104	5044841	67	164795	10	35.9
Mexico3	5	Mexico	PRJNA941448	GCA_041647635.1	2816332105	5044841	67	164795	10	26.1
Mexico-LT1	1	Mexico	PRJNA941448	GCA_041647575.1	2816332106	5076071	65	143932	12	40.2
Mexico-LT3	2	Mexico	PRJNA941448	GCA_041647595.1	2816332107	5131682	85	121273	15	40.2
Mexico-LT5	4	Mexico	PRJNA941448	GCA_041647525.1	2816332108	5051855	67	146908	9	36.2
mli2	4	Louisiana	PRJNA941448	GCA_041538265.1	2821555493	5110647	138	65828	27	14.4
MRS-30P-011	2	North_Carolina	PRJNA941448	GCA_041646295.1	2784746643	5188845	73	144194	13	38
NC-101	3	North_Carolina	PRJNA941448	GCA_041646275.1	2784746630	5231261	60	187397	9	28.5
NC-112	1	North_Carolina	PRJNA941448	GCA_041646235.1	2784746631	5136069	62	167090	11	24.9
NC-14	3	North_Carolina	PRJNA941448	GCA_041646255.1	2784746624	5162318	50	187392	9	33.2
NC-204	6	North_Carolina	PRJNA941448	GCA_041646195.1	2784746635	5150536	69	136597	12	20.9
NC-242	2	North_Carolina	PRJNA941448	GCA_041646215.1	2784746636	5249379	69	143807	13	37.3
NC-252	2	North_Carolina	PRJNA941448	GCA_042263665.1	2784746637	5294740	150	125432	13	27.9
NC-282	4	North_Carolina	PRJNA941448	GCA_041646175.1	2784746638	5043014	79	268796	8	30.8
NC-289	2	North_Carolina	PRJNA941448	GCA_041646155.1	2784746639	5233699	98	139557	13	30.9
NC-350	3	North_Carolina	PRJNA941448	GCA_041646135.1	2784746641	5176451	55	148082	11	30
NC-373	2	North_Carolina	PRJNA941448	GCA_041644675.1	2784746642	5258469	80	163134	12	26.5
NC-47	2	North_Carolina	PRJNA941448	GCA_041646115.1	2784746627	5236177	74	141974	13	29.8
NC-67	2	North_Carolina	PRJNA941448	GCA_041644595.1	2784746628	5172651	70	144194	13	29.8
NI1	10	Nigeria	PRJNA389556	GCA_003136155.1	2615840629	5079685	65	266917	8	105.23
NI-2	10	Nigeria	PRJNA941448	GCA_041647495.1	2821569267	5083573	103	105627	16	36.6
NI4	10	Nigeria	PRJNA941448	GCA_041644615.1	2767802374	5087948	93	129069	12	40.2
NI-7	10	Nigeria	PRJNA941448	GCA_041647475.1	2821573736	5030031	97	116169	15	24.1
NI12	10	Nigeria	PRJNA941448	GCA_041646095.1	2767802375	5084530	107	116414	16	27.5
NI13	10	Nigeria	PRJNA941448	GCA_041646035.1	2767802376	5083573	103	105627	16	23.6
Scott-1	1	Florida	PRJNA941448	GCA_041644535.1	2821578209	5270956	62	170748	10	27.1
SM-1806	6	Ohio	PRJNA941448	GCA_041644515.1	2784746644	5150133	44	308418	7	45.2
SM-1807	6	Ohio	PRJNA941448	GCA_041644475.1	2784746645	5150691	44	281977	7	44.7
SM-1808	6	Ohio	PRJNA941448	GCA_041644455.1	2784746646	5148080	59	183501	9	21.2
SM-1809	6	Ohio	PRJNA941448	GCA_041644435.1	2784746647	5149894	57	250592	8	29.6
SM-1810	6	Ohio	PRJNA941448	GCA_041644415.1	2784746648	5144164	70	143862	11	19.9
SM-1811	6	Ohio	PRJNA941448	GCA_041644395.1	2784746649	5148841	63	165991	10	26.3
SM-1812	6	Ohio	PRJNA941448	GCA_041644375.1	2784746650	5149289	61	236342	8	24.3
SM-1813	6	Ohio	PRJNA941448	GCA_041644335.1	2784746651	5150342	56	183334	9	35
SM-1814	6	Ohio	PRJNA941448	GCA_041644355.1	2784746652	5149153	59	156893	11	22.3
SM-1815	6	Ohio	PRJNA941448	GCA_041644295.1	2784746653	5149227	63	156920	10	25.9
SM-1828	6	Ohio	PRJNA941448	GCA_041644315.1	2784746656	5149155	60	165988	10	26.4
SM-1829	6	Ohio	PRJNA941448	GCA_041644275.1	2784746657	5149764	54	165975	9	27.6
SM-1830	6	Ohio	PRJNA941448	GCA_041644195.1	2784746658	5149889	56	168040	9	28
SM-1831	6	Ohio	PRJNA941448	GCA_041644175.1	2784746659	5148607	54	183498	9	34.1
TB15	2	Florida	PRJNA276690	GCA_001010105.1	2840180505	5430605	531	278669	6	142.378
TB6	2	Florida	PRJNA276688	GCA_001009945.1	2840264844	5287635	151	376167	6	131.678
TB9	2	Florida	PRJNA276689	GCA_001009955.1	2840269640	5360439	292	308521	6	144.541
THA-100	7	Thailand	PRJNA941448	GCA_041644235.1	2784746690	5000246	63	150043	11	15.8
THA-112	7	Thailand	PRJNA941448	GCA_041644205.1	2784746691	4998549	73	149281	11	8.3
THA-116	7	Thailand	PRJNA941448	GCA_042477975.1	2784746692	4988796	67	143830	10	8.4
THA-119	7	Thailand	PRJNA941448	GCA_041644245.1	2784746693	5000458	95	109847	15	7.1
THA-120	10	Thailand	PRJNA941448	GCA_041644155.1	2784746694	4963668	89	96851	17	7.4
THA-126	7	Thailand	PRJNA941448	GCA_041644095.1	2784746695	5015430	68	138778	12	10.9
THA-127	10	Thailand	PRJNA941448	GCA_041644135.1	2784746696	4965937	69	133668	11	19.3
THA-128	7	Thailand	PRJNA941448	GCA_041644115.1	2784746697	4961232	51	180697	10	9.7
THA-132	7	Thailand	PRJNA941448	GCA_041644055.1	2784746698	4999818	62	156776	9	17.1
THA-135	5	Thailand	PRJNA941448	GCA_041644035.1	2784746699	4954904	70	148087	11	10.2
THA-14	7	Thailand	PRJNA941448	GCA_041644075.1	2784746684	5072704	59	201681	9	14.2
THA-157A	5	Thailand	PRJNA941448	GCA_041644015.1	2784746700	4955400	64	165992	9	12.3
THA-40	7	Thailand	PRJNA941448	GCA_041643975.1	2784746685	5068431	64	176090	9	12.5
THA-45	7	Thailand	PRJNA941448	GCA_041643955.1	2784746686	5076349	70	150084	10	14.4
THA-54	7	Thailand	PRJNA941448	GCA_041643915.1	2784746687	5021838	61	150075	11	13.4
THA-72	7	Thailand	PRJNA941448	GCA_041643995.1	2784746688	5072351	84	133101	14	8
THA-8*	7	Thailand	JGI IMG only	JGI IMG only	2784746683	5013284	65	176097	10	9.4
THA-81A	7	Thailand	PRJNA941448	GCA_041643895.1	2784746689	5020866	57	201639	7	12.2
TOM801	9	Iran	PRJNA941448	GCA_041643875.1	2767802377	4941063	67	137079	11	26.1
TOM816	9	Iran	PRJNA941448	GCA_041643855.1	2767802378	4994681	75	141673	11	32
VTM-03	7	Vietnam	PRJNA941448	GCA_041644495.1	2784746748	5069844	78	133095	13	24.8
VTM-05*	7	Vietnam	JGI IMG only	JGI IMG only	2784746749	5306205	93	107085	15	17.9
VTM-21	7	Vietnam	PRJNA941448	GCA_041644555.1	2784746750	5245113	71	164911	11	25.9
VTM-23	1	Vietnam	PRJNA941448	GCA_041644565.1	2784746751	5004576	66	183374	9	29.5
X10-B85	1	Pretoria	PRJNA941448	GCA_041643815.1	2784746753	5061887	173	54357	34	12.6
X2-B14	1	Pretoria	PRJNA941448	GCA_041643835.1	2784746752	4983667	191	50504	32	12.6
X59-BD1351	1	Pretoria	PRJNA941448	GCA_041643775.1	2784746754	5066109	201	49099	34	12
Xp4B	1	Florida	PRJNA276599	GCA_001009665.1	2645727972	5214094	126	103057	17	NA
Xp1-5	1	Florida	PRJNA941448	GCA_041643655.1	2770939524	5116466	52	231443	8	14.4
Xp1-6	1	Florida	PRJNA941448	GCA_041643635.1	2770939525	5348185	60	200231	9	10.8
Xp3-12	1	Florida	PRJNA941448	GCA_041643435.1	2770939526	5331550	72	132084	12	7.9
Xp3-15	2	Florida	PRJNA276600	GCA_001009675.1	2627853751	5460971	93	226886	9	131.821
Xp3-16	1	Florida	PRJNA941448	GCA_041647615.1	2772191003	5088115	106	93750	16	20.9
Xp3-8	8	Florida	PRJNA941448	GCA_041538205.1	2772191002	5401176	82	145671	13	4
Xp4-20	1	Florida	PRJNA276608	GCA_001009705.1	2639762751	5291806	71	250796	8	137.486
Xp5-14	8	Florida	PRJNA941448	GCA_041643455.1	2770939528	5359023	69	143908	13	6.7
Xp5-6	1	Florida	PRJNA276609	GCA_001009365.1	2627854043	5304190	70	202262	9	130.071
Xp5-9	1	Florida	PRJNA941448	GCA_041643415.1	2770939527	5286596	65	165935	10	12.1
Xp7-12	2	Florida	PRJNA276610	GCA_001009385.1	2645727688	5122247	65	207802	10	140.211
Xp8-16	2	Florida	PRJNA276611	GCA_001009685.1	2627853669	5263922	62	241328	7	122.515
Xp9-5	2	Florida	PRJNA276612	GCA_001009395.1	2636415424	5379867	113	193597	10	101.586
Xp10-13	2	Florida	PRJNA276613	GCA_001009405.1	2627854279	5171174	78	158830	9	134.355
Xp11-2	1	Florida	PRJNA276614	GCA_001009445.1	2627854085	5354071	50	302422	6	134.911
Xp15-11	1	Florida	PRJNA276615	GCA_001009465.1	2630968379	5308076	63	236137	7	131.357
Xp17-12	3	Florida	PRJNA276616	GCA_001009745.1	2654587511	5200235	82	201083	10	134.573
Xp18-15	1	Florida	PRJNA276617	GCA_001009765.1	2636415760	5349681	78	178519	9	130.872
Xp894	1	Florida	PRJNA941448	GCA_041643375.1	2770939529	5013273	51	235066	8	10.3
Xp909	1	Florida	PRJNA941448	GCA_041643355.1	2770939530	5013533	45	280494	7	10.5
Xp1118	1	Florida	PRJNA941448	GCA_041643795.1	2770939531	4956593	45	229811	8	10.4
Xp1144	1	Florida	PRJNA941448	GCA_041643755.1	2770939532	4952800	54	166036	10	8.8
Xp1183	1	Florida	PRJNA941448	GCA_041643735.1	2770939533	4967235	53	199882	9	10.7
Xp1241	1	Florida	PRJNA941448	GCA_041643715.1	2770939534	5012821	55	183305	10	6.5
Xp1268	1	Florida	PRJNA941448	GCA_041643675.1	2770939535	5012799	59	168478	10	6.6
Xp1275	1	Florida	PRJNA941448	GCA_041643695.1	2770939536	4989096	51	187442	9	9.7
Xp1550	1	Florida	PRJNA941448	GCA_041643605.1	2770939537	4989943	41	301961	6	14.2
Xp1564	1	Florida	PRJNA941448	GCA_041643595.1	2770939538	4990247	44	250576	7	12.6
Xp1797	1	Florida	PRJNA941448	GCA_041643575.1	2770939539	4997254	47	201227	9	14.4
Xp1805	1	Florida	PRJNA941448	GCA_041643535.1	2770939540	5113192	52	168037	9	8.1
Xp1856	1	Florida	PRJNA941448	GCA_041643555.1	2770939541	5102941	47	234944	9	14.6
Xp1861	4	Alabama	PRJNA941448	GCA_041643515.1	2770939542	5007157	69	167099	8	13
Xp1912	1	Florida	PRJNA941448	GCA_041643475.1	2770939543	5082830	48	244179	7	8.1
Xp1920	6	Florida	PRJNA941448	GCA_041643495.1	2770939545	5105663	49	175209	9	12.1
Xp2010	2	Florida	PRJNA276618	GCA_019986165.1	2840259734	5072249	7	1113368	2	57.83
XV0938	1	Florida	PRJNA941448	GCA_041643335.1	2767802379	5012076	70	130944	14	22.3
(B) Additional genomic data used only for ANI comparisons in Fig. 1D.
Strain	Cluster	Location	BioProject	Accession	JGI IMG Genome ID	Genome size	No. Contigs	N50	L50	Depth
VTM-05	7	Vietnam	PRJNA941448	GCA_041538245.1	Not available	5310599	37	492007	4	116
THA-8	7	Thailand	PRJNA941448	GCA_041643935.1	Not available	5013284	65	176097	10	38
CHI-05	3	China	PRJNA941448	GCA_041538285.1	Not available	4915611	28	394822	4	117
GEV2099	3	Florida	PRJNA941448	GCA_041538405.1	Not available	5165627	32	330886	5	94
