# Supplementary material for: Diversification of an emerging bacterial plant pathogen; insights into the global spread of Xanthomonas euvesicatoria pv. perforans
Source: PLoS Pathog. 2025 Apr 9;21(4):e1013036. doi: 10.1371/journal.ppat.1013036 (PMC12047805; doi:10.1371/journal.ppat.1013036)
Supplement: S2 Table — For each geographic region and BAPS group, we calculated: the number of SNPs in the 617854 bp alignment; Watterson’s Theta per site; Pi, the average number of differences per site; and Tajima’s D. (A) Statistics by country and U.S. state. (B) Statistics by BAPS group. (XLSX) [file ppat.1013036.s009.xlsx]

## Sheet: Sheet1
S2 Table. Genetic diversity statistics by geographic region and BAPS group.
For each geographic region and BAPS group, we calculated: the number of SNPs in the 617854 bp alignment; Watterson's Theta per site; Pi, the average number of differences per site; and Tajima's D.
(A) Statistics by country and U.S. state.
Population	Number of strains	Number of SNPs	Watterson's Theta	Pi	Tajima’s D
Country/U.S. State
Australia	9	726	0.000432339	0.000261389	-2.06
Brazil	13	1592	0.000830321	0.000879496	0.27
Canada	4	16	1.41251e-05	1.2948e-05	-0.85
China	9	745	0.000443653	0.000507563	0.75
Ethiopia	5	343	0.000266471	0.000326291	1.71
Iran	5	40	3.10753e-05	2.62198e-05	-1.18
Italy	5	15	1.16532e-05	9.71103e-06	-1.22
Mexico	5	1271	0.000987418	0.000860397	-0.98
Nigeria	10	3163	0.0019744	0.00129497	-1.89
Pretoria	3	44	4.74762e-05	4.74222e-05	0
Vietnam	4	871	0.000768937	0.000704859	-0.88
Thailand	18	946	0.000461423	0.000362221	-0.94
United States (total)	180	4100	0.00298563	0.00133857	-1.79799
Alabama	1	-	-	-	-
Florida	125	5929	0.00177656	0.00128218	-0.93
Indiana	10	5475	0.00313235	0.00208237	-1.68
Louisiana	1	-	-	-	-
North Carolina	13	1489	0.0007766	0.000985184	1.24
Ohio	14	18	9.16097e-06	5.50292e-06	-1.63
South Carolina	16	1278	0.00062336	0.000770247	1.04
(B) Statistics by BAPS group.
BAPS group	Number of strains	Number of SNPs	Watterson's Theta	Pi	Tajima’s D
1	47	2256	0.000826717	0.000566315	-1.16
2	88	1260	0.000404838	0.000358823	-0.39
3	26	3068	0.00130127	0.000698385	-1.86
4	14	1021	0.000532511	0.000575864	0.38
5	10	1931	0.00110476	0.00109395	-0.05
6	32	4100	0.00179794	0.000635587	-2.64
7	22	142	6.30467e-05	4.64511e-05	-1.07
8	10	60	3.57305e-05	2.23354e-05	-1.91
9	10	208	0.000119001	0.000143238	1.01
10	11	1180	0.000652051	0.000573113	-0.59
