# Supplementary material for: Diversification of an emerging bacterial plant pathogen; insights into the global spread of Xanthomonas euvesicatoria pv. perforans
Source: PLoS Pathog. 2025 Apr 9;21(4):e1013036. doi: 10.1371/journal.ppat.1013036 (PMC12047805; doi:10.1371/journal.ppat.1013036)
Supplement: S3 Table — (A) Proportion nucleotide identity. (B) Alignment fraction. (XLSX) [file ppat.1013036.s010.xlsx]

## Sheet: Sheet1
S3 Table. Average nucleotide identity (ANIb) comparisons between strains with highly similar core gene sequences collected across continents. A. Proportion nucleotide identity. B. Alignment fraction.
A. Proportion nucleotide identity
	Cluster 7			Cluster 1		Cluster 3			Cluster 8
	VTM-05	THA-8	1P4S1D	VTM-23	Aus03	CHI-05	NC-350	GEV2099	Bzl-10	Xp3-8
VTM-05	1	0.999356	0.999482	0.996544	0.996563	0.996878	0.99552	0.995404	0.995645	0.995618
THA-8	0.999908	1	0.999927	0.997492	0.997479	0.997533	0.997526	0.997498	0.997212	0.997195
1P4S1D	0.999946	0.999929	1	0.997347	0.997369	0.997448	0.997457	0.997425	0.997192	0.997088
VTM-23	0.997437	0.997627	0.997637	1	0.999854	0.998001	0.997721	0.997734	0.998462	0.998411
Aus03	0.997361	0.997623	0.99755	0.999764	1	0.998067	0.997719	0.997709	0.998477	0.998287
CHI-05	0.997449	0.997541	0.997491	0.997834	0.997892	1	0.999887	0.999793	0.997538	0.997485
NC-350	0.995692	0.996903	0.996845	0.996946	0.996991	0.999211	1	0.999868	0.996945	0.996835
GEV2099	0.995744	0.997062	0.997011	0.996982	0.997015	0.999325	0.999919	1	0.996748	0.996672
Bzl-10	0.994968	0.996522	0.996615	0.997278	0.997282	0.99688	0.996298	0.99629	1	0.99909
Xp3-8	0.99514	0.996704	0.996712	0.997365	0.997349	0.997014	0.996214	0.996199	0.999051	1
B. Alignment fraction
	VTM-05	THA-8	1P4S1D	VTM-23	Aus03	CHI-05	NC-350	GEV2099	Bzl-10	Xp3-8
VTM-05	1	0.941892	0.936515	0.923881	0.924743	0.921903	0.951199	0.952081	0.947212	0.948535
THA-8	0.998887	1	0.990422	0.974186	0.974077	0.972049	0.971052	0.970448	0.96456	0.962053
1P4S1D	0.998683	0.995968	1	0.971829	0.972356	0.980889	0.97825	0.978928	0.970808	0.971087
VTM-23	0.979322	0.974392	0.967581	1	0.998008	0.968488	0.969391	0.967796	0.975898	0.973931
Aus03	0.977783	0.971968	0.966494	0.997427	1	0.967022	0.968105	0.966705	0.97372	0.972407
CHI-05	0.994098	0.989075	0.991531	0.985344	0.985964	1	0.994918	0.996172	0.982154	0.984086
NC-350	0.977237	0.941489	0.943081	0.93999	0.939761	0.949134	1	0.996915	0.979088	0.978912
GEV2099	0.978665	0.94141	0.94316	0.939107	0.938733	0.95021	0.996253	1	0.97973	0.98112
Bzl-10	0.942593	0.903788	0.90445	0.914806	0.913821	0.904369	0.948543	0.947738	1	0.990398
Xp3-8	0.934873	0.892737	0.894537	0.904589	0.905212	0.897376	0.939073	0.940881	0.982633	1
