# Supplementary material for: Diversification of an emerging bacterial plant pathogen; insights into the global spread of Xanthomonas euvesicatoria pv. perforans
Source: PLoS Pathog. 2025 Apr 9;21(4):e1013036. doi: 10.1371/journal.ppat.1013036 (PMC12047805; doi:10.1371/journal.ppat.1013036)
Supplement: S1 Data — Alignment is 617,855 bp in FASTA format. (ZIP) [file ppat.1013036.s014.zip]

Archive with 2 entries (2 files):
- Xep_core_concatenated_270_887.fasta
- __MACOSX/._Xep_core_concatenated_270_887.fasta
