# Supplementary material for: Diversification of an emerging bacterial plant pathogen; insights into the global spread of Xanthomonas euvesicatoria pv. perforans
Source: PLoS Pathog. 2025 Apr 9;21(4):e1013036. doi: 10.1371/journal.ppat.1013036 (PMC12047805; doi:10.1371/journal.ppat.1013036)
Supplement: S2 Data — euvesicatoria pv. perforans strains and X. euvesicatoria pv. euvesicatoria strains 85-10. (ZIP) [file ppat.1013036.s015.zip]

Archive with 1 entries (1 files):
- genome_270_Xe_masked.fasta
