# Supplementary material for: Diversification of an emerging bacterial plant pathogen; insights into the global spread of Xanthomonas euvesicatoria pv. perforans
Source: PLoS Pathog. 2025 Apr 9;21(4):e1013036. doi: 10.1371/journal.ppat.1013036 (PMC12047805; doi:10.1371/journal.ppat.1013036)
Supplement: S2 Data — euvesicatoria pv. perforans strains and X. euvesicatoria pv. euvesicatoria strains 85-10. (ZIP) [file ppat.1013036.s015.zip › genome_270_Xe_masked.fasta]

>12A
GTCGATGTTGAGACCGTTGGCTAATGCAAGCTCTACGTGGCAGCGCGTCCTTCGAGTCACACTGTCCTTCGGCGGGGCGCCCACATCTCATCANNNGTNAGGAGTGGGAGTTTACGTAGCTACCTCCTAAGGCTTTCGCCGGAGAAGCGGCTATGGACAGGTTAACGGTCGCTTTTGCTCACCCGTCCGCTAGGGCCGATTATTCGGGCCCTAGTAAACATGGGACCGAGCTATCACCGAGAGAGCTCCCTACCAACACAAGGCAGGGCAGGGTCCTTGGGTTCCGGCGTTACTAACTAGATAAGGCCGGAAAGGCAGGCTATGGTTAGCGACCTCGCCCCTATGGGTCTTGGCCTGATAGCGGTGAACACTCCCGCGGCTGCTCGGCTTTCTGGCATTCGGCCCCCCTGTAAAACAGTACTGCCATGATCGCATTGTAGGCGTATTCCCGGGCTGTCCCGAAGTGACAGGCTAGATATCGCAGGGCATAGCGCCGCATGTACATTCAGCCACCCTCCTAGTGACAGGCTTGCAAACTAGCTCGCCTGCCTACTATAGCGTAAGGCTCGCGGGTCATATTAACACTGTACCGATCAAGCTTTCATTCTCCACCTGGTTACGCGTGAGACGTGTATGTGGAGTCGAGCACTTTGAACTTGCACTACCAAATTAGGCGCCATCTTAGCGGCTTGTGCTAGGGTATCCGAGCGCGCTCGCCGTCCCCCGATCAATTGTCTTTATTAACTACCCGTTCCCGCAGCCACCCGGCGGCAGGCAACCCCCAGAGGATGCCATGCACCCGAAGACTCAACCCGATACACACGAGCCGGCGGGGCACCGCCGTGCGACACTCAATATGCCTCCTGCGCGCGGCCGAGCTCCGCCCATCAGTTGGTCCTCCTCGAAGTCAAGAGGATGCTTGGTTCACGTCGCACCTATTGTGCGTGTCGCAGTTCTAAAATATTTTCTGGGGCCCATCTTAACCCTGGCCGCCCTAAATATCGGCCGTGCTTTCACTAGGGTACCCGCACCTTCCCGTAGCCCGGCATTGCGAAGCCAAACCGCGGAAGCAGGTCACCGTGGCCTCTGACTGCAAATCCCAGGAGGTCCGTTACACCCAGCGCCAGAGGTCCGTCACCGCCTTCAATTTAAAAGTCATTTGTTTACAAACATATTGCGCCTGAGCCAGTAACCGCGGTGACGCAACGACAAACTTCGATAATGAACTACCATATGGCCGAATGGGTGGCACTTGTAGGTTGCATTCATACGTGTAAACAATCCCGCTCGCCCTGGCGCACTTTTAATAAATATTTGACTAGGCAGCATAATCGCGGTTGTTGTAGTACTTCGGCAGCTTCAATACGCAAACGCCCCTGGAGATATGCACACGGAGATAATGACCTGCCTACTCCACGTGTTTTCCCTGCGCAACTCGTGTCGGCCCACCTAGGGGGTTATTTCCCCGCCCCGGAGTCCCCCCGCGACGCTTTTGTATACCCATAATCGCGTCCGTCGCGCTGAGCTAAGACACGTCCAGCATCCCTCCTAAACGCCGGCGGGTTGTGAATGGTGGGCGTCCCTACTATATGTTCTGACCCGCACGCAAATAGACGCCTGGCGTATAGTGGCTTCATCAGTGCCAACAGTCACTCCAGTCTGAATGTAGCTGTAGATCAGGAAGTGGCTCAGATCCGCTGTCTGTACGGTTGCAGACATCGCAATTCGTATGGGAAATACGATCAGGCCGCTGACAGACTACTCTCAGGACCGCTCACCTGTTGCGGTCATTCCGGGCCCGCTAGCCACAGAGTAACATGCGGCGCAAGGATGGTGACAAGGGACCTATTAGCCCAGGCGCCCCAATCTATGTTACTACCCGTGTTTTCTCCGTGAATATCCGGTGTTTGGGGTATCAAGGCTTCAGGACTCTGAGGCGTGTAGTCAGAACATCCCGATATTATTTTAGCATGCCTGGAGGACCCTGCAATCCAATCGGCTTCATGGCTGACGCGCTCGCTTGGGTACGTCTCCTTCTAAAAGAAACGAGCAATTGCCGTTGCTCCCGCTATTAGGCCCCGAGGCGCCTTGAGGATCCCCATTGATGTGCTCGACACGCCTTGTTCGTTGGTAGTACCTCCGACTCGTACTTGAGAAGCCCGATTTGTGTTTCCAATGTGCGTTGCAGAGTTGGCTCCATACATCCCTATATCGCCCAAGGCCTCTGGACGTTAGACCCCCTGAGCGCGCAACGGGTCAGGTAGGCTTCGGCACGTTACTCGCCACATTCAAAAATTTCTCGCCACTAGTTCAGCTGGAACGCTTAACAATGCGTCTCCACAGGTTAAAGGGGCAGCCAGAGTCGACTCAGTCCTTGAAATATGGATTGTAACGTTCAGCTTCGTTAGCGAAAGTAATTGGCGGACGTTCCGCCACACGTTGATTCTAGACGCCTATCATCGGTCACCTTAATGAACAGACGCCTCGCGAGACTTGCGGGTCAGCCTAGGAAGAGCTAGGAAGGCTTGCCGCGAGCGCAAGATGGCCAACCAAATTGTATTGACAGCAGGTTGCTCGCGAACGTAACCCGTTAACAAAAGTCGCCACGGAACCATGCCCCGGGAGCCTCACAAGAGCGATTTCCTAGCATGAGGTGTAAGCGCATCGCCGTAACGCTAGTGTGAGGAGATACGGAGCCCGGTCGCGGCATGCCCTCCATCCACTCGTACCTTAGCCCACCTTCGATGATTGCCCGGGCACTGTCCTATAGACGAACACCCCGGGCAACTGTCTAGGGACGAGAGCGCCACATCTAGCCGTCGAAAAGGAGCTAGGCCCGCGTCGCGCCGGATGCTACAGGTAGTACTATCTGCGGGAACCATGTTAGCGTCCAGTCCGACTTGGGCCTGGGGTCACCATAATATCGGGGTTTTTAGTCTTTGTCGCAGCAGGGTGTGCGTAGAAGCCCAGAGACCTATTCTTGACCTATATGCGTTCCCATCATACGTTGCCACATGTAACACGTGCGACAAACGGCGACCTCGAAGCACCAGGTCTCTGGGTCCTAATAAGAGGTGAAGACATGGCCATCGAACCGACGATCATTAATAGCGTCAGGAAAGGGCTCTTAGCCGAGCTGAGGACTCCGCCCAGTGCGTCCACAAGGAAGTGCTAGCCTGATTCCGTACAGCAATGAGATTAGGGTGCCCATGAGGAAGGGGGAGTGTACACGCAGGGAAGCACCGGCGCAGTTATGTTGCGGATTAAGCGGAGTGCGTCGCTGCCTTTAGCCACCGCCCGATGGATAAGTGACTTCCCTCGGAAACGCTCTGTATTAAAGGGTCCACGCAACGATTGAAGCAAGATACCAAGAATAAAAACTGCGCGTTGGGAGTAGCGGAATAGTCGGGCAGATATGCACGGTGTCATCGGTTCGCGCAAGATAATACAACGAGGTTTGCAAATTGGGCATCGGGATGGGAGTTTCTGTAACCCGCTGCCAGTTGCATGGACTGGCTTAGCACTACCTGCTGCTTAGAGAACGCTTGCACACCAGGCCTGCTGCTGTTACAGGCATTCGGGAGGGACTAGCGACATTACATTAGCGTTTAAAACAGGTTAGTCCCTACCAGCAGGAGAACCACACAGCTATGCTCGACCCCGCGCTCCCGCTTAAACGGTCAAGGCCGCCGCTTGGACCCCCTCACTATTGTCTACATCGTCATACTTAGTTGTTACCGCCCAGGCGGCTCCACGGTTACGCTAGGTCAACACACCAATAGCTCGGGCAGTCCGTTAACATACTGTCGCGGGGACCATCCCCTGGAAGGAGGATTTAATCTAATCCCTTGTTCCCCCTGTGACGCTGGTACTAGCACAACCCAAGATGCTATCCTACGGCAACAAGTGCAAGGACTAGCTATAAGACAAAGACATTAGTCGCTGGTATACCGGTTCTCGATCGGAGATGGCGGGCGCCGGGGCGAATCCGAACGAGCGTATCCGCCTTCACATTCTTGTGGAGTTAGGTACCAAAGGCCGCCCCAATCTCTAAATACCGCGCTGCCCCGACTCAAGAGTCAGGAAACTATTCGTCCGGGATCCGTCAGTGTGCCGGCCCCACGAATGGCCATTTTAAGGGCAAGAGCAGACGCCGAGGTAGGTCTCACGCCGCCACCCGACGGATAGCCTGTAAGCGTAGTCCATGTATGGAGATCGAGTAAGCGTTCGTTTGGGCATCAAATAGGCGACGAAGTCGGCCATTAGAAGAAACAGGCTATCTTTATTGATGGGACCGGAATGACGTCAATATTTCCGCACCAAGCCGCCCCTGCGTGGCTACGCGCACTGCTCGTGGGCGATGAGTAGTGGAGGCAAGTCGTCAGAGTTGCCTTAACATGAAACGGGACCTGAAGGAGTTGGCAATGTCATTAAGCCGTACCCCGCCGCGCGACCCAGGTTATCGAGGGTGTGTTCTGAGGTGATCACCCAGGGGCGTGAGAAAGCAGAGGTCAAAGGTTCAACGGCCGGAGTCTCAGTGAAAGAGGAGACAAATACTAGCAGTAGGTCTAATCGTGACGATGGCAATCATTCCACGCGGTATAGCAATGGGACTGCACCACCGGGTAAGGCGGCACGGGCTGACAGATGGTAAGAACTGGCGTCGCTTCCGAGCGTGCGCTCTGACAAAGGACCTTTCATATAACCCCCCTACAGCCTCCCAAGGTGACGCCTATAAAGTGGTAAATCCGACGAGATCCCGCTGTAATCCAACTCGACAACGAGCGTACTACTCACTGACTTGTGGTTTGCGGCAAGTCGTATAAAAGCAACGGTAAACGTGGCATGCTCTGCGTAAACGTCGTGTGACTGAGCGTCGGAGGGAGCTGCTGAGGCCGTGGAACCCAGAGGGCGTGTGTTGATAAACTAAGAAAAATCTGGTGTCATTTTGATGAGCTCACTTGTGAATGCGGGAGGTGGGGCATGCGGATGCGGCGACAACTGGGGCGTGGCTAGTCCAGGTGCTCGCGAAAACATAGGTCGACAGTCAACGAAACGCTACTGCCTATCATTAGTTAGACTTGGCTGCGGGGACAACGTTGGCCATAGGAACGGCGCATCCAATCTCACACGGAGGACTTTACAAGAAAAACAATTAGATGACTCCAGCCCTCAGTCCGCCCCACTAGAGCTGCAGCACGGGCCGCGCACAGAACACAAAAGGGGTGAATTCCGACCAGCGGCGCGTTGGAAGACATCGGGCTTGTGACGGGGTGGCCTGATTGATAAATCAATGCTGCAGGTGAATTCGTCGAGGTACCTTGGTCTAATTTTCAACGGGTCGTTTAAAGGATATGGAGAGGCAGTGGTCGTCGTGAGGTGCACAAATATCAGCTGATTATCCCTACTGGCCAATCTAGCATCTCCACTCAATAGTAGTGAGCAAACTCTGTAGCTAATAAGTAACGATACGTGCCCAGACCGAGGAGCGGGGCGGGAAGCGCGCGAGTTGGGCACGCACGATCTGATGCCAATATAATCCATTGCCTGCTAAAAAGCTGTGACAGATACAAGGACCGTTATGGTGCTTGATAGTGGTGACAGGAATATCCTGGGCTAGCAGGCCGCTGTTTGGCATAGGAAAGACGTGGTTCCGGAAATACCGCATTTTGCAATCGGGGAGAACGAGTGATGGTCCCTCTCACAGCTGGGCGCTGCCATACTAGAGCGTAGTTCGGCGTGGCAGGGCTGGTCTAGCGTGGGTATCAATCTGTGACCTCGTCATGCGATCTGCCCTAGCAAAAGGAACGGCATGCGCAGGGTACCGAGGCCACTTGTTGCCACCGAATGGGTGCCGCGCACTTTCGTGCCGTTCGGTATCAGCTACCAGGCGCTTGGTGACCTATCGCCTGACGCGGTCGTTTCTGCGCCCTACTTCGTTCAAAATAAAGCCACGCCAAGCCAGCGGCGCGAGTTAGGATAAGGCTCTTTCAGCGACATTAGTCTGTTGGCCGCCTAACGTACGACGGTGCCCACTTTGAGTGTGGCAAGACAGGCTCTTTCGGTGCCGGTTATCTTCACCCATATGGGAGGCAACCGTAGCTGCAGCTTACTACAGCGTCGAACATAATCGACCCAAGGCAAGCAGGCTGAGCCGAATCAAGCCCTTTTGGTTAGTAATGGGTTCTATACCGGTGAGACGGTTCCGTCCAGTACCCGTCAGCCGTCCCGGGTCGCGGTTTGTGCACGACTATAAGCGGCAACGAGGTAGAAGACGTGAACCCTGCAGACGGCGCCTACGCGCATATAGGAACGTCACGCTGCGTAAAGGCCAGCCTCCCCAGTCCACTTATTGGCGCGATTACCTTTTGGACTCACTTGCTAGCGATGTTCCACTGTATGACACTCCCAGGGGTTAGAGGTTGCCCCACGCCCAGTTGCACGGCGCCGGCAATATTCCTCGACCCCAACCCTGCGGATAAAGGCTAACCTGAGACAACTTGTTTTCGAAGCGGGGGCCGCGGTGTCTGTGAGACCAAGCACCAAGGAAGAGGGATCGGTCAAAATCGCGAGTTTTTCTGGACGCGGTGCCCCACAGATATTCCTCTGCGTCGCCCGCGGCAAGCACTTTACCGCCCAGAATTGCCCCCATGCCCCCGAACGTTAACTCCAGCAGTTCGCGTGGTAAAACCACAAAGCCCCTGGTTGACACGCGCGGCCCAACAGGTCTCGGCTGGCGATCGTTAGGATGAGAGGGTTGCATACCCCTCCGAGTGGTGAAGCGTTGCCGCCGGAAGGGGGCATGGAGCGAAGTTAGCATTCAGACCTAGGGCCGCTCGCCGTTATGCCGGTAATGTTAGTGAACGCGCCGGCATAGAGCGATTTACGCTCTCCGCATCCGCTCTCGTGGGATAAATTTTAGAAGTGGCACTCGAGGGACCCCTGCCCGCTGGCTAATTGAACCATAACTCACCGCCGACGACGGCCTAGACCCCGGATGTAGTCGAGCCGGGAGGCGCATTTGCGCCTAGCTCCTGTCCTCTCGCAGGCCACTTCATCGTTGTAAATGCGACTCAGCGCCCGCGGGTGATGATAGAATCGCGGGTCCAGAAACTCAGCCGCGATCAGCCACTGCGACGGGGGCGCGATGATAACTTCCCACGGGCTTACCACGTCGCGTTCGGTAATCCCCGTGCCGCACTAACCGTAAGCCAGATATGCAATAGCCCCCTCCGTGAACTGGAGGGAGGCAAGTCAATACGAGGGGTCAACGCTAACCAAGCCTAACTAGATTATAGTCCCGGCATCGCGCCCGACATCCTGCGGCGGCCTCATTCGGATCCCGTTCAAAGGCCCATGCAGCGGCCACCTCGGTTGTTCGCGTTCATTTGATAGTCCACAGACCCGAATATCGACTTTCCCCTTGCTAGCCGTCCCCTTTCTCTTTCCCGCTATTCACCTTCTGCAAAGATCTTGATCCGAAGCCTAGATATGATTTCCCAGGATCGTGACCCGACATCCTTTACCATAACCGAGGCATGATTGCGGCGTCTGCGACGACCCAGGCGGTAAAATTGGGACTTCCGCACTTCGTGGATTCTGATACGGACGGAGGTTTAAACTGGGACGGGGCTCAGGACCGGGTGAGGAATGGGTGGGCTTTGGACTCCCCAGACGATTGAAACGTAGGGTGCGGACGGCCGCACCGTGCCCTAGTCCCCGGCCCCTTACCGCCCACATCCTCCTAAAGGGTGGTTCCAGCAATCCCTAATCTTGAGAGCGTAAGCCCCGACTTCTTCGTTTTGCATCTGCGATTACCGCTGGGTGAAAAGATACGGAAGAGACATTGGGCCCATGAAATGGGGCACTCAGACCGGCGAGGAGTACATGAAGGGCCGACCGAGCTTTCAGTCGCCAGATCGTCACTACATTGGAAATAATCACCGCCTTAAGGCCGTAAAGAGACCCACGATCCATTGTTGCATTTTCTCCCATAATGCACCCCCGTTTTCTGCCGGGCGACAACAAGCTATCAGGCATTCTTAACCGTATAACAAACGAGCCATCAAGAGGATACAAAATTCGGGCCCGTAAACATCACGCCGCCGATTGCGTCTCGTGCAAGCGGCGGACGGCTGGTTGCCTTCGACAGCCACGTTGCGATCGTTCTTTTTAAGATAGCCTCCGCGAGCTGGCATGACAGACGGTCGAGGTGTGGCACGAGTTTGCCAACCAGATTCGACCCGTAATGCTTTAAAGGGCACCGGCTCGCCCATCTAGGGGGAGGGCCCACCAGAGTGGCGTGTATATAGCAGGCGACAAAATTCCGCGTGACCATGGCAAACTTAGATCTAAGTGTCGTGTTAATCCTTACTATTTTACCCCGTGCTAGTGGAAGATTCTTACACGTTCCCGAAAGTTCCACTGACCCGACACATGCTGCAGCGCAAACGCCGCATCGCATCACGCACCAGAAGTGCAAAGCGTGATTCCATGGACGAGGTGCTCTTACCTTCAAGGGACGGCGATCAAAGCGATCGTGAGATCCCAGATTAGTATCTATGCTCGCGAGACCGAAGTCCCCTAGTCGACTGATCAGGGATAGTAGGTATTCGTATTCCGGGGAGAGTCTCAAGGGTGTCTGGTATGCCGTGTCGCCGAGGGACAACAACTGCTAGCGACGGTCTTCAGTAGACGGTCGGCGTTGACGAGTTTCGAACTTAGTTGGGCTACGGATCGCGGCGCGTAGAAGTCGGCCGATATAGAGCTTAAAACGAGTGGAGAAACGACGGGCACGTCGCAGCCGTTTTTACTAGATGTAATATAGAGTAGGCATAGCGAGATCCTGCGTGCTCCGGGAGGCGAACGTATTTCTCGACTTCGCAGCGACTACCAAGCCATGGGGGAGCTCTCGATCCTGAGTTGACCGTTCGCAGAGATCTCAGGGAACCGAGTAGGCCTAGGACCTGCACACATCGATTGGTGCCTGTGCCCTAGCAGGGGCCAAAGCAGGCACCGCAACAGCGGTATGTCACTTCGCCGGACTCCGCACGAGATCGTGGGAACCAACCCGTTGGATGCAATGTTGGGCCTCGTAGTGTGTACCGCTTACACCGCGCTGACCAGCGGGGTTTCACAAAGGTCAGAGCGGTCCTATTAGATCGTTGGGCTGCGTAACCGGAGGGCAGCTAGAGCGGGTGGGCCGCCTAGACGGCAGCGGGGTAGTACACTCCCGCTCACCAACTCTCCGACTTGGGGGCGGCCACCGCCGTGCATCTTGGACAGGAAAGTGCGGCACGGGACCCATGGACCATGTGAAAGCGTCGACTCGAAAGGCCCAAGTTTAACGCCGTTTGCAGGCGCACCTTCTTGCTAAGTAGCTACGAAGGACCTTCGATACTGTTCTCCTTGGCCCGGCCGCCTGAAGCCTTATAACAGAGGCGGGCACTCTGAGGGCGATCTGCGCGCCGGAATGTGTTTTAACCCATGGGCCCTTAGCAGCAACTGTGCGGACCGTCACCCTCTGACCTCAAGCGGGAAAAGAGATATCAAATCGAGGCGTGACTAGAGTCATTGATGAGCTACCCCTCAGCCTCGACTACAGCGGAGAGGTGGTCCGACATCCTGACGCGGCCGCGTCATCATTCGGAATGGTGCGGGATCCTCGGCCGTTTGACACCACGGTTTTCACGAATTCTGGGTAGAGGGGCCACGCTAACGTCTCGTCGGAGTTCAGGTTTTTGCAACGACGCGAATAGTACGAACCGACTGGACGAGGGGCGGCCTCAACTAGAATTTGGTGGGGTGTCGGCATTAGAGCATCGCATAAGCACAGCGAAAAAGAACTGAACGAAGGGGGCAATTCTACTCAGACTAGGGTATACTCCTTGATAGTCCTAAAAATGGCGTTGGCAACGGCGTCAACTGGGTTCTCTTACGCGATCGGCTCCCTTGGCGCGATTAACCTGGGTGGGACATTTAAAGCCGCTGAAACCCGGCATAAGCACAAGTACACACTCGTTCCCCCGGAATTCGGTCGTCGCTTGTGAGATCTACGCAGAACGTATGGAGGCGACAACAATGCTCACGACGGTCACTCTTACTCCACCTCAACAACTGGGCCCTGTCCTCGTATTGTAGCTACTGACTATAAACCTTTGAGTAGATACTCGGCGATGGCTTAGATAATATGCGCTCGAAGGGAGTTGGAGCTCGCTATTGGTGATGATCCTGCCTGAAACTTCCTACGCGGCCAGGGAGAGTTCTGTGATGGCGCGCAGCCCGACTCATCGACAAGAGGCCGCCAGGGTTCGCGCCGGGTAGTCGGGGTGGTCTCCAAGAGGCTCACTCTGATTCTTAACCTGGGGCATCGCACTAAACAGACAATGCAAGTGGGTGGTATCCCAAGTCCGGCCTACGGGGCGAACATCGAGAACGACAGGAACTACATTGCACTTTATCAACCACAGATGCTAAATCGGACGGTAACTCCCGTGTGGGGTTGGTGACCCTGGTTTCACAGTTTGAATACGGAGCGGGCGGATGTACCCGCCGCCTGCCAATTAGCACCGCTCAAAGTCTTAGGTGGCATAGTGACCAACACGCAGAGTCTCCGGGTACCGCGGCCTTCTGATCAGATTATTCGAGATTAACCCAAGTAAGGGCGCTCCCGTGAGTGTTAGCCCTAAACGTTCGGGGCACCAGAAGAAAATTAACCAAGCGGTGGGTGACTTGAGGCGATTCACCATTGGGTGCAGGGGCGGAGGGAAAAGGCTGGAGAGCGGCGCTGTCGGCGCGCCTAACGGTGTTCCTGATTGAACGCAGGGCAAGGCTAGACGGCTCGAATGTTAGGAGTGGGAGGGCCGATTAAACGTGCCGGCTACGATGCGAAATTGCGGCGGGGATTCGCACATTAAATACGTGAATACAGTCACAGCCGAATTAAGGATGGAGTAACCATACCGAGGTACCACGGCGCCACTGCTGGCGATTTTCGCTCATGGGGAAGCAACATCAACCTTAAATCACTGATAGGTAGGCCTTCCAATAGATTTCCACGCGAATGGGAGTCTGTGGTGACAATAAGCGACGACGACACGTTATTCTCGATGTGGGNAGGGAGACCAGGAGTACCCACGAACCGGTGATGCATAGGTACCCTTGTAATGGACTGACTCCAGCGCCCACAAAGCCCCGGCCAACGTGGGATCCATTGTCTGACGCTTCAAAGCCTCCCAGCGCCTCAGTCTTAGCCGTAACGCCACCCTGAATCACGAGCTATTCCACCAGGAATCCACCATACGAGAATCGGCCAGTCTAGCGGCAACGTATGTAAGAGTTACCCACGTCACTTGGATCAAGCACGGCGGACCTGATAACTTGGCCGCATTTGCATCGATCTCTGAGCCTGGCAGTAGCTTGGGGAACAAGTGCAGACTTCCTGCCCGCGTACGTTGTCTTCTAACGTTGGTTCGCCATTTAGAGGTGCCTGTAACCCGGATGCGCATATGGCCCTTCTTGAGGACACTCGTCTTAAGGGATGAGACTTTTTCAGTTCCCTAGTTCATTTAACCTAGCAATATTGGGGTGACCCGCTTGAGCGCCGGTGGGTGGACAAGCTCCGGATTTAACACGCCTGCCAGGCATGACGACTACGAGGTTTCAGGTTGTGTCGGAGCGTTGCAAGAACCGGTTCCTTCAATGGCGGCCCCTGCCGCGCGACGAATAGCTAATGCCTGGTACTCTTCTCTATAACTGCCGACGTCTAGAGCGGGGCACGATCGGCGTCTCGAGTTGCGCATCGTGGGAAGTGACGCATAACATACATAAATAGAGCGGTAAAAGGCTCGACGAAGCGAAGCAAACGTGACAGTCGGACGACCCTGCTGGGTACGCTGCCTCGTGTCGTTACGTGTGATACCACGCGACCTGTCGCTGTGTTCGCGCTAGATCCCACCCGCCAGTGGTGGGAATGCAGAAAACGGCTACCCCATCCTACCGCGATGGCGCCGAAGCGCTACAACCGACTTAGTGGCCAAACGGCCCGTACCAGTCAACACGTCACCAACACGAGAGCTCCTAAGTATGTCCGATTCTAAGCGAGAGTGTTTATCGCCGACATCGTAGACTATGAGGGCCGTAGTTTCTCTCTTCACTAGAAAGCGTCATAACAGGAGCGAATAACCGGTATGGAGTTTAGCCAAAGGTCAAGAAGTATAAATTAGCTGGCCTTTCCATCTACCGGGCGAGGATTATGGGAACCGTCACTATTATAAACTTGAAAAACGCATCCCTCAGGGGGGATTCCTATGGATTTACCAGACGTCCAGCTTCATCATGGAGTAGGCCCGCTTTTCATACCGCTCAAGAGCTTGATGTTTGCGAGATCATCACCACAGAAATCGCTTGACACGCAGGGTAAAGACGGGAGCGTCCTCAACCTGCAATGAGCGCCCACTGTTAGGTATGGTCGCAAGCTATTCGGCACGAGGCGATCGAAACTGTGGAAGGACGTTCCAGGATGCGGTCACGGCTCATGGCGGGACGTACTTGCTCGAGCCTGATTGTGAATTATCGCCTGTACGAGCCTCTCTCAGGTTCAGTTCCTTCTTGTTCGCTTGAGGCGGTGGGTAGGGGGTCCGTGGAGGAGACGAGGGCTGAAGCCCGCCATGCATCGTGAATTGGACACAGAGCAAAAGTAGAGAGGTGAGCGCCAGAGTCAACCCAGACCGTTCGGCCGTCAGCGGTGAAGTTCTTGTAAGGGGTCACGGCCATGCGCAGGGTGGCGAGTTCGCCGGCACCAACCGGGCCGTCTGGAGGCCGTGGGTCCTAGGTATGTGTACTGGGCGGAAGGCGTGAGACTAGGTCGTCTTCATTATTGTTCGACGTATATTGGGATCGACCCGAGGTACAGTGTCCCCGCGCACCACCCACTGAATAGGTAAGATCGATGACAAACTTAACGTGGTGCATAGTTGGGTCTGACCCCATGCTTTGGGTAATCTGGGGACGCGACCGAAGCTGAGGCTCTGCACGACGATAGAGAGAAACGCCCACGATGAACCTCAGCAGGGGGGAGCGGAAGAGTGTGGTGGACCTACATAGCCCGAAGCCACCAGGTTTCAGGTCATTAAGATAGTGAGGCTGCTCCCAAGAGTATGCTCGTTGCCACGTCGACAGAAGGCAGGCTGTAGATCGACTTGACGTCCCATTTGGCCCGAGAGAAGCTGTAGAGAAATCATATCGGCTCAGGCTGGAAGTCGCACGACATAGTACTAACACCCCGAGCACGCAAAGGCTGAGAGTTACGTGTGACATTCCGCCAGGATGTCAGAAGACCGTACAGGAGGACAGTCGTGGCCGGATTGCGCTAGCCACAGCGTTCAGGGGGGACAGCCTCCAGGGCGATGACGGATGCGCGCCCCCCGCGTATCCCAACGCGGGGGCATGGGAACTAATCAGTACCTGGATCGGCCCAGACCCACCCTGACGTTGCGATTCTAAAATCCGACCTTCCTTACGGATAATAACAATGCCGCATTTGGCCGGATTTTATGTCGCGTTAAAAGCGATCCAATAGGCTCAAGCCCATCGAACCAGTACACCCCTACGCCGCTTTTAGCCCGCTAACGCAGTGAGCCACGTCTCATGGCGTTTTAAAATTGGTCGGGCTCTAGTCTACCCCCTCTCGAGAGGGATTCAGCGGCGCAGTAGAAGCCCAATACCAAGTAAGCTGTGACGGCAGCGGCAAAGTAGGCGAGCCCGCTGAGACCGTCTGCTCCACCGCCCATTGCGAGACGCGAGAAGGACAGCAGGGCTACTGTTTCGGTTATGCTCACATGCGTTTCTAATTGCGCCGACCCTCTCGCACCATCTGCAGCAGGACTAAAGTAGTATTGAAACGTCGGTTGTAGCTCCTTTGCGTGGTGAACCGGCGGCGAACGCCACAATCGCAGTGACGTTGGTGTGACCAATATGCGGGGCCGGCTGGAGGCTTGACGCAGGTGTAGACGTCAAGTTGCTTTCCCCGCACACCCTCGAGCACAGGATTAGGCTTTGTCTATTTGAATCCGGCGCCCTCACGCGAACGCCGTACGAGATGGAAAGGTTAACGTGGTGACCGGAGCGCAGACTATAAAGCGAAGTACAGCGCGGCCGGTTCTCGACTTTACCCGTGCAGTTCCCATTCGGGACCGCCCACTCTACTGCCCCCCGCGTTCCCGGTGACCTGAAAATATTAGACGGATCGAATACCCGCGTCGCATCCGCGTCTGCCATAGGGGTCTGACGATTGTGGACTCTAGAGGGCAATGGGCAAAGCCAGCTGTGTGTGCATTATCGTCTAGCCACGTCCGTCAGCTCGCTACTGGACGATTGCCCAGGCACGCGCGAGAGCTGACGGGGCGCTGGGGCGGACCCGTTGCAAGGAAGTCAGAAAGCTTCCCTAAACACCTAGTGCCGACTATCGCTTCACCTAGGCATCCGGCGCGGAACGAGTCACTCGCAACAACATTCGTTTGCTGCTTCGTCTCCGCGGACGTACGGCGCACGTACCCATCAATACGAGCTCCAATTAGGTCGTACTCGGACCGCTTAACGGAGCACTGGGGAACTGCCAAGTAGTCCCGATCTTGGTGTATGTCAACGGGCGGATGTGACGTGAAAAACAGACCGCAGTCAAGCCCCCAATTGTGGACAATCTGGAGACTCGATCCGTGGTATCAAGTCTACGAAAAGTTCGACCTGGCGGCCGCGCGGTGTCGGTGGCCGTCGGGAATAGTAACTATGCCGATGAAATTTAGAGCTAGCACGGAGCTGATGGCTGTCCCTTCGCCCCTTACCGGGTTGATGTACGGGACTCGGTTCAAAGCTGGTCTTTGGTGGGCCATGGCTCCCCACTGAGAGCGTGGGAACTGCTGGTAATTTGGGTCAGGCGTATGGATGTCCCAATAATGTAAGGTAATGGATCACCGCCCAAACATAGGCCGTTCGTTGGTATCCGCGTGCCATCTAGTGGTGCTCCATCGCCCACGACGGCCCTATAAAGAGACGTTATGATCAGTTCAACGCAATATTGCGAGACGAGANANAGNTGNANCGGTNGTNGTCCCACATGTCATTATCGAGCAGCAAACCTTGAAACCGGCTTTGTCGTTCCTCCGATGCCCCAAGGTGCGTGCAGAGCTACTCACGTCGATCGATCCGATTCAGATACGCAAATACCGCAGCAATTTCTGGTGCGCATAGGCCGGGTAAGGCGGCGATATGATACCAAGATTCATGCCTGATTGTGAAGAGGAATCAGGCTGTGAGGTTGAGACGTTGTTTCGGGAACAGGACGAGTCCCTCTCGTATTAGGGATGGCAGGGCGAACCCGTACATTGGGTAGCCGGAGGTGGCTAACTCCGCAGGGCTTTTGTTCAGCCCCATGTGGCTTATTTATTTGCGTCGCGTAAATCGATTAACGGCTCGCGGGGTGTCGCTCGTCGCATACGCTTTCTCCGTCCACGTGGCTGCAGAATTTGCGATCTCGACCGATCACACACCGGTGCGCTCATTCAAGTGTCCACCCCGTCCGGCATTTTGACTGGCGTCCGGTCCCATCCAGACTCTCCGGTTGGCGTCCTCCTGTGTCAGTGGGGATAGGGTGCCTAAGCGACCAGGACATAGTAGGCTCACCATTACGATTCCCGCATGAGCCTCTGACAGCGGCCGGGGTTCGGTCGGAATGATCAATGCCGCCCTCGCGGAGCAGCCTGGGGGCGTGTCAGACATGGGTCCATTCGCGCATGTGCGTAGGAGAGCTGGCTGGGTTTGCCAAGGGCAGCGAAGCCTCCGGAACATTTTGCGGTCTGTGCCGGTACCACACGAACTCGCCAGGGCCGTAGCTACAGCAACTTAGTATGAGCAACGAATTTGATCCCCGCACGGCCTCGCCAAAACTTCTTCAGGCATGTGGAGGAGGTCCCCTGTAATTCGAAGCGACGTACCGTAGCCATGTCGCGCTGGTGTGTAGTGGCAAAACGCTAAGGAGCGTCGCTACCGAACGAGTCTCCCACCAATCAGTGTACGACTCGTACGGGGCACACCTGAACCTCGGAAGGGCCTAGAGCCCATCTTCCACAGTCAAGAGCTAATGATGGGTATGGTGAACTTTGGTCTGAGACCGGCCGGAACCCCCCGCCAGGGAAGGGTCAGGTGCGGGGCGTGCGCATCCCGTTTGTACGCCTCGAATCCTGCTGGAACAGCTCATGCATTAGATCCGTTAGGCCTTGCGCGCCACATTCAAGGGAATAGCAATCATGCAGTTTACCCCCGCCGGCCAACTGGGAAACAGCGGGGTTGTGAATGACCCCGACTCGAGACAGCAGCCGGGACGGCATCAGTGGGTCCCTGCTCCAACTGGGGCCGGTCCGCACTATTTACCCCCGTGTAAAGGCTACCGTAGGCATCGAGGTGACCTTGCCCCACCCCAGGTATGCTCGTATGTGATTCGTACGGGGACCGCAAAGGTTAAGGAGAATGCCACCGGGATTGGAGCGTTAAGCCTTATACGCTCGTCACACCTTTGCAGTTGCGTCCTTAAGGCATTGTCCACTGGCTGACATCGGTGGTGTTTCCTCCGCTAATGGACAATGGTGTGAAGTGGTCGTCCTCCTATGTATGTGTTGCCTGAAGAAGCTGAATCCATGGGTCCTAAGGTGACTACACCAGAAGCGTGACCTAGGGCAGGCGGTATTTTGATCCCGGCAGCAGGGGGGAATGAGCCGTTGATATAGCGGTACAGGGAGCAGTGTCCAATAAATCCATATAGCGTTCTCCACCATACGCGGCATAAACCAACATTGGCCTAGGCTAATAGCTTTCTAGGAAGGTCGTGGCGCCAATCGATAAAGACCTTAATCAGAAGTGCCGTCCGCCGTGGTATTTAGGCTCAGGGGTCAGTGAGTGTTTCGTCAACTATCAGTCGTTCTGTCAACCCACGCGCCACGGTGGAGGGGATTTCATCTTAGGGGGAAACGACTTAAGTCACATGCAGAGGTTAGTCCGGCGGCATGGTGATGTACTAAACGAAGACAGATGAAGCCGCCAAACAGGCTGTAGAGTCTCCTTAGTCTCATTATACGAGATCGTAGCCGGCAGGAGGTGATCACTTGCCGTTCCAGAATTACTTAGTGGTCAACGGGTAGACATGCCTGAACAGCGCGTATGGATTGGTTCGCTATGGACCTTGAGAGAGAGAGAAAACGGGGTTGTAAGCCAGTAATGAGGGGGAGGGCAAACCGATATACACCGTTCCGAGGGTGGTTGTTAACAGCCACACTTCCGCTAGGCCTGCTCATATCTAGGCATCGTGTTTTACGGGCGCAGTTATAAATCGCCTTTCGGTCTGGAACTCGGGTCGTCCCCCTCCAACAACGAGCAAACCCGTGCCGATCGCTGACTTGGATAGACGCAAAAATCCGGGGTATAACTATGTACTTTATGGTCGGCCCACGAACAGCGCTTTGGAGGGGTCTACCCTTGCCAGCAGAGGCCGTCTACGCCAACACACAGCCAAGTAACATTGACTGTAAAGCAATCGCAACGGTTGTGCCAAGGGAGACCTCTACAGAGATTGTAGCTGTGCTGTGAAGGAATTCGGCAAACGAGGAGCGCCTTGCGCCTGTAGATAGCCGGGTCTGGTATCTTCTGTGACAGCGGTATTGCATTCCGGGTTCGGGCTCCACCGCGCTCTAGGCTGGCGACGGCGTGGCGATGCGAAGAGTCCCAGCCAGACCCAGCGCTGCAGTTACCCGGTCCCTTTGCCCCAGCTCAACCCGTATGCCCAAGTCCTCCGGTTGCCGGCAGATGACTCCGTGCAGTAGTGACCCGATGCTCGCCGCGAGGAGTTCTACGGCACGACTCGGACCTCTGCAGGTTATGGGCTCGACTCGCACTTCCTATCCGTTGTCCCTTCGGCCTGCCCGTCGTAGTCGGGCGGTGACGGAGGGTAGCCCACATGCCGGGACCACTTGACGTGCCACGGTGTGGTGGGCTCGCAAGCAGCGCAGTATGCGTTAGGCTTATAAGTCTTCAGCTCCGACGATCGTGAGACGTATGCTGGTCGTCGGGCTTGGCCTAAGATTGTGCGGTTCGTGTACCCGATGATTGGGGCCGAACACTCGTGTAGCTCGATGACGTGAAGTGGTGGACGTGCCGGATGCTATGCCGAGGAGGAGATGTCACGCACCCGGGCATCCCTCTGAGGGACCGACCTAATAGCGTCGCTCGTCAGCTGGTGGGGATCTAGTGGCACTAAACTACGCAGTTGTGCTTTTCGTCCACCTCAGGCGAAAGCCCCTGCTTTCGCCTGGCTGAGCGATCGAACACTTGGTCTTAACGCGGATAAACCTGCCATCGAGTCGGGCCGTTCCTCAATACCTCCCCCCGACCCCCTCCGGCCGAATGCGGGGCGCGGTAACCGATCTCGGCGAACGGATCTAGCCTCCCACGGTTCCGTATGTAACAGGGCCAACTTATTAAATCAACGCCACGTTCGGCTCTTCTAAGCACGAGGCGACTGCGAAGCTTTTAGCAGGCCGCGGCATGTGTACCCGCCCCGCCATAGAAGCTCAGCGTTTTTATCACGCGAAACCCAGCTTTATATTATTTCAGGCCTGGTTCGGGGTGACATGACCGGGCCGTCCAGACCGTATCGTGTTCACCGCAGTTGCCACTCAGGTTCTGTGTAGTTTTAGGTAACACCCCCGCTGCGACTATACCCACGATCTGTCGTCCCGAGGTATTCTCGCAGCCATAGCGGGGCAAATGAGCACAAGTAGAAACTTAAGCGTTAGTTGCCTCTCTCAGACAAGATCCTGCGCTTCAAAAAGCTCGCGCCCGGTATCACGCCTGCCCCCAGGAAACGAGAAGCATTATACGATTTTGACACGGGGCCGATTCATCACTCGCTGGGTTACTGGATAAAACAGTGGGACGTGGTTAATTCATCACGCCGCGGAGTGCTATCCCCGCTCCCCCCTGACACTTCACATCCTCCCATGCGGGTAGGCCGATCGATCAATTGATTTGGGTTAACGACTCCGGCGGCTAACATAGACGTGCACTCCCATAAACCGCCGGGGCAGTACCGCAACCACTCACAGGGAATATCGATTTTAGCACCAAGTAGTCTACCCCGATTTCGGTGGTACGGCTACGTTAAGTACATAAATGACGAGGCCACAGTGGCGCAGCGGAAGGCGGGTGCCGAAGTTCTGTGCTATTGCTATCCGTAGCACCTACCTCCAATTACGCTGATACGGGTCAGCCTTGACGGTAAGGTCTACCTTATGACGCTGTTGTAATACTTGGGCCCTTTATTTACCCCTTGAGTCTGAAAACACCCCCCACGCTCCCCATTTGAGTCCACGACGAAAAGGGGTCCACCAGGAGAGGCTCTGTTCGTGCATTTTTGTCGCATGTCGCTGAGGGGCTATCTGGGTTCGGATCAACTAGTCGCCCCGCGTTCTCACCGGCTACCAGCCGAATTTCTCACCATGGGATCCTCCCCGGAATTGCACTAGGAGGTGTCTGCTGGCGTACTGCCAAGACTCTCGTGATAGTTATTACTGTAGCAGAAGTGCAGAATGAAGCTCAAACATGGGGACACTCAGGGCCGGTGCTCATGCCGCCGTAACACCCGCGTGCACTTCACCCGAAAGGGACGCCCGTTTGAGAAACCCATGGCCACAGAGACTGTTATCATGCTAAAATCTGATTAACCGCCCTAAACAGCGCCCGGGAGTTTGTATCTGGCCTTAGTTAAGGCCCCGGCGGGTTGTGATGGGTTACATACCTCGTTTGGCTAGGGGTTCTGACATAGTAACCTTTGCCAAGGTTCGCATTGTTGTTACTCCCGGGTTCTTTCAGAGTGAGACGAAGTCCATCACGGCAGTGCCAGGGCTGGTCGAGACGCGGCTTAATGGCCCCGAGTGCAACCGCAGGTTTAGAGATCTCGTACCCGATAGCTCCCCTGGGGCGCGCTTCTAGTGAGATGTTGCCGTCGACTGAACTGGCGCCATCACCCTTCGGCGAATCAACATTTATCCTTGATTCGATTCTAATGTCTGGGCACCTCGTCGTCCATCGTGAGTCATGTAGCGGCCAACTTCTCGCACCACCCGCTTGACCGTGTGGCGAGAAATCGGACACTTATGGTTGCCCATTTTAGCGCTCCATACCATTGGGATTATCTGGTTGTCGGTCTTTCCTTCCCATACTTATATGGCGCAATTTCTTACACCGTCCGCGCAGCCGCCCCAGCCGACCTCCGNCGCGTGCGATGCCTATGCGTGAAACCTCTCAAGACCCTCGTGAGTTAGTTGAGGGGATCTCCGACAGAAACGCTTAAGTCGATAGAATCCTCAGAATTTCGCCCTTTCGGTCGACAATCGTCGCGCCCTCCCATCATTGGCCCCCGACAGGGCCTGGGGGTCCGCAATTCATGCTGCATACGAGCGCTTGGGATGACAAACACGGGTAGGCCCCAGATAAGAGTCACTCCTTTGGGCCCCCGTCTAGTTAGCATGGGGATCTCACGTTCCCGGAGTAAGCAGACCGAAAGCGTAATTTCGTTAGGGTGACACTGCTTTAACGCAGGCGCCCCCCGTCCCATCCACCCTACAGATGAATACAGCCAAACGTCCTCCTCCCTTTATGCCACCCGTCCCTGCCGAGACCCTGTCACCGCCGCCCTCGCGCACTGGCACACTCGCACCAGTGAGGCGCCTCGAATAAGCCAGCCTGCCGATTACAACTTAATAAGTCGCAATCTACACTGCTAACCCTTCGCCTTCGTTCGCGGCCCTATGGAGCAGAGCTGTACGGCCAATATCATTTAGCTTTCGCCCGTGCCACCTGCTCCGCCGTACTTACGTTTCCGACGATTATCTCATTTGCTCATTGAGCCAGCGCAACGCACCAGCACGAGATGCGATATCGCCCCCCGTACTTATGCAGCATTTTACTGATCTGCAAGAGGGTCTGCCCTGAGAATGGGGGTGCGGATCAAAGCTGTCTGAGTTAATATAGCCTTGGAAGACGGGGACGGTCCGATGCTAATCCCCGGAGAAGAGTGGATATCGTGCGGTTGGGAAATCCACATCCATTCGGCCACTAGCCCCCTGGCTCTGCCCGTGAAAGACCAAGGCAGCGACACGGCCGGGCCCTCCGATTGGTTGCGGCCAACACTACCCTCCGAGGGGGTTTCGTTGTCCACATCCGCCCCTCGCAAAGTGACTCCGGATGCGAATGGGCCGAGAGCTACTCTGCTCGCGCGGCACTCTCACGGGGGCAACAGACTTTTCACCATTTAACGTTCCCAAACTGGAGCAACCGGCCAGGATGGCGTTCACTGTCGCAATGCCCTCGTACCTGTGTGTTTATTCAGAACTTACTCGCCGTTGGTGGCATGCTCGGTCGTAAACTCGGCTGCCCGATCACCACGTATCGCTACAGTTTGCCAGGATTATCCAGTACGTGAACCCAGCGACGAGGTATATACACCTGGATAGGGTAACTCTGGATGGGAGCCGAGTTTTGTCTCACCTTGAGTTTCCTAAGCTCGAATATATATCTCGCTTACCGGCCTACGCGCGTCTGCAGCCGGGGGCGCTGGGGCGCTACCCTGTGGTGCCGATTAATCAAGAGAGCTCACGTAACCGATCGAGTGCGCGGGGGCCGGTAGATCGGTAGGCCGTGAACAGACTGGACGTGTCACGTCTACCCCTACTACTGTATATGTACGACAACCAGCGGATTACACCTGCGGGCACTGAGGAAGAGGAGTCAGTAGCCACCTAGCACGGCTATTCAAACGGTGTAGTTGGTTGCTGCTGCTTGTCGCACTACGACTAAGTCCGTAGTTGCTTAGAAAGGATTCTCGAATAGGGAACGGCGCGGCATTAAATGTGGTATATCGACGATTCCAAGGTATGCGCTGTATCTGGGAGTGTTTGGGAGATCTGGCGTATAGGGAGACCACGTTTGGAGTGAAGGTTCGCTACCTTCCGCCTGCGACGTGGGAGACGTCATAGCGAGCTGAACACTTTTAGAGCTGGGCGGTCCTTCCAGCTTCATCTTTGAGGTGGGACTTGAGGGGCAAGTTACGTTAGGGGCACCACTATCCTTGTGCCACGCGCGGGGACACTATCGCTACGCTTCTGCGATTGTCACTGCTGAGTGGCGCGTTATACTATCAACTCGCCGGTCGTTGATCACGCGGGTAACTCGCGATTTCTCACAAGCCCCGGTTATACATTAGGCTTCCCACTATGACGTATGGTTCAATACGCTGCCGCAGCGCCAGTTCGCGTAATGTAGCACTTCTATGTTTGCTAAGGGTTGGCAATATAGCCCTACTTTCTTTTACTGAGGTTTGATGTCGATGTCTCCTCGCCAACTGGACTAGACTGCCATGGGGGGGGAGAGCCTTGCGGTTGCACGCCTAAGCTGGGCAGGCGAATTTGGAGCCACCTGTCGTTTTCAAACGCGGCCGACCCCAGCTGTTCAATGGGCGAGCGTACGGCGCGAGGACTCCCGTACCGCCAAACGCACACGCTGACCCTCAGTCCTCTTCGACTTGCGTGGATCTTCCTCCCGAGTTTCTATTGACGCATAAACCATACAATCCATAGCTGATGTTAATTTAGACTCTCAGTCCACCCTTCAGTAAGGTTTCGGCGCCTTCGGTACTCTTATCTACCGGCTTTTACCCGTACCCGCTCCAGTTGACTTCGTCCGGTTTCTAGAAGGCTGCCGTTTGCAGCCGTACGATGCTATGTGTAGCTTCTCTGCTCTGTACGGGTAGGTGATCAGAACGAACCCTGGGGCCGAGTTCACCCGTTAAACGGGAAATCTTAAAGGTATCCCCTGAGACGGCAAGTGTTATCCCTCTAGAAAGCCCCCATGGTTGTGATCCTACCGGCAAGCAATGTCACCGTAGACCGGACGTCGTCAGTGTCCCAACAGCCGCTCGCGGGTAGAAGCTAAGTATTCGGAGACCAGAGCTGCAGGCCACATCCAGCCCTCCCCGCGCCAGGAACGGTCGTTCTGTTAACGAGGTCCGTTAGCGTGTCCCGCTGAGCAGGACTGACCGCGCCCGTAGGGGTCGGCCCCCAAAACCGAGCCGGATGAGTCACGCAGCTATCCGTAGATGATCCGGCCCCATTTACAAATGCAATTGAGTACGACGATACCATAACATGTCCCCGACCTTTTAAAGGGGCCCTTTATCGCCATGTGCGTGGTTGTGCATAAGCTGTACTCACGGTTTATGTTGTAGTGCTGTGACAGATGGGGGCCGCTCTGACCTGGCTAAATTGTTCCTGTGGTCATGGCGTAGAGATGGGTGGTAGTTGCAGCTATTGCGCATTTGCTGCCCATGGTCGGTAAGGGTAGCAGGTCAGCCAGACTTCCGGGAGTGGCCCCTTTAGCGGTGGACCCGGACCTACTATCGTTTCGCCGGTCCCATTCGTGTGTCCCCCACGATGCGTCCCGCTAGACCGTGAGGTCAGCGATGGGCCCATGCGCTCGAGGGTCGATCAAACTTCCTTCATGTCTAGGCCAAATCGCTTAGCACCTTCGATTTACTAGACGACAGGATGAAAAGGTACCAGAGCGACGTGCGGTACCGGTAGTCGATCTTGCCATTAGCTGGCCCCAGAGATCACACATACCCTGGCGCGCCTTCAAGCTGATCGTGGCCGTGGGACGCCGGCCTAACTCCGCATGTAGTGTGGAGCCACCTAGCAGATCGTGCAGGGTGCTTCCAACGACAGCTTTTGTCTTATTATGTGGGGGGGTTCTCATGACCTCCGGGTCCGACCCGTCAGGCAGTCGATTTCATCCGGTTCGAGCGGTATGAAAGCGACGGTGCCGTCTCATGCGACGGGCCTTTATTATATTTTTTGGTTACTCCTTCACTTACAGTTAACGACGCTAGAGTAGCACACTGTCTCTGTTCTGCATGTCGGTCCTGTTATGCGCAGTTCACCTTGTGCTAACAAGTGATTTGATTATGGACACGGCACGATGCCTAAATTAGCATACGCTACTACGTTGTTACGCGGGGGCGCACCGTTTCCCGAGGGCTGCGGAACGGCGCGCAATTGACGTGCGTTCTATCGACCCGCCTCACGTTGCCATAAATGTCACGTGCGACCGTTTGGCTAGACACGCCAGGCTCCGAACCGACCCAATGGTCAACTAAAGAGGGCCGCTCAAAACAAGTTCTTCCTTTACTGGTTCACGGAGTGAGTTCGACAGTGCTATGACGGTGGACGGACGAGTTAAATTGTGGCGGTGCAAGGCAACTTACAGGTTACCCGCTACCGGTCTTCTCGCTGGAGAGGTAGTAGAATAAAGTGATGAGTAATCGAAGTCACATTCTAGGGCTGGCAAATTAGGCAAGGACGTGGGGGAGACGTCGCGTCGTGACGTTTGTCGGATCAACTTATGTCTTTACGACCTGACTAAAGCCATACATCCCGTAGAATGCCCCAGCCTAGGGCCGTAGAGGCGCGGGATGAAAAGAATCAGTGATGCCAACCTGCCCCCACAATATCTCTATCGCGCCGCGAGGGCGATGGGACGCTGGTGTCGATCCATTTGTGGCCCGTGGGCCCACGGCTGACTAAATCGACGACTGGCCAGTCCTTTCACCGCAGGCCGTCAACGGGCGTGGCGGCCGTGTATAAGAGGTGTCCCATCTTCAAGACCTGCCCAGATTCCTAGATTCCCTACGCATACTCAAGCACGCACCAATTGGGGGGTTGGAGTAGCGTAACGGGGTTTCGAATCCCGGTGGACGTATGTGGGTCAATGAGGCCCATCACCGCAGAGCAGGAATGGGGGGCTCGCGCTGGATACAGACGCCCTAAAGGGGCGGTGGAGAAAACACGGGCGGGACAATGGCAGCTAAATCATAAAGCCTGGGCAACGCTGCACTCCCCTCCAGGGTGCCATCTTCGGATGAGCTACACAGCTCCCCCCAGTGGTAAGTTGCCATATAGTAGTATCATTTCAGCTCCGCCGGTTGGCCTCTTATGGCTACAAGGAAGGACGGCCAGCAGAAAGGGCTTCTACGCCGCAACCACGGCCCCGACCAATTCGTTTGGCACTTTTACCAACTACAGTCTATTGTTGTGCCCCGATTCGCGAATTTACAACGTTCGGTCTATCCTGGACTCACTCTAGGTTCCGCAGTGTTGCTCCCTTGTATGCTCGTGTTCCAACCGACTGACTGTCTTGGTCCGGCACGAGGGGCTGCGCTACCGACCGTCTAGCGTGATTCCACCAAAGCCCTCAGAAAGCTTACACATGCAGTTTCCCCGCGTAGTACAAAGTGAACCTGCGTGCGTGGAAAGGGATCCCCGTTTAGTCATTCGTGTGCATAGTTGAATCGCGAGCTTCAAGCTTCGTGCTTAGTGCCAATGTGCACTCGTGTGTGTGCGCGGGGCTGGTTTTTCGGAAATGCTCGCCTAGGACGCGTTCCTTCCAACCCATTATTCGCATCGCGCAATTACCCATGTCCCACCCGGTTCTCGGCCACGTGTCCCACTTGTACCACACCGATACGTTGTGATTAGGCTAGGCCCTATCTAAAAAAAGTATCTATAACAGATCATTGTGCATAGCCGACGTCTGTGAGACTGACGGGCAGTCGACCCGTATGGGGAGTAAAAAACATCTACCGTAGCATAGTGATCAGGAGAGCGATTTTAGGCCCTAACGGATTAGCAGGGTGGTGAATCGCTCGTATCCTATCTCAGTGGTTACGGTACTTCGTACGCGGTCCGTTTCCGGCCTGTGGGCGGACAAAACTGGTCTGTTTACCAAGCCTGCGGCCCGGTTTCATCATCATACCTTGTATGAGCACCCACAGGTAGTGCCCCTTTGAGTCGCCTGTCACTTACCCTCTCTGTTGATAAGCCCGTGGTTCTAGAAAGGCTCGCGCACTGTCACTATTAGGGGTGGACCTTGAGGCTACAACAGCGCAGGAGGGGATGACTGATGCGCGAAAACCAGTATTTCTATCCCTGAAAGAAGACTGGAGGGCCCACGAGCTGTCGAGTTAGCTTCCTCGTAACACACTACGCTCAGCCCCTTCACCTTGACGAGCGGAGAGGATTCCACATACCCGGGGGAGGTCAGCACCTCGTTGCTTGCGTACGAGTGACCATTTGGGTTATCGCCTCCCCCTGAGGTCGTCGCCTCGGCCTTAGGATCAGGCCTTGTCGTGACCTATGGATTGAGTGAATTCTAGCTACTCGGATCGCACCACGCTTTCGAAAAGGTAGTGCCCACGAGACGGTAGGGTCCCCTCATGTCCGCGCTTGTCACCTGTTACCCGCTGTTGAAGGTTTAACTCTACCAGCAAGTAGCCGTGTGTTAAGGCCTCGTGAGTCTGGCAGGTGCCTTATTGCAGGTAATCTTCACGGACAGCTAACGTCAGACGGACGGCAATACGGCGCCGTACAGGCTCTACTGTCGAACTCCTCACACACGGATATGCGTTCCTGCTGAGTCTTGATACTCCTGCATGCTTCATTGACGGACCCATGTAGCCAATGATGATCCGCTGGAGTGCTACTTACGGTGGCTCAGACATCTCTACGCTCAGCACTGCCTCCTGACAATGGCCGACGAGCATAAAGTCCAAGCTGATTAGCGACTAGGTAGTATCTATCTCTCATGTGCCCTACATGACCTTGTTTCTTGGAAGTAGTGAAGGGCCCCACGACGACTGGGGCGTCACGACGGGCAGGTGATTGTGGCTGCAGCCAGCAGATTAAGTAAGTCTAGGGGTTTGAAGAGGCACGCGGGGAGTAGTTAATCCGCGGCTTAGATTTTGCTCTGTACGTGTTACTTAGCTGACTTGTCCGCTGAGATCCCTGGGTGGGTTAGGACCACGTTGAGGCTAGCATACACCGCCCTAAGCGACGTCAATTTGCGAGCCCTCCCGCTGTAAACCATTTCCCTCGCGCGTGCGTCTTTCTTCTGTGGGGCGGCCTGCCCGGTGTTGTTTGTACTCGCCTTCATTCTCTGCCTGCAGATAGTGTGCCCCGGATCTCCTCACCCATATCTGCGCCGCAAACGTGTTTGATTGCGCCCCCCCGATCTGCGTGTTAGCTTACCCCCCGGCTTGCTGTTAGATTAAGCTTTTGGTGACGAGCACGTTCGTGCGACACTCTGTCGTGCGAAGATTGCGGGGGTGTGCCCACTGAAGTCTCTCGGCATGTGGGGTCCCCTTCGACGGTCGGTTGGTTCGCTCTAACGCGAGGATGATTAAGATGCGAAGTAAGCTACAAGTTGCTCGTCGAAACACTAATCGTTGTGTTCCTCACATCACAACTTAACGCCTCTTTAGTTGCTAGGGCAAAAAAAGCCAAAAAGGCTCTCGTGAGCCAAAGATATGACTTTGGATACGCGGAGTGAATGCGCCTGGGTTTTTTCTCACTCGTGCAGTTGGACATCTTAACGTTTCGGCGTGTTCGCTTCGTACGGGGCGATAGATCCACCGTAGTCCCCCAAGCTCCTGGCCATGACACATTTACCGGTTGCAGCGAAGACCTTATATCTAGATCGACGGTGTCAACAATTAGACATATTGCTGGGCTAGCTACACGACGTTAGTACTGAATATCCACTCGATACGTTTGATGCTCCCTTCGTAGTGATAGGCAGTTCTGGGCGGTTCGTCGCGCGCGAGCCCGTGTGGTCTGCGATGGGCCCAGATTGCGTGTCCTGCCCGATAGCGCCATGTCATGTCGGGTCGCCAAAGTGATCGTTACAAGCCCTATATAATCCGCAGATGGGAGTGCCGTGACCTCCTGGTACTGTGGGCCAGGAATAGCTAGACGTAGTTGCGGCTGTCCCCGCCTGCGCAGCAATCAAGAGCGGGAAGAGAACCGGTGGCTGGTGTTGTATTCCGTTCGAAACCGTAGATACCTTTCCTGAGGCGACGAGTGCTGGTTGAAATTGACGCCGGGCAAGCAATGGGGTTTGATAGTCAACAAGAGAGTCGAGCAAAACCTCTCACAGGAGCCTACCCTTCCTAGAACGATTCTCCCGACGTCCATGCCTTTAGGGACGCTGTCGACCACTCGAGCCAGACTTGCTTCCTGTTCCCTTTTACGTACACCGGGGACCGCAATACCACAGACCGTGACGTGTAGGTGTCGCGTTAAGGCCGCCACACTGGTTCACCGTTTTTCTTCCACCCTGGTCGCGGCTTACGTATTGAGTGTGAGTCCCAGTACTTGCAAGGGAAATTCCAACAAACCTTCCCTCTACCAGTGTGTCATATGCCGCAGGGACTTGGGATTAATCATCTCCGTCCCCCAAGCGGGCCCGCGGGCAAGCTAGGCCAGGTCAAAGAAGTGGTGTGGTACTTCGACGGAGTCAAAGATGGGCGTCGACCAACCGCGAGTTAAGTGAAATGGGTCCTTGACGTCTCTAGCACCGCAAAGGCCGAGACACTCGGGTTTTTCTAATGTTGGCCAACTTCCGAGTGGGCGGGTCGTTTTTACCAGGCGCCTCCAGTAGAGCTCCATTGAACCTCGTAACGCTACTAGGACCACATGGAACGCATTTGGCTGGCGGTGTCTTTCGTTGCGCCCCTCCACCTTTTGCCTGGGGGGGCCTTTTAACGCTCCGACCCCACAGGTAGCCCCTCGTACTTAAGGATGGCAGAGCTCGAGTTACCCATTCCGGAGATCAACACCCTATACGCCTAACAAACCAGGGCGGTGTGGAAAGCCCCCACGGGGCTGTTAAAAGTTAGTTTCGTTGTCTGATAGGCATTAATAGGGCTTGCCTCCCGCGTTTGCAGATGAGGTTAAGGTGTCCTTACAAGTCACGTCGACTTCCTTAAACCTCCTACGTGTTCTCATTTTTGCGGAACCCATGATTCCTTCGAGCCGGCACGATTTACGGTGTAGNTAGCTGAATCACCGAGTGCTTGTCAGATGGCACGACTTCTCGATTTCCCTACTATGTGCTTTTTCAACAAACATCGGTCTTCCCATTACCACCTGATTCGGATTCGTTTCATACACCCGCGTAGCCCTTGGCTCTTACTTGCGAGGACTTGTTTTCCTCATTTGGAGTTTACCTACACGGCCTACCGGGCGGTGTTGGGGCCCCATCAAAGTGGCTAGGCCAACTCACCTGGCCACTCCGGAGTGCCGACTTTCAATTTTTACCTGAGGTCCGCTGCCACACTCGGTCGCGACAGATTGATTCCGGAGACCAGTACAAGGATACAGGTGTTGGCTATTTGGGCCAAAGGAAGCCCTAGCGCGCCTAAGCGACGTCTTAGGTCTCATGAAAATATGCTGTGCCCTAACACAGCTACGAGTTGTGTCTGCCTGATCTAGCAGGATACCGGCCCAGCGATACCGGTAGTCGTGGGAAAGTCATCGTGGGATCGGGGGCGGCTAACTAATCATCGGAGATCGGTGCGATCTCTCATGAATGGTGGCGGAGCAATCCACCGTGGGGAATAGAATGAAGCGCACCCCAAGGCGATCGGGCCCTCTTAACGCGACTCAAAAGCTTCGACCTCAGGTCTTTGATCTTCATTGCAAGACTATTATCCCCCACATTAACCTAAGGTAAACTAACGGAGTTGCTTCACACGATGATCATCTTACGCAGCCAGTTGACAGGAATACAATCACATATCATCAACTGAGCGGCTACTGGCCTTACGTTCCGGAATGGACGCCAAGGATCGCACGGCACTGACCGAAATACTGCTGAAAGTGGGTTACTCAGGCCGCAGTTTCGAGTTCTGTCCTCCCGAGTAGGGCGTGCACTTACAGCCCCCTTATGCTGACCGTAGACCCATTGTGACTACAAATATAGTGAGCTGAAGTCGGCCGGACTCCACAGTGGCACGATACTAGCAGGCTAAAGGTACGAATCTCTTGATAATTCGCTCCGGAGCCGAGACTAACTAGCCGCACACGTTGTTCAGCTTATTAAACGTAACGGCCGTTGTCGAGACGTAAAACAATTTGCTGTTAACGCTAGTCTCTTTTGGATCGATCTGTTTTTTGGTAACAAGCCCGTCGAGACGGCGGATTATAAGCGAACCTATGATAGCTATGATCCAGCAGACACACAACTGGTCATGAGACAACGAGTCGTCGCGTAAAAAAGGAGAGTTGTACTGTGCATAACAGGGAACGTTGTAGGCGCACTCGGCCCAAATCCTAGTTGCGCCTCCCTATTGGGCCGCACACGTCTGCAGCTGTATTCAAGCGCGGATCGGGAGGCTGCAGGGTCGCGGGTGCTCTATCTCACCGTCACTCCGCGCAACATTTGTATCTCGTTATACCAGGACGTCCCAGATCGTTTCTGCCGGCGTTAGACGGTTGGTGGGCCCACGGGACACGGTCCGTCTTTGTTGCGTACCCCAACGCCGTACTGTAGTCACTTAAATTGAGGAGGAGAACTTCACATAAGGCGCAGAATCCTAGATTCACCCGGCTTACTGCACTCGCTGCGACCACCGCATATTGGTCATTAGGTTGCCATGCTGACCCGCCATCCGGGGCTTCAAGTTGGGCCATAGCGATCTCCGCGAGGCAGCGGCGTCTACGCCCGTCGCACCCTCCAGTTGTCCGTGAAACTCGTACCTCTTTCCCAATCCTCCTGATAGCTGGAGATTTACACAGTCACATTCAAGCCTTTATATTCCCTTGCGATCTGGTTAGAGCGCGTCTATCACCGTTGGTCCGAGCACACGCCCATGACGCCCTTGAGACGGGTGATACGGCGCGGTTCGTGCGCCTCGTATCCAACCACTAAACTAAAGTATTTTGTCCTCCTACGGGTCGGACAGGACCGCACCTCAGTGACCCGTATCCGGAGACTGTCGTTATTACTGTGTCGTCAAGAGCCCGCGAGACGTGGGGAATTGAGCCGTCTGCGTAAGTCTTTCGGCCCCCACCGCTGGGCCCGTCCGCATTACACAAACCCCACCATTTCCCGCTTCACGCTTCCCACCAGTGAGGGTCTGTTCCACCTAACTTAATCAAGTACTTCTGGCAAAAAGACAACACTGCGGTCCCGGTCATATGATGGGGTCCGAGAGCGCTATTATGTAGGAACCAGTCTCTGGCAGCACCGAAACCTCCGTGTTCCGGCGCATTCCACAGAAGAACGAGCCCAGGCGGTCGGCATGAGCGACATCACGTTCTGGGATCACCCATCGTAGAGGCCCCCTAGGCGTGATCGGAGCATTGTCTTCTCTGAATCCAAGCGGGCCGTGCCCCCCGCAGCGCCCCGATTGCAACCGCGATCTTTGCGGAGGGGACGGTCTTTGTCCGATCCCCGCACCCTACTGACCAGATCGCAATGGTTTGCCCCGGCTGAGCGAGTCGCCGGACCCTCGCGATCCGGTAGTCGCCCCCCAGTTCCGCGTCCCGCGCGACGATTGTCCCAGCCTGTGCGCGCAAGACAAGCCTTCGAGTTGACTCCGCAAGGCGGTAAATATCTTGATGGTAACTAGCATCCTGACCCTGCACTCAGGCTCGGGCTCCGTCCATATGGTTCTCGTTTACGCTGTCGCGGCGTGCGGCAGTGTGTATCCAAGACCTTCGGTTACTAACTGCGACCCCAACACCAAGTTTGTCCCCACATTCTCGTGTTTGGTGACGGCACGGCGGCACGTAGCCTAACACGTTGTGGTAACACGCTGTAGAATAGTCGCGGGATGTAATAAACCGTTACCGTATTCGA
>14-463-1A
GTCGATGTTGAGCCCGTTGGCTAATGCAAGCTCTACGTGGCAGCGCGTCCTTCGAGTCACACTGTCCTTCGGCGGGGCGCCCACATCTCATCANNNGTCAGGAGTGGGAGTTTACGTAGCTACGCTCCGAAGCTTTCGGAGGAAGGCTAGTTGCGGACAGGTTAACGGTCGCTTTTGCTCACCCGTCCGCTAGGGCCGATTATTCGGGCCCTAGTAAACATGGGACCGAGCTATCACCGAGAGAGCTCCCTACCAACACAAGGCAGGGCAGGGTCCTTGGGTTCCGGCGTTACTAAATAGATAAGGCCGGATAGGCAGGCTATGGTTAGCGACCTCGCCCCTAGGGGTCTTGGCCTGATAGCGGTGAACACTCCCGCGGCTGCTCGGCTTTCTGGCATTCGGCCCCCCTGTAAAACAGTACTGCCATGATCGCATTGTAGGCGTATTCCCGGGCTGTCCCGAAGTGACAGGCTAGATATCGCAGGGCATAGCGCCGCATGTACATTCAGCCACCCTCCTAGTGACAGGCTTGCAAACTAGCTCGCCTGCCTACTATAGCGTAGGGTTTGCACCGTGCGTTAACACCCCGCTGCTCGCGCCCCCGCTCTCCACCTGGTTACGCGTGAGACGTGTATGTGGAGTCGAGCACTTTGAACTTGCACTACCAAATTAGGCGCCATCTTAGCGGCTTGTGCTAGGGTATCCGAGCGCGCTCGCCGTCCCCCGATCAATTGCCTTTATTAACTACCCGTTCCCGCAGCCACCCGGCGGCAGGCGGCTTCAGAGAGACTTACAGTATTTAGGAGATCAATTCGATGCACACGAGCCAATCGATCACAGTCACCTGGGGTCCAGCGCACTTCTCGCGCACGGCCGAGCTCGGACCATCAGTTGGTCCTCCTCGAAGTCAAGAGGATGCTTGGTTCACGTCGCACCTACTGTGTGCATTATGCTTTCGATGGGCTTTGGGGAACCTGCGCTAACCCTGGCCGCCCTAAATATCGGCCGTGCTTTCACTAGGGTACCCGCACCTTCCCGTAGCCCGGCATTGCGAAGCCAAACCGCGGAAGCAGGTCACCGTGGACTCTGACTGCAAATCCCAGGAGGTCCGTTACACCCAGCGCCAGAGGTCCGTCACCGCCTTCAATTTAAAAGTCATTTGTTTACAAACATATTGCGCCTGAGCCAGTAACCGCGGTGACGCAACGACAAACTTCGATAATGAACTACCATATGGCCGAATGGGTGGCACTTGTAGGTTGTATTCATACGTGTAAACAATCCCGCTTATCTTGGCGGACTCTTACTAAACATCTCGATGAAACGCATAATCGCGGTTGTTGTAGTCTCCTGGCAGAGTTGGGGTGTGAACATCCCTGGGCATTCGCGCACGGAGATAACCACCTGCCTACTCGACGGATTTTCCCTGCGCAACTCGTGTCGGCCCACCTAGGGGGTTACTTCTCGATTACGGGCATTTTCTAAGGTCTCTTCGTACGCCCATAATTGTACGCATCGCATTGGGCTAAGGCGCGATTAGCGTTTCTCCTGAGCGCCGGCGGGTTGTGAATGGTGGGCGTCCCTACTATATGTTCTGACCCGCACGCAAATAGACGTATGGCGTATAGTGGCTTCATCAGTGCCAACAGTTGTTTGGCTTCTCATGCGATTGTGAGTTAAGGAGTGGCTCAGATCCGCTGTCTGTACGGTTGCAGACATCGCAATTCGTATGGGAAATACGATCAGGCCGCTGACAGACTACTCTCAGGACCGCTCACCTGTTGCGGTCATTCCGGGCCCGCTAGCCACAGAGTAACATGCGGCGCAAGGATGGTGACAAGGGACCTATTAGCCCAGGCGCCCCAATCTATGTTACTACCCGTGTTTTCTCCGTGAATATCCGGTGTTTGGGGTATCAAGGCTTCAGGACTCTGAGGCGTGTAGTCAGAACATCCCGATATTATTTTAGCATGCCTGGAGGACCCTGCAATCCAATCGGCTTCATGGCTGACGCGCTCGCTTGGGTACGTCTCCTTCTAAAAGAAACGAGCAATTGCCGTTGCTCCCGCTATTAGGCCCCGAGGCGCCTTGAGGATCCCCATTGATGTGCTCGACACGCCTTGTTCGTTGGTAGTACCTCCGACTCGTACTTGAGAAGCCCGATTTGTGTTTCCAATGTGCGTTGCAGAGTTGGCTCCATACATCCCTATATCGCCCAAGGCCTCTGGACGTTAGACCCCCTGAGCGCGCAACGGGTCAGGTAGGCTTCGGCACGTTACTCGCCACATTCAAAAATTTCTCGCCACTAGTTCAGCTGGAACGCTTAACAATGCGTCTCCACAGGTTAAAGGGGCAGCCAGAGTCGACTCAGTCCTTGAAATATGGATTGTAACGTTCAGCTTCGTTAGCGAAAGTAATTGGCGGACGTTCCGCCACACGTTGATTCTAGACGCCTATCATCGGTCACCTTAATGAACAGACGCCTCGCGAGACTTGCGGGTCAGCCTAGGAAGAGCTAGGAAGGCTTGCCGCGAGCGCAAGATGGCCAACCAAATTGTATTGACAGCAGGTTGCTCGCGAACGTAACCCGTTAACAAAAGTCGCCACGGAACCATGCCCCGGGAGCCTCACAAGAGCGATTTCCTCACGCGGAGTGTAAGCTGGCGGGCGTAACGCTAGTGCCGGAAAATACGGGACTCGGGTGTATGATGTAATTTATTCCTGCACACTCCGGAAAGCCTTCGACGATAGCTCGAATGCTGCTCTGCGAGGGGCCCTTTCGGGCAACTGTCTAGGGACGAGAGCGCCACATCTAGCCGTCGAAAAGGAGCTAGGCCCGCGTCGCGCCGGATGCTACAGGTAGTACTATCTGCGGGAACCATGTTAGCGTCCAGTCCGACTTGGGCCTGGGGTCACCATAATATCGGGGTTTTTAGTCTTTGTCGCAGCAGGGTGTGCGTAGAAGCCCAGAGACCTATTCTTGACCTATATGCGTTCCCATCATACGTTGCCACATGTAACACGTGCGACAAACGGCGACCTCGAAGCACCAGGTCTCTGGGTCCTAATAAGAGGTGAAGACATGGCCATCGAACCGACGATCATTAATAGCGTCAGGAAAGGGCTCTTAGCCGAGCTGAGGACTCCGCCCAGTGCGTCCACAAGGAAGTGCTAGCCTGATTCCGTACAGCAATGAGATTAGGGTGCCCATGAGGAAGGGGGAGTGTACACGCAGGGAAGCACCGGCGCAGTTATGTTGCACGCCGGATTGCTCGTATCATCCCGCTCGGCCACCGCCCGATGGATAAGTGACTTCCCTCGGAAACGCTCTGTATTAAAGGGTCCACGCAACGATTGAAGCAAGATACCAAGAATAAAAACTGCGCGTTGGGAGTAGCGGAATAGTCGGGCAGATATGCACGGTGTCATCGGTTCGCGCAAGATAATACAACGAGGTTTGCAAATTGGGCATCGGGATGGGAGTTTCTGTAACCCCCCGCTAACTGCATGGGCTGGCTTAGAACTACCTGCTGCTTAGAGAACCCTTGCACACCAGGCCTGCTGATGTTACAGGCATTCGGGAGGGACTAGCGACATTACATTAGCGTTTAAAACAGGTTAGTCCCTACCAGCAGGAGAACCACACAGCTATGCTCGACCCCGCGCTCCCGCTTAAACGGTCAAGGCCGCCGCTTGGACCCCATCACTATTGTCTACATCGTCATACTTAGTTGTTACCGCCCAGGCGGCTCCACGGTTACGCTAGGTCAACACACCAATAGCTCAGGCAGTCCGTTAACATACTGTCGCGGGGACCATCCCCTGGAAGGAGGATTTAATCTAATCCCTTGTTCCCCCTGTTACGCTGGTACTAGCACAACCCAAGATGCTATCCTACGGCAACAAGTGCAAGGACTAGCTATAAGACAAAGACATTAGTCGCTGGTACACCGGTTCTCGATCGGAGATGGCGGGCGCCGGGGCGAATCCGAACGAGCGTATCCGCCTTCACATTCTTGTGGAGTTAGGTACCAAAGGCCGCCCCAATCTCGAAATCCCGCGCTGCCCCGACTCAAGAGTCAGGAAACTATTCGTCCGGGATCCGTCAGTGTGCCGGCCCCACGAATGGCCATTTTAAGGGCAAGAGCAGACGCCGAGGTAGGTCTCACGCCGCCACCCGACGGATAGCCTGTAAGCGTAGTCCATGTATGGAGATCGAGTAAGCGTTCGTTTGGGCATCAAATAGGCGACGAAGTCGGCCATTAGAAGAAACAGGCTATCTTTATTGATGGGACCGGAATGACGTCAATATTTCCGCACCAAGCCGCCACAGCGTGGCTACGCGCACTGCTCTTGGGCGATGAGTAGTGGAGGCAAGTCGTCAGAGTTGCCTTAACATGAAACGGGACCTGAAGGAGTTGGCAATGTCATTAAGCCGTACCCCGCCGCGCGACCCAGGTTATCGAGGGTGTGTTCTGAGGTGATCACCCAGGGGCGTGAGAAAGCAGAGGTCAAAGGTTCAACGGCCGGAGTCTCAGTGAAAGAGGAGACAAGCGGGAGATATAGGTCTGGTTACGATGATGATAATGGTTTGGCACGGTATACTACCCGAATTAGACCACCGGGTAAGGCGGCACGGGCTGACAGATGGTAAGAACTGGCGTCGCTTCCGAGCGTCCGTTCTGACAAAGGACCTTTCATATAACCCCCCTACAGCCTCCCAAGGTGACGCCTATAAAGTGGTAAATCCGACGAGATCCCGCTGTAATCCAACTCGACAACGAGCGTACTACTCACTGACTTGTGGTTTGCGGCAAGTCGTATAAAAGCAACGGTAAACGTGGCATGCTCTGCGTAAACGTCGTGTGACTGAGCGTCGGAGGGAGCTGCTGAGGCCGTGGAACCCAGAGGGCGTGTGTTGATAAACTAAGAAAAATCTGGTGTCATTTTGATGAGCTCACTTGTGAATGCGGGAGGTGGGGCATGCGGATGCGGCGACAACTGGGGCGTGGCTAGTCCAGGTGCTCGCGAAAACATAGGTCGACAGTCAACGAAACGCTACTGCCTATCATTAGTTAGACTTGGCTGCGGGGACAACGTTGGCCATAGGAACGGCGCATCCAATCTCACACGGAGGACTTTACAAGAAAAACAATTAGATGACTCCAGCCCTCAGTCCGCCCCACTAGAGCTGCAGCACGGACGATATGTGAGGTCCGGCGGGGGTGAATTCCGACCAGCGGCGCGTTGGAAGACATCGGGCTTGTGACGGGGTTCCCTGATTGATAAATCAATGCTGCAGGTAGATTCGTCGAGGTACCTTGGTCAAATTTTCAACGGGGCGTTTAAAGGATATGGAGAGGCAGTGGTCGTCGTGAGGTGCACAAATATCAGCTGATTATCCCTACTGGCCAATCTAGCATCTCCACTCAATAGTAGTGAGCAAACTCTGTAGCTAATAAGTAACGATACGTGCCCAGACCGAGGAGCGGGGCGGGAAGCGCGCGAGTTGGGCACGCACGATCTGATGCCAATATAATCCATTGCCTGCTAAAAAGCTGTGACAGATACAAGGACCGTTATGGTGCTTGATAGTGGTGACAGGAATATCCTGGGCTAGCAGGCCGCTGTTTGGCATAGGAAAGACGTGGTTCCGGAAATACCGCATTTTGCAATCGGGGAGAACGAGTGATGGTCCCTCTCACAGCTGGGCGCTGCCATACTAGAGCGTAGTTCGGCGTGGCAGGGCTGGTCTAGCGTGGGTATCAATCTGTGACCTCGTCATGCGATCTGCCCTAGCAAAAGGAACGGCATGCGCAGGGTACCGAGGCCACTTGTTGCCACCGAATGGGTGCCGCGCACTTTCGTGCCGTTCGGTATCAGCTACCAGGCGCTTGGTGACCTATCGCCTGACGCGGTCGTTTCTGCGCCCTACTTCGTTCAAACTAAAGCCACGCCAAGCCAGCGGCGCGAGTTAGGATAAGGCTCTTTCAGCGACATTAGTCTGTTGGCCGCCTAACGTACGACGGTGCCCACTTTGAGTGTGGCAAGACAGGCTCTTTCGGTGCCGGTTATTTTCACCCATATGGGAGGCAACCGTAGCTGCAGCTTACTACAGCGTCGAACATAATCGACCCAAGGCAAGCAGGCTGAGCCGAATCAAGCCCTTCCATTTAGTAATAAGCCTTATACCATCCGGAGAAGCAGACTTGATACATGCTGGCTCCTTATGGTCGCAAGCGGTGTATGGCCGTAAGCGGCAACGCGGTGGAAGACGCGAACCCTGCAGACGGCGCCTACGCGCATATAGGAACGTCACGCTGCGTAAAGGCCAGCCTCCCCAGTCCACTTATTGGCGCGATTACCTTTTGGACTCACTTGCTAGCGATGTTCCACTGTATGACACTCCCAGGGGTTAGAGGTTGCCCCACGCCCAGTTGCACGGCGCCGTGAATATTCCTCGACCCCAACCCTGCGGATAAAGGCTAACCTGAGACAACTTGTTTTCGAAGCGGGGGCCGCGGTGTCTGTGAGACCAAGCACCAAGGAAGAGGGATCGGTCAAAATCGCGAGTTTTTCTGGACGCGGTGCCCCACAGATATTCCTCTGCGTCGCCCGCGGCAAGCACTTTACCGCCCAGAATTGCTATCGCGGCCGTGAAAGTTAACTCCAGCAGTTCGCGTGGTAAAACCACAAAGCCCCTGTCGAGCGCACACGGGATGACAGCTCTTAATTGGCAACCGTTAGGATGAGAGGTTTGCATACCCCTCCGAGTGGTGAAGCGTTGCCGCCGGAAGGGGGCATGGAGCGAACTTAGCATTCAGACCTAGGGCCGCTCGCCGTTATGCCGGTAATGTTAGTGAACGCGCCGGCATAGAGCGATTTAAGCTCTTCGCATCCGCTCTCGTGGGATAAATTTTAGAAGTGGCACTCAAGGGGCTTCTGCCCGCTGGCTAATTGAACCATAACTTCTCACTGCTCCCAGGCCGAGTGCCAAGCTTGACCGAGCCGGGAGGCGCATTTGCGCCTAGCTCCTGTCCTCTCGCAGGCCACTTCATCGTTGTAAATGCGACTTAGCGCCCGCGGGTGATGATAGAATCGCGGGTCCAGAAACTCAGCCGCGATCAGCCACTGCGACGGGGGCGGGATACTGCGTTGAAGTACATTTACCACATCGCGTTCGGTAATCAATACACCTCACCAACCGTAAGCCAGATATGCAATAGCCCCCTCCGTGAACTGGAGGGAGGCAAGTCAATACGAGGGGTCAACGCTAACCAAGCCTAACTAGGTTGCAGCTTCAGCACTGTATTTAACCGCTCCGGGTAGCCTTATTCCCATCCCTTCACACGACCCATGGGGCGGCTGCTCTAACTCGCCGTGTTCATTTGATAGTCCACAGACCCGAATATCGACTTTCCCCTTGCTAGCCGTCCCCTTTCTCTTTCCCGCTATTCACCTTCTGCAAAGATCTTGATCCGACCCCGGAGCCCAGCCTCCCAGGATCGTGACCCGACATCCTTTACCATAACCGAGGCATGATTGCGGCGTCTGCGACGACCCAGGCGGTAAAATTGGGACTTCCGCACTTCGTGGATTCTGATACGGACGGAGGTTTAAACTGGAACGGGGCTCAGGACCGGGTGAGGAATGGGTGGGCTTTGGACTCCCCAGACGATTGAAACGTAGGGTGCGGACGGCCGCACCGTGCCCTAGTCCCCGGCCCCTTACCGCCCACATCCTCCTAAAGGGTGGTTCCAGCAATCCCTAATCTTGAGAGCGTAAGCCCCGACTTCTTCGTTTTGCATCTGCGATTACCGCTTGGTGAAAAGATACGGAAGAGACATTGGGCCCATGAAATGGGGCACTCAGACCGGCGAGGAGTACATGAACGGCCGACCGAGCTTTCAGTCGCCAGATCGTCACTACATTGGAAATAATCACCGCCTTAAGGCCGTAAAGAGACCCACGATCCATTGTTGCATTTTCTCCCATAATGCACCCCCGTTTTCTGCCGGGCGACAACAAGCTATCAGGCATTCTTAACCGTATAACAAACAAGCCATCAAGAGGATACAAAATTCGGGCCCGTAAACATCACGCCGCCGATTGCGTCTCGTGCAAGCGGCGGACGGCTGGTTGCCTTCGACAGCCACGTTGCGATCGTTCTTTTTAAGATAGCCTCCGCGAGCTGGCATGACAGACGGTCGAGGTGTGGCAAGAGTTTGCCAACCAGATTCGACCCGTAATGCTTTAAAGGGCACCGGCTCGCCCATCTAGGGGGAGGGCCCACCAGAGTGGCGTGTATATAGCAGGCGACAAAATTCCGCGTGACCATGGCAAACTTAGATCTAAGTGTCGTGTTAATCCTTACTCTTTTACCCCGTGCTAGTGAGGAGCTACCGCGTGTCTTAATGGATTCTATAGGCTTAACATGCAGGCGGATATAGATCGCGCATCGCGTCACGGACCGGAGGTGCAAAGTGCTCCCCTTGATGGAAGGTGCTCTTACCTTCAAGGGACGGCGATCAAAGCGATAGTGAGATCCCAGATTAGTATCTATGCTCGCGAGATCGAAGCCTCTCGGCCGACTGATCAGGGATAGTAGGTATTCGTATTCCGGGGAGAGTCTCAAGGGTGTCTGGTATGCCGTGTCGCTTAGGGACAACAACTGCTAGCGACGGTCTTCAGTACACAGCCGGCGTGGACGAGTCTCGAGATTAGCTGCGCTACGGATCGCGGCGCGTAGAAGTCGGCCGATATAGAGCTTAAAACGAGTGGAGAAACGACGGGCACGTCGCAGCCGTTTTTACTAGATGTAATATAGAGTAGGCATAGCGAGATCCTGCGTGCTCCGGGAGGCGAACGTATTTCTCGACTTCGCAGCGACTACCAAGCCATGGGGGAGCTCTCGATCCTGAGTTGACCGTTCGCAGAGATCTCAGGAAGTTAAAGGGGTTTAGAACCTGCACACATCGATTGGTGCCTGTGCCCTAGCAGGGGCCAAAGCAGGCACCGCAACAGCGGTATGTCACTTCGCCGGACTCCGCACGAGATCGTGGGAACCAACCCGTTGGATGCAATGTTGGGCCTCGTAGTGTGTACCGCTTACACCGCGCTGACCAGCGGGGTTTCACAAAGGTGAGAGCGGTCCTATTAGATCGTTGGGCTGCGTAACCGGAGGGTACCCTGAGCGGATCAGTCTTTTAGACGACAGCGGGGTAGTACACTCCCGCTCACCAACTCTCCGACTTGGGGGCGGCCACCGCCGTGCATCTTGGACAGGAAAGTGCGGCACGGGACCCATGGACCATGTGAAAGCGTCGACTCGAAAGATCCAAATTTAACGCCGTCCAAAGGCGCACCTTCTTGCTAAGTAGCTACGAAGGACCTTCGATACTGTTCTCCTTGGCCCGGCCGCCTGAAATACCGTGGTGCTGGCAAAATATGCTGAAGGCGCTTGCGCGCCGGAATGTGTTTTAACCCATGGGCCCTTAGCAGCAACTGTGCGGACCGTCACCCTCTGACCTCAAGCGGGAAAAGAGATATCAAATCGAGGCGTGACTAGAGTCATTGATGAGCTACCCCTCAGCCTCGACTACAGCGGAGAGGTGGTCCGACATCCTGACGCGGCCGCGTCATCATTCGGAATGGTGCGGGATCCTCGGCCGTTTTACACCACGGTTTTCACGAATTCTGGGTAGAGGGGCCACGCTAACGTCTCGTCGGAGTTCAGGTTTTTGCAACGACGCAAATAGTACGAACCGACTGGACGAGGGGCGGCCTCAACTAGAATTTGGTGGGGTGTCGGCATTAGAGCATCGCATAAGCACAGCGAAAAAGAACTGAACGAAGGGGGCAATTCTACTCAGACTAGGGTATACTCCTTGATAGTCCTAAAAATGGCATTGGCAACGGCGTCAACTGGGTTCTCTTACGCGATCGGCTCCCTTGGCGCGATTAACCTGGGTGGGACATTTAAAGCCGCTGAAACCCGGCATAAGCACAAGTACACCCTCGTTCCCCCGGAATTCGGTCGTCGCTTGTGAGATCTACGCAGAACGTAAGTGGGTAGCAACAATGTTTACGACAAGCACTCCTACTCCACCTCAACAACTGGGCCCTGTCCTCGTATTGTAGCTACTGACTATAAACCTTTGAGTAGATACTCGGCGATGGCTTAGATAATATGCGCTCGAAGGGAGTTGGAGCTCGCTATTGGTGATGATCCTGCCTGAAACTTCCTACGCGGCCAGGGAGAGTTCTGTGATGGCGCGCAGCCCGACTCATCGACAAGAGGCCGCCAGGGTTCGCGCCGGGTAGTCGGGGTGGTCTCCAAGAGGCTCACTCTGATTCTTAACCTGGGGCATCGCACTAAACAGACAATGCAAGTGGGTGGTATCCCAAGTCCGGCCTACGGGGCGAACATCGAGAACGACAGGAACTACATTGCACTTTATCAACCACAGATGCTAAATCGGACGGTAACTCCCGTGTGGGGTTGGTGACCCTGGTTTCACAGTTTGAATACGGAGCGTGCGGATGTACCCGCCGCCTGCCAATTAGCACCGCTCAAAGTCTTAGGTGGCATAGTGACCAACACGCAGAGTCTCCGGGTACCGCGGCCTTCTGATCAGATTATTCGAGATTAACCCAAGTAAGGGCGCTCCCGTGAGTGTTAGCCCTAAACGTTCGGGTCATTACAAAGGGGCTAATTAAGCGGTGGGTGACTTGAGGCGATTCACCATTGGGTGCAGGGGCGGAGGGAAAAGGCTGGAGAGCGGCGCTGTCGGCGCGCCTAACGGTGTTCCTGATTGAACGCAGGGCAAGGCTAGACGGCTCGAATGTTAGGAGTGGGAGGGCCGATTAAACGTGCCGGCTACGATGCGAAATTGCGGCGGGGATTCGCACATTAAATACGTGAATACAGTCACAGCCGAATTAAGGATGGAGTAACCATACCGAGGTACCACGGCGCCACTGCTGGCGATTTTCGCTCATGGGGAAGCAACATCAACCTTAAATCACTGATAGGTAGGCCTTCCAATAGATTTCCACGCGAATGGGAGTCTGTGGTGACAATAAGCGACGACGACACGTTATTCTCGATGTGGGTAGGGAGACCAGGAGTACCCACGAACCGGTGATGCATAGGTACCCTTGTAATGAACTGACTCCAGCGCCCACAAAGCCCCGGCCAACGTGGGATCCATTGTCTGACGCTTCAAAGCCTCCCAGCGCCTCAGTCTTAGCCGTAACGCCACCCTGAATCACGAGCTATTCCACCAGGAATCCACCATACGAGAATCGGCCAGTCTAGCGGCAACGTATGTAAGAGTTACCCACGTCACTTGGATCAAGCACGGCGGACCTGATAACTTGGCCGCATTTGCATCGATCTCTGAGCCTGGCAGTAGCTTGGGGAACAAGTGCAGACTTCCTGCCCGCGTACGTTGTCTTCTAACGTTGGTTCGCCATTTAGAGGTGCCTGTAACCCGGATGCGCATATGGCCCTTCTTGAGGACACTCGTCTTAAGGGATGAGACTTTTTCAGTTCCCTAGTTCATTTAACCTAGCAATATTGGGGTGACCCGCTTGAGCGCCGGTGGGTGGACAAGCTCCGGATTTAACACGCCTGCCAGGCATGACGACTACAGGGGTCGAATGCGTGTCGGAGCGTTGCAAGAACCGGTTCCTTCAATGGCGGCCCCTGCCGCGCGACGAATAGCTAATGCCTGGTACTCTTCTCTATAACTGCCGACGTCTAGAGCGGGGCACGATCGGCGTCTCGAGTTGCGCATCGTGGGAAGTGACGCATAACATACATAAATAGAGCGGTAAAAGGCTCGACGAAGCGAAGCAAACGTGACAGTCGGACGACCCTGCTGGGTACGCTGCCTCGTGTCGTTACGTGTGATACCACGCGACCTGTCGCTGTGTTCGCGCTAGATCCCACCCGCCAGTGGTGGGAATGCAGAAAACGGCTACCCCATCCTACCGCGATGGCGCCGAAGCGCTACAACCGACTTAGTGGCCAAACGGCCCGTACCAGTCAACACGTCACCAACACGAGAGCTCCTAAGTATGTCCGATTCTAAGCGAGAGTGTTTATCGCCGACATCGTAGACTATGAGGGCCGTAGTTTCTCTCTTCACTAGAAAGCGTCATAACAGGAGCGAATAACCGGTATGGAGCTTAGCCAAAGGTCAAGAAGTATAAATTAGCTGGCCTTTCCATCTACCGGGCGAGGATTATGGGAACCGTCACTATTATAAACTTGAAAAACGCATCCCTCAGGGGGGATTCCTATGGATTTACCAGACGTCCAGCTTCATCATGGAGTAGGCCCGCTTTTCATACCGCTCAAGAGCTTGATGTTTGCGAGATCATCACCACAGAAATCGCTTGACACGCAGGGTAAAGACGGGAGCGTCCTCAACCTGCAATGAGCGCCCACTGTTAGGTATGGTCGCAAGCTATTCGGCACGAGGCGATCGAAACTGTGGAAGGACGCTCCAGGATGCGATCACGGCTCATGGCGGGACGTACTTGCTCGAGCCTGATTGTGAATTATCGCCTGTACGAGCCTCTTCTGATCCCAGTTCCTTCTTGTTCGCTTGAGGCGGTGTGTAGGGGGTCCGTGGAGGAGACGAGGGCTGAAGCCCGCCATGCATCGTGAATTGGACACAGAGCAAAAGTAGAGAAGTGAGCGCCAGAGTCAACCCAGACCGTTCGGCCGTCAGCGGTGAAGTTCTTGTAAGGGGTCACGGCCATGCGCAGGGTGGCGAGTTCGCCGGCACCAACCGGGCCGTCTGGAGGCCGTGGGTCCTAGGTATGTGTACTGGGCGGAAGGCGTGAGACTAGGTCGTCTTCATTATTGTTCGACGTATATTGAGGCCGGAGTAGTGTACAGTGTGCTGAGACACTGTCCGTCTGATAGGTAGGACTGGTGGCAAACTTAACGTGGTGCATAGTTGGGTCTGACCCCATGCTTTGGGTAATCTGGGGACGCGACCGAAGCTGAGGCTCTGCACGACGATAGAGAGAAACGCCCACGATGAACCTCAGCAGGGGGGAGCGGAAGAGTGTGGTGGACCTACATAGCCCGAAGCCACCAGGTTTCAGGTCATTAAGATAGTGAGGCTGCTCCCAAGAGTATGCTCGTTGCCACGCCGACAGAAGGCAGGCTGTAGATCGACTTGACGTCCCATTTGGCCCGAGAGAAGCTGTAGAGAAATCATATCGGCTCAGGCTGGAAGTCGCACGACATAGTACTAACACCCCGAGCACGCAAAGGCTGAGAGTTACGTATGACATTCCGCCAGGAGCTAAGAGGGCCGTATCCACAAGGGGCGGCGACCGGACTTTAATGTTCACAGCGTTCAGGGGGGACAGCCTCCAGGGCGATGACGGATGCGCGCCCCCCGCGTATCCCAACGCGGGGGCATGGTAACTAATCAGTACCTGGATCGGCCCAGACCCACCCTGACGTTGCGATTCTAAAATCCGACCTTCCTTACGGATAATAACAATGCCGCATCTGGCCGGATTTTACATTACGTTAAAAGCGATCCAATAGGCTCAAGTTCATCGAACCAGCATATGCCCTGATGCACCCCAGCCTGTAAGCGAAGTGAGTCACGCCCTATAAGACCCTAAGGCTTATCAGGTTGTGACCCACCCCCGCGTGAAGGGAGCTTAATAGAGTGACGCACGTATAATACGAGACGGGCTGCATAAATGGCTCCAAAGTAGGCGAGCCCGCTGAGACCGTCTGCTCCACCGCCCATTGCGAGACGCGAGAAGGACAGCAGGGCTACTGTTTCGGTTATGCTCACATGCGTTTCTAATTGCGCCGACCCTCTCGCACCATCTGCAGCAGGACTAAAGTAGTATTGAAACGTCGGTTGTAGCTCCTTTGCGTGGTGAACCGGCGGCGAACGCCACAATCGCAGTGACGTTGGTGTGACCAATATGCGGGGCCGGCTCGAGGCTTGACGCAGGTGTAGACGTCAAGTTGCTTTCCCCGCACACCCTCGAGCACAGGATTAGGCTTTGTCTATTTGAATCCGGCGCCCTCTCGCGAAAGCCCCACGGAGCGCAAAGCGTAGTGCAACCGAGACAGTACAGACTATAGAGCGAAGTACAGCGCGGCCGGTTCTCGACTTTACCCGTGCAGTTCCCATTCGGGATCGCCCACTCTACTGCCCCCCGCGTTCCCGGTGACCTGAAAATATTAGACGGATCGAATACCCGCGTCGCATCCGCGTCTGCCATAGGGGTTTGACGATTGTGGACTCTAGAGGGCAATGGGCAAAGCCAGCTGTGTGTGCATTATCGTCTAGCCACGTCCGTCAGCTCGCTACTGGACGATTGCCCAGGCACGCGCGAGAGCTGACGGGGCGCTGGGGCGGACCCGTTGCAAGGAAGTCAGAAAGCTTCCCTAAACACCTAGTGCCGACTATCGCTTCACCTAGGCATCCGGCGCGGAACGAGTCACTCGCAACAACATTCGTTTGCTGCTTCGTCTCCGCGGACGTACGGCGCACGTACCCATCAATACTAGCTCCAATTAGGTCGTACTCGGACCGCTTAACGGAGCACTGGGGAACTGCCAAGTAGTCCCGATCTTGGTGTATGTCAACGGGCGGATGTGACGTGAAAAACAGACCGCAGTCAAGCCCCCAATTGTGGACAATCTGGAGACTCGATCCGTGGTATCAAGTCTACGAAAAGTTCGACCTGGCGGCCGCGCGGTGTCGGTGGCCGTCGGGAATAGTAACTATGCCGATGAAATTTAGAGCTAGCACGGAGCTGGTGGCTGTCCCTTCGCCCCTTACCGGGTTGATGTACGGGACTCGGTTCAAAGCTGGTCTTTGGTGGGCCATGGCTCCCCACTGAGAGCGTGGGAACTGCTGGTAATTTGGGTCAGGCGTATGGATGTCCCAATAATGTAAGGTAATGGATCACCGCCCAAACATAGGCCGTTCGTTGGTATCCGCGTGCCATCTAGTGGTGCTCCATCGCCCACGACGGCCCTATAAAGAGACGTTATGATCAGTTCAACGCAATATTGCGAGACGAGANANAGNTGNANCGGTNGTNGTCCCACATGTCATTATCGAGCAGCAAACCTTGAAACCGGCTTTGTCGTTCCTCCGATGCCCCAAGGTGCGTGCAGAGCTACTCACGTCGATCGATCCGATTCAGATACGCAAATACCGCAGCAATTTCTGGTGCGGATAGGCCGGGTAAGGCGGCGATATGATACCAAGATTCATGCCTGATTGTGAAGAGGAATCAGGCTGTGAGGTTGAGACGTTGTTTCGGGAACAGGACGAGTCCCTCTCGTATTAGGGATGGCAGGGCGAACCCGTACATTGGGTAGCCGGAGGTGGCTAACTCCGCAGGGCTTTTGTTCAGCCCCATGTGGCTTATTTATTTGCGTCGCGTAAATCGATTAACGGCTCGCGGGGTGTCGCTCGTCGCATACGCTTTCTCCGTCCACGTGGCTGCAGAATTTGCGATCTCGACCGATCACACACCGGTAAGCTCACCTGCACACCTATGGTCCGGAACACCTCAGCGAATACGCCACCTCGCTTGCCCTCTCCGGTTGGCGTCCTCCTGTGTCAGTGGGGATAGGGTGCCTAAGCGACCAGGACATAGTAGGCTCACCATTACGATTCCCGCATGAGCCTCTGACAGCGGCCGGGGTTCGGTCGGAATGATCAATGCCGCCCTATCGAGATGACTGAGGGGCGCGTACAGTCCGTACGGATTCGCGCATACGTGCNCCAACATTGGCTGGGTTTGCCAAGGGCAGCGAAGCCTCCGGAACATTTTGCGGTCTGTGCCGGTACCACACGAACTCGTTAGAGCTTGAAGGACAGCAGCCGGGCACAAAAAACGAATTTGATCCCCGCACGGCCTCGCCAAAACTTCTTCAGGCATGTGGAGGAGGTCCCCTGTAATTCGAAGCGACGTACCGTAGCCATGTCGCGCTGGTGTGTAGTGGCAAAACGCTAAATAGCGTCGCGACCGAACGAGTCTCCCACCAATCAGTGTACGACTCGTACGGGGCACACCTGAACCTCGGAAGGGCCTAGAGCCCATCTTCCACAGTCAAGAGCTAATGATGGGTATGGTGAACTTTGGTCTGAGACCGGCCAGGATCGCCCATCAAGGGCGGGTCAAACATGGCATCCACACGTGCCGTTTGTACGCCTTGGGTCTTACTACAGTGACTTAACCGTTATGTCCCCTAGATCCTGCGCGCCACATTCAAGGGAATAGCAATCATGCAGTTTACCCCCGCCGGCCAACTGGGAAACAGCGGGGTTGTGAATGACCCCGACTCGAGACAGCAGCCGGGACGGCATCAGTGGGTCCCTGCTCCAACTGGGGCCGGTCCGCACTATTTACCCCCGTGTAAAGGCTACCGTAGGCATCGAGGTGACCTTGCCCCACCCCAGGTATGCTCGTATGTGATTCGTACGGGGGCCGCAAAGGTTAAGGAGAATGCCACCGGGATTGGAGCGTTAAGCCTTATACGCTCGTCACACCTTTGCAGTTGCGTCCTTAAGGCATTGTCCACTGGCTGACATCGGTGGTGTTTCCTCCGCTAATGGACAATGGTGTGAAGTGGTCGTCCTCCTATGTATGTGTTGCCTGAAGAAGCTGAATCCATGGGTCCTAAGGTGACTACACCAGAAGCGTGACCTAGGGCAGGCGGTATTTTGATTACAATGCTAGATCGGGAAAAGCCGTTGATATAGCGGTACAGGGAGCAGTGTCCAATAAATCCATATAGCGTTCTCCACCATACGCGGCATAAACCAACATTGGCCTAGGCTAATAGCTTTCTAGGAAGGTCGTGGCGCCAATCGATAAAGACCTTAATCAGAAGTGCCGTCCGCCGTGGTATTTAGGCTCAGGGGTCAGTGAGTGTTTCGTCAACTATCAGTCGTTCTGTCAACCCACGCGCCACCGTGGAGGGGATTTCATCTTAGGGGGAAACGACTTAAGTCACATGCAGAGGTTAGTCCGGCGGCATGGTGATGTGTCAAGTAGGAGCGAGTAGTCGCAGCAGATGAATGGCAGGGCGCTCCTAGGTCATGCGCAAGGAGCCGCGGCCAGCAGGAGGTGATAACTTGCCGTTCCAGAATTACTTAGTGGTCAACGGGTAGACATGCCTGAACAGCGCGTATGGATTGGTTCGCTATGGACCTTGAGAGAGAGAGAAAACGGGGTTGTAAGCCAGTAATGAGGGGGAGGGCAAACCGATATACACCGTTCCGAGGGTGGTTGTTAACAGCCACACTTCCGCTAGGCCTGCTCATATCTAGGCATCGTGTTTTACGGGCGCAGTTATAAATCGCCTTTCGGTCTGGAACTCTGGTCGTCCCCCTCCAACAACGAGCAAACCCGTGCCGATCGCTGACTTGGATAGACGCAAAAATCCGGGGTATAACTATGTACTTTATGGTCGGCCCACGAACAGCGCTTTGGAGGGGTCAACCCTTGCCAGCAGAGGCCGTCTACGCCAACACACAGCCAAGTAACATTGACTGTAAAGCAATCGCAACGGTTGTGCCAAGGGAGACCTCTACAGAGATTGTAGCTGTGCTGTGAAGGAATTCGGCAAACGAGGAGCGCCTTGCGCCTGTAGATAGCCGGGTCTGGTATCTTCTGTGACAGCGGTATTGCATTCCGGGTTCGGGCTCCACCGCGCTCTAGGCTGGCGACGGCGTGGCGATGCGAAGAGTCCCAGCCAGACCCAGCGCTGCAGTTACCCGGTCCATTTGCCCCAGCTCAACCCGTATGCCCAAGTCCTCCGGTTGCCGGCAGATGACTCCGTGCAGTAGTGACCCGATGCTCGCCGCGAGGAGTTCTACGGCACGACTCGGACCTCTGCAGGTTATGGGCTCGACTCGCACTTCCTATCCGTTGTCCCTTCGGCCTGCCCGTCGTAGTCGGGCGGTGACGGAGGGTAGCCCAAATATCAAAATCGGTTGACGTGCCGTGGTGTCCCAGATCGAGGAATGACAGATTATACGCCGTCCTTATGAGTCTTCAGCTCCGACGATCGTGAGACGTATGCTGGTCGTCGGGCTTGGCCTAAGATTGTGCGGTTCGTGTACCCGATGATTGGGGCCGAACACTCGTGTAGCTCGATGACGTGAAGTGGTGGACGTGCCGGATGCTATGCCGAGGAGGAGATGTCACGCACCCGGGCATCCCTCTGAGGGACCGACCTAATAGCGTCGCTCGTCAGCTGGTGGGGATCTAGTGGCACTAAACTACGCAGTTGTGCTTTTCGTCCACCTCAGGCGAAAGCCCCTGCTTCCGCCTGGCTGAGCGATCGAACACTTGGTCTTAACGCGGATAAACCTGGGAGCGGTTCGGATCGTTCACTGGCATTTTTCAGTACTTTTCAGCTGTTGCGTGCGGGGCGCGGTAACCGATCTCGGCGAACGGATCTAGCCTCCCACGGTTCCGTATGTAACAGGGCCAACTTATTAAATCAACGCCACGTTCCTTCTTCTTAAGCACGAGGTGGTGGCTAAGCCTCTAGCAGGCCGCGGCATGTGTACCCGCCCCGCCATAGAAGCTCAGCGTTTTTATCACGCGAAACCCAGCTTTATATTATTTCAGGCCTGGTTCGGGGTGACATGACCGGGCCGTCCAGACCGTATCGTGTTCACCGCAGTTGCCACTCAGGTTCTGTGTAGTTTTAGGTAACACCCCCGCTGCGACTATACCCACGATCTGTCGTCCCGAGGTATTCTCGCAGCCATAGCGGGGCAAATGAGCACAAGTAGAAACTTAAGCGTTAGTTACCTCTCTCAGACAAGATCCTGCGCTTCAAAAAGCTCGTGATTGATCTCATACCCTCGCTCAGGAAACGAGAAGCATTATACGATTTTGACACGGGGCCGATTCATCACTCGCTGGGTTACTGGATAAAACAGTGGGACGTGGTTCATTCATCACGCCGCGGAGTGCTATCCCCGCTCCCCCCTGACACTTCACATCCTCCCATGCGGGTAGGCCGATCGATCAATTGATTTGGGTTAACGACTCCGGCGGCTAACATAGACGTGCACTCCCATAAACCGCCGGGGCAGTACCGCAACCACTCACAGGGAATATCGATTTTAGCACCAAGTAGTCCACCCCAGACGTCGCGGTGTGCTTACGCGAAGTACACGAACGCCAAATCTGCAATGGCGCAGTGAAATACCAGTGTAGGGGTTCGACATCGTGGTCGCCTTCAGAAGCCTTTTTCAACCAAATGACCGTAGGGGGGTTCCAGTTTTAAGGTCTACCTTATGACGCTGTTGTAATACTTGGGCCCTTGGCTTGTCTTGCGGCCTCCGGAACAAACCTGAAACTGGTAATCGCAGTCCCTCGTAGGAGCCGAATGGGTGGGAGAGGCTTTGTCCGTGCATTTTTGTCGCATGTCGCTGAGGGGCTATCTGGGTTCGGGCTGGTCAACGGCCCCATACCTCGACCATACCGTAGTTGACCGCCCCACCATGGGATCCTTCCCCTCGCGCCAGTGGGAGTCCTCAGCTGGCGTACCATTACAACTCTCGTGATAGCTATTACTGTAGTGTAAGTACAGCATGAAGCTCAAACATGGGGACACTCGGGGCAGGTGCTCATGCCGCCGTACCACCCGCGTGCACTTCACCCGAAAGGGACGCCCGTTTGAGAAACCCATGGCCACAGAGACTGTTATCATGCTAAAATCTGATTAACCGCCCTAAACAGCGCCCGGGAGTGTGTATCTGGCCTTAGTTAAGGCCCCGGCGGGTTGTGATGGGTTACGTACCTCGTTTGGCTAGGGGTTCTGGTATAGCGGTCCCTCCTGGGGCTCCAATGGTCGTTACCTTGGGGTTCTCCGGAGTTGAGACGAAGTCCATCACGGCAGTGCCAGGGCTGGTCGAGACGCGGCTTAATGGCCCCGAGTGCAACCGCAGGTTTAGAGATCTCGTACCCGATAGCTCCCCTGGGGCGCGCTTCTAGTGAGATGTTGCCGTCGACTGAACTGGCGCCATCACCCTTCGGCGAATCAACATTTATCCTTGATTCGATTCTAATGTCTGGGCACCTCGTCGTCCATCGTGAGTCATGTAGCGGCCAACTTCTCGCACCACCCGCTTGACCGTGTGGCGAGAAATCGGACACTTATGGTTGCCCATTTTAGCGCTCCATACCATTGGGATTATCTGGTTGTCGGTCTTTCCTTCCCATACTTATATGGCGCAATTTCTTACACCGTCCGCGCAGCCGCCCCAGCCGACCTCCGGCGCGTGCGATGCCTATGCGTGAAACCTCTCAAGACCCTCGTGAGTTAGTTGAGGGGATCTCCGACAGAAACGCTTAAGTCGATAGAATCCTCAGAATTTCGCCCTTTCGGTCGACAATCGTCGCGCCCTCCCATCATTGGCCCCCGACAGGGCCTGGGGGTCCGCAATTCATGCTGCATACGAGCGCTTGGGATGACAAACACGGGTAGGCCCCAGATAAGAGTCACTCCTTTGGGCCCCCGTCTAGTTAGCATGGGGGCCTCACGTTCCCGGAGTAAGCAGACCGAAAGCGTAATTTCGTTAGGGTGACACTGCTTTAACGCAGGCGCCCCCCGTCCCATCCACCCTACAGATGAATAGGGCCCGGTGTCCTCCTCCCTTTATGCCGCGCATCCCTCCCAGCGCACCACCATCATCGTTTCTGCCCGCTGATGTACTCACGCCGAGCGGGCAGACTGAACAGGTGGGCTTGTCCGTTACAACCCAGTGGATCGCAATCCACACTGCTAACCCTTCATCTTCGTTCGCGGCCCTATGGAGCAGAGCTAGAGCATTTGTGCTACTTGGTCCCTACTGACAGAGGGTGTCCCGCCGTACTTGCGTTTCCGACGATTATCTCATTTGCTCATTGAGCCAGCGCAACGCACCAGCACGAGATGCGATATCGCCCCCCGTACTTATGCAGCATTTTACTGATCTGCAAGAGGGTCTGCCCTGAGAATGGGGGTGCGGATCAAAGCTGTCTGAGTTAATATAGCCTTGGAAGACGGGGATAGTTCGTTGCTGGCCGGGTGAGAAGAGTGGATATCGTGCGGTTGGGAAATCCACATCCATTCGGCCACTAGCCCCCTGGCTCTGCCCGTGAAAGACCAAGGCAGCGACACGGCCGGGCCCTCCGATTGGTTGCGGCCAACACTACCCTCCGAGGGGGTTTCGTTGTCCACATCCGCCCCTCGCAAAGTGACTCCGGATGCGAATGGGCCGAGAGCTACTCTGCTCGCGCGGCACTCTCACGGGGGTAACAGACTTTCTACTGTCTGATGCGCCCAAATCGGAGCAACCGGCGGAGACACCGTTCGCCCGGGCAATGCTCTTATATCTTTACGTTTATTCAGAACTTACTCGCCGTTGGTGGCATGCTCGGTCGTAAACTCGGCTGCCCGATCACCACGTATCGCTACAGTTTGCCAGGATTATCCAGTACGTGAACCCAGCGACGAGGTATATACACCTGGATAGGGTAACTCTGGATGGGAGCCGAGTTTTGTCTCACCTTGGACTTCCTAAGCTCGAATATATATCTTGTTCGCCAATGTGTGTATACTTGCAGCCCACGACGTTGAACCTGTACCTGGTGGTGCCGATTAATCAAGAGAGCTCACGTAACCGATCGAGTGCGCGGGGGCCGGTAGATCGGTAGGCCGTGAACAGACTGGACGTGTCACGTCTACCCCTACTACTGTATATGTACGACAACCAGCGGATTACACCTGCGGGCACTGAGGAAGAGGAGTCAGTAGCCACCTAGCACGGCTATTCAAACGGTGTATTTGGTTGCTGCTGCTTGTCGCACTACGACTAAGTCCGTAGTTGCTTAGAAAGGATTCTCGAATAGTGAACGGCGCGGCATTAAATGTGGTATATCGACGATTCCAAGGTATGCGCTGTATCTGGGGGTGTTTGGGAGATCTGGCGTATAGGGAGACCACGTTTGGAGTGAAGGTTCGCTACCTTCCGCCTGCGACGTGGGAGACGTCATAGCGAGCTGAACACTTTTAGAGCTGGGCGGTCCTTCCAGCTTCATCTTTGAGGTGGGACTTGAGGGGCAAGTTACGTTAGGGGCACCACTATCCTTGTGCCACGCGCGGGGACACTATCGCTACGCTTCTGCGATTGTCACTGCTGAGTGGCGCGTTATACTATCAACTCGCCAGTCGTTGATCACGCGGGTAACTCGCGATTTCTCACAAGCCCCGGTTATACATTAGGCTTCCCACTATGACGTATGGTTCAATACGCTGCCGCAGCGCCAGTTCACGCAACACGCTGTTGGTAGGCGCGTCGGAAAGTGGCAATATAGCCCTACTTTCTTTTACTGAGGTTTGATGTCGATGTCTCCTCGCCAACTGGACTAGACTGCCATGGGGGGGGAGAGCCTTGCGGTTGCACGCCTAAGCTGGGCAGGCGAATTTGGAGCCACCTGTCGTTTTCAAACGCGGCCGACCCCAGCTGTTCAATGGGCGAGCGTACGGCGCGAGGACTCCCGTACCGCCAAACGCACACGCTGACCCTCAGTCCTCTTCGACTTGCGTGGATCTTCCTCCCGAGTTTCTATTGACGCATAAACCATACAATCCATAGCTGATGTTAATTTAGACTCTCAGTCCACCCTTCAGTAAGGTTTCGGCGCCTTCGGTACTCTTATCTACCGGCTTTTACCCGTACCCGCTCCAGTTGACTTCGTCCGGTTTCTAGAAGGCTGCCGTTTGCAGCCGTACGATGCTATGTGTAGCTTCTCTGCTCTGTACGNGTAGGTGATCAGAACGAACCCTGGGGCCGAGTTCACCCGCTAAACGGGAAATCTTAAAGGTATCCACTGAGACGGCAAGTGTTATCCCTCTAGAAAGCCCCCATGGTTGTGATCCTACCGGCAAGCAATGTCACCGTAGACCGGACGTCGTCAGTGTCCCAACAGCCGCTCGCGGGTAGAAGCTAAGTATTCGGAGACCAGAGCTGCAGGCCACATCCAGCCCTCCCCGCGCCAGGAACGGTCGTTCTGTTAACGAGGTCCGTTAGCGTGTCCCGCTGAGCAGGACTGACCGCGCCCGTGGGGGTCGGCCCCCAAAACCGAGCCGGATGAGTCGCGCAGCTATCCGTAGATGATCCGGCCCCATTTACAAATGCAATTGAGTACGACGATACCATAACATGTCCCCGACCTTTTAAAGGGGCCCTTTATCGCCATGTGCGTGGTTGTGCATAAGCTGTACTCACGGTTTATGTTTTAGCAGTACAAAGGACAATGGTTCTTCTGACTCTATCGAGTCGGCCCTGTGGTTGCGACGCCAAGATAGGTAGTCGCCGTGACTGTCGTGCATCTGCTGCCCATGGTCGGTAAGGGTAGCAGGTCAGCCAGACTTCGAACAGCCAACCCTTTAGCGGTGGACCCGGACCTACTATCGTTTCGCCGGTCCCATTCGTGTGTCCCCCACGATGCGTCCCGCTAGACCGTGAGGTCAGCGATGGGCCCATGCGCTCGAGGGTCGATCAAACTTCCTTCATGTCTAGGCCAAATCGCTTAGCACCTTCGATTTACTAGACGACAGGATGAAAAGGTACCAGAGCGACGTGCGGGGAGCGTGGTTGGTCCCACCGTTCGCTGGCCCCAGAGATCACACATACCCTGGCGCGCCTTCAAGCTGATCGTGGCCGTGGGACGCCGGCCTAACTCCGCATGTAGTGTGGAGCCACCTAGCAGATCGTGCAGGGTGCTTCCAACGACAGCTTTTGGCTTATTATGTGGGGGTGTTCTCATGATCTCTGGGTCCGACCCGTCAGGCAGTCGATTTCATCCGGTTCGAGCGGTATAAAAGCGACGGTGCCGTCTCATGCGACGGGCCTTTATTATATTTTTTGGTTACTCCTTCACTTACAGTTAACGACGCTAGAGTAGCACACTGTCTCTGTTCTGCATGTCGGTCCTGTGACGCGCAGTTCACCTTGTGCTAACAAGTGATTTGATTATGGACACGGCACGATGCCTAAATTAGCATACGCTACTACGTTGTTACGCGGGTGCGCACCGTTTCCCGAGGGCTGCGGAACGGCGCGCAATTGACGTGCGTTCTATCGACCCGCCTCACGTTGTCATAAATGTCACGTGCGACCGTTTGGCTAGACACGCCAGGCTCCGAACCGACCCAATGGTCAACTAAAGAGGGCCGCCCAAAACAAGTTCTTCCTTTACTGGTTCACGGAGTGAGTTCGACAGTGCTATGACGGTGGACGGACGAGTTAAATTGTGGCGGTGCAAGGCAACTTACAGGTTACCCGCTACCGGTCTTCTCGCTGGAGAGGTAGTAGAATAAAGTGATGAGTAATCGAAGTCACATTCTAGGGCTGGCAAATTAGGCAAGGACGTGGGGGAGACGTCGCGTCGTGACGTTTGCCGGGGGGGTTTATGTCTTTACAAACTGAATAGGGGGGTACGTATTGTAGAATGCCCCAGCCTAGGGCCGTAGAGGCGCGGGATGAAAAGAATCAGTGATGCCAACCTGCCCCCACAATATCTCTATCGCGTTGCCACGAGGACGGGACGCTGGTGTGGATCCATTTGTGGCCCGTGGGCCCACGGCTGACTAAATCGACGACTGGCCAGTCCTTTCAGCGTGAGAGGCTGACGGAGCCGGCGCTTACATATAATGGGCGGCTCGGTCTAAGGAGACCCGCCCGTTCCTAGATTCCCGGCACACGTCCGAACATAAGCGAGCCAAGGAACCAGCGTAGCGCGGCGAAGTTTCGAATCCCGGTGGACGTATGTGGGTCAATGAGGCCCATCACCGCAGAGCAGGAATGGGGGGCTCGCGCTGGATACAGACGCCCTAAAGGGGCGGTGGAGAAAACACGGGCGGGACAATGGCAGCTAAATCATAAAGCCTGGGCAACGCTGCACTCCCCTCCAGGGTGCCATCTTCGGATGAGCTACACAGCTCCCCCCAGTGGTAAGTTGCCATATAGTAGTATCATTTCAGCTCCGCCGGTTGGCCTCTTATGGCTACAAGGAAGGACGGCCAGCAGAAAGGGCTTCCACGCCGCAACCACGGCCCCGACCAATTCGTTTGGCACTTTTACCAACTACAGTCTATTGTTGTGCCCCGATTCGCGAATTTACAACGTTCGGTCTATCCTGGACTCACTCTAGGTTCCGCAGTGTTGCTCCCTTGTACGCTCGTGTTCCAACCAACTGACTGTCTTGAGGTGGAGTAGGGGACTGCGTGGCCGGCTATTCGTTTTAGTTTCCTCGGAACTCTCAGAAAGCTTACACATGCAGTTTCCCCGCGTAGTACAAAGTGAACCTGCGTGCGTGGAAAGGGATCCCCGTTTAGTCATTCGTGTGCATAGTTGAATCGCGAGCTTCAGGCTTCGTGCTTAGTGCGCCCGTGCACTCGTGTGTGTGCGCGGGGCTGGCTTTTCGGAAATGCTCGCCTAGAACGCGTTCCTTCCAACCCATTATTCGCATCGCGCAATTACCCATGTCCCACCCGGTTCTCGGCCACGTGTCCCACTTGTACCACACCGATACGTTGTGATTAGGCTAGGCCCTATCTAAAAAAAGTATCTATGACAGATCATTGTGCATAGCCGACGTCTGTGAGACTGACGGGCAGTCGACCCGTATGGGGAGTAAAAAACATCTACCGTAGCATAGTGATCAGGAGAGCGATTTTAGGCCCTAACGGATTAGCAGGGTGGTGAATCGCTCGTATCCTATCTCAGTGGTTACGGTACTTCGTACGCGGTCCGTTTCCGGCCTGTGGGCGGACAAAACTGGTCTGTTTACCAAGCCTGCGGCCCGGTTTCATCATCATACCTTGTATGAGCACCCACAGGTAGTGCCCCTTTGAGTCGCCTGTCACTTACCCTCTCTGTTGATAAGCCCGTGGTTCTAGAAAGGCTCGCGCACTGTCACTATTAGGGGTGGACCTTGAGGCTACAACAGCGCAGGAGGGGATGACTGATGCGCGAAAACCAGTATTTCTATCCCTGAAAGAAGACTGGAGGGCCCACGAGCTGTCGAGTTAGCTTCCTCGTAACACACTACGCTCAGCCCCTTCACCTTGACGAGCGGAGAGGATTCCACATACCCGGGGGAGGTCAGCACCTCGTTGCTTGCGTACGAGTGACCATTTGGGTTATCGCCTCCCCCTGAGGTCGTCGCCTCGGCCTTAGGATCAGGCCTTGTCGTGACCTATGGATTGAGTGAATTCTAGCTACTCGGATCGCACCACGCTTTCGAAAAGGTAGTGCCCACGAGACGGTAGGGTCCCTCCATGCTCGCGCTTGTCACCTGTTACCCGCTGTTGGCAATTTAACTCTGTTGGCGAACAATTGCATATTGAGGCTTCATGAGTCTCAAGGATACCTCGTTGCGAGCGCCCCCCGCGGGCGGCTGGGGTTGAACGGACAGGAATACAGTGCTGTACAGGCTCTACTACCAGGGCCCCCGCACACAGGTATGCGTTCCTGCTGAGTCTTGATACTCCTGCATGCTTCATTGACGGACCCATGTAGCCAATGATGATCCGCTGGAGTGCTACTTACCGCAGTCCGAGTGTGCTCACGCCCGATGCTGTCTTTTGGCAATGGCCGACGAGCATAAAGTCCAAGCTGATTAGCGACTAGGTAGTATCTATCTCTCATGTGCCCTACATGACCTTGTTTCTTGGAAGTAGTGAAGGGCCCCACGACGACTGGGGCGTCACGACGGGCAGGTGATTGTGGCTGCAGCCAGCAGATTAAGTAAGTCTAGGGGTTTGAAGAGGCACGCGGGGAGTAGTTAATCCGCGGCTTAGATTTTGCTCTGTACGTGTTACTTAGCTGACTTGTCCGCTGAGATCCCTGGGTGGGTTAGGACCACGTTGAGGCTAGCATACACCGCCCTAAGCGACGTCAATTTGCGAGCCCTCCCGCTGTAAACCATTTCCCGCGCGCGTGCGTCTTTCTTCTGTGGGGCGGCCTGCCCGGTGTTGTTTGTACTCGCCTTCATTCTCTGCCTGCAGATAGTGTGCCCCGGATCTCCTCACCCATATCTGCGCCGCAAACGTGTTTGATTGCGCCCCCCCGATCTGCGTGTTAGCTTACCCCCCGGCTTGCTGTTAGATTAAGCTTTTGGTGACGAGCACGTTCGTGCGACACTCTGTCGTGCGAAGATTGCGGGGGTGTGCCCACTGAAGTCTCTCGGCATGTGGGGTCCCCTTCGACGGTCGGTTGGTTCACTCTAACGCGAGGATGATTAAGATGCGAAGTAAGCTACAAGTTGCTCGTCGAAACACTAATGGTTGTGTTCCTCACATCACAACTTAACGCCTCTTTAGTTGCTAGGGCAAAAAAAGCCAAAAAGGCTCTCGTGAGCCAAAGATATGACTTTGAATACGCGGAGTGAATGCGCCTGGGTTTTTTCTCACTCGTGCAGTTGGACATCTTCACGTTTCGGCGTGTTCGCTTCGTACGGGGCGATAGATCCACTGCAATCGCCCAAGCTCCTGGCCATACTGTATTCACGGGTCACGGCGAAGACCCCATATATGGGTCAGCGGTGTCAACAATTAGACATATTGCTGGGCTAGCTACACGACGTTAGTACTGAATATCCACTCGATACGTTTGATGCTCCCTTCGTAGTGATGGGTAATTTTAATTCACTCACCGCGCGCGAGGCCGCGTGGTCCGTGATGGGCCCAGATTGCGTGTCCTGCCCGATAGCGCCATGTCATGTCGGGTCGCCAAAGTGATCGTTACAAGCCCTATATAATCCGCAGATGGGAGTGCCGTGACCTCCTGGTACTGTGGGCCAGGAATAGCTAGACGTAGTTGCGGCTGTCCCCGCCTGCGCAGCAATCAAGAGCGGGAAGAGAACCGGTGGCTGGTGTTGTATTCCGTTCGAAACCGTAGATACCTTTCCTGAGGCGACGAGTGCTGGTTGAAATTGACGCCGGGCAAGCAATGGGGTTTGATAGTCAACAAGAGAGTCGAGCAAAACCTCTCACAGGAGCCTACCCTTCCTAGAACGATTCTCCCGACGTCCATGCCTTTAGGGACGCTGTCGACCACTCGAGCCAGACTTGCTTCCTGTTCCCTTTTACGTACACCGGGCACCGCAATACCACAGACCGTGACGTGTAGGTGTCGCGTTAAGGCCGCGACATGAACTTATCGTTCCTCCTTCATTTTAACTGGGTCCCGCGTATTGAGTGTGACTCCCGGCGATTATGAGCTGAATCTCAGTGCGGTCCTCCTCTACCAGTGTGTCATATGCCGCAAAACCTTGGGATTAATCATCTCCGTCCCCCAAGCGGGCCCGCGGGCAAGCTAGTCAAGGTCAAAGAAGTGGTGTGGTACTTCGACGGAGTCAAAGATGGGCGTCGACCAACCGCGAGTTAAGTGAAATGGGTCCTTGACGTCTCTAGCACCGCAAAGGCCGAGACACTCGGGTTTTTCTAATGTTGGCCAACTTCCGAGTGGGCGGGTCGTTTTTACCAGGCGCCTCCAGTGTAGCTCCATTGAACCTCGTAACGCTACTAGGACCACATGGAACGCATTTGGCTGGCGGTGTTTTTCGTTGCGCCCCTCCACCTTTTGCCTGGGGGGGCCTTTTAACGCTCCGACCCCACAGGTAGCCCCTCGTACTTAAGGATGGCAGAGCTCGAGTTACCCATTCCGGAGATCAACACCCTATACGCCTAACAAACCAGGGCGGTATGGAGGGCCCTCACGGGATCACCTAAAATTAGGGCAGTCGTGTGATAGGCATTAATAGGGCTTGCCTCCCGCGTTTGCAGATGAGGTTAAGGTGTCCTTACAAGTCACGTCGACTTCCTTAAACCTCCTACGTGTTCCAATTTTTGCGGAACCCATGATTCCTTCGAGCCGGCACGATTTACGGTGTAGCTAGCTGAATCACCGAGTGCTTGTCAGATGGCACGCCCTTCTTATCCTGCGAGCACACGCCGCCTTGCCGAGCATCATCCCCTACCCCGCCGCCCGACCTGGACCCGTTTTATACGCCCGGGTAGCTGCCACCTCTTACTTGCGAGGACTTGTTTTCCTCATTTGGAGTTTACCTACACGGCCTACCGGGCGGTGTTGGGGCCCCATCAAAGTGGCTAGGCCAACTCACCTGGCCATGTTAAGACCTTACTGGCTGCCTCGCATCTCAAACCCCTCAGTGGGTTTGACTCCGACAGATTGATTCCGGAGACCAGTACAAGGAGTTAAACATCGAGTGTCCGAGCCAAGGGAAGCCCTAGCGCGCCTAAGCGCCGTCTTAGGTCTCATGAAAAGATGCTGTGCCCTAACACAGCTACGAGTTGTGTCTGCCTGATCTAGCAGGACGTCGATTGGCTAGCCTCTCCAGTCGTGGGAAAGTCATCGTGGGATCGGGGGCGGCTAACTGATCATCCCGGGTTAATATAATATCCCGTGGGCAGCAGAGGGGCAATCCACCGTGGGGAATAGAATGAAGCGCACCCCAAGGCGATCGGGCCCTCTTAACGCGACTCAAAAGCTTCGACCTCAGGTCTTTGATCTTCATTGCAAGACTATTATCCCCCACATTAACCTAAGGTAAACTAACGGAGTTGCTTCACACGATGATCATCTTACGCAGCCAGTTGACAGGAATACAATCACATATCATCAACTGAGCGGCTACTGGCCTTACGTTCCGGAATGGACGCCAAGGATCGCACGGCACTGACCGAAATACTGCTGAAAGTGGGTTACTCAGGCCGCAGTTTCGAGTTCTGTCCCGCCGAACGTGGTGCCCGTTCATAGTCCCCTTATGCTGACCGTAGACCCATTGTGACTACAAATATAGTGAGCTGAAGTCGGCCGGACTCCACAGTGGCACGATACTAGCAGGCTAAAGGTACGAATCTCTTGATAATTCGCTCCGGAGCCGAGACTAACTAGCCGCACACGTTGTTCAGCTTATTAAACGTAACGGCCGTTGTCGAGACGTAAAACAATTTGCTGTTAACGCTAGTCTCTTTTGGATCGATCTGTTTTTTGGTAACAAGCCCGTCGAGAGATCGAGCTTGGGACAGGTTCGCGACGATGGCCGTTCATTGAGTTTGGACTCAACTGTGGGGTGGCGAGCTAGTAGACAGAAGGCAAGAGTTGCGGCAGCTACGGGAGATGGTTTTGTAGGCGCACTCGGCCCAAATCCTAGTTGCGCCTCCCTATTGGGCCGCACACGTCTGCAGGTGTATTCAAGCGCGGATCGGGAGGCTGCAGGGTCGCGGATGCTTCATCTCGCTGCCGCTACGCGCAACATTTGTATCTCGTTATACCAGGACGTCCCAGATCGTTTCTGCCGGCGTTAGACGGTTGGTGGGCCCACGGGGCGCAGCCGGCGTTCGTTGCGTACCCCAACGCCGTACTGTAGTCACTTAAATTGAGGAGGAGAACTTCACATAAGGCGCAGAATCCTAGATTCACCCGGCTTACTGCACTCGCTGCGACCACCGCATATTGGTCATTAGGTTGCCATGCTGACCCGCCATCCGGGGCTTCAAGTCAGGCCACAGAGGGCGCCGCGAGGCAGCGGCGTCTACGCCCGTCGCACCCTCCAGTTGTCCGTGAAACTCGTACCTCTTTCCCAATCCTCCTGATAGCTGGAGATTTACACAGTCACATTCAAGCCTTTATATTCCCTTGCGATCTGGTTAGAGCGCGTCTATCACCGTTGGTCCGAGCACACGCCCATGACGCCCTTGAGACGGGTGATACGGCGCGGTTCGTGCGCCTCGTATCCAACCACTAAACTAAAGTATTTTGTCCTCCTACGGGTCGGACAGGACCGCACCTCAGTGACCCGTATCCGGAGACTGTCGTTATTACTGTGTCGTCAAGAGCCCGCGAGACGTGGGGAATTGAGCCGTCTGCGTAAGTCTTTCGGCCCCCACGGCGGGGCCCGTCCGCATTACACAAACCCCATCATTTCCCGCTTCACGCTTCCCACCAGTGAGGGTCTGTTCCACCTAACTTAATCAAGTACTTCTGGCAAAAAGACAACACTGCGGTCCCGGTCATATGATGGGGTCCGAGAGCGCTATTATGTAGGAACCAGTCTCTGGCAGCACCGAAACCTCCGTGTTCCGGAGCATTCCACAGAAGAACGAGCCCAGGCGGTCGGCATGAGCGACATCACGTTCTGGGATCACCCATCGTAGAGGCCCCCTAGGCGTGATCGGAGCATTGTCTTCTCTGAATCCAAGCGGGCCGTGCCCCCCGCAGCGCCCCGATTGCAACCGCGATCTTTGCGGAGGGGACGGTCTTTGTCCGATCCCCGCACCCTACTGACCAGATCGCAATGGTTTGCCCCGGCTGCGCGAGTCGCCGAACCCTCGCGGTGCGGTCGTCGCCTCTTGTCCTTGCAGTTATTCCAGGCACCGCCCAGCCTTACCCTTAGAAGACAAGCCTTCGAGTTGACTCCGCGGCGTGTTAAATGCCGCGATGGTAACTAGCGTTTTAATACTGCACTCAGGCTCGGGCTCCGTCCATATGGTTCTCGTTTACGCTGTCGCGGCGTGCGGCAGTGTGTATCCAAGACCTTCGGTTACTAATCGCCACACAAATACCAGGTTCGTCCCTTTGCCCCTACCTTTGGTGACGGCACGGCGGCACGTAGCCTAACACGTTGTGGTAACACGCTGTAGAATAGTCGCGGGATGTAATAAACCGTTACCGTATTCGA
>14A
GTCGATGTTGAGCCCGTTGGCTAATGCAAGCTCTACGTGGCAGCGCGTCCTTCGAGTCACACTGTCCTTCGGCGGGGCGCCCACATCTCATCANNNGTNAGGAGTGGGAGTTTACGTAGCTACCTCCTAAGGCTTTCGCCGGAGAAGCGGCTATGGACAGGTTAACGGTCGCTTTTGCTCACCCGTCCGCTAGGGCCGATTATTCGGGCCCTAGTAAACATGGGACCGAGCTATCACCGAGAGAGCTCCCTACCAACACAAGGCAGGGCAGGGTCCTTGGGTTCCGGCGTTACTAAATAGATAAGGCCGGAAAGGCAGGCTATGGTTAGCGACCTCGCCCCTATGGGTCTTGGCCTGATAGCGGTGAACACTCCCGCGGCTGCTCGGCTTTCTGGCATTCGGCCCCCCTGTAAAACAGTACTGCCATGATCGCATTGTAGGCGTATTCCCGGGCTGTCCCGAAGTGACAGGCTAGATATCGCAGGGCATAGCGCCGCATGTACATTCAGCCACCCTCCTAGTGACAGGCTTGCAAACTAGCTCGCCTGCCTACTATAGCGTAAGGCTCGCGGGTCATATTAACACTGTACCGATCAAGCTTTCATTCTCCACCTGGTTACGCGTGAGACGTGTATGTGGAGTCGAGCACTTTGAACTTGCACTACCAAATTAGGCGCCATCTTAGCGGCTTGTGCTAGGGTATCCGAGCGCGCTCGCCGTCCCCCGATCAATTGTCTTTATTAACTACCCGTTCCCGCAGCCACCCGGCGGCAGGCAACCCCCAGAGGATGCCATGCACCCGAAGACTCAACCCGATACACACGAGCCGGCGGGGCACCGCCGTGCGACACTCAATATGCCTCCTGCGCGCGGCCGAGCTCCGCCCATCAGTTGGTCCTCCTCGAAGTCAAGAGGATGCTTGGTTCACGTCGCACCTATTGTGCGTGTCGCAGTTCTAAAATATTTTCTGGGGCCCATCTTAACCCTGGCCGCCCTAAATATCGGCCGTGCTTTCACTAGGGTACCCGCACCTTCCCGTAGCCCGGCATTGCGAAGCCAAACCGCGGAAGCAGGTCACCGTGGACTCTGACTGCAAATCCCAGGAGGTCCGTTACACCCAGCGCCAGAGGTCCGTCACCGCCGTCAATTTAAAAGTCATTTGTTTACAAACATATTGCGCCTGAGCCAGTAACCGCGGTGACGCAACGACAAACTTCGATAATGAACTACCATATGGCCGAATGGGTGGCACTTGTAGGTTGCATTCATACGTGTAAACAATCCCGCTCGCCCTGGCGCACTTTTAATAAATATTTGACTAGGCAGCATAATCGCGGTTGTTGTAGTACTTCGGCAGCTTCAATACGCAAACGCCCCTGGAGATATGCACACGGAGATAATGACCTGCCTACTCCACGTGTTTTCCCTGCGCAACTCGTGTCGGCCCACCTAGGGGGTTATTTCCCCGCCCCGGAGTCCCCCCGCGACGCTTTTGTATACCCATAATCGCGTCCGTCGCGCTGAGCTAAGACACGTCCAGCATCCCTCCTAAACGCCGGCGGGTTGTGAATGGTGGGCGTCCCTACTATATGTTCTGACCCGCACGCAAATAGACGTATGGCGTATAGTGGCTTCATCAGTGCCAACAGTCACTCCAGTCTGAATGTAGCTGTAGATCAGGAAGTGGCTCAGATCCGCTGTCTGTACGGTTGCAGACATCGCAATTCGTATGGGAAATACGATCAGGCCGCTGACAGACTACTCTCAGGACCGCTCACCTGTTGCGGTCATTCCGGGCCCGCTAGCCACAGAGTAACATGCGGCGCAAGGATGGTGACAAGGGACCTATTAGCCCAGGCGCCCCAATCTATGTTACTACCCGTGTTTTCTCCGTGAATATCCGGTGTTTGGGGTATCAAGGCTTCAGGACTCTGAGGCGTGTAGTCAGAACATCCCGATATTATTTTAGCATGCCTGGAGGACCCTGCAATCCAATCGGCTTCATGGCTGACGCGCTCGCTTGGGTACGTCTCCTTCTAAAAGAAACGAGCAATTGCCGTTGCTCCCGCTATTAGGCCCCGAGGCGCCTTGAGGATCCCCATTGATGTGCTCGACACGCCTTGTTCGTTGGTAGTACCTCCGACTCGTACTTGAGAAGCCCGATTTGTGTTTCCAATGTGCGTTGCAGAGTTGGCTCCATACATCCCTCTATCGCCCAAGGCCTCTGGACGTTAGACCCCCTGAGCGCGCAACGGGTCAGGTAGGCTTCGGCACGTTACTCGCCACATTCAAAAATTTCTCGCCACTAGTTCAGCTGGAACGCTTAACAATGCGTCTCCACAGGTTAAAGGGGCAGCCAGAGTCGACTCAGTCCTTGAAATATGGATTGTAACGTTCAGCTTCGTTAGCGAAAGTAATTGGCGGACGTTCCGCCACACGTTGATTCTAGACGCCTATCATCGGTCACCTTAATGAACAGACGCCTCGCGAGACTTGCGGGTCAGCCTAGGAAGAGCTAGGAAGGCTTGCCGCGAGCGCAAGATGGCCAACCAAATTGTATTGACAGCAGGTTGCTCGCGAACGTAACCCGTTAACAAAAGTCGCCACGGAACCATGCCCCGGGAGCCTCACAAGAGCGATTTCCTAGCATGAGGTGTAAGCGCATCGCCGTAACGCTAGTGTGAGGAGATACGGAGCCCGGTCGCGGCATGCCCTCCATCCACTCGTACCTTAGCCCACCTTCGATGATTGCCCGGGCACTGTCCTATAGACGAACACCCCGGGCAACTGTCTAGGGACGAGAGCGCCACATCTAGCCGTCGAAAAGGAGCTAGGCCCGCGTCGCGCCGGATGCTACAGGTAGTACTATCTGCGGGAACCATGTTAGCGTCCAGTCCGACTTGGGCCTGGGGTCACCATAATATCGGGGTTTTTAGTCTTTGTCGCAGCAGGGTGTGCGTAGAAGCCCAGAGACCTATTCTTGACCTATATGCGTTCCCATCATACGTTGCCACATGTAACACGTGCGACAAACGGCGACCTCGAAGCACCAGGTCTCTGGGTCCTAATAAGAGGTGAAGACATGGCCATCGAACCGACGATCATTAATAGCGTCAGGAAAGGGCTCTTAGCCGAGCTGAGGACTCCGCCCAGTGCGTCCACAAGGAAGTGCTAGCCTGATTCCGTACAGCAATGAGATTAGGGTGCCCATGAGGAAGGGGGAGTGTACACGCAGGGAAGCACCGGCGCAGTTATGTTGCGGATTAAGCGGAGTGCGTCGCTGCCTTTAGCCACCGCCCGATGGATAAGTGACTTCCCTCGGAAACGCTCTGTATTAAAGGGTCCACGCAACGATTGAAGCAAGATACCAAGAATAAAAACTGCGCGTTGGGAGTAGCGGAATAGTCGGGCAGATATGCACGGTGTCATCGGTTCGCGCAAGATAATACAACGAGGTTTGCAAATTGGGCATCGGGATGGGAGTTTCTGTAACCCGCTGCCAGTTGCATGGACTGGCTTAGCACTACCTGCTGCTTAGAGAACGCTTGCACACCAGGCCTGCTGCTGTTACAGGCATTCGGGAGGGACTAGCGACATTACATTAGCGTTTAAAACAGGTTAGTCCCTACCAGCAGGAGAACCACACAGCTATGCTCGACCCCGCGCTCCCGCTTAAACGGTCAAGGCCGCCGCTTGGACCCCCTCACTATTGTCTACATCGTCATACTTAGTTGTTACCGCCCAGGCGGCTCCACGGTTACGCTAGGTCAACACACCAATAGCTCGGGCAGTCCGTTAACATACTGTCGCGGGGACCATCCCCTGGAAGGAGGATTTAATCTAATCCCTTGTTCCCCCTGTGACGCTGGTACTAGCACAACCCAAGATGCTATCCTACGGCAACAAGTGCAAGGACTAGCTATAAGACAAAGACATTAGTCGCTGGTACACCGGTTCTCGATCGGAGATGGCGGGCGCCGGGGCGAATCCGAACGAGCGTATCCGCCTTCACATTCTTGTGGAGTTAGGTACCAAAGGCCGCCCCAATCTCTAAATACCGCGCTGCCCCGACTCAAGAGTCAGGAAACTATTCGTCCGGGATCCGTCAGTGTGCCGGCCCCACGAATGGCCATTTTAAGGGCAAGAGCAGACGCCGATGTAGGTCTCACGCCGCCACCCGACGGATAGCCTGTAAGCGTAGTCCATGTATGGAGATCGAGTAAGCGTTCGTTTGGGCATCAAATAGGCGACGAAGTCGGCCATTAGAAGAAACAGGCTATCTTTATTGATGGGACCGGAATGACGTCAATATTTCCGCACCAAGCCGCCCCTGCGTGGCTACGCGCACTGCTCTTGGGCGATGAGTAGTGGAGGCAAGTCGTCAGAGTTGCCTTAACATGAAACGGGACCTGAAGGAGTTGGCAATGTCATTAAGCCGTACCCCGCCGCGCGACCCAGGTTATCGAGGGTGTGTTCTGAGGTGATCACCCAGGGGCGTGAGAAAGCAGAGGTCAAAGGTTCAACGGCCGGAGTCTCAGTGAAAGAGGAGACAAATACTAGCAGTAGGTCTAATCGTGACGATGGCAATCATTCCACGCGGTATAGCAATGGGACTGCACCACCGGGTAAGGCGGCACGGGCTGACAGATGGTAAGAACTGGCGTCGCTTCCGAGCGTCCGTTCTGACAAAGGACCTTTCATATAACCCCCCTACAGCCTCCCAAGGTGACGCCTATAAAGTGGTAAATCCGACGAGATCCCGCTGTAATCCAACTCGACAACGAGGGTACTACTCACTGACTTGTGGTTTGCGGCAAGTCGTATAAAAGCAACGGTAAACGTGGCATGCTCTGCGTAAACGTCGTGTGACTGAGCGTCGGAGGGAGCTGCTGAGGCCGTGGAACCCAGAGGGCGTGTGTTGATAAACTAAGAAAAATCTGGTGTCATTTTGATGAGCTCACTTGTGAATGCGGGAGGTGGGGCATGCGGATGCGGCGACAACTGGGGCGTGGCTAGTCCAGGTGCTCGCGAAAACATAGGTCGACAGTCAACGAAACGCTACTGCCTATCATTAGTTAGACTTGGCTGCGGGGACAACGTTGGCCATAGGAACGGCGCATCCAATCTCACACGGAGGACTTTACAAGAAAAACAATTAGATGACTCCAGCCCTCAGTCCGCCCCACTAGAGCTGCAGCACGGGCCGCGCACAGAACACAAAAGGGGTGAATTCCGACCAGCGGCGCGTTGGAAGACATCGGGCTTGTGACGGGGTTCCCTGATTGATAAATCAATGCTGCAGGTGAATTCGTCGAGGTACCTTGGTCTAATTTTCAACGGGGCGTTTAAAGGATATGGAGAGGCAGTGGTCGTCGTGAGGTGCACAAATATCAGCTGATTATCCCTACTGGCCAATCTAGCATCTCCACTCAATAGTAGTGAGCAAACCCTGTAGCTAATAAGTAACGATACGTGCCCAGACCGAGGAGCGGGGCGGGAAGCGCGCGAGTTGGGCACGCACGATCTGATGCCAATATAATCCATTGCCTGCTAAAAAGCTGTGACAGATACAAGGACCGTTATGGTGCTTGATAGTGGTGACAGGAATATCCTGGGCTAGCAGGCCGCTGTTTGGCATAGGAAAGACGTGGTTCCGGAAATACCGCATTTTGCAATCGGGGAGAACGAGTGATGGTCCCTCTCACAGCTGGGCGCTGCCATACTAGAGCGTAGTTCGGCGTGGCAGGGCTGGTCTAGCGTGGGTATCAATCTGTGACCTCGTCATGCGATCTGCCCTAGCAAAAGGAACGGCATGCGCAGGGTACCGAGGCCACTTGTTGCCACCGAATGGGTGCCGCGCACTTTCGTGCCGTTCGGTATCAGCTACCAGGCGCTTGGTGACCTATCGCCTGACGCGGTCGTTTCTGCGCCCTACTTCGTTCAAACTAAAGCCACGCCAAGCCAGCGGCGCGAGTTAGGATAAGGCTCTTTCAGCGACATTAGTCTGTTGGCCGCCTAACGTACGACGGTGCCCACTTTGAGTGTGGCAAGACAGGCTCTTTCGGTGCCGGTTATTTTCACCCATATGGGAGGCAACCGTAGCTGCAGCTTACTACAGCGTCGAACATAATCGACCCAAGGCAAGCAGGCTGAGCCGAATCAAGCCCTTTTGGTTAGTAATGGGTTCTATACCGGTGAGACGGTTCCGTCCAGTACCCGTCAGCCGTCCCGGGTCGCGGTTTGTGCACGACTATAAGCGGCAACGAGGTAGAAGACGTGAACCCTGCAGACGGCGCCTACGCGCATATAGGAACGTCACGCTGCGTAAAGGCCAGCCTCCCCAGTCCACTTATTGGCGCGATTACCTTTTGGACTCACTTGCTAGCGATGTTCCACTGTATGACACTCCCAGGGGTTAGAGGTTGCCCCACGCCCAGTTGCACGGCGCCGTGAATATTCCTCGACCCCAACCCTGCGGATAAAGGCTCACCTGAGACAACTTGTTTTCGAAGCGGGGGCCGCGGTGTCTGTGAGACCAAGCACCAAGGAAGAGGGATCGGTCAAAATCGCGAGTTTTTCTGGACGCGGTGCCCCACAGATATTCCTCTGCGTCGCCCGCGGCAAGCACTTTACCGCCCAGAATTGCCCCCATGCCCCCGAACGTTAACTCCAGCAGTTCGCGTGGTAAAACCACAAAGCCCCTGGTTGACACGCGCGGCCCAACAGGTCTCGGCTGGCGATCGTTAGGATGAGAGGTTTGCATACCCCTCCGAGTGGTGAAGCGTTGCCGCCGGAAGGGGGCATGGAGCGAAGTTAGCATTCAGACCTAGGGCCGCTCGCCGTTATGCCGGTAATGTTAGTGAACGCGCCGGCATAGAGCGATTTACGCTCTCCGCATCCGCTCTCGTGGGATAAATTTTAGAAGTGGCACTCGAGGGACCCCTGCCCGCTGGCTAATTGAACCATAACTCACCGCCGACGACGGCCTAGACCCCGGATGTAGTCGAGCCGGGAGGCGCATTTGCGCCTAGCTCCTGTCCTCTCGCAGGCCACTTCATCGTTGTAAATGCGACTTAGCGCCCGCGGGTGATGATAGAATCGCGGGTCCAGAAACTCAGCCGCGATCAGCCACTGCGACGGGGGCGCGATGATAACTTCCCACGGGCTTACCACGTCGCGTTCGGTAATCCCCGTGCCGCACTAACCGTAAGCCAGATATGCAATAGCCCCCTCCGTGAACTGGAGGGAGGCAAGTCAATACGAGGGGTCAACGCTAACCAAGCCTAACTAGATTATAGTCCCGGCATCGCGCCCGACATCCTGCGGCGGCCTCATTCGGATCCCGTTCAAAGGCCCATGCAGCGGCCACCTCGGTTGTTCGCGTTCATTTGATAGTCCGCAGACCCGAATATCGACTTTCCCCTTGCTAGCCGTCCCCTTTCTCTTTCCCGCTATTCACCTTCTGCAAAGATCTTGATCCGAAGCCTAGATATGATTTCCCAGGATCGTGACCCGACATCCTTTACCATAACCGAGGCATGATTGCGGCGTCTGCGACGACCCAGGCGGTAAAATTGGGACTTCCGCACTTCGTGGATTCTGATACGGACGGAGGTTTAAACTGGGACGGGGCTCAGGACCGGGTGAGGAATGGGTGGGCTTTGGACTCCCCAGACGATTGAAACGTAGGGTGCGGACGGCCGCACCGTGCCCTAGTCCCCGGCCCCTTACCGCCCACATCCTCCTAAAGGGTGGTTCCAGCAATCCCTAATCTTGAGAGCGTAAGCCCCGACTTCTTCGTTTTGCATCTGCGATTACCGCTGGGTGAAAAGATACGGAAGAGACATTGGGCCCATGAAATGGGGCACTCAGACCGGCGAGGAGTACATGAACGGCCGACCGAGCTTTCAGTCGCCAGATCGTCACTACATTGGAAATAATCACCGCCTTAAGGCCGTAAAGAGACCCACGATCCATTGTTGCATTTTCTCCCATAATGCACCCCCGTTTTCTGCCGGGCGACAACAAGCTATCAGGCATTCTTAACCGTATAACAAACAAGCCATCAAGAGGATACAAAATTCGGGCCCGTAAACATCACGCCGCCGATTGCGTCTCGTGCAAGCGGCGGACGGCTGGTTGCCTTCGACAGCCACGTTGCGATCGTTCTTTTTAAGATAGCCTCCGCGAGCTGGCATGACAGACGGTCGAGGTGTGGCAAGAGTTTGCCAACCAGATTCGACCCGTAATGCTTTAAAGGGCACCGGCTCGCCCATCTAGGGGGAGGGCCCACCAGAGTGGCGTGTATATAGCAGGCGACAAAATTCCGCGTGACCATGGCAAACTTAGATCTAAGTGTCGTGTTAATCCTTACTATTTTACCCCGCGCTAGTGGAAGATTCTTACACGTTCCCGAAAGTTCCACTGACCCGACACATGCTGCAGCGCAAACGCCGCATCGCATCACGCACCAGAAGTGCAAAGCGTGATTCCATGGACGAGGTGCTCTTACCTTCAAGGGACGGCGATCAAAGCGATCGTGAGATCCCAGATTAGTATCTATGCTCGCGAGACCGAAGTCCCCTAGTCGACTGATCAGGGATAGTAGGTATTCGTATTCCGGGGAGAGTCTCAAGGGTGTCTGGTATGCCGTGTCGCTTAGGGACAACAACTGCTAGCGACGGTCTTCAGTAGACGGTCGGCGTTGACGAGTTTCGAACTTAGTTGGGCTACGGATCGCGGCGCGTAGAAGTCGGCCGATATAGAGCTTAAAACGAGTGGAGAAACGACGGGCACGTCGCAGCCGTTTTTACTAGATGTAATATAGAGTAGGCATAGCGAGATCCTGCGTGCTCCGGGAGGCGAACGTATTTCTCGACTTCGCAGCGACTACCAAGCCATGGGGGAGCTCTCGATCCTGAGTTGACCGTTCGCAGAGATCTCAGGGAACCGAGTAGGCCTAGGACCTGCACACATCGATTGGTGCCTGTGCCCTAGCAGGGGCCAAAGCAGGCACCGCAACAGCGGTATGTCACTTCGCCGGACTCCGCACGAGATCGTGGGAACCAACCCGTTGGATGCAATGTTGGGCCTCGTAGTGTGTACCGCTTACACCGCGCTGACCAGCGGGGTTTCACAAAGGTGAGAGCGGTCCTATTAGATCGTTGGGCTGCGTAACCGGAGGGCAGCTAGAGCGGGTGGGCCGCCTAGACGGCAGCGGGGTAGTACACTCCCGCTCACCAACTCTCCGACTTGGGGGCGGCCACCGCCGTGCATCTTGGACAGGAAAGTGCGGCACGGGACCCATGGACCATGTGAAAGCGTCGACTCGAAAGGCCCAAGTTTAACGCCGTTTGCAGGCGCACCTTCTTGCTAAGTAGCTACGAAGGACCTTCGATACTGTTCTCCTTGGCCCGGCCGCCTGAAGCCTTATAACAGAGGCGGGCACTCTGAGGGCGATCTGCGCGCCGGAATGTGTTTTAACCCATGGGCCCTTAGCAGCAACTGTGCGGACCGTCACCCTCTGACCTCAAGCGGGAAAAGAGATATCAAATCGAGGCGTGACTAGAGTCATTGATGAGCTACCCCTCAGCCTCGACTACAGCGGAGAGGTGGTCCGACATCCTGACGCGGCCGCGTCATCATTCGGAATGGTGCGGGATCCTCGGCCGTTTTACACCACGGTTTTCACGAATTCTGGGTAGAGGGGCCACGCTAACGTCTCGTCGGAGTTCAGGTTTTTGCAACGACGCGAATAGTACGAACCGACTGGACGAGGGGCGGCCTCAACTAGAATTTGGTGGGGTGTCGGCATTAGAGCATCGCATAAGCACAGCGAAAAAGAACTGAACGAAGGGGGCAATTCTACTCAGACTAGGGTATACTCCTTGATAGTCCTAAAAATGGCGTTGGCAACGGCGTCAACTGGGTTCTCTTACGCGATCGGCTCCCTTGGCGCGATTAACCTGGGTGGGACATTTAAAGCCGCTGAAACCCGGCATAAGCACAAGTACACACTCGTTCCCCCGGAATTCGGTCGTCGCTTGTGAGATCTACGCAGAACGTATGGAGGCGACAACAATGCTCACGACGGTCACTCTTACTCCACCTCAACAACTGGGCCCTGTCCTCGTATTGTAGCTACTGACTATAAACCTTTGAGTAGATACTCGGCGATGGCTTAGATAATATGCGCTCGAAGGGAGTTGGAGCTCGCTATTGGTGATGATCCTGCCTGAAACTTCCTACGCGGCCAGGGAGAGTTCTGTGATGGCGCGCAGCCCGACTCATCGACAAGAGGCCGCCAGGGTTCGCGCCGGGTAGTCGGGGTGGTCTCCAAGAGGCTCACTCTGATTCTTAACCTGGGGCATCGCACTAAACAGACAATGCAAGTGGGTGGTATCCCAAGTCCGGCCTACGGGGCGAACATCGAGAACGACAGGAACTACATTGCACTTTATCAACCACAGATGCTAAATCGGACGGTAACTCCCGTGTGGGGTTGGTGACCCTGGTTTCACAGTTTGAATACGGAGCGGGCGGATGTACCCGCCGCCTGCCAATTAGCACCGCTCAAAGTCTTAGGTGGCATAGTGACCAACACGCAGAGTCTCCGGGTACCGCGGCCTTCTGATCAGATTATTCGAGATTAACCCAAGTAAGGGCGCTCCCGTGAGTGTTAGCCCTAAACGTTCGGGGCACCAGAAGAAAATTAACCAAGCGGTGGGTGACTTGAGGCGATTCACCATTGGGTGCAGGGGCGGAGGGAAAAGGCTGGAGAGCGGCGCTGTCGGCGCGCCTAACGGTGTTCCTGATTGAACGCAGGGCAAGGCTAGACGGCTCGAATGTTAGGAGTGGGAGGGCCGATTAAACGTGCCGGCTACGATGCGAAATTGCGGCGGGGATTCGCACATTAAATACGTGAATACAGGCACAGCCGAATTAAGGATGGAGTAACCATACCGAGGTACCACGGCGCCACTGCTGGCGATTTTCGCTCATGGGGAAGCAACATCAACCTTAAATCACTGATAGGTAGGCCTTCCAATAGATTTCCACGCGAATGGGAGTCTGTGGTGACAATAAGCGACGACGACACGTTATTCTCGATGTGGGTAGGGAGACCAGGAGTACCCACGAACCGGTGATGCATAGGTACCCTTGTAATGAACTGACTCCAGCGCCCACAAAGCCCCGGCCAACGTGGGATCCATTGTCTGACGCTTCAAAGCCTCCCAGCGCCTCAGTCTTAGCCGTAACGCCACCCTGAATCACGAGCTATTCCACCAGGAATCCACCATACGAGAATCGGCCAGTCTAGCGGCAACGTATGTAAGAGTTACCCACGTCACTTGGATCAAGCACGGCGGACCTGATAACTTGGCCGCATTTGCATCGATCTCTGAGCCTGGCAGTAGCTTGGGGAACAAGTGCAGACTTCCTGCCCGCGTACGTTGTCTTCTAACGTTGGTTCGCCATTTAGAGGTGCCTGTAACCCGGATGCGCATATGGCCCTTCTTGAGGACACTCGTCTTAAGGGATGAGACTTTTTCAGTTCCCTAGTTCATTTAACCTAGCAATATTGGGGTGACCCGCTTGAGCGCCGGTGGGTGGACAAGCTCCGGATTTAACACGCCTGCCAGGCATGACGACTACGAGGTTTCAGGTTGTGTCGGAGCGTTGCAAGAACCGGTTCCTTCAATGGCGGCCCCTGCCGCGCGACGAATAGCTAATGCCTGGTACTCTTCTCTATAACTGCCGACGTCTAGAGCGGGGCACGATCGGCGTCTCGAGTTGCGCATCGTGGGAAGTGACGCATAACATACATAAATAGAGCGGTAAAAGGCTCGACGAAGCGAAGCAAACGTGACAGTCGGACGACCCTGCTGGGTACGCTGCCTCGTGTCGTTACGTGTGATACCACGCGACCTGTCGCTGTGTTCGCGCTAGATCCCACCCGCCAGTGGTGGGAATGCAGAAAACGGCTACCCCATCCTACCGCGATGGCGCCGAAGCGCTACAACCGACTTAGTGGCCAAACGGCCCGTACCAGTCAACACGTCACCAACACGAGAGCTCCTAAGTATGTCCGATTCTAAGCGAGAGTGTTTATCGCCGACATCGTAGACTATGAGGGCCGTAGTCTCTCTCTTCACTAGAAAGCGTCATAACAGGAGCGAATAACCGGTATGGAGCTTAGCCAAAGGTCAAGAAGTATAAATTAGCTGGCCTTTCCATCTACCGGGCGAGGATTATGGGAACCGTCACTATTATAAGCTTGAAAAACGCATCCCTCAGGGGGGATTCCTATGGATTTACCAGACGTCCAGCTTCATCATGGAGTAGGCCCGCTTTTCATACCGCTCAAGAGCTTGATGTTTGCGAGATCATCACCACAGAAATCGCTTGACACGCAGGGTAAAGACGGGAGCGTCCTCAACCTGCAATGAGCGCCCACTGTTAGGTATGGTCGCAAGCTATTCGGCACGAGGCGATCGAAACTGTGGAAGGACGTTCCAGGATGCGGTCACGGCTCATGGCGGGACGTACTTGCTCGAGCCTGATTGTGAATTATCGCCTGTACGAGCCTCTCTCAGGTTCAGTTCCTTCTTGTTCGCTTGAGGCGGTGGGTAGGGGGTCCGTGGAGGAGACGAGGGCTGAAGCCCGCCATGCATCGTGAATTGGACACAGAGCAAAAGTAGAGAGGTGAGCGCCAGAGTCAACCCAGACCGTTCGGCCGTCAGCGGTGAAGTTCTTGTAAGGGGTCACGGCCATGCGCAGGGTGGCGAGTTCGCCGGCACCAACCGGGCCGTCTGGAGGCCGTGGGTCCTAGGTATGTGTACTGGGCGGAAGGCGTGAGACTAGGTCGTCTTCATTATTGTTCGACGTATATTGGGATCGACCCGAGGTACAGTGTCCCCGCGCACCACCCACTGAATAGGTAAGATCGATGACAAACTTAACGTGGTGCATAGTTGGGTCTGACCCCATGCTTTGGGTAATCTGGGGACGCGACCGAAGCTGAGGCTCTGCACGACGATAGAGAGAAACGCCCACGATGAACCTCAGCAGGGGGGAGCGGAAGAGTGTGGTGGACCTACATAGCCCGAAGCCACCAGGTTTCAGGTCATTAAGATAGTGAGGCTGCTCCCAAGAGTATGCTCGTTGCCACGTCGACAGAAGGCAGGCTGTAGATCGACTTGACGTCCCATTTGGCCCGAGAGAAGCTGTAGAGAAATCATATCGGCTCAGGCTGGAAGTCGCACGACATAGTACTAACACCCCGAGCACGCAAAGGCTGAGAGTTACGTGTGACATTCCGCCAGGATGTCAGAAGACCGTACAGGAGGACAGTCGTGGCCGGATTGCGCTAGCCACAGCGTTCAGGGGGGACAGCCTCCAGGGCGATGACGGATGCGCGCCCCCCGCGTATCCCAACGCGGGGGCATGGTAACTAATCAGTACCTGGATCGGCCCAGACCCACCCTGACGTTGCGATTCTAAAATCCGACCTTCCTTACGGATAATAACAATTCCGCATTTGGCCGGATTTTATGTCGCGTTAAAAGCGATCCAATAGGCTCAAGCCCATCGAACCAGTACACCCCTACGCCGCTTTTAGCCCGCTAACGCAGTGAGCCACGTCTCATGGCGTTTTAAAATTGGTCGGGCTCTAGTCTACCCCCTCTCGAGAGGGATTCAGCGGCGCAGTAGAAGCCCAATACCAAGTAAGCTGTGACGGCAGCGGCAAAGTAGGCGAGCCCGCTGAGACCGTCTGCTCCACCGCCCATTGCGAGACGCGAGAAGGACAGCAGGGCTACTGTTTCGGTTATGCTCACATGCGTTTCTAATTGCGCCGACCCTCTCGCACCATCTGCAGCAGGACTAAAGTAGTATTGAAACGTCGGTTGTAGCTCCTTTGCGTGGTGAACCGGCGGCGAACGCCACAATCGCAATGACGTTGGTGTGACCAATATGCGGGGCCGGCTGGAGGCTTGACGCAGGTGTAGACGTCAAGTTGCTTTCCCCGCACACCCTCGAGCACAGGATTAGGCTTTGTCTATTTGAATCCGGCGCCCTCACGCGAAAGCCGTACGAGATGGAAAGGTTAACGTGGTGACCGGAGCGCAGACTATAAAGCGAAGTACAGCGCGGCCGGTTCTCGACTTTACCCGTGCAGTTCCCATTCGGGATCGCCCACTCTACTGCCCCCCGCGTTCCCGGTGACCTGAAAATATTAGACGGATCGAATACCCGCGTCGCATCCGCGTCTGCCATAGGGGTCTGACGATTGTGGACTCTAGAGGGCAATGGGCAAAGCCAGCTGTGTGTGCATTATCGTCTAGCCACGTCCGTCAGCTCGCTACTGGACGATTGCCCAGGCACGCGCGAGAGCTGACGGGGCGCTGGGGCGGACCCGTTGCAAGGAAGTCAGAAAGCTTCCCTAAACACCTAGTGCCGACTATCGCTTCACCTAGGCATCCGGCGCGGAACGAGTCACTCGCAACAACATTCGTTTGCTGCTTCGTCTCCGCGGACGTACGGCGCACGTACCCATCAATACGAGCTCCAATTAGGTCGTACTCGGACCGCTTAACGGAGCACTGGGGAACTGCCAAGTAGTCCCGATCTTGGTGTATGTCAACGGGCGGATGTGACGTGAAAAACAGACCGCAGTCAAGCCCCCAATTGTGGACAATCTGGAGACTCGATCCGTGGTATCAAGTCTACGAAAAGTTCGACCTGGCGGCCGCGCGGTGTCGGTGGCCGTCGGGAATAGTAACTATGCCGATGAAATTTAGAGCTAGCACGGAGCTGATGGCTGTCCCTTCGCCCCTTACCGGGTTGATGTACGGGACTCGGTTCAAAGCTGGTCTTTGGTGGGCCATGGCTCCCCACTGAGAGCGTGGGAACTGCTGGTAATTTGGGTCAGGCGTATGGATGTCCCAATAATGTAAGGTAATGGATCACCGCCCAAACATAGGCCGTTCGTTGGTATCCGCGTGCCATCTAGTGGTGCTCCATCGCCCACGACGGCCCTATAAAGAGACGTTATGATCAGTTCAACGCAATATTGCGAGACGAGANANAGNTGNANCGGTNGNNGTCCCACATGTCATTATCGAGCAGCAAACCTTGAAACCGGCTTTGTCGTTCCTCCGATGCCCCAAGGTGCGTGCAGAGCTACTCACGTCGATCGATCCGATTCAGATACGCAAATACCGCAGCAATTTCTGGTGCGCATAGGCCGGGTAAGGCGGCGATATGATACCAAGATTCATGCCTGATTGTGAAGAGGAATCAGGCTGTGAGGTTGAGACGTTGTTTCGGGAACAGGACGAGTCCCTCTCGTATTAGGGATGGCAGGGCGAACCCGTACATTGGGTAGCCGGAGGTGGCTAACTCCGCAGGGCTTTTGTTCAGCCCCATGTGGCTTATTTATTTGCGTCGCGTAAATCGATTAACGGCTCGCGGGGTGTCGCTCGTCGCATACGCTTTCTCCGTCCACGTGGCTGCAGAATTTGCGATCTCGACCGATCACACACCGGTGCGCTCATTCAAGTGTCCACCCCGTCCGGCATTTTGACTGGCGTCCGGTCCCATCCAGACTCTCCGGTTGGCGTCCTCCTGTGTCAGTGGGGATAGGGTGCCTAAGCGACCAGGACATAGTAGGCTCACCATTACGATTCCCGCATGAGCCTCTGACAGCGGCCGGGGTTCGGTCGGAATGATCAATGCCGCCCTCGCGGAGCAGCCTGGGGGCGTGTCAGACATGGGTCCATTCGCGCATGTGCGTAGGAGAGCTGGCTGGGTTTGCCAAGGGCAGCGAAGCCTCCGGAACATTTTGCGGTCTGTGCCGGTACCACACGAACTCGCCAGGGCCGTAGCTACAGCAACTTAGTATGAGCAACGAATTTGATCCCCGCACGGCCTCGCCAAAACTTCTTCAGGCATGTGGAGGAGGTCCCCTGTAATTCGAAGCGACGTACCGTAGCCATGTCGCGCTGGTGTGTAGTGGCAAAACGCTAAGGAGCGTCGCTACCGAACGAGTCTCCCACCAATCAGTGTACGACTCGTACGGGGCACACCTGAACCTCGGAAGGGCCTAGAGCCCATCTTCCACAGTCAAGAGCTAATGATGGGTATGGTGAACTTTGGTCTGAGACCGGCCGGAACCCCCCGCCAGGGAAGGGTCAGGTGCGGGGCGTGCGCATCCCGTTTGTACGCCTCGAATCCTGCTGGAACAGCTCATGCATTAGATCCGTTAGGCCTTGCGCGCCACATTCAAGGGAATAGCAATCATGCAGTTTACCCCCGCCGGCCAACTGGGAAACAGCGGGGTTGTGAATGACCCCGACTCGAGACAGCAGCCGGGACGGCATCAGTGGGTCCCTGCTCCAACTGGGGCCGGTCCGCACTATTTACCCCCGTGTAAAGGCTACCGTAGGCATCGAGGTGACCTTGCCCCACCCCAGGTATGCTCGTATGTGATTCGTACGGGGACCGCAAAGGTTAAGGAGAATGCCACCGGGATTGGAGCGTTAAGCCTTATACGCTCGTCACACCTTTGCAGTTGCGTCCTTAAGGCATTGTCCACTGGCTGACATCGGTGGTGTTTCCTCCGCTAATGGACAATGGTGTGAAGTGGTCGTCCTCCTATGTATGTGTTGCCTGAAGAAGCTGAATCCATGGGTCCTAAGGTGACTACACCAGAAGCGTGACCTAGGGCAGGCGGTATTTTGATCCCGGCAGCAGGGGGGAATGAGCCGTTGATATAGCGGTACAGGGAGCAGTGTCCAATAAATCCATATAGCGTTCTCCACCATACGCGGCATAAACCAACATTGGCCTAGGCTAATAGCTTTCTAGGAAGGTCGTGGCGCCAATCGATAAAGACCTTAATCAGAAGTGCCGTCCGCCGTGGTATTTAGGCTCAGGGGTCAGTGAGTGTTTCGTCAACTATCAGTCGTTCTGTCAACCCACGCGCCACCGTGGAGGGGATTTCATCTTAGGGGGAAACGACTTAAGTCACATGCAGAGGTTAGTCCGGCGGCATGGTGATGTACTAAACGAAGACAGATGAAGCCGCCAAACAGGCTGTAGAGTCTCCTTAGTCTCATTATACGAGATCGTAGCCGGCAGGAGGTGATAACTTGCCGTTCCAGAATTACTTAGTGGTCAACGGGTAGACATGCCTGAACAGCGCGTATGGATTGGTTCGCTAGGGACCTTGAGAGAGAGAGAAAACGGGGTTGTAAGCCAGTAATGAGGGGGAGGGCAAACCGATATACACCGTTCCGAGGGTGGTTGTTAACAGCCACACTTCCGCTAGGCCTGCTCATATCTAGGCATCGTGTTTTACGGGCGCAGTTATAAATCGCCTTTCGGTCTGGAACTCGGGTCGTCCCCCTCCAACAACGAGCAAACCCGTGCCGATCGCTGACTTGGATAGACGCAAAAATCCGGGGTATAACTATGTACTTTATGGTCGGCCCACGAACAGCGCTTTGGAGGGGTCAACCCTTGCCAGCAGAGGCCGTCTACGCCAACACACAGCCAAGTAACATTGACTGTAAAGCAATCGCAACGGTTGTGCCAAGGGAGACCTCTACAGAGATTGTAGCTGTGCTGTGAAGGAATTCGGCAAACGAGGAGCGCCTTGCGCCTGTAGATAGCCGGGTCTGGTATCTTCTGTGACAGCGGTATTGCATTCCGGGTTCGGGCTCCACCGCGCTCTAGGCTGGCGACGGCGTGGCGATGCGAAGAGTCCCAGCCAGACCCAGCGCTGCAGTTACCCGGTCCCTTTGCCCCAGCTCAACCCGTATGCCCAAGTCCTCCGGTTGCCGGCAGATGACTCCGGGCAGTAGTGACCCGATGCTCGCCGCGAGGAGTTCTACGGCACGACTCGGACCTCTGCAGGTTATGGGCTCGACTCGCACTTCCTATCCGTTGTCCCTTCGGCCTGCCCGTCGTAGTCGGGCGGTGACGGAGGGTAGCCCACATGCCGGGACCACTGGACGTGCCACGGTGTGGTGGGCTCGCAAGCAGCGCAGTATGCGTTAGGCTTATAAGTCTTCAGCTCCGACGATCGTGAGACGTATGCTGGTCGTCGGGCTTGGCCTAAGATTGTGCGGTTCGTGTACCCGATGATTGGGGCCGAACACTCGTGTAGCTCGATGACGTGAAGTGGTGGACGTGCCGGATGCTATGCCGAGGAGGAGATGTCACGCACCCGGGCATCCCTCTGAGGGACCGACCTAATAGCGTCGCTCGTCAGCTGGTGGGGATCTAGTGGCACTAAACTACGCAGTTGTGCTTTTCGTCCACCTCAGGCGAAAGCCCCTGCTTCCGCCTGGCTGAGCGATCGAACACTTGGTCTTAACGCGGATAAACCTGCCATCGGTTCGGGCCGTTCCTCAATACCTCCCCCCGACCCCCTCCGGCCGAATGCGGGGCGCGGTAACCGATCTCGGCGAACGGATCTAGCCTCCCACGGTTCCGTATGTAACAGGGCCAACTTATTAAATCAACGCCACGTTCGGCTCTTCTAAGCACGAGGCGACTGCGAAGCTTTTAGCAGGCCGCGGCATGTGTACCCGCCCCGCCATAGAAGCTCAGCGTTTTTATCACGCGAAACCCAGCTTTATATTATTTCAGGCCTGGTTCGGGGTGACATGACCGGGCCGTCCAGACCGTATCGTGTTCACCGCAGTTGCCACTCAGGTTCTGTGTAGTTTTAGGTAACACCCCCGCTGCGACTATACCCACGATCTGTCGTCCCGAGGTATTCTCGCAGCCATAGCGGGGCAAATGAGCACAAGTAGAAACTTAAGCGTTAGTTACCTCTCTCAGACAAGATCCTGCGCTTCAAAAAGCTCGCGCCCGGTATCACGCCTGCCCCCAGGAAACGAGAAGCATTATACGATTTTGACACGGGGCCGATTCATCACTCGCTGGGTTACTGGATAAAACAGTGGGACGTGGTTAATTCATCACGCCGCGGAGTGCTATCCCCGCTCCCCCCTGACACTTCACATCCTCCCATGCGGGTAGGCCGATCGATCAATTGATTTGGGTTAACGACTCCGGCGGCTAACATAGACGTGCACTCCCATAAACCGCCGGGGCAGTACCGCAACCACTCACAGGGAATATCGATTTTAGCACCAAGTAGTCTACCCCGATTTCGGTGGTACGGCTACGTTAAGTACATAAATGACGAGGCCACAGTGGCGCAGCGGAAGGCGGGTGCCGAAGTTCTGTGCTATTGCTATCCGTAGCACCTACCTCCAATTACGCTGATACGGGTCAGCCTTGACGGTAAGGTCTACCTTATGACGCTGTTGTAATACTTGGGCCCTTTATTTACCCCTTGAGTCTGAAAACACCCCCCACGCTCCCAATTTGAGTCCACGACGAAAAGGGGTCCACCAGGAGAGGCTCTGTTCGTGCATTTTTGTCGCATGTCGCTGAGGGGCTATCTGGGTTCGGATCAACTAGTCGCCCCGCGTTCTCACCGGCTACCAGCCGAATTTCTCACCATGGGATCCTCCCCGGAATTGCACTAGGAGGTGTCTGCTGGCGTACTGCCAAGACTCTCGTGATAGTTATTACTGTAGCAGAAGTGCAGAATGAAGCTCAAACATGGGGACACTCAGGGCCGGTGCTCATGCCGCCGTAACACCCGCGTGCACTTCACCCGAAAGGGACGCCCGTTTGAGAAACCCATGGCCACAGAGACTGTTATCATGCTAAAATCTGATTAACCGCCCTAAACAACGCCCGGGAGTTTGTATCTGGCCTTAGTTAAGGCCCCGGCGGGTTGTGATGGGTTACATACCTCGTTTGGCTAGGGGTTCTGACATAGTAACCTTTGCCAAGGTTCGCATTGTTGTTACTCCCGGGTTCTTTCAGAGTGAGACGAAGTCCATCACGGCAGTGCCAGGGCTGGTCGAGACGCGGCTTAATGGCCCCGAGTGCAACCGCAGGTTTAGAGATCTCGTACCCGATAGCTCCCCTGGGGCGCGCTTCTAGTGAGATGTTGCCGTCGACTGAACTGGCGCCATCACCCTTCGGCGAATCAACATTTATCCTTGATTCGATTCTAATGTCTGGGCACCTCGTCGTCCATCGTGAGTCATGTAGCGGCCAACTTCTCGCACCACCCGCTTGACCGTGTGGCGAGAAATCGGACACTTATGGTTGCCCATTTTAGCGCTCCATACCATTGGGATTATCTGGTTGTCGGTCTTTCCTTCCCATACTTATATGGCGCAATTTCTTACACCGTCCGCGCAGCCGCCCCAGCCGACCTCCGNCGCGTGCGATGCCTATGCGTGAAACCTCTCAAGACCCTCGTGAGTTAGTTGAGGGGATCTCCGACAGAAACGCTTAAGTCGATAGAATCCTCAGAATTTCGCCCTTTCGGTCGACAATCGTCGCGCCCTCCCATCATTGGCCCCCGACAGGGCCTGGGGGTCCGCAATTCATGCTGCATACGAGCGCTTGGGATGACAAACACGGGTAGGCCCCAGATAAGAGTCACTCCTTTGGGCCCCCGTCTAGTTAGCATGGGGATCTCACGTTCCCGGAGTAAGCAGACCGAAAGCGTAATTTCGTTAGGGTGACACTGCTTTAACGCAGGCGCCCCCCGTCCCATGCACCCTACAGATGAATACAGCCAAACGTCCTCCTCCCTTTATGCCACCCGTCCCTGCCGAGACCCTGTCACCGCCGCCCTCGCGCACTGGCACACTCGCACCAGTGAGGCGCCTCGAATAAGCCAGCCTGCCGATTACAAATTAATAAGTCGCAATCTACACTGCTAACCCTTCGCCTTCGTTCGCGGCCCTATGGAGCAGAGCTGTACGGCCAATATCATTTAGCTTTCGCCCGTGCCACCTGCTCCGCCGTACTTACGTTTCCGACGATTATCTCATTTGCTCATTGAGCCAGCGCAACGCACCAGCACGAGATGCGATATCGCCCCCCGTACTTATGCAGCATTTTACTGATCTGCAAGAGGGTCTGCCCTGAGAATGGGGGTGCGGATCAAAGCTGTCTGAGTTAATATAGCCTTGGAAGACGGGGACGGTCCGAAGCTAATCCCCGGAGAAGAGTGGATATCGTGCGGTTGGGAAATCCACATCCATTCGGCCACTAGCCCCCTGGCTCTGCCCGTGAAAGACCAAGGCAGCGACACGGCCGGGCCCTCCGATTGGTTGCGGCCAACACTACCCTCCGAGGGGGTTTCGTTGTCCACATCCGCCCCTCGCAAAGTGACTCCGGATGCGAATGGGCCGAGAGCTACTCTGCTCGCGCGGCACTCTCACGGGGGCAACAGACTTTTCACCATTTAACGTTCCCAAACTGGAGCAACCGGCCAGGATGGCGTTCACTGTCGCAATGCCCTCGTACCTGTGTGTTTATTCAGAACTTACTCGCCGTTGGTGGCATGCTCGGTCGTAAACTCGGCTGCCCGATCACCACGTATCGCTACAGTTTGCCAGGATTATCCAGTACGTGAACCCAGCGACGAGGTATATACACCTGGATAGGGTAACTCTGGATGGGAGCCGAGTTTTGTCTCACCTTGAGTTTCCTAAGCTCGAATATATATCTCGCTTACCGGCCTACGCGCGTCTGCAGCCGGGGGCGCTGGGGCGCTACCCTGTGGTGCCGATTAATCAAGAGAGCTCACGTAACCGATCGAGTGCGCGGGGGCCGGTAGATCGGTAGGCCGTGAACAGACTGGACGTGTCACGTCTACCCCTACTACTGTATATGTACGACAACCAGCGGATTACACCTGCGGGCACTGAGGAAGAGGAGTCAGTAGCCACCTAGCACGGCTATTCAAACGGTGTATTTGGTTGCTGCTGCTTGTCGCACTACGACTAAGTCCGTAGTTGCTTAGAAAGGATTCTCGAATAGTGAACGGCGCGGCATTAAATGTGGTATATCGACGATTCCAAGGTATGCGCTGTATCTGGGAGTGTTTGGGAGATCTGGCGTATAGGGAGACCACGTTTGGAGTGAAGGTTCGCTACCTTCCGCCTGCGACGTGGGAGACGTCATAGCGAGCTGAACACTTTTAGAGCTGGGCGGTCCTTCCAGCTTCATCTTTGAGGTGGGACTTGAGGGGCAAGTTACGTTAGGGGCACCACTATCCTTGTGCCACGCGCGGGGACACTATCGCTACGCTTCTGCGATTGTCACTGCTGAGTGGCGCGTTATACTATCAACTCGCCGGTCGTTGATCACGCGGGTAACTCGCGATTTCTCACAAGCCCCGGTTATACATTAGGCTTCCCACTATGACGTATGGTTCAATACGCTGCCGCAGCGCCAGTTCGCGTAATGTAGCACTTCTATGTTTGCTAAGGGTTGGCAATATAGCCCTACTTTCTTTTACTGAGGTTTGATGTCGATGTCTCCTCGCCAACTGGACTAGACTGCCATGGGGGGGGAGAGCCTTGCGGTTGCACGCCTAAGCTGGGCAGGCGAATTTGGAGCCACCTGTCGTTTTCAAACGCGGCCGACCCCAGCTGTTCAATGGGCGAGCGTACGGCGCGAGGACTCCCGTACCGCCAAACGCACACGCTGACCCTCAGTCCTCTTCGACTTGCGTGGATCTTCCTCCCGAGTTTCTATTGACGCATAAACCATACAATCCATAGCTGATGTTAATTTAGACTCTCAGTCCACCCTTCAGTAAGGTTTCGGCGCCTTCGGTACTCTTATCTACCGGCTTTTACCCGTACCCGCTCCAGTTGACTTCGTCCGGTTTCTAGAAGGCTGCCGTTTGCAGCCGTACGATGCTATGTGTAGCTTCTCTGCTCTGTACGGGTAGGTGATCAGAACGAACCCTGGGGCCGAGTTCACCCGTTAAACGGGAAATCTTAAAGGTATCCACTGAGACGGCAAGTGTTATCCCTCTAGAAAGCCCCCATGGTTGTGATCCTACCGGCAAGCAATGTCACCGTAGACCGGACGTCGTCAGTGTCCCAACAGCCGCTCGCGGGTAGAAGCTAAGTATTCGGAGACCAGAGCTGCAGGCCACATCCAGCCCTCCCCGCGCCAGGAACGGTCGTTCTGTTAACGAGGTCCGTTAGCGTGTCCCGCTGAGCAGGACTGACCGCGCCCGTAGGGGTCGGCCCCCAAAACCGAGCCGGATGAGTCACGCAGCTATCCGTAGATGATCCGGCCCCATTTACAAATGCAATTGAGTACGACGATACCATAACATGTCCCCGACCTTTTAAAGGGGCCCTTTATCGCCATGTGCGTGGTTGTGCATAAGCTGTACTCACGGTTTATGTTGTAGTGCTGTGACAGATGGGGGCCGCTCTGACCTGGCTAAATTGTTCCTGTGGTCATGGCGTAGAGATGGGTGGTAGTTGCAGCTATTGCGCATTTGCTGCCCATGGTCGGTAAGGGTAGCAGGTCAGCCAGACTTCCGGGAGTGGCCCCTTTAGCGGTGGACCCGGACCTACTATCGTTTCGCCGGTCCCATTCGTGTGTCCCCCACGATGCGTCCCGCTAGACCGTGAGGTCAGCGATGGGCCCATGCGCTCGAGGGTCGATCAAACTTCCTTCATGTCTAGGCCAAATCGCTTAGCACCTTCGATTTACTAGACGACAGGATGAAAAGGTACCAGAGCGACGTGCGGTACCGGTAGTCGATCTTGCCATTAGCTGGCCCCAGAGATCACACATACCCTGGCGCGCCTTCAAGCTGATCGTGGCCGTGGGACGCCGGCCTAACTCCGCATGTAGTGTGGAGCCACCTAGCAGATCGTGCAGGGTGCTTCCAACGACAGCTTTTGTCTTATTATGTGGGGGTGTTCTCATGATCTCCGGGTCCGACCCGTCAGGCAGTCGATTTCATCCGGTTCGAGCGGTATAAAAGCGACGGTGCCGTCTCATGCGACGGGCCTTTATTATATTTTTTGGTTACTCCTTCACTTACAGTTAACGACGCTAGAGTAGCACACTGTCTCTGTTCTGCATGTCGGTCCTGTGACGCGCAGTTCACCTTGTGCTAACAAGTGATTTGATTATGGACACGGCACGATGCCTAAATTAGCCTACGCTACTACGTTGTTACGCGGGTGCGCACCGTTTCCCGAGGGCTGCGGAACGGCGCGCAATTGACGTGCGTTCTATCGACCCGCCTCACGTTGCCATAAATGTCACGTGCGACCGTTTGGCTAGACACGCCAGGCTCCGAACCGACCCAATGGTCAACTAAAGAGGGCCGCTCAAAACAAGTTCTTCCTTTACTGGTTCACGGAGTGAGTTCGACAGTGCTATGACGGTGGACGGACGAGTTAAATTGTGGCGGTGCAAGGCAACTTACAGGTTACCCGCTACCGGTCTTCTCGCTGGAGAGGGCGTAGAATAAAGTGATGAGTAATCGAAGTCACATTCTAGGGCTGGCAAATTAGGCAAGGACGTGGGGGAGACGTCGCGTCGTGACGTTTGTCGGATCAACTTATGTCTTTACGACCTGACTAAAGCCATACATCCCGTAGAATGCCCCAGCCTAGGGCCGTAGAGGCGCGGGATGAAAAGAATCAGTGATGCCAACCTGCCCCCACAATATCTCTATCGCGCCGCGAGGGCGATGGGACGCTGGTGTCGATCCATTTGTGGCCCGTGGGCCCACGGCTGACTAAATCGACGACTGGCCAGTCCTTTCACCGCAGGCCGTCAACGGGCGTGGCGGCCGTGTATAAGAGGTGTCCCATCTTCAAGACCTGCCCAGATTCCTAGATTCCCTACGCATACTCAAGCACGCACCAATTGGGGGGTTGGAGTAGCGTAACGGGGTTTCGAATCCCGGTGGACGTATGTGGGTCAATGAGGCCCATCACCGCAGAGCAGGAATGGGGGGCTCGCGCTGGATACAGACGCCCTAAAGGGGCGGTGGAGAAAACACGGGCGGGACAATGGCAGCTAAATCATAAAGCCTGGGCAACGCTGCACTCCCCTCCAGGGTGCCATCTTCGGATGAGCTACACAGCTCCCCCCAGTGGTAAGTTGCCATATAGTCGTATCATTTCAGCTCCGCCGGTTGGCCTCTTATGGCTACAAGGAAGGACGGCCAGCAGAAAGGGCTTCCACGCCGCAACCACGGCCCCGACCAATTCGTTTGGCACTTTTACCAACTACAGTCTATTGTTGTGCCCCGATTCGCGAATTTACAACGTTCGGTCTATCCTGGACTCACTCTAGGTTCCGCAGTGTTGCTCCCTTGTATGCTCGTGTTCCAACCGACTGAATGCCTTGGTCCGGCACGAGGGGCTGCGCTACCGACCGTCTAGCGTGATTCCACCAAAGCCCTCAGAAAGCTTACACATGCAGTTTCCCCGCGTAGTACAAAGTGAACCTGCGTGCGTGGAAAGGGATCCCCGTTTAGTCATTCGTGTGCATAGTTGAATCGCGAGCTTCAAGCTTCGTGCTTAGTGCCAATGTGCACTCGTGTGTGTGCGCGGGGCTGGTTTTTCGGAAATGCTCGCCTAGAACGCGTTCCTTCCAACCCATTATTCGCATCGCGCAATTACCCATGTCCCACCCGGTTCTCGGCCACGTGTCCCACTTGTACCACACCGATACGTTGTGATTAGGCTAGGCCCTATCTAAAAAAAGTATCTATAACAGATCATTGTGCATAGCCGACGTCTGTGAGACTGACGGGCAGTCGACCCGTATGGGGAGTAAAAAACATCTACCGTAGCATAGTGATCAGGAGAGCGATTTTAGGCCCTAACGGATTAGCAGGGTGGTGAATCGCTCGTATCCTATCTCAGTGGTTACGGTACTTCGTACGCGGTCCGTTTCCGGCCTGTGGGCGGACAAAACTGGTCTGTTTACCAAGCCTGCGGCCCGGTTTCATCATCATACCTTGTATGAGCACCCACAGGTAGTGCCCCTTTGAGTCGCCTGTCACTTACCCTCTCTGTTGATAAGCCCGTGGTTCTAGAAAGGCTCGCGCACTGTCACTATTAGGGGTGGACCTTGAGGCTACAACAGCGCAGGAGGGGATGACTGATGCGCGAAAACCAGTATTTCTATCCCTGAAAGAAGACTGGAGGGCCCACGAGCTGTCGAGTTAGCTTCCTCGTAACACACTACGCTCAGCCCCTTCACCTTGACGAGCGGAGAGGATTCCACATACCCGGGGGAGGTCAGCACCTCGTTGCTTGCGTACGAGTGACCATTTGGGTTATCGCCTCCCCCTGAGGTCGTCGCCTCGGCCTTAGGATCAGGCCTTGTCGTGACCTATGGATTGAGTGAATTCTAGCTACTCGGATCGCACCACGCTTTCGAAAAGGTAGTGCCCACGAGACGGTAGGGTCCCCTCATGTCCGCGCTTGTCACCTGTTACCCGCTGTTGAAGGTTTAACTCTACCAGCAAGTAGCCGTGTGTTAAGGCCTCGTGAGTCTGGCAGGTGCCTTATTGCAGGTAATCTTCACGGACAGCTAACGTCAGACGGACGGCAATACGGCGCCGTACAGGCTCTACTGTCGAACTCCTCACACACGGATATGCGTTCCTGCTGAGTCTTGATACTCCTGCATGCTTCATTGACGGACCCATGTAGCCAATGATGATCCGCTGGAGTGCTACTTACGGTGGCTCAGACATCTCTACGCTCAGCACTGCCTCCTGACAATGGCCGACGAGCATAAAGTCCAAGCTGATTAGCGACTAGGTAGTATCTATCTCTCATGTGCCCTACATGACCTTGTTTCTTGGAAGTAGTGAAGGGCCCCACGACGACTGGGGCGTCACGACGGGCAGGTGATTGTGGCTGCAGCCAGCAGATTAAGTAAGTCTAGGGGTTTGAAGAGGCACGCGGGGAGTAGTTAATCCGCGGCTTGGATTTTGCTCTGTACGTGTTACTTAGCTGACTTGTCCGCTGAGATCCCTGGGTGGGTTCGGACCACGTTGAGGCTAGCATACACCGCCCTCAGCGACGTCAATTTGCGAGCCCTCCCGCTGTAAACCATTTCCCTCGCGCGTGCGTCTTTCTTCTGTGGGGCGGCCTGCCCGGTGTTGTTTGTACTCGCCTTCATTCTCTGCCTGCAGATAGTGTGCCCCGGATCTCCTCACCCATATCTGCGCCGCAAACGTGTTTGATTGCGCCCCCCCGATCTGCGTGTTAGCTTACCCCCCGGCTTGCTGTTAGATTAAGCTTTTGGTGACGAGCACGTTCGTGCGACACTCTGTCGTGCGAAGATTGCGGGGGTGTGCCCACTGAAGTCTCTCGGCATGTGGGGTCCCCTTCGACGGTCGGTTGGTTCGCTCTAACGCGAGGATGATTAAGATGCGAAGTAAGCTACAAGTTGCTCGTCGAAACACTAATGGTTGTGTTCCTCACATCACAACTTAACGCCTCTTTAGTTGCTAGGGCAAAAAAAGCCAAAAAGGCTCTCGTGAGCCAAAGATATGACTTTGGATACGCGGAGTGAATGCGCCTGGGTTTTTTCTCACTCGTGCAGTTGGACATCTTAACGTTTCGGCGTGTTCGCTTCGTACGGGGCGATAGATCCACCGTAGTCCCCCAAGCTCCTGGCCATGACACATTTACCGGTTGCAGCGAAGACCTTATATCTAGATCGACGGTGTCAACAATTAGACATATTGCTGGGCTAGCTACACGACGTTAGTACTGAATATCCACTCGATACGTTTGATGCTCCCTTCGTAGTGATAGGCAGTTCTGGGCGGTTCGTCGCGCGCGAGCCCGTGTGGTCTGCGATGGGCCCAGATTGCGTGTCCTGCCCGATAGCGCCATGTCATGTCGGGTCGCCAAAGTGATCGTTACAAGCCCTATATAATCCGCAGATGGGAGTGCCGTGACCTCCTGGTACTGTGGGCCAGGAATAGCTAGACGTAGTTGCGGCTGTCCCCGCCTGCGCAGCAATCAAGAGCGGGAAGAGAACCGGTGGCTGGTGTTGTATTCCGTTCGAAACCGTAGATACCTTTCCTGAGGCGACGAGTGCTGGTTGAAATTGACGCCGGGCAAGCAATGGGGTTTGATAGTCAACAAGAGAGTCGAGCAAAACCTCTCACAGGAGCCTACCCTTCCTAGAACGATTCTCCCGACGTCCATGCCTTTAGGGACGCTGTCGACCACTCGAGCCAGACTTGCTTCCTGTTCCCTTTTACGTACACCGGGGACCGCAATACCACAGACCGTGACGTGTAGGTGTCGCGTTAAGGCCGCCACACTGGTTCACCGTTTTTCTTCCACCCTGGTCGCGGCTTACGTATTGAGTGTGAGTCCCAGTACTTGCAAGGGAAATTCCAACAAACCTTCCCTCTACCAGTGTGTCATATGCCGCAGGGACTTGGGATTAATCATCTCCGTCCCCCAAGCGGGCCCGCGGGCAAGCTAGTCAAGGTCAAAGAAGTGGTGTGGTACTTCGACGGAGTCAAAGATGGGCGTCGACCAACCGCGAGTTAAGTGAAATGGGTCCTTGACGTCTCTAGCACCGCAAAGGCCGAGACACTCGGGTTTTTCTAATGTTGGCCAACTTCCGAGTGGGCGGGTCGTTTTTACCAGGCGCCTCCAGTGTAGCTCCATTGAACCTCGTAACGCTACTAGGACCACATGGAACGCATTTGGCTGGCGGTGTTTTTCGTTGCGCCCCTCCACCTTTTGCCTGGGGGGGCCTTTTAACGCTCCGACCCCACAGGTAGCCCCTCGTACTTAAGGATGGCAGAGCTCGAGTTACCCATTCCGGAGATCAACACCCTATACGCCTAACAAACCAGGGCGGTGTGGAAAGCCCCCACGGGGCTGTTAAAAGTTAGTTTCGTTGTCTGATAGGCATTAATAGGGCTTGCCTCCCGCGTTTGCAGATGAGGTTAAGGTGTCCTTACAAGTCACGTCGACTTCCTTAAACCTCCTACGTGTTCTAATTTCTGCGGAACCCATGATTCCTTCGAGCCGGCACGATTTACGGTGTAGNTAGCTGAATCACCGAGTGCTTGTCAGATGGCACGACTTCTCGATTTCCCTACTATGTGCTTTTTCAACAAACATCAGTCTTCCCATTACCACCTGATTCGGATTCGTTTCATACACCCGCGTAGCCCTTGGCTCTTACTTGCGAGGACTTGTTTTCCTCATTTGGAGTTTACCTACACGGCCTACCGGGCGGTGTTGGGGCCCCATCAAAGTGGCTAGGCCAACTCACCTGGCCACTCCGGAGTGCCGACTTTCAATTTTTACCTGAGGTCCGCTGCCACACTCGGTCGCGACAGATTGATTCCGGAGACCAGTACAAGGATACAGGTGTTGGCTATTTGGGCCAAAGGAAGCCCTAGCGCGCCTAAGCGACGTCTTAGGTCTCATGAAAAGATGCTGTGCCCTAACACAGCTACGAGTTGTGTCTGCCTGATCTAGCAGGATACCGGCCCAGCGATACCGGTAGTCGTGGGAAAGTCATCGTGGGATCGGGGGCGGCTAACTGATCATCGGAGATCGGTGCGATCTCTCATGAATGGTGGCGGAGCAATCCACCGTGGGGAATAGAATGAAGCGCACCCCAAGGCGATCGGGCCCTCTTAACGCGACTCAAAAGCTTCGACCTCAGGTCTTTGATCTTCATTGCAAGACTATTATCCCCCACATTAACCTAAGGTAAACTAACGGAGTTGCTTCACACGATGATCATCTTACGCAGCCAGTTGACAGGAATACAATCACATATCATCAACTGAGCGGCTACTGGCCTTACGTTCCGGAATGGACGCCAAGGATCGCACGGCACTGACCGAAATACTGCTGAAAGTGGGTTACTCAGGCCGCAGTTTCGAGTTCTGTCCTCCCGAGTAGGGCGTGCACTTACAGCCCCCTTATGCTGACCGTAGACCCATTGTGACTACAAATATAGTGAGCTGAAGTCGGCCGGACTCCACAGTGGCACGATACTAGCAGGCTAAAGGTACGAATCTCTTGATAATTCGCTCCGGAGCCGAGACTAACTAGCCGCACACGTTGTTCAGCTTATTAAACGTAACGGCCGTTGTCGAGACGTAAAACAATTTGCTGTTAACGCTAGTCTCTTTTGGATCGATCTGTTTTTTGGTAACAAGCCCGTCGAGACGGCGGATTATAAGCGAACCTATGATAGCTATGATCCAGCAGACACACAACTGGTCATGAGACAACGAGTCGTCGCGTAAAAAAGGAGAGTTGTACTGTGCATAACAGGGAACGTTGTAGGCGCACTCGGCCCAAATCCTAGTTGCGCCTCCCTATTGGGCCGCACACGTCTGCAGGTGTATTCAAGCGCGGGTCGGGAGGCTGCAGGGTCGCGGGTGCTCTATCTCACCGTCACTCCGCGCAACATTTGTATCTCGTTAGACCAGGACGTCCCAGATCGTTTCTGCCGGCGTTAGACGGTTGGTGGGCCCACGGGACACGGTCCGTCTTTGTTGCGTACCCCAACGCCGTACTGTAGTCACTTAAATTGAGGAGGAGAACTTCACATAAGGCGCAGAATCCTAGATTCACCCGGCTTACTGCACTCGCTGCGACCACCGCATATTGGTCATTAGGTTGCCATGCTGACCCGCCATCCGGGGCTTCAAGTTGGGCCATAGCGATCTCCGCGAGGCAGCGGCGTCTACGCCCGTCGCACCCTCCAGTTGTCCGTGAAACTCGTACCTCTTTCCCAATCCTCCTGATAGCTGGAGATTTACACAGTCACATTCAAGCCTTTATATTCCCTTGCGATCTGGTTAGAGCGCGTCTATCACCGTTGGTCCGAGCACACGCCCATGACGCCCTTGAGACGGGTGATACGGCGCGGTTCGTGCGCCTCGTATCCAACCACTAAACTAAAGTATTTTGTCCTCCTACGGGTCGGACAGGACCGCACCTCAGTGACCCGTATCCGGAGACTGTCGTTATTACTGTGTCGTCAAGAGCCCGCGAGACGTGGGGAATTGAGCCGTCTGCGTAAGTCTTTCGGCCCCCACGGCGGGGCCCGTCCGCATTACACAAACCCCACCATTTCCCGCTTCACGCTTCCCACCAGTGAGGGTCTGTTCCACCTAACTTAATCAAGTACTTCTGGCAAAAAGACAACACTGCGGTCCCGTTCATATGATGGGGTCCGAGAGCGCTATTATGTAGGAACCAGTCTCTGGCAGCACCGAAACCTCCGTGTTCCGGCGCATTCCACAGAAGAACGAGCCCAGGCGGTCGGCATGAGCGACATCACGTTCTGGGATCACCCATCGTAGAGGCCCCCTAGGCGTGATCGGAGCATTGTCTTCTCTGAATCCAAGCGGGCCGTGCCCCCCGCAGCGCCCCGATTGCAACCGCGATCTTTGCGGAGGGGACGGTCTTTGTCCGATCCCCGCACCCTACTGACCAGATCGCAATGGTTTGCCCCGGCTGAGCGAGTCGCCGGACCCTCGCGATCCGGTAGTCGCCCCCCAGTTCCGCGTCCCGCGCGACGATTGTCCCAGCCTGTGCGCGCAAGACAAGCCTTCGAGTTGACTCCGCAAGGCGGTAAATATCTTGATGGTAACTAGCATCCTGACCCTGCACTCAGGCTCGGGCTCCGTCCATATGGTTCTCGTTTACGCTGTCGCGGCGTGCGGCAGTGTGTATCCAAGACCTTCGGTTACTAACTGCGACCCCAACACCAAGTTTGTCCCCACATTCTCGTGTTTGGTGACGGCACGGCGGCACGTAGCCTAACACGTTGTGGTAACACGCTGTAGAATAGTCGCGGGATGTAATAAACCGTTACCGTATTCGA
>16-1165A1
GCGGGTAGCAGGCGCGTTGGCCAATACAAGCTCGGTGCGCTACCGTGCCCTCCGAGTCACACTGTCCTTCGGCGGGGCGCCCACATCTCATCATTGGTCAGGAGTGGGAGTTTACGTAGCTACCTCCTAAGGCTTTCGCCGGAGAAGCGGCTATGGACAGGTTAGCGGTCGCTTTTGCTCACCCGTCCGCTAGGGCCGATTATTCGGGCCCTAGGAAACATGGGACCGAGCTATCACCGAGAGAGCTCCCTACCGACACAAGGCAGGGCAGGGTCCTTGGGTTCAGCCGTTACTAAATAGATAAGGCCGGAAAGGCAGGCTATGGTTAGCGACCTCGCCCCTAGGGGTCTTGGCCTGATAGCGGTGAACACTCCCGCGGCTGCTCGGCTTTCTGGCATTCGGCCCCCCTGTAACACAATACGACGATAATCGCATTGTAGGCGTATTCCCGGGCTGTCCCGCAGTGACAGGCTAGATATCGCAGGGCATAGCGCCGCATGTACATTCAGCCACCCTCCTAGTGACAGGCTTGCAAACTAGCTCGCCTGCCTACTATAGCGTAAGGCTCGCGGGTCATATTAACACTGTACCGATCAAGCTTTCATCACTCAGGTAACCACATGTGAGACGTGTATGTGGAGTCGAGCACTTTGAACTTGCACTACCAAATTAGGCGCCATCTTAGCGGCTTGTGCTAGGGTATCCGAGCGCGCTCGCCGGGCCCCGACCAGCCGCTCCTATGAATCGCTGTCGCCCGTATCCGCTGAGGGATGGGCAACCCCCAGAGGATGCCATGCACCCGAAGACTCAACCCGATACACACGAGCCGGCGGGGCACCGCCGTGCGACACTCAATATGCCTCCTGCGCGCGGCCGAGCTCCACCCATCAGTTGGTCCTCCTCGAAGTCAAGAGGATGCTTGGTTCACGTCGCACCTACTGTGTGCATTATGCTTTCGATGGGCTTAGGGGAACCTGCGCTAACCCTGGCCGCCCTAAATATCGGCCGTGCTTTCACTAGGGTACCCGCACCTTCCCGTAGCCCGGCAGTGCGAAGCCAAACCGCGGAAGCAGGTCACCGTGGACTCTGACTGCAAATCCCAGGAGGTCCGTTACACCCAGCGCCAGAGGTCCGTCACCGCCTTCCATTTAAAAGTCGTTTGTTTACAAACATATTGCGCCTGAGCCAGTAACCGCGGTGACGCAACGACAAACTTCGATAATGAACTACCATATGGCCGAATGGGTCGCACTTGTAGGTTGCATTCATACGTGTAAACAATCCCGCTTATCTTGGCGGACTCTTACTAAACATCTCGATGAAACGCATAATCGCGGTTGTTGTAGTACTTCGGCAGAGTTGGGGCGTGAACATCCCTGGAGATATGCACATGGAGCTAATGGGATGCCTACTCGACGGATTTTCCCTGCGCAACTCGTGTCGGCCCACCTAGGGGGTTATTTCCCCGCCCCGGAGTCCCCCCGCGACGCTTTTGTATACCCATAATCGCGTCCGTCGCGCTGAGCTAAGGCGCGATTAGCGTTTCTCCTGAGCGCCGGCGGGTTGTGAATGGTGGGCGTCCCTACTATATGTTCTGACCCGCACGCAAATAGGCGTATGGCGTATAGTGGCTTCATCAGTGCCAACAGTCACTCCAGTCTGAATGTAGCTGTAGATCAGGAAGTGGCTCAGATCCGCTGTCTGTACGGTTGCAGACATCGCAATTCGTATGGGAAATACGATCAGGCCGCTGACAGACTACTCTCAGGACCGCTCACCTGTTGCGGTCATTCCGGGCCCGCTAGCCACAGAGTAACATGCGGCGCAAGGATGGTGACAAGGGACCTATTAGCCCAGGCGCCCCAATCTATGTTACTACCCGTGTTTTCTCCGTGAATATCCGGTGTTTGGGGTATCGAGGCCCGGAAGTCTCCGGGTTCATATTTGGACCGCTTTGGCACTAATCTCGTCCCGCTAAGGGGCGTGGCAATCCAATCGGCTTCATGGCTGACGCGCTCGCTTGGGTACGTCTCCTTCTAAAAGAAACGAGTGGCTACTACCACCGCCACTACCAGGTGTTGACGCGCGTTAGGGATCCCCATTGATGTGCTCGACACGCCTTGTTCGTTGGTAGTACCTCCGACTCGTACTTGAGAAGCCCGATTTGTGTTTCCAATGTGCGTAGCAGAGTTGGCTCCATACATCCCTATATCGCCCAAGGCCTCTGGACGTTAGACCCCCTGAGCGCGCAACGGGTCAGGTAGGCTTCGGCACGTTACTCGCCACATTCAAAAATTGCTCGCCACTAGTTCAGCTGGAACGCTTAACAATGCGTCTCCACAGGTTAAAGGGGCAGCCAGAGTCGACTCAGTCCTTGAAATATGGATTGTAACGTTCAGCTTCGTTAGCGAAAGTAATTGGCGGACGTTCCGCCACACGTTGATTCTAGACGCCTATCATCGGTCACCTTAATGAACAGACGCCTCGCGAGACTTGCGGGTCAGCCTAGGAAGAGCTAGGAAGGCTTGCCGCGAGCGCAAGATGGCCAACCAAATTGTATTGACAGCAGGTTGCTCGCGAACGTAACCCGTTAACAAAAGTCGCCACGGAACCATGCCCCGGGAGCCTCACAAGAGCGATATCCTCACGCGGAGTGTAAGCTGGCGGGGGTGACGCTAGTGCCGGAAAATACGGGACTCAGGTGTATGATGTAATTTATTCCCTCGCACTCCGGAAAGCTCGTAGCGATTGCCCGGGCACTGTCCTATAGACGAACACCCCGGGCAACTGTCTAGGGACGAGAGCGCCACATCTAGCCGTCGAAAAGGAGCTAGGCCCGCGTCGCGCCGGATGCTACAGGTAGTACTATCTGCGGGAACCATGTTAGCGTCCAGGCCGACTTGGGCCTGGGGTCACCATAATATCGGGGTTTTGAGTCTTTGTCGCAGCAGGGTGTGCGTCGAAGCCCAGAGACCTATTCTTGACCTATATGCGTTCCCATCATACGTTGCCACATGTAACGCATGTGACAAACGGCCACCTCGAAACGGCGAACCCCCGGATTTCAATAAAAGGTGAACGTGTGGCCATAGGACCGATCACAGTTGATCGCTTTGTAGGCTAGTTCTTAGCCGAACTCGAAGTTCCGAATGATATACTGGTGGCGAGATGGCGGGCTGATTCCNTACAGCAATGAGATTAGACGGCCAGGGAGGAAGGGAGAGTGTGTGGATGGGGGGGTGATTACGCAGTTATGTTGCGGATTAAGCGGAGTGCGTCGCTGCCTTTAGCCACCGCCCGATGGATAAGTGACTTCCCTCGGAAACGCTCTGTATTAAAGGGTCCACGCAACGATTGAAGCAAGATACCAAGAATAAAAACTGCGCGTTGGGAGTAGCGGAATAGTCGGGCAGATATGCACGGTGTCATCGGTTCGCGCAAGATAATACAACGAGGTTTGCAAATTGGGCATCGGGCCAGAGTCCCCTATAACTACCCGGTAACTGCATGGGCTGGCTTAGAACTACCTGCTGCTTAGAGAACCCTTGCACACCAGGCCTGCTACCACCGCAGCTGTGTCAGAACGGCCGATGGCGCTATATCAATTTTTAACACAGGTTAGTCCCTACCAGCAGGAGAACCACACAGCTATGCTCGACCCCGCGCTCCCGCTTAAACGGTCAACGCCGCCGCTTGGACCCCATCACTATTGTCTACATCGTCATACTTAGTTNTTACCGCCCAGGCGGCTCCACGGTTAGGTCGAGTCAACACACCAATAGCTCGGGCAGTCCGTTAACATACTGTCGCGGGGACCATCCCCTGGAAGGAGGATTTCCTCTAATCCCTTGTTCCCCCTGTGACGCTGGTACTAACACAACCCAAGATGCTATCCTACGGCAACAAGTGCAAGGACTAGCTATAAGACAAAGACATTAGTCGCTGGTACACCGGTTCTCGATCGGAGATGGCGGGCGCCGGGGCGAATCCGAACGAGCGTATCCGCATTCACATTCTTGTGGAGTTAGGTACCAAAGGCCGCCCCAATCTCTAAATACCGCGCTGCCCCGACTCAAGAGTCAGGAAACTATTCGTCCGGGATCCGTCAGTGTGCCGGCCCCACGAATGGCCATTTTAAGGGCAAGAGCAGACGCCGAGGTAGGTCTCACGCCGCCACCCGACGGATAGCCTGTAAGCGTAGTCCATGTATGGAGATCGAGTAAGCGTTCGTTTGGGCATCAAATAGGCGACGAAGTCGGCCATTAGAAGAAACAGGCTATCTTTATTGATGGGACCGGAATGACGTCAATATTTCCGCACCAAGCCGCCCCTGCGTGGCTACGCGCACTGCTCTTGGGCGATGAGTAGTGGAGGCAAGTCGTCAGAGTTGCCTTAACATGAAACGGGACCTGAAGGAGTTGGCAATGTCATTAAGCCGTACCCCGCCGCGCGACCCAGGTTATCGAGGGTGTGTTCTGAGGTGATCACCCAGGGGCGTGAGAAAGCAGAGGTCAAAGGTTCAACGGCCGGAGTCTCAGTGAAAGAGGAGACAAATACTAGCAGTAGGTCTAATCGTGACGATAGCAATCATTCCACGCGGTATAGCAATGGGACTGCACCACCGGGTAAGGCGGCACGGGCTGACAGATGGTAAGAACTGGCGTCGCTTCCGAGCGTCCGTTCTGACAAAGGACCTTTCATATAACCCCCCTACAGCCTCCCAAGGTGACGCCTATAAAGTGGTAAATCCGACGAGATCCCGCTGTAATCCAACTCGACAACGAGGGTACTACTCACTGACTTGTGGTTTGCGGCAAGTCGTATAAAAGCAACGGTAAACGTGGCATGCTCTGCGTAAACGTCGTGTGACTGAGCGTCGGAGGGAGCTGCTGAGGCCGTGGAACCCAGAGGGCGTGTGTTGATAAACTAAGAAAAATCTGGTGTCATTTTGATGAGCTCACTTGTGAATGCGGGAGGTGGGGCATGCGGATGCGGCGACAACTGGGGCGTGGCTAGTCCAGGTGCTCGCGAAAACATAGGTCGACAGTCAACGAAGCGGTGCTACTGCCGCTTAAGCGGGGTCAGCCTTGGGAGGGCTCCCGCACGCACAAGAAACATGCTGGACTCCGCAGCGGAGCTTTTACAATAAAAACAATTAGATGACTCCAGCCCTCAGTCCGCCCCACTAGAGCTGCAGCACGGACGATATGTGAGGTCCGGCGGGGGTGAATTCCGACCAGCGGCGCGTTGGAAGACATCGGGCTTGTGACGGGGTTCCCTGCTTGATAAATCAATGCTGCAGGTAGATTCGTCGAGGTACCTTGGTCAAATTTTCAACGGGGCGTTTAAAGGATATGGAGAGGCAGTGGTCGTCGTGAGGTGCACAAATATCAGCTGATTATCCCTACTGGCCAATCTAGCATCTCCACTCAATAGTAGTGAGCAAACTCTGTAGCTAATAAGTAACGATACGTGCCCAGACCGAGGAGCGGGGCGGGAAGCGCGTGAGTTGGGCACGCACGATCTGATGCCAATATAATCCATTGCCTGCTAAAAAGCTGTGACAGATACAAGGACCGTTATGGTGCTTGATAGTGGTGACAGGAATATCCTGGGCTAGCAGGCCGCTGTTTGGCATAGGAAAGACGTGGTTCCGGAAATACCGCATTTTGCAATCGGGGAGAACGAGTGATGGTCCCTCTCACAGCTGGGCGCGGCCATACTAGAGCGTAGTGCGGCGTGGCAGGGCTGGTCTAGCGTGGGTATCAATCTGTGACCTCGTCATGCGATCTGCCCTAGCAAAAGGAACGGCATGCGCAGGGTACCGAGGCCACTTGTTGCCACCGAATGGGTGCCGCGCACTTTCGTGCCGTTCGGTATCAGCTACCAGGCGCTTGGTGACCTATCGCCTGACGCGGTCGTTTCTGCGCCCTACTTCGTTCAAACTAGGGCCACGCCAAGCCAGCGGCGCGAGTTAGGATAAGGCTCTTTCAGCGACATTGGTCTGTTGGCCGCCTAACGTACGACGGTGCCCACTTTGAGTGTGGCAAGACAGGCTCTTTCGGTGCCGGTTATTTTCACCCATATGGGAGGCAACCGTAGCTGCAGCTTACTACAGCGTCGAACATAATCGACCCAAGGCAAGCAGGCTGAGCCGAATCAAGCCCTTCCATTTAGTAATGGGTTCTATACCGGTGAGACGGTTCGGCCCAGTAACTGCCGGTTGCCCCTCCCTAGGATCTGTGCACGACTATAAGCGGCAACGAGGTAGAAGACGTGAACCCTGCAGACGGCGCCTACGCGCATATAGGAACGTCACGCTGCGTAAAGGCCAGCCTCCCCAGTCCACTTATTGGCGCGATTACCTTTTGGACTCACTTGCTAGCGATGTTCCACTGTATGACACTCCCAGGGGTTAGAGGTTGCCCCACGCCCCGTTGCACGGCGCCGTGAATATTCCTCGACCCCAACCCTGCGGATAAAGGCTAACCTGAGACAACTTGTTTTCGAAGCGGGGGCCGCGGTGTCTGTGAGACCAAGCACCAAGGAAGAGGGATCGGTCAAAATCGCGAGTTTTTCTGGACGCGGTGCCCCACAGGTATTCCTCTGCGTCGCCCGCGGCAAGCACTTTGCCGTGGGCAACTGCTCTCGCGGCTGTGAAAGTTAACTCCAGCAGTTCGCGTGGTAAAACCACAAAGCCCCTGGTTGACACGCGCGGCCCAACAGGTCTCGGCTGGCGATCNTNAGGATGAGAGGTTTGCATACCCCTCCGAGTGGTNAAGCGTNGCCGCCGGAAGGGGGCATGGAGCGAAGCTAGCATTCAGACCTAGGGCCGCTCGCCGTTATGCCGGTAATGTTAGTGAACGCGCCGGCATAGAGCGATTCAAGCTCTTCGCATCCGCTCTCGTGGGATAAATTTTAGAAGTGGCACTCAAGGGGCTTCTGCCCGCTGGCTAATTGAACCATAACTCACCGCCGACGACGGCCTAGACCCCGGATGTAGTCGAGCCGGGAGGCGCATTTGCGCCTAGCTCCTGTCCTCTCGCAGGCCACTTCATCGTTGTACGCGGAACTTACCGCTCGCGGGTGATGATGGAATCGCGGGTCCAGAAACTCAGCCGCGATCAGCCACTGCGACGGGGGCGCGATGATAACTTCCCACGGGCTTACCACGTCGCGCCCAGCGACACCTATGCCGCACCAACCGTAAGCCAGATATGCAATAGCCCCCTCCGTGAACTGGAGGGAGGCAAGTCAATACGAGGGGTCAACGCTAACCAAGCCTAACTAGATTATAGTCCCGGCATCGCGCCCGACATCCTGCGGCGGCCTCATTCGGATCCCGTTCAAAGGCCCATGCAGCGGCCACCTCGGTTGTTCGCGTTCATTTGATAGTCCACAGACCCGAATATCGACTTTCCCCTTGCTAGCCGTCCCCTTTCTCTTTCCCGCTATTCACCTTCTGCAAAGATCTTGATCCGCAGCCTAGATATGATTTCCCAGGATCGTGACCCGACATCCTTTACCATAACCGAGGCATGATTGCGGCGTCTGCGACGACCCAGGCGGTAAAATTGGGACTTCCGCACTTCGTGGATTCTGATACGGACGGAGGTTTAAACTGGAACGGGGCTCAGGACCGGGTGAGGAATGGGTGGGCTTTGGACTCCCCAGACGATTGAAACGTAGGGTGCGGACGGCCGCACCGTGCCCTAGTCCCCGGCCCCTTACCGCCCACATCCTCCTAAAGGGTGGTTCCAGCAATCCCTAATCTTGAGAGCGTAAGCCCCGACTTCTTCGTTTTGCATCTGCGATTACCGCTGGGTGAAAAGATACGGAAGAGACATTGGGCCCATGAAATGGGGCACTCAGACCGGCGAGGAGTACATGAACGGCCGACCGAGCTATCAGTCGCCAGATCGTCACTACATTGGAAATAATCACCGCCTTAAGGCCGTAAAGAGACCCACGATCCATTGTTGCATTTGCTCCCATAATGCACCCCCGTTTTCTGTCGGGCGACAACAAGCTATCAGGCATTCTTAACCGTATAACAAACAAGCCATCAAGAGGATACAAAATTCGGGCCCGTAAACATCACGCCGCCGATTGCGTCTCGTGCAAGCGGCGGACGGCTGGTTGCCTTCGACAGCCACGTTGCGATCGTTCTTTTTACGATAGCCTCCGCGAGCTGGCATGACAGACGGTCGAGGTGTGGCAAGAGTTTGCCAACCAGATTCGACCCGTAATGCTTTAAAGGGCACCGGCTCGCCCGTCTAGGGGGAGGGCCCACCAGAGTGGCGTGTATATAGCAGGCGACAAAATTCCGCGTGACCATGGCAAACTTAGATCTAAGTGTCGTGTTAATCCTGACTATTTTACCCCCTGCTAGTGGAAGATTCTTACACGTTCCCGAAAGTTCCACTGACCCGACACATGCTGCAGCGCAAACGCCGCATCGCATCACGCACCAGAAGTGCAGAATGCTCCCCTTGATGGAAGGTGCTCTTACCTTCAAGGGACGGCGATCAAAGCGATAGTGAGATCCCAGATTAGTATCTATGCTCGCGAGATAGAAGCCTCTCGGCCGACTGATCAGGGATAGTAGGTATTGGTATTCCGGGGAGAGTCTCAAGGGTGTCTGGTATGCCGTGCTCTTTAGGGACAAGAACTGCTAGCGACGGTCTTCAGTACACAGCCGGCGTGTACGAGTTTCGAACTCCGTTGGGCTACGGATCGCGGCGCGTAGAAGTCGGCCGATATAGAGCTTAAAACGAGTGGAGAAACGACGGGCACGTCGCAGCCGTTTTTACTAGATGTAATATAGAGTAGGCATAGCGAGATCCTGCGTGCTCCGGGAGGCGAACGTATTTCTCGACTTCGCAGCGACTACCAACCCCTAAGAAAAGCAGAAACGGTTGCCCATGTAAGTGCAGGTGCCCCGAGAGGCCGAGGAGGCCCAGGACCTGCACACATCGATTGGTGCCTGTGCCCTAGCAGGGGCCAAAGCAGGCACCGCAACAGCGGTATGTCACTTCGCCGGACTCCGCACGAGATCGTGGGAACCAACCCGTTGGATGCAATGTTGGGCCTCGTAGTGTGTACCGCTTACACCGCGCTGACCAGCGGGGTTTCACAAAGGTGAGAGCGGTCCTATTAGATCGTTGGGCTGCGTAACCGGAGGGTACCCTGAGCGGATCAGTCTTTTAGACGACAGCGGGGTAGTACACTCCTTCGTTTTCGGGGCTCTACTTGGGGGCGGCCACCGCCGTGCATCTTGGACAGGAAAGTGCTGCACGGGACCCATGGACCATGTGAAAGCGTCGACTCGAAAGGCCCAAGTTTAACGCCGTTTGCAGGCGCACCTTCTTGCTAAGTAGCTACGAAGGACCTTCGATACTGTTCTCCTTGGCCCGGCCGCCTGAAATACCGTGGTGCTGGCAAAATATGCTGAAGGCGCTTGCGCGCCGGAATGTGTTTTAACCCATGGGCCCTTAGCAGCAACTGTGCGGACCGTCACCCTCTGACCTCAAGCGGGAAAAGAGATATCAAATCGAGGCGTGACTAGAGTCATTAACAATGCGTTTACCAGTATCGACTACAGCGGAGAGGTGGTCCGACATCCTGACGCGGCCGCGTCATCATTCGGAATGGTGCGGGATCCTCGGCCGTTTTACACCACGGTTTTCACGAATTCTGGGTAGAGGGGCCACGCTAACGTCTCGTCGGAGTTCAGGTTTTTGCAACGACGCGAATAGTACGAACCGACTGGACGAGGGGCGGCCTCAACTAGAATTTGGTGGGGTGTCGGCATTAGAGCATCGCATAAGCACAGCGAAAAAGAACTGAACGAAGGGGGCAATTCTACTCAGACTAGGGTATACTCCTTGATAGTCCTAAAAATGGCGTTGGCAACGGCGTCAACTGGGTTCTCTTACGCGATCGGCTCCCTTGGCGCGATTAACCTGGGTGGGACAGTTAAAGCCGCTGAAACCCGGCATAAGCATAAGCACCTCCTCGTTCCCCCGGAATTCGGTCGTCGCTTGTGAGATCTACGCAGAACGTATGGAGGCGACAACAATGCTCACGACGGTCACTCTTCCTCCACCTCAACAACTGGGCCCTGTCCTCGTATTGTAGCTACTGACTATAAACCTTTGAGTAGAGACTCGGCGATGGCTTAGATAATATGCGCTCGAAGGGAGTTGGAGCTCGCTATTGGTGATGATCCTGCCTGAAACTTCCTACGCGGCCAGGGAGAGTTCTGTGATGGCGCGCAGCCCGACTCATCGACAAGAGGCCGCCAGGGTTCGCGCCGGGTAGTCGGGGTGGTCTCCAAGAGGCTCACTCTGATTCTTAACCTGGGGCGCTCCACCGAACAGACGGCCGAACCAAACGGTATCCCAAGTCCGGCCTACGGGGCGAACATCGAGAACGACAGGAACTACATTGCACTTTATCAACCACAGATGCTAAATCGGACGGTAACTCCCGTGTGGGGTTGGTGACCCTGGTCCGGTTCTTTGAAGACGGGGCATGCGGGTATCTTCATTGGCTGCCAATTAGCACCGCTCAAAATTCCTGGTGGCATAGTGGTTGGTCTATCAAGCCTTCAAGTACCACGACCCTCTGATCAGATTATTCGAGATTAACCCAAGTAAGGGCGCTCCCGTGAGTGTTAGCCCTAAACGTTCGGGTCATTACAAAGGGGCTAATTAAGCGGTGGGTGACTTGAGGCGATTCACCATTGGGTGCAGGGGCGGAGGGAAAAGGCTGGAGAGCGGCGCTGTCGGCGCGCCTAACGGTGTTCCTGATTGAACGCAGGGCAAGGCTAGACGGCTCGAATGTTAGGAGTGGGAGGGCCGATTAAACGTGCCGGCTACGATGCGAAATTTCGGCGGGGATTCGCACATTAAATACGTGAATACAGTCACAGCCGAATTAAGGATGGAGTAACCATACCGAGGTACCACGGCGCCACTGCTGGCGATTTTCGCTCATGGGGAAGCAACATCAACCTTAAATCACTGATAGGTAGGCCTTCCAATAGATTTCCACGCGAATGGGAGTCTGTGGTGACAATAAGCGACGACGACACGCTATTCTCGATGTGGGTAGGGAGACCAGGAGTACCCACGAACCGGTGATGCATAGGTACCCTTGTAATGAACTGACTCCAGCGCCCACAAAGCCCCGGCCAACGTGGGATCCATTGTCTGACGCTTCAAAGCCTCCCAGCGCCTCAGTCTTAGCCGTAACGCCACCCTGAATCACGAGCTATTCCACCAGGAATCCACCATACGAGAATCGGCCAGTCTAGCGGCAACGTATGTAAGAGTTACCCACGTCACTTGAATCAAGCACGGCGGACCTGATAACTTGGCCGCATTTGCATCGATCTCTGAGCCTGGCAGTAGCTTGGGGAACAAGTGCAGACTTCCTGCCCGCGTACGTTGTCTTCTAACGTTGGTTCGCCATTTAGAGGTGCCGGTAACCCGGATGCGCATATGGCCCTTCTTGAGGACACTCGTCTTAAGGGATGAGACTTTTTCAGTTCCCTAGTTCATTTAACCTAGCAATATTGGGGTGACCCGCTTGAGCGCCGGTGGGTGGACAAGCTCCGGATTTAACACGCCTGCCAGGCATGACGACTACGAGGTTTCAGGTTGTGTCGGAGCGTTGCAAGAACCGGTTCCTTCAATGGCGGCCCCTGCCGCGCGACGAATAGCTAATGCCTGGTACTCTTCTCTATAACTGCCGACGTCTAGAGCGGGGCACGATCGGCGTCTCGAGTTGCGCATCGTGGGAAGTGACGCATAACATACATAAATAGAGCGGTAAAAGGCTCGACGAAGCGAAGCAAACGTGACAGGCGGACGACCCTGCTGGGTACGCTGCCTCGTGTCGTTACGTGTGATACCACGCGACCTGTCGCTGTGTTCGCGCTAGATCCCACCCGCCAGTGGTGGGAATGCAGAAAACGGCTACCCCATCCTACCGCGATGGCGCCGAAGCGCTACAACCGACTTAGTGGCCAAACGGCCCGTACCAGTCAACACGTCACCAACACGAGAGCTCCTAAGTATGTCCGATTCTAAGCGAGAGTGTTTAGCGCCGACATCGTAGACTATGAGGGCCGCAGTTTCTCTCTTCACTAGAAAGCGTCATAACAGGAGCGAATAACCGGTATGGAGCTTAGCCAAAGGTCAAGAAGTATAAATTAGCTGGCCTTTCCATCTACCGGGCGAGGATTATGGGAACCGTCACTATTCTAAACTTGAAAAACGCATCCCTCGGGGGGGATGCCTATGGATTTACCAGACGTCCAGCTTCATCATGGAGTAGGCCCGCTTTTCATACCGCTCAAGAGCTTGATGTTTGCGAGATCATCACCACAGAAATCGCTTGACACGCAGGGTAAAGACGGGAGCGTCCTCAACCGGCAATGAGCGCCCACTGTTAGGTATGGTCGCAAGCTATTCGGCACGAGGCGATCGAAACTGTGGAAGGACGTTCCAGGCTGCGATCACGGCTCATGGCGGGACGTACTTGCTCGAGCCTGATTGTGAATTATCGCCTGTACGAGCCTCTTCTGATCCCAGTTCCTTCTTGTTCGCTCGGAATAGCAGAGTGAGACCCCGTGGAGGGAGTAGACACCGCAGCCCGATGTACATCATGGGCCCGGAGTGGAGCAAAAGTATAGAGGCGAGGGAGGAGGCTGCTTTAAAGCGTCTGGAGAGTAAGAGCCAGGCTAGCACACAAAGTTGTTACCGTCTACGAGGCAATGAGTTTGTTGGCCACCATCCAGCCGTCAAAGAATGCATCATCCTAGGTATGTGTACTGGGCGGAAGGCGTGAGACTAGGTCGTCTTCATTATTGTTCGAAGTATATTGAGGCCGGAGTAGTGTACAGTGTCCCCGCGCACCACCCACTGAATAGGTAAGATCGATGACAAACTTAACGTGGTGCATAGTTGGGTCTGACCCCATGCTTTGGGTAATCTGGGGACGCGACCGAAGCTGAGGCTCTGCACGACGATAGAGAGAAACGCCCACGATGCACCTCAGCAGGGGGGAGCGGAAGAGTGTGGTGGACCTACATAGCCCGAAGCCACCAGGTTTCAGTTCATTAAGATAGTGAGGCTGCTCCCAAGAGTCTGCTCGTTGCCACGCCGACAGAAGGCAGGCTGTAGATCGACTTGACGTCCCATTTGGCCCGAGAGAAGCTGTAGAGAAATCATATCGGCTCAGGCTGGAAGTCGCACGACATAGTACTAACACCCCGAGCACGCAAAGGCTGAGAGTTACGTGTGACATTCCGCCAGGATGTCAGAAAACCGTACAGGAGGACAGTCGTGGCCGGATTGCGCTAGCCACAGCGTTCAGGGGGGACAGCCTCCAGGGCGATGACGGATGCGCGCCCCCCGCGTATCCCAACGCGGGGGCATGGTAACTAATCAGTACCTGGATCGGCCCAGACCCACCCTGACGTTGCGATTCTAAAATCCGACCTTCCTTACGGATAATAACAATGCCGCATCTGGCCGGATTTTACATTATGTTAAAAGCGAGCCAATAGGCTCAAGTTCATCGAACCAGCATATGCCCTGATGCACCCCAGCCTGTAAGCGAAGTGAGTCACGCCCTATAAGACCCTAAGGCTTATCAGGTTGTGACCCACCCCCGCGTGAAGGGAGCTTAATAGAGCGACGCACGTATAATACGAGACGGGCTGCATAAATGGCTCCAAAGTAGGCAGTTTTAACAACAGTAATGGGCGCACCGCCCATTGCGAGACGCGAGAAGGACAGCAGGGCTACTGTTTCGGTTATGCTCACATGCGTTTCTAATTGCGCCGACCCTCTCGCACCATCTGCAGCAGGACTAAAGTAGTATTGAAACGTCGGTTGTAGCTCCTTTGCGTGGTGAACCGGCGGCGAACGCCACAATCGCAGGGACGTTGGTGTGACCAATATGCGGGGCCGGCTGGAGGCTTGACGCAGGTGTAGACGTCAAGTTGCGTTCCCCGCACACCCTCGAGCACAGGATTAGGCTTTGTCTATTTGAATCCGGCGCCCTCACGCGAAAGCCGTACGAGATGGAACGGTTAACGTGGTGACCGGAGCGCAGACTATAAAGCGAAGTACAGCGCGGCCGGTTCTCGACTTTACCCGTGCAGTTCCCATTCGGGATCGCCCACTCTACTGCCCCCCGCGTTCCCGGTGACCTGAAAATATTAGACGGATCGAATACCCGCGTCGCATGTACGTCTGCCATAGGGGTCTGACGATTGTGGACTCTAGAGGGCAATGGGCAAAGCCAGCTGTGTGTGCATTATCGTCTAGCCACGTCCGTCAGCTCGCTACTGGACGATTGCCCAGGCACGCGCGAGAGCTGATGGGGCGCTGGGGCGGACCCGTTGCAAGGAAGTCAGAAAGCTTCCCTAAACACCTAGTGCCGACTATCGCTTCACCTAGGCATTAAGTATCAGGTAGCGCAGCACTGACGGCACCTTCTCACTATCCTACCTCCGCGGACGTACGGCGCACGTACCTGCTGGCTTGGCTCTCGACCAGGTCGTACTCGGACCGCTTAACGGAGCACTGGGGAACTGCCAAGTAGTCCCGATCTTGGTGTATGTCAACGGGCGGATGTGACGTGAAAAACAGACCGCAGTCAAGCCCCCAATTGTGGACAATCTGGAGACTCGATCCGTGGTATCAAGTCTACGAAAAGTTCGACCTGGCGGCCGCGCGGTGTCGGTGGCCGTCGGGAATAGTAACTATGCCGATGAAATTTAGAGCTAGCACGGAGCTGGTGGCTGTCCCTTCGCCCCTTACCGGGTTGATGTACGGGACTCGGTTCAAAGCTGGTCTTTGGTGGGCCATGGCTCCCCACTGAGAGCGTGGGAACTGCTGGTAATTTGGGTCAGGCGTATGGATGTCCCAATAATGTAAGGTAATGGATCACCGCCCAAACATAGGCCGTTCGTTGGTATCCGCGTGCCATCTAGTGGTGCTCCATCGCCCACGACGGCCCTATAAAGAGACGTTATGATCAGTTCAACGCAATATTGCGAGACGAGAAATAGCTGGATCGGTCGTAGTCCCACATGTCATTATCGAGCAGCAAACCTTGAAACCGGCTTTGTCGTTCCTCCGATGCCCCAAGGTGCGTGCAGAGCTACTCACGTCGATCGATCCGATTCAGATACGCAAATACCGCAGCAATTTCTGGTGCGCATAGGCCGGGTAAGGCGGCGATATGATACCACGCTTCATGCCTAATTGTGAAGAGGAATCAGGCTGTGAGGTTGAGACGTTGTTTCGGGAACAGGACGAGTCCCTCTCGTATTAGGGATGGCAGGGCGAACCCGTACATTGGGTAGCCGGAGGTGGCTAACTCCGCAGGGCTTTTGTTCAGCCCCATGTGGCTTATTTATTTGCGTCGCGTAAATCGATTAACGGCTCGCGGGGTGTCGCTCGTCGCATACGCTTTCTCCGTCCACGTGGCTGCAGAATTTGCGATCTCGACCGATCATACACCGGTAAGCTCACCTGCACACCTATGGTCCGGAACACCTCAGCGAATACGCCACCTCGCTTGCCCTCTCCGGTTGGCGTCCTCCTGTGTCAGTGGGGATAGGGTGCCTAAGCGACCAGGACATAGTAGGCTCACCATTACGATTCCCGCATGAGCCTCTGACAGCGGCCGGGGTTCGGTCGGAATGATCGATAAAGTACCCTGAAAGCAATTGGAAAACGTATCAGACATGGGTCGATTCGCGCATACGTGCACCAACATTGGCTGCCCCCATCAAGGGCAGCGAAGCCTCCGGAACATTTTGCGGTCTGTGCCGGTACCACACGAACTCGTTAGAGCTTGAAGGACAGCAGCCGGGCACAAAAAACGAATTTGATCCCCGCACGGCCTCGCCAAAACTTCTTCAGGCATGTGGAGGAGGTCCCCTGTAATTCGAAGCGACGTACCGTAGCCATGTCGCGCTGGTGTGTAGTGGCAAAACGCCGGGTAACGTCGCGACCGAACGAGTCTCCCACCAATCAGTGTACGACTCGTACGGGGCACACCTGAACCTCGGAAGGGCCTAGAGCCCATCTTCCACAGTCAAGAGCTAATGATGGGTATGGTGAACTTTGGTCTGAGACCGGCCAGGATCGCCCATCAAGGGCGGGTCAAACATGGCATCCACACGTGCCGTTTGTACGCCTCGAATCCTGCTGGAACAGCTCATGCATTAGATCCGTTAGGCCTTGCGCGCCACATTCAAGGGAATAGCAATCATGCAGTTTACCCCCGCCGGCCAACTGGGAAACAGCGGGGTTGTGAATGACCCCGACTCGAGACAGCAGCCGGGACGGCATCAGTGGGTCATCATTTGGGTCAAAGTGAACATATGTCGGCTGTTGGGTCCCAAGGGCTACCGTAGGCATCGAGGTGACCTTGCCCCACCCCAGGTATGCTCGTATGTGATTCGTACGGGGGCCGCAAAGGTTAAGGAGAATGCCACCGGGATTGGAGCGTTAAGCCTTATACGCTCGTCACACCTTTGCAGTTGCGTCCTTAAGGCATTGTCCACTGGCTGACATCGGTGGTGTTTCCTCCGCTAATGGACAATGGTGTGAAGTGGTCGTCCTCCTATACACATGTTGCTCGGAAAGGTTAAGGTTGCACACGCCGGCGTAGTCAGGTGGAGACGGTCACCTAGGGCAGGCGGTATTTTGATCCCGGCAGCAGGGGGGAATGAGCCGTTGATATAGCGGTACAGGGAGCAGTGTCCACTAAATCCATATAGCGTTCTCCACCACGTGGGAAGTGGCGTGGCGCGGGCCCGGACCGACGATTCCACGAAAAGGCCACGGCGCCAATCGATAAAGACCTTAATCAGAAGTGCCGTCCGCCGTGGTATTTAGGTTCAGGGGTCAGTGAGTGTTTCGTCAACTATCAGTCGTTCTGTCAACCCACGCGCCACCGTGGAGGGGATTTCATCTTAGGGGGAAACGACTTAAGTCACATGCAGAGGTTAGTCCGGCGGCATGGTGATGTACTAAACGAAGACAGATGAAGCCGCCAAACAGGCTGTAGAGTCTCCTTAGTCTCATTATACGAGATCGTAGCCGGCAGGAGGTGATAACTTGCCGTTCCAGAATTACTTAGTGGTCAACGGGTAGACATGCCTGAACAGCGCGTATGGATTGGTTCGCTATGGACCTTGAGAGAGAGAGAAAACGGGGTTGTAAGCCAGTAATGAGGGGGAGGGCAAACCGATATACACCGTTCCGAGGGTGGTTGTTAACAGCCACACTTCCGCTAGGCCTGCTCATATCTAGGCATCGTGTTTTACGGGCGCAGTTATAAATCGCCTTTCGGTCTGGAACTCGGGTCGTCCCCCTCCAACAACGAGCAAACCCGTGCCGATCGCCAGTCCACGAGAAAGTGGGGGGCGAATTCGTGATTGCAAGACCCACAACTGACTTCTCAATGGCGCTTTGGAGGGGTCAACCCTTGCCAGCAGAGGCCGTCTACGCCAACACACAGCCAAGTAACATTGACTGTAAAGCAATCGCAACGGTTGTGCCAAGGGAGACCTCTACAGATATTGTAGCTGTGCTGTGAAGGAATTCGGCAAACGAGGAGCGCCTTGCGCCTGTAGATAGCCGGGTCTGGTATCTTCTGTGACAGCGGTATTGCATTCTCGGTTCGGGCTCCACCGCGCTCTAGGCTGGCGACGGCGTGGCGATGCGAAGAGTCCCAGCCAGACCCAGCGCTGCAGTTACCCGGTCCCTTTGCCCCAGCTCAACCCGTATAGTAAGATCTCCCGATCATTGGTAGAGCGCCCAGCATGATCGCGGATGGGGCACAGCCCAAACCCGCTCCATGACACGGTCTGTGCCTCTGCAGGTTATGGGCTCGACTCGCACTTCCTATCCGTTGTCCCTTCGGCCTGCCCGTCGTAGTCGGGCGGTGACGGAGGGTAGCCCACATGCCGGGACCACTTGACGTGCCACGGTGTGGTGGGCTCGCAAGCAGCGCAGTATGCGTTAGGCTTATAAGTCTTCAATTTTAACAATCTCGAGGTGCAGATCAATTATCGGGCTCGCTTTGAGATTGTCCAGCCTACATCTGTAGCAGCGAAAAGGCGGTGTTGATGAGGCGCAACAGCGTCGGATGACAAGTTCCTGCACAAACGCAGTGGGAGCCGAGCATTGTGTGTACAAATATTCATTCACGCAGCCCCCTTGACGCACGGGATTACTGAGTGGCCCGAGTTCCGGGGCGTCAGACTACACAACCATCCCTGTTATGCACATCAGGCGAAAGCCCCTGCTTCCGCCTGGCTGAGCGATCGAACACTTGGTCTTAACGCGGATAAACCTGCCATCGGTTCGGGCCGTTCCTCAATACCTCCCCCCGACCCCCTCCGGCCGAATGCGGGGCGCGGTAACCGATCTCGGCGAACGGATCTAGCCTCCCACGGTTCCGTATGTAACAGGGCCAACTTATTAAATCAACGCCACGTTCGGCTCTTCTAAGCACAAGGCGACTGCGAAGCTTTTAGCAGGCCGCGGCATGTGTACCCGCCCCGCCATAGAAGCTCAGCGTTTTTATCACGCGAACCCTCACTTTATATTATTTCAGGCCTGGTTCGGGGTGATGTAATCGAGAAGCACAGGCGGCATGATGCCCTCCATAGTTGCCACTCAGGTTCTGTGTAGTTTTAGGTAACACCCCCGCTGCGACTATACCCACGATCTGTCGTCCCGAGGTATTCTCGCAGCCATAGCGGGGCAAATGAGCACAAGTAGAAACTTAAGCGTTAGTTACCTCTCTCAGACAAGATCCTGCGCTTCAAAAAGCTCGCGCCCGGTANCNCGCCTGCCCCCAGGAAACGAGACGCACTATACGATTTTGACACGGGGCCGATNCATCACTCGCTGGGTTACTGGATAAAACAGTGGGACGTGGTTAATTCATCACGCNGCGGAGTGCTATCCCCGCTCCCCCCTGACACTTCACATCCTCCCATGCGGGTAGGTTGATCGATCAATTGATTTGGGTTAACGACTCCGGCGGCTAACATAGACGTGCACTCCCATAAACCGCCGGGGCAGTACCGCAACCACTCACAGGGAATATCGATTTTAGCACCAAGTAGTCTACCCCGATTTCGGTGGTACGGCCGCGTTAAGGACATAAATGACGAGGCCACAGTGGCGCAGCGGAAGGCGGGTGCCGAAGTTCTGTGCTATTGCTATCCGTAGCACCTACCTCCAATTACGCTGATACGAGTCAGCCTTGACGGTAATGTCTGCGTTACGACGATGCTTTGATACCCGGGCCCTTGGCTTGTCTTGCGGCCTCCGGAACAAACCTGAAACTGGTAATCGCAGTCCCTCGTAGGAGCCGAATGGCTGGCGTGATTTCTGTTCGTGCATTTTTGTCGCATGTCGCTGAGGGGCTATCTTGGTTCGGATCAACTAGTCGCCCCGCGTTCTCACCGGCTACCAGCCGAATTTCTCNCCATGGGATCCTCCCCGGAATTGCACTAGGAGGTGTCTGCTGGCGTACTGCCAAGACTCTCGTGATAGTTATTACTGTAGCAGAAGTGCAGAATGAAGCTCAAACATGGGGACACTCAGGGCCGGTGCTCATGCCGCCGTACCACCCGCGTGCACTTCACCCGAAAGGGACGCCCGTTTGAGAAACCCATGGCCACAGAGACTTTTATCATGCTAAAATCTGATTAACCGCCCTAAACAGCGCCCGGGAGTGTGTATCTGGCCTTAGTTAAGGCCCCGGCGGGTTGTGATGGGTTACGTACCTCGTTTGGCTAGGGGTTCTGGTATAGCGGTCCCTCCTGGGGCTCCAATGGTCGTTACCTTGGGATTCTTTCAGAGTGAGACGAAGTCCATCACGGCAGTGCCAGGGCTGGTCGAGACGCGGCTTAATGGCCCCGAGTGCAACCGCAGGTTTAGAGATCTCGTACCCGATAGCTCCCCTGGGGCGCGCTTCTAGTGAGATGTTGCCGTCGACTGAACTGGCGCCATCACCCTTCGGCGAATCAACATTTATCCTTGATTCGATTCTAATGTCTGGGCACCTCGTCGTCCATCGTGAGTCATGTAGCGGCCAACTTCTCGCACCACCCGCTTGACCGTGTGGCGAGAAATCGGACACTTATGGTTGCCCATTTTAGCGCTCCATACCATTGGGATTATCTGGTTGTCGGTTCCCCTCCTTTGCTTCCGCGCCGTGCAATTTCTTACACCGTCCGCGCAGCCGCCCCAGCCGACCTCCGGCGCGTGCGATGCCTACGCGTGAAACCTCTCAAGACCTCTACGGGGTGGCGGGGAGGACGCACGGTGAGGGCACCCAAGCGGGCGAGGTTTCTGCACTCTCGTCCCCTCCACTAGTGCTCACTTTATGTTCCCGCTATTGCACACTGATGAGCCCCGAACACCCAAGGTTAGCATCGCGCACGGGCGCTTGGAAAACCCGACACAATTCGACCTCGCGCGGCGATCACCCTCTCAAATCCTTGCTCAGTTAGTATCAAAATGCTACGTTCCCAGAGTAAGCAGACCGAAAGCGTAATTTCGTTAGGGTGACACTGCTTTAACGCAGTCCACTACTACTTCGTCCACCCTACAGATGAATAGGGCCCGGTGTCCTCCTCCCTTTATGCCGCGCATCCCTCCCAGCGCACCACCATCATCGTTTCTGCCCGATGATGTACTCACGCCGAGCGGGCAGACTGAACAGGTGGGCTTGTCCGTCGCAACCCAGTGGATCGCAATCCACACTGCTAACCCTTCATCTTCGTTCGCGGCCCTACGAGACGGATCTGTACGGCCAATATTACTTGGCCCCTACTGACAGAGGGTGTCCCGCCGTACTTGCGTTTCCGACGATTATCTCATTTGCTCATTGAGCCAGCGCAACGCACCAGCACGAGATGCGATATCGCCCCCCGTACTTATGCAGCATTTTACTGAGCTGCAAGAGGATCTGCCCTGAGAATGGGGGGGCGGCTCAAAGCTGTCTGAGTTAATATAGCCTTGGAAGACGGGGATAGTTCGTAGCTGGCCCCCGAGGGGCCACAAGCACTTCGCGGCCGCCGAATCCACATCCATTCGGCCACTAGCCCCCTGGCTCTGCCCGTGAAAGACCAAGGCAGCGACACGGCCGGGCCCTCCGATTGGTTGCGGCCAACATCGCTCCCCGGGTGAGCTTTGTCGCGCAGCTTTATTTCTCGCAAAGTGGCCGTGAATGCGGTCAAGCCAGGAATCCTTTCGTTTCTCTGCTTCCTCGGTAATACCGGTGAGCTTTTCGCCATCCAGCCCGCGTGGACTCCGATGGACAATCGAAATGGTATTAGTTCGGATGCCATCTCCACGCCCGCGCATNTATTCAGAACTTACTCGCCGTTGGTGGCATGCTCGGTCGTAAACTCGGCTGCCCGATCACCACGTATCGCTACAGTTTGCCAGGATTATCCAGTACGTGAACCCAGCGACGAGGTATATACACCTGGATAGGGTAACTCTGGATGGGAGCCGAGTTTTGTCTCACCTTGAGTTTCCTAAGCTCGAATATATATCTCGCTTACCGGCCTACGCGCGTCTGCAGCCGGGGGCGCTGGGGCGCTACCCTGTGGTGCCGATTAATCAAGAGAGCTCACGTAACCGATCGAGTGCGCGGGGGCCGGTGGATCGGTAGGCCGTGAACAGACTGGACGTGTCACGTCTACCCCTACTACTGTATATGTACGACAACCAGCGGATTACACCTGCGGGCACTGAGGAAGAGGAGTCAGTAGCCACCTAGCGCGGCTATTCAAACGGTGTATTTGGTTGCTGCTGCTTGTCGCACTACGACTAAGTCCGTAGTTGCTTAGAAAGGATTCTCGAATAGTGAACGGGGCGGCATTAAATGTGATATATCGACGATTCCAAGGTATGCGCTGTATCTGGGAGTGCTTGGGAGATCTGGCGTATAGGGAGACCACGTTTGGAGTGAAGGTTCGCTACCTTCCGCCTGCGACGTGGGAGACGTCATAGCGAGCTGAACACTTTTAGAGCTGGGCGGTCCTTCCAGCTTCATCTTTGAGGTGGGACTCGGAAAGTGAGTTACGTTAGGCGAATAGACGTTTCCGCAGAGTACACAGAAGTGCTATCGACGCACCCGCGCAACCATGGTGCTCACGCAAGGTATCACAGTGCTGAGTTGCCAGTCGTTGATCACGCGGGTAACTCGCGATTTCTCACAAGCCCCGGTTATACATTAGGCTTCCCACTATGACGTATGGTTCAATACGCTGCCGCAGCGCCAGTTCGCGTAATGTAGCACTTCTATGTTTGCTAAGGGTTGGCAATATAGCCCTACTTTCTTTTACTGAGGTTTGATGTCAGTGTCTCCTCGCCAACTGCGTGGGACTGCCATGGGGGGGGAGAGCCTTGCGGTTGCACGCCTAAGCTGGGCAGGCGAATTTGGAGCCACCTGTCGTTTTCAAACGCGGCCGACCCCAGCTGTTCAATGGGCGAGCGTACGGCGCGAGGACTCCCGTACCGCCAAACGCACACGCTGACCCTCAGTCCTCTTCGACTTGCGTGGATCTTCCTCCCGAGTTTCTATTGACGCATAAACCATACAATCCATAGCTGATGTTAATTTAGACTCTCAGTCCACCCTTCAGTAAGGTTTCGGCGCCTTCGGTACTCTTATCTACCGGCTTTTACCCGTACCCGCTCCAGTTGACTTCGTCCGGTTTCTAGAAGGCTGCCGTTTGCAGCCGTACGATGCTATGTGTAGCTTCTCTGCTCTGTACGGGTAGGTGATCAGAACGAACCCTGGGGCCGAGTTCACCCGTTAAACGGGAAATCTTAAAGGTATCCACTGAGACGGCAAGTGTTATCCCTCTAGAAAGCCCCCATGGTTGTGATCCTACCGGCAAGCAATGTCACCGTAGACCGGACGTCGTCAGTGTCCCAACAGCCGCTCGCGGGTAGAAGCTAAGTATTCGGAGACCAGAGCTGCAGGCCACATCCAGCTCTTTTCGCGCCAGGAACGGTCGTTCTGTTAACGAGGTCCGTTAGCGTGTCCCGCTGAGCAGGACTGACCGCGCCCGTAGGGGTCGGCCCCCAAAACCGAGCCGGATGAGTCGCGCAGCTATCCGTAGATGATCCGGCCCCATTTACAAATGCAATTGAGTACGACGATACCATAACATGTCCCCGACCTTTTAAAGGGGCCCTTTATCGCCATGTGCGTGGTTGTGCATAAGCTGTACTCACGGTTTATGTTGTAGTGCTGTGACAGATGGGGGCCGCTCTGACCTGGCTAAATTGTTCCTGTGGTCATCGCGTAGAGATGGGTGGTAGTTGCAGCTATTGCGCATTTGCTGCCCATGGTCGGTAAGGGTAGCAGGTCAGCCAGACTTCCGGGAGTGGCCCCTTTAGCGGTGGACCCGGACCTACTATCGTTTCGCCGGTCCCATTCGTGTGTCCCCCACGATGCGTCCCGCTAGACCGTGAGGTCAGCGATGGGCCCATGCGCTCGAGGGTCGATCAAACTTCCTTCATGTCTAGGCCAAATCGCTTAGCACCTTCGATTTACTAGACGACAGGATGAAAAGGTACCAGAGCGACGTGCGGTACCGGTAGTCGATCTTGCCATTAGCTGGCCCCAGAGATCACGCATACCCTGGCGCGCCTTCAAGCTGATCGTGGCCGTGGGACGCCGGCCTAACTCCGCATGTAGTGTGGAGCCACCTAGCAGATCGTGCAGGGTGCTTCCAACGACAGCTTTTGTCTTATTATGTGTGGGTGTTCTCATGATCTCCGGGTCCGACCCGTCAGGCAGTCGATTTCATCCGGTTCGAGCGGTATAAAAGCGACGGTGCCGTCTCATGCGACGGGCCTTTATTATATTTTTTGGTTACTCCTTCACTTACAGTTAACGACGCTAGAGTAGCACACTGTCTCTGTTCTGCATGTCGGTCCTGTGACGCGCAGTTCACCTTGTGCTAACAAGTGATTTGATTATGGACACGGCACGATGCCTAAATTAGCATACGCTACTACGTTGTTACGCGGGTGCGCACCGCGGCCCGAGGGCTGCGGAACGGCTCGCAATTGACGTGCGTTCTATCGACCCGCCTCACGTTGCCATAAATGTCACGTGCGACCGTTTGGCTAGACACGCCAGGCTCCGAACCGACCCAATGGTCAACTAAAGAGGGCCGCCCAAAACAAGTTCTTCCTTTACTGGTTCACGGAGTGAGTTCGACAGTGCTATGACGGTGGACGGACGAGTTAAATTGTGGCGGTGCAAGGCAACTTACAGGTTACCCGCTACCGGTCTTCTCGCTGGAGAGGTAGTAGAATAAAGTGATGAGTAATCGAAGTCACATTCTAGGGCTGGCAAATTAGGCAAGGACGTGGGGGAGACGTCGCGTCGTGACGTTTGTCGGATCAACTTATGTCTTTACGACCTGACTGAAGCCATACATCCCGTAGAATGCCCCAGCATAGGGCCGTAGAGGCGCGGGATGAAAAGAATCAGTGATGCCAACCTGCCCCCACAATATCTCTATCGCGTTGCCACGAGGACGGGACGCTGGTGTCGATCCATTTGTGGCCCGTGGGCCCACGGCTGACTAAATCGACGACTGGCCAGTCCTTTCACCGCAGGCCGTCAACGGGCGTGGCGGCCGTGTATAAGAGGTGTCCCATCTTCAAGACCTGCCCCGATTCCTAGATTCCCTACGCATACTCAAGCACGCACCAATTGGGGGGTTGGAGTAGCGTAACGGGGTTTCGAATCCCGGTGGACGTATGTGGGTCAATGAGGCCCATCACCGCAGAGCAGGAATGGGGGGCTCGCGCTGGATACAGACGCCCTAACGTTGCGGTGGAGAAAACACGGGCGGGACAATGGCAGCTAAATCATAAAGCCTGGGCAACGCTGCACTCCCCTCCAGGGTGCCATCTTCGGATGAGCTACACAGCTCCCCCCAGTGGTAAGTTGCCATATAGTAGTATCATTTCAGCTCCGCCGGTTGGCCTCTTATGGCTACAAGGAAGGACGGCCAGCAGAAAGGGCTTCCACGCCGCAACCACGGCCCCGACCAATTCGTTTGGCACTTTTACCAACTACAGTCTATTGTTGTGCCCCGATTCGCGAATTTACAACGTTCGGTCTATCCTGGACTTAGGCTAGACTATGCAGTGTTGCTCCCTTGTATGCTTAGGTCCGCATTGGTTAGCCCTCTCCGTCCGGCACGAGGGGCTGCGCTATCGACCGTCTAGCGTGATTCCACCAAAGCCCTCAGAAAGCTTACACATGCAGTTTCCCCGCGTAGTACAAAGTGAACCTGCGTGCGTGGAAAGGGATCCCCGTTTAGTCCTTCGTGTGCATAGTTGAATCGCGAGCTTCAGGCTTCGTGCTTAGTGCGAACGGCCACTCCTGCATTTATGTAACACTAATTTTTAAGGGATGATCGCTCGCAACGCGCTCCTTCCACATTGTGAACAACATCTAACAAGCTAGTCCCTCTTGATACCACTCTAGTTATCTGTCCCGCCCACCTTGCTTGCCAACACCTTAAACAACTGGACTCTTATCTGAGGGAGCTGCTGGTAGCGAGTTCCTAATTAGGGTTTGTACTCACAGCGACTGGTGATGACCGGTATACCCTTAAGATAAAGGATTTTCGTTTCGCAATGAGAACAGGAGAAATTGCCCTAACCCGGGCCGAGCCGGCACGACGGTGAATGACTTGTGTTTTGATGCAACATCTCCGGTACTTCGTACGCGGTCCGTTTCCGGCCTGTGGGCGGACAAAACTAATTTATTGGGTAGGTTGGTCACTTGGTCTTATGACGGCTCCTTGAATGGAGGTCGACAGGTGACCACCTTTTGGACTCCCCTCCGACTGGCTCGCTCGCTAATAAGCTCGTGGTTCCGCGGGAAACCTTGCACCGTTATCGTCACAATAGAATTCCACTACCATAGCGATACGCAAGGGGATAATTGATCTACGAAAACGGAGATTTTTATTTCCTAAAGAAGACTGGAGGGCCCACGAGCTGTCGAGTTAGCTTCCTCGTAACACACTACGCTCAGCCCCTTCACCTTGACGAGCGGAGAGGATTCCACATACCCGGGGGAGGTCAGCACCTCGTTGCTTGCGTACGAGTGACCATTTGGGTTATCGCCTCCCCCTGAGGTCGTCGCCTCGGCCGGTACGTTACTTTCCACATATGTTCGCAAGCGAGACTGACCACGCTCGTCCAGATCCGGGGGCGCCTCTGGAGGAATACTATTCAAGGGACGACCGGGTCCCTCCATGCTCGCGCTTGTCACCTGTTACCCGCTGTTGGCAATTTAACTCTACCAGCAAGTAGCCGTGTGTTAAGGTCTCGTGAATTCGGCAAGCCCCTCGCCGCAGGTAATCTTCACGGACAGCTAACGTCAGACGGACGGCAATACGGCGCCGTACAGGCTCTACTACCAGGGCCCCCGCACACAGGTATGCGTTCCTGCTGAATCTTGATACTCCTGCATGCTTCATTGACGGACCCATGTAGCCAATGATGATCCGCTGGAGTGCTCCTTACCGCAGTCCGAGTGTGCTCACGCCCGATGCTGTCGTTTGGCAATGGCCGACGAGTCCGCAACTGGGGTTGAACACTCGGCGGCTAGTATCTATCTCTCATGTGCCCTACATGACCTTGTTTCTTGGAAGTAGTGAAGGGCCCCACGACGACTGGGGCGTCACGACGGGCAGGTGATTGTGGCTGCAGCCAGCAGATTAAGTAAGTCTAGGGGTTTGAAGAGGCACGCGGGGAGTAGTTAATCCGCGGCTTAGATTTTGCTCGGTACGTGTTACTTAGCTGACTTGTCCGCTGAGATCCCTGGGTGGGTTAGGACCACGTTGAGGCTAGCATACACCGCCCTAAGCGACGTCAATTTGCGAGCCCTCCCGCTGTGAATCAGCCCCCGCGCGCGTGCGTCTTTCTTCTGTGGGGCGGCCTGCCCGGTGTTGTTTGTACTCGCCTTCATTCTCTGCCTGCAGATAGTGTGCCCCGGATCTCCTCACCCATATCTGCGCCGCAAACGTGTTTGATTGCGCCCCCCCGATCTGCGTGTTAGCTTACCCCCCGGCTTGCTGTTAGATTAAGCTTTTGGTGACGAGCACGTTCGTGCGACACTCTGTCGTGCGAAGATTGCGGGGGTGTGCCCACTGAAGTCTCTCGGCATGTGGGGTCCCCTTCGACGGTCGGGTGGTTCACTCTAACGCGAGGATGATTAAGATGCGAAGTAAGCTACAAGTTGCTCGTCGAAACACTACTGGTTGTGTTCCTCACATCACAACTTAACGCCTCTTTAGTTGCTAGGGCAAAAAAAGCCAAAAAGGCTCTCGTGCGCCAAAGATATGACTTTGGATACGCGGAGTGAATGCGCCTGGGTTTTTTCTCACTCGTGTAGTTGGACATCTTAACGTTTCGGCGTGTTCGCTTCGTACGGGGCGATAGATCCACCGTAGTCCCCCAAGCTCCTGGCCATGACACATTTACCGGTTGCAGCGAAGACCTTATATCTAGATCGACGGTGTCAACAATTAGACATATTGCTGGGCTAGCTACACGACGTTAGTACTGAATATCCACTCGATACGTTCGATGCTCCCTTCGTAGTGATGGGTAATTTTAATTCACGCATTCGGTATAAGGGTCCACAACTCATTGCAGAGGCGAATTGCGTGTCCTGCCCGATAGCGCCATGTCATGTCGGGTCGCCAAAGTGATCGTTACAAGCCCTATATAATCCGCAGATGGGAGTGCCGTGACCTCCTGGTACTGTGGGCCAGGAAGAGCTAGACGTAGTTGCGGCTGTCCCCGCCTGCGCAGCAATCAAGAGCGGGAAGAGAACCGGTGGCTGGTGTTGTATTCCGTTCGAAACCGTAGATACCTTTCCTGAGGCGACGAGTGCTGGTTGAAATTGACGCCGGGCAAGCAATGGGGTTTGATAGTCAACAAGAGAGTCGAGCAAAACCTCTCACAGGAGCCTACCCTTCCTAGAACGATTCTCCCGACGTCCATGCCTTTAGGGACGCTGTCGACCACTCGAGCCAGACTTGCTTCCTGTTCCCTTTTACGTACACCGGGGACCGCAATACCACAGACCGTGACGTGTAGGTGTCGCGTTAAGGCCGCCACACTGGTTCACCGTTTTTCTTCCACCCTGGTCGCGGCTTACGTATTGAGTGTGACTCCCGGCGATTATGAGCTGAATCTCAGTGCGGTCCTCCTCTACCAGTGTGTCATATGCCGCAAAACCTTGGGGGCGGTAGATTTTCTCCCCCAAGTATACTTACGGGCAAGCTAGTCAAGGTCAAAGAAGTGGTGTGGTACTTCGACGGAGTCAAAGATGGGCGTCGACCAACCGCGAGTTAAGTGAAATGGGTCCTTGACGTCTCTAGCACCGCAAAGGCCGATACACTCGGGTTTTTCTAATGTTGGCCAACTTCCGAGTGGGCGGGTCGTTTTTACCAGGCGCCTCCAGTGTAGCTCCATTGAACCTCGTAACGCTACTAGGACCACATGGAACGCATTTGGCTGGCGGTGTTTTTCGTTGCGCCCCCCTGTCCCTTGCCTGGGGGGGCCTTTTAACGGTCCGACCCCACAGGTAGCACCTCGTACTTTGGAGCGATCTCAACCGTCCCGCTGACCCCGGAGATCAACACCCTATCCTCCTAACAAACCAGGGCGGTGGGAAAAGCCCCCACGGGGCTGTTAAAAGTTAGTTTCGTTGTCTGATAGGCATTAATAGGGCTTGCCTCCCGCGTTTGCAGATGAGGTTAAGGAGTCCTTACAAGTCACGTCGACTTCCTTAAACCTCCTACGTGTTCTAATTTTTGCGGAACCCATGATTCCTTCGAGCCGGCACGATTTACGGTGTAGCTAGCTGAATCACCGAGTGCTTGTCAGATGGCACGACTTCTCGATTTCCCTACTATGTGCTTTTTCAACAAACATCAGTCTTCCCATTACCACCTGATTCGGATTCGTTTCATACACCCGCGTAGCCCTTGGCTCTTACTTGCGAGGACTCGCCCCTCGTCTTTGAAACTTATCTACACGCTTCGTGAAATACTACTAAAACTTCCTTGCGGTGGCTAGGCCAACTCACCTGGCCATGTTAAGACCTTACTGGCTGCCTCGCATCTCAAACCCCTCAGTGGGTTTGACTCCGACAGATTGATTCCGGAGACCAGTACAAGGATACAGGTGTTGGCTATTTGGGCCAAAGGAAGCCCTAGCGCGCCTAAGCGACGTCTTAGGTCTCATGAAAAGATGCTGTGCCCTAACACAGCTACGAGTTGTGTCTGCCTGATCTAGCAGGATACCGGCCCAGCGATACCGGTAGTCGTGGGAAAGTCATCGTGGGATCGGGGGCGGCTAACTGATCATCGGAGATCGATGCGATCTCTCATGAATGGTGGCGGAGCAATCCACCGTGGGGAATAGAATGAAGCGCACCCCAAGGCGATCGGGCCCTCTTAACGCGACTCAAAAGCTTCGACCTCAGGTCTGTGATGTTCATTGCAAGACTATTATCCCCCACATTAACCTAAGGTAAACTAACGGAGTTGCTNCACACGATGATCATCTTACGCAGCCAGTTGACAGGAATACAATCACATATCATCAACTGAGCGGCTACTGGCCTTACGTTCCGGAATGGACGCCAAGGATCGCACGGCACTGACCGAAACCCTGCTGAAAGTGGGTTACTCAGGCCGCAGTTTCGAGTTCTGTCCTCCCGAGTAGGGCGTGCACTTACAGCCCCCTTATGCTGACCGTAGACCCATTGTGACTACAAATATAGTGAGCTGAAGTCGGCCGGACTCCACAGTGGCACGATACTAGCAGGCTAAAGGTACGAATCTCTTGATAATTCGCTCCGGAGCCGAGACTAACTAGCCGCACACATTGTTCAGCTTATTAAACGTAACGGCCGTTGTCGAGACGTAGAACAATTTGCTGTTAACGCTAGTCTCTTTTGGATCGATCTGTTTTTTGGTAACAAGCCCGTCGAGACGGCGGATTATAAGCGAACCTATGATAGCTATGATCCAGCAGACACACAACTGGTCATTATGTGACAGCCCGTCGCGTCAAAAAGGAGAGTTGTACTGTGCATAACAGGGAACGTTGTAGGCGCACTCGGCCCAAATCCTAGTTGCGCCTCCCTATTGGGCCGCACACGTCTGCAGCTGTATTCAAGCGCGGATCGGGAGGCTGCAGGGTCGCGGGTGCTCTATCTCACCGTCACTCCGCGCAACATTTGTATCTCGTTATACCAGGACGTTTTACGTTATTTCTGCCGGCGTTAGACGGTTGGTGGGCCCACGGGACACGGCCGGCGTTCGCTATATACTTTAAAGGCGTACTGTAGTCACTTCAACTGAGGCGGAGAACTTCACATAAGGCGCAGAATCCTAGATTCACCCGGCTTACTGCACTCGCTGCGACCACCGCATATTGGTCATTAGGTTGCCATGCTGACCCGCCATCCGGGGCTTCAAGTTGGGCCATAGCGATCTCCGCGAGGCAGCGGCGTCTACGCCCGTCGCACCCTCCAGTTGTCCGTGAAACTCGTACCTCTTTCCCAATCCTCCTGATAGCTGGAGATTTACGCAGTCACATTCAAGCCTTTATATTCCCTTGCGATCTGGTTAGAGCGTACTTATCACCGTTGGTCCGAGCACACGCCCATGACGCCCTTGAGACGGGTGATACGGCGCGGTTCGTGCGCCTCGTATCCAACCACTACACTAAAGTATTTTGTCCTCCTACGGGTCGGACAGGACCGCACCTCAGTGACCCGTATCCGGAGACTGTCGTTATAACTGTGTCGTCAAGAGCCCGCGAGACGTGGGGAATTGAGCCGTCTGCGTAAGTCTTTCGGCCCCCACGGCGGGGCCCGTCCGCATTACACAAACCCCACCATTTCCCGCTTCACGCTTCCCACCAGTGAGGGTCTGTTCCACCTAACTTAATCAAGTACTTCTGGCAAAAAGACAACACTGCGGTCCCGGTCATATGATGGGGTCCGAGAGCGCTATTATGTAGGAACCAGTCTCTGGCAGCACCGAAACCTCCGTGTTCCGGCGCATTCCACAGAAGAACGAGCCCAGGCGGTCGGCATGAGCGACATCACGTTCTGGGATCACCCATCGTAGAGGCCCCCTAGGCGTGATCGGAGCATTGTCTTCTCTGAATCCAAGCGGGCCGTGCCCCCCGCAGCGCCCCGATTGCAACCGCGATCTTTGCGGAGGGGACGGTCTTTGTCCGATCCCCGCACCCTACTGACCAGATCGCCATGGTTTGCCCCGGCTGAGCGAGTCGCCGGACCCTCGCGATCCGGTAGTCGCCCCCCAGTTCCGCGTCCCGCGCGACGATTGTCCCAGCCTGTGCGCGCAACGCAAGCGTTCTGGCTAAGCTCGCGGCGTGTTAAATGCCGCGATGGTAACTAGCGTTTTAATACTGCACTCAGGCTCGGGCTCCGTCCATATGGTTCTCGTTTACGCTGTCGCGGCGTGCGGCAGTGTGTATCCAAGACCTTCGGTTACTAATCGCCACACAAATACCAGGTTCGTCCCTTTGCCCCTACCTTTGGTGACGCTCACCCGGCACGTAGCCTAACACGTTGTGGTAACACGCTGTAGAATAGTCGCGGGATGTAATAGACTGCTGGTGTATTTGA
>16-1181-2
GCGGGTAGCAGGCGCGTTGGCCAATACAAGCTCGGTGCGCTACCGTGCCCTCCGAGTCACACTGTCCTTCGGCGGGGCGCCCACATCTCATCATTGGTCAGGAGTGGGAGTTTACGTAGCTACCTCCTAAGGCTTTCGCCGGAGAAGCGGCTATGGACAGGTTAACGGTCGCTTTTGCTCACCCGTCCGCTAGGGCCGATTATTCGGGCCCTAGTAAACATGGGACCGAGCTATCACCGAGAGAGCTCCCTACCAACACAAGGCAGGGCAGGGTCCTTGGGTTCCGGCGTTACTAAATAGATAAGGCCGGAAAGGCAGGCTATGGTTAGCGACCTCGCCCCTAGGGGTCTTGGCCTGATAGCGGTGAACACTCCCGCGGCTGCTCGGCTTTCTGGCATTCGGCCCCCCTGTAAAACAGTACTGCCATGATCGCATTGTAGGCGTATTCCCGGGCTGTCCCGAAGTGACAGGCTAGATATCGCAGGGCATAGCGCCGCATGTACATTCAGCCACCCTCCTAGTGACAGGCTTGCAAACTAGCTCGCCTGCCTACTATAGCGTAAGGCTCGCGGGTCATATTAACACTGTACCGATCAAGCTTTCATCACTCAGGTAACCACATGTGAGACGTGTATGTGGAGTCGAGCACTTTGAACTTGCACTACCAAATTAGGCGCCATCTTAGCGGCTTGTGCTAGGGTATCCGAGCGCGCTCGCCGTGCCCCGACCAGCCGCTCCTATGAATCGCTGTCGCCCGTATTCGCTGAGGGATGGGCAACCCCCAGAGGATGCCATGCACCCGAAGACTCAACCCGATACACACGAGCCGGCGGGGCACCGCCGTGCGACACTCAATATGCCTCCTGCGCGCGGCCGAGCTCCACCCATCAGTTGGTCCTCCTCGAAGTCAAGAGGATGCTTGGTTCACGTCGCACCTACTGTGTGCATTATGCTTTCGATGGGCTTTGGGTAACCTGCGCTAACCCTGGCCGCCCTAAATATCGGCCGTGCTTTCACTAGGGTACCCGCACCTTCCCGTAGCCCGGCATTGCGAAGCCAAACCGCGGAAGCAGGTCACCGTGGACTCTGACTGCAAATCCCAGGAGGTCCGTTACACCCAGCGCCAGAGGTCCGTCACCGCCTTCAATTTAAAAGTCGTTTGTTTACAAACATATTGCGCCTGAGCCAGTAACCGCGGTGACGCAACGACAAACTTCGATAATGAACTACCATATGGCCGAATGGGTGGCACTTGTAGGTTGCATTCATACGTGTAAACAATCCCGCTTATCTTGGCGGACTCTTACTAAACATCTCGATGAAACGCATAATCGCGGTTGTTGTAGTACTTCGGCAGAGTTGGGGCGTGAACATCCCTGGAGATATGCACATGGAGCTAATGGGATGCCTACTCGACGGATTTTCCCTGCGCAACTCGTGTCGGCCCACCTAGGGGGTTATTTCCCCGCCCCGGAGTCCCCCCGCGACGCTTTTGTATACCCATAATCGCGTCCGTCGCGCTGAGCTAAGGCGCGATTAGCGTTTCTCCTGAGCGCCGGCGGGTTGTGAATGGTGGGCGTCCCTACTATATGTTCTGACCCGCACGCAAATAGACGTATGGCGTATAGTGGCTTCATCAGTGCCAACAGTCACTCCAGTCTGAATGTAGCTGTAGATCAGGAAGTGGCTCAGATCCGCTGTCTGTACGGTTGCAGACATCGCAATTCGTATGGGAAATACGATCAGGCCGCTGACAGACTACTCTCAGGACCGCTCACCTGTTGCGGTCATTCCGGGCCCGCTAGCCACAGAGTAACATGCCGCGCAAGGATGGTGACAAGGGACCTATTAGCCCAGGCGCCCCAATCTATGTTACTACCCGTGTTTTCTCCGTGAATATCCGGTGTTTGGGGTATCAAGGCTTCAGGACTCTGAGGCGTGTAGTCAGAACATCCCGATATTATTTTAGCATGCCTGGAGGACCCTGCAATCCAATCGGCTTCATGGCTGACGCGCTCGCTTGGGTACGTCTCCTTCTAAAAGAAACGAGCAATTGACGTTGCTCCCGCTATTAGGCCCCGAGGCGCCTTGAGGATCCCCATTGATGTGCTCGACACGCCTTGTTCGTTGGTAGTACCTCCGACTCGTACTTGAGAAGCCCGATTTGTGTTTCCAATGTGCGTTGCAGAGTTGGCTCCATACATCCCTATATCGCCCAAGGCCTCTGGACGTTAGACCCCCTGAGCGCGCAACGGGTCAGGTAGGATTCGGCACGTTACTCGCCACATTCAAAAATTTCTCGCCACTAGTTCAGCTGGAACGCTTAACAATGCGTCTCCACAGGTTAAAGGGGCAGCCAGAGTCGACTCAGTCCTTGAAATATGGATTGTAATCCCGGACCCCGCTCACCCGGATAATTGGCGGACGCTTGGCCACACCCCAATTTTATGTCAATGTCATCATCTGTACTGGAAGGGGAGCCCCGTGTCGCACTCACGATCCGGATCAGGAGAGTCGAACGGTACTTCTTCTACCCCCAAAATGCTGCTGCGAATCTTATGTGGGAGAGGTTGCTTGGCAGAATAAGCCGTTAGCAAAAGTCGCCACGGAACCATGCCCCGGGAGCCTCACAAGAGCGATATCCTCACGCGGAGTGTAAGCTGGCGGGGGTGACGCTAGTGCCGGAAAATACGGGACTCAGGTGTATGATGTAATTTATTCCCTCGCACTCCGGAAAGCTCGTAGCGATTGCCCGGGCACTGTCCTATAGACGAACACCCCGGGCAACTGTCTAGGGACGAGAGCGCCACATCTAGCCGTCGAAAAGGAGCTAGGCCCGCGTCGCGCCGGATGCTACAGGTAGTACTATCTGCGGGAACCATGTTAGCGTCCAGTCCGACTTGGGCCTGGGGTCACCATAATATCGGGGTTTTGAGTCTTTGTCGCAGCAGGGTGTGCGTCGAAGCCCAGAGACCTATTCTTGACCTATATGCGTTCCCATCATACGTTGCCACATGTAACGCACACAGAGCGTCCGCTATTTCAGGTACGGAACCCCCGGATTTCAATAAAAGGTGAACGTGTGGCCATCGGACCGATCACAGTTGATCGCTTTGTAGGCTAGTTCTTAGCCGAACTCGAAGTTCCGAATGATATACTGGTGGCGAGATGGCGGGCTGATTCCGTACAGCAATGAGATTAGACGGCCAGGGAGGAAGGGAGAGTGTGTGGATGGGGGGGTGATTACGCAGTTATGTTGCGGATTAAGCGGAGTGCGTCGCTGCCTTTAGCCACCGCCCGATGGATAAGTGACTTCCCTCGGAAACGCTCTGTATTAAAGGGTCCACGCAACGATTGAAGCAAGATACCAAGAATAAAAACTGCGCGTTGGGAGTAGCGGAATAGTCGGGCAGAGATGCACGGTGTCATCGGTTCGCGCAAGATAATACAACGAGGTTTGCAAATTGGGCATCGGGCCAGAGTCCTCTAGAACTACCCGGTAACTGCATGGGCTGGCTTAGAACTACCTGCTGCTTAGAGAACCCTTGCACACCAGGCCTTCTACTGTTACAGGCATTCGGGAGGGACTAGCGACATTACATTAGCGATTAAAACAGGTTAGTNCCTACCAGCAGGAGAATAAAAGGCCTATGCTTAACCCCGCGCTCCCGCTTAAACGGTCAAGGCCGCCGCTTGGACCCCATCACTATTGTCTACATCGTCATACTTAGTTGTTACCGCCCAGGCGGCTCCACGGTTACGCTAGGTCAACACAGCAATAGCTCGGGCAGTCCGTTAACATACTGTCGCGGGGACCATCCCCTGGAAGGAGGATTTAATCTAATCCCTTGTTCCCCCTGTGACGCTGGTACTAGCACAACCCAAGATGCTATCCTACGGCAACAAGTGCACGGACTAGCTATAAGACAAAGACATTAGTCGCTGGTACACCGGTTCTCGATCGGAGATGGCGGGCGCCGGGGCGAATCCGAACGAGCGTATCCGCATTCACATTCTTGTGGAGTTAGGTACCAAAGGCCGCCCCAATCTCTAAATACCGCGCTGTCCCGACTCAAGAGTCAGGAAACTATTCGTCCGGGATCCGTCAGTGTGCCGGCCCCACGAATGGCCATTTTAAGGGCAAGAGCAGACGCCGAGGTAGGTCTCACGCCGCCACCCGACGGATAGCCTGTAAGCGTAGTCCATGTATGGAGATCGAGTAAGCGTTCGTTTGGGCATCAAATAGGCGAGGAAGTCGGCCATTAGAACAAACAGGCTATCTTTATTGATGGGACCGGAATGACGTCAATATTTCCGCACCAAGCCGCCCCTGCGTGGCTACGCGCACTGCTCTTGGGCGATGAGTAGTGGAGGCAAGTCGTCAGAGTTGCCTTAACATGAAACGGGACCTGAAGGAGTTGGCAATGTCATTAAGCCGTACCCCGCCGCGCGACCCAGGTTATCGAGGGTGTGTTCTGAGGTGATCACCCAGGGGCGTGAGAAAGCAGAGGTCAAAGGTTCAACGGCCGGAGTCTCAGTGAAAGAGGAGACAAATACTAGCAGTAGGTCTAATCGTGACGATGGCAATCATTCCACGCGGTATAGCAATGGGACTGCACCACCGGGTAAGGCGGCACGGGCTGACAGATGGTAAGAACTGGCGTCGCTTCCGAGCGTCCGTTCTGACAAAGGACCTTTCATATAACCCCCCTACAGCCTCCCAAGGTGACGCCTATAAAGTGGTAAATCCGACGAGATCCCGCTGTAATCCAACTCGACAACGAGCGTACTACTCACTGACTTGTGGTTTGCGGCAAGTCGTATAAAAGCAACGGTAAACGTGGCATGCTCTGCGTAAACGTCGTGTGACTGAGCGTCGGAGGGAGCTTCTGAGGCCGTGGAACCCAGAGGGCGTGTGTTGATAAACTAAGAAAAATCTGGTGTCATTTTAATGAGCTCAGTTACATATACAGGAGGTGGGGCATGCGGATGCGGCGACAACTGGGGCGTGGCTAGTCCAGGTGCTCGCGAAAACATAGGTCGACAGTCAACGAAACGCTACTGCCTATCATTAGTTAGACTTGGCTGCGGGGGGGCCCCCCCCAGCACAAGCAACATGCTGAATCTCACACGAGAGCTCGCATGGGGCGCATGATTAGATGACTCCAGCCCTCAGTCCGCCCCACTAGAGCTGCAGCACGGACGATATGTGAGGTCCGGCGGGGGTGAATTCCGACCAGCGGCGCGTTGGAAGACATCGGGCTTGTGACGGGGTTCCCTGATTGATAAATCAATGCTGCAGGTAGATCCGTCGAGGTACCTTGGTCAAATTTTCAACGGGGCGTTTAAAGGATATGGAGAGGCAGTGGTCGTCGTGAGGTGCACAAATATCAGCTGATTATCCCTACTGGCCAATCTAGCATCTCCACTCAATAGTAGTGAGCAAACTCTGTAGCTAATAAGTAACGATACGTGCCCAGACCGAGGAGCGGGGCGGGAAGCGCGCGAGTTGGGCACGCACGATCTGATGCCAATATAATCCATTGCCTGCTAAAAAGCTGTGACAGATACAAGGACCGTTATGGTAATTAATAGGGGTGAGACCGGAATCCTGGACGGACGGACCGCTGTCCTGCATAGGAAAGACGTGGTCTTCGAACTAGCGAACCTTGCCGTTAAAAAGGGCAGACGGTTACTCTCATTGAGGCTCCATATTGTCATACTAGAGCGTAGTGCGGCGTGGCAGGGCTGGTCTAGCGTGGGTATCAATCTGTGACCTCGTCATGCGATCTGCCCTAGCAAAAGGAACGGCATGCGCAGGGTACCGAGGCCACTTGTTGCCACCGAATGGGTGCCTCGCACTTTCGTGCCGTTCGGTATCAGCTACCAGGCGCTTGGTGACCTATCGCCTGACGCGGTCGTTTCTGCGCCCTACTTCGTTCAAACTAAAGCCACGCCAAGCCAGCGGCGCGAGTTAGGATAAGGCTCTTTCAGCGACATTGGTCTGTTGGCCGCCTAACGTACGACGGTGCCCACGTTGAGTGTGGCAAGACAGGCTCTTTCGGTGCCGGTTATTTTCACCCATATGGGAGGCAACCGTAGCTGCAGCTTACAACAGCGTCGAACATAATCGACCCAAGGCAAGCAGGCTGAGCCGAATCAAGCCCTTCCATTTAGTAATGGGTTCTATACCGGTGAGACGGTTCGGCCCAGTAACTGCCGGTTGCCCCTCCCTAGGATCTGTGCACGACTATAAGCGGCAACGAGGTAGAAGACGTGAACCCTGCAGACGGCGCCTACGCGCATATAGGAACGTCACGCTGCGTAAAGGCCAGCCTCCCCAGTCCACTTATTGGCGCGATTACCTTTTGGACTCACTTGCTAGCGATGTTCCACTGTATGACACTCCCAGGGGTTAGAGGTTGCCCCACGCCCAGTTGCACGGCGCCGTGAATATTCCTCGACCCCAACCCTGCGGATAAAGGCTAACCTGAGACAACTTGTTTTCGAAGCGGGGGCCGCGGTGTCTGTGAGACCAAGCACCAAGGAAGAGGGATCGGTCAAAATCGCGAGTTTTTCTGGACGCGGTGCCCCACAGATATTCCTCTGCGTCGCCCGCGGCAAGCACTTTGCCGTGGGCAACTGCTCTCGCGGCTGTGCGAGTTAACTCCAGCAGTTCGCGTGGTAAAACCACAAAGCCCCTGGTTGACACGCGCGGCCCAACAGGTCTCGGCTGGCGATCGTTAGGATGAGAGGTTTGCATACCCCTCCGAGTGGTGAAGCGTTGCCGCCGGAAGGGGGCATGGAGCGAAGTTAGCATTCAGACCTAGGGCCGCTCGCCGTTATGCCGGTAATGTTAGTGAACGCGCCGGCATAGAGCGATTCAAGCTCTTCGCATCCGCTCTCGTGGGATAAATTTTAGAAGTGGCACTCAAGGGGCTTCTGCCCGCTGGCTAATTGAACCATAACTCACCGCCGACGACGGCCTAGACCCCGGATGTAGTCGAGCCGGGAGGCGCATTCGCGCCTAGCTCCTGTCCTCTCGCAGGCCACTTCATCGTTGTACGCGGAACTTACCGCTCGCGGGTGATGATGGAATCGCGGGTCCAGAAACTCAGCCGCGATCAGCCACTGCGACGGGGGCGCGATGATAACTTCCCACGGGCTTACCACGTCGCGCCCAGCGACACCTATGCCGCACCAACCGTAAGCCAGATATGCAATAGCCCCCTCCGTGAACTGGAGGGAGGCAAGTCAATACGAGGGGTCAACGCTAACCAAGCCTAACTAGATTATAGTCCCGGCATCGCGCCCGACATCCTGCGGCGGCCTCATTTGGCCATTGCGCAACCAGTTATAGAGTGCCCGTTCTGGTTGTTCGCGTTCATTTGATAGTCCACAGACCCGAATATCGACTTTCCCCTTGCTAGCCGTCCCCTTTCTCTTTCCCGCTATTCACCTTCTGCAAAGATCTTGATCCGAAGCCTAGATATGATTTCCCAGGATCGTGACCCGACATCCTTTACCATAACCGAGGCATGATTGCGGCGTCTGCGACGACCCAGGCGGTAAAATTGGGACTTCCGCACTTCGTGGATTCTGATACGGACGGAGGTTTAAACTGGAACGGGGCTCAGGACCGGGTGAGGAATGGGTGGGCTTTGGACTCCCCAGACCATTGAAACGTAGGGTGCGGACGGCCGCACCGTGCCCTAGTCCCCGGCCCCTTACCGCCCACATCCTCCTAAAGGGTGGTTCCAGCAATCCCTAATCTTGAGAGCGTAAGCCCCGACTTCTTCGTTTTGCATCTGCGATTATCGCTGGGTGAAAAGATACGGAAGAGACATTGGGCCCATGAAATGGGGCACTCAGACCGGCGAGGAGTACATGAACGGCCGACCGAGCTTTCAGTCGCCAGATCGTCACTACATTGGAAATAATCACCGCCTTAAGGCCGTAAAGAGACCCACGATCCATTGTTGCATTTTCTCCCATAATGCACCCCCGTTTTCTGCCGGGCGACAACAAGCTATCAGGCATTCTTAACCGTATAACAAACAAGCCATCAAGAGGATACAACATTCGGGCCCGTAAACATCACGCCGCCGATTGCGTCTCGTGCAAGCGGCGGACGGCTGGTTGCCTTCGACAGCCACGTTGCGATCGTTCTTTTTAAGATAGCCTCCGCGAGCTGGCATGACAGACGGTCGAGGTGTGGCAAGAGTTTGCCAACCAGATTCGACCCGTAATGCTTTAAAGGGCACCGGCTCGCCCATCTAGGGGGAGGGCCCACCAGAGTGGCGTGTATATAGCAGGCGACAAAATTCCGCGTGACCATGGCAAACTTAGATCTAAGTGTCGTGTTAATCCTTACTATTTTACCCCGTGCTAGTGGAAGATTCTTACACGTTCCCGAAAGTTCCACTGACCCGACACATGCTGCAGCGCAAACGCCGCATCGCATCACGCACCAGAAGTGCAGAATGCTCCCCTTGATGGAAGGTGCTCTTACCTTCAAGGGACGGCGATCAAAGCGATAGTGAGATCCCAGATTAGTATCTATGCTCGCGAGATAGAAGCCTCTCGGCCGACTGATCAGGGATAGTAGGTATTCGTATTCCGGGGAGAGTCTCAAGGGTGTCTGGTATGCCGTGCTCTTTAGGGACAAGAACTGCTAGCGACGGTCTTCAGTACACAGCCGGCGTGGACGAGTTTCGAACTTAGTTGGGCTACGGATCGCGGCGCGTAGAAGTCGGCCGATATAGAGCTTAAAACGAGTGGAGAAACGACGGGCACGTCGCAGCCGTTTTTACTAGATGTAATATAGAGTAGGCATAGCGAGATCCTGCGTGCTCCGGGAGGCGAACGTATTTCTCGACTTCGCAGCGACTACCAAGCCATGGGGGAGCTCTCGATCCTGAGTTGACCGTTCGCAGAGATCTCAGGAAGTTAAAGAGGCCCAGGACCTGCACACATCGATTGGTGCCTGTGCCCTAGCAGGGGCCAAAGCAGGCACCGCAACAGCGGTATGTCACTTCGCCGGACTCCGCACGAGATCGTGGGAACCAACCCGTTGGATGCAATGTTGGGCCTCGTAGTGTGTACCGCTTACACCGCGCTGACCAGCGGGGTTTCACAAAGGTGAGAGCGGTCCTATTAGATCGTTGGGCTGCGTAACCGGAAAACGCGTTAGTTCAGTGGGTTTTTCAAACGACAGCGGGGTAGTACACTCCCGCTCACCAACTCTCCGACTTGGGGGCGGCCACCGCCGTGCATCTTGGACAGGAAAGTGCGGCACGGGACCCATGGACCATGTGAAAGCGTCGACTCGAAAGGCCCAAGTTTAACGCCGTTTGCAGGCGCACCTTCTTGCTAAGTAGCTACGAAGGACCTTCGATACTGTTCTCCTTGGCCCGGCCGCCTGAAATACCGTGGTGCTGGCAAAATATGCTGAAGGCGCTTGCGCGCCGGAATGTGTTTTAACCCATGGGCCCTTAGCAGCAACTGTGCGGACCGTCACCCTCTGACCTCAAGCGGGAAAAGAGATATCAAATCGAGGCGTGACTAGAGTCATTGATGAGCTACCCCTCAGCCTCGACTACAGCGGAGAGGTGGTCCGACATCCTGACGCGGCCGCGTCATCATTCGGAATGGTGCGGGATCCTCGGCCGTTTTACACCACGGTTTTCACGAATTCTGGGTAGAGGGGCCACGCTAACGTCTCGTCGGAGTTCAGGTTTTTGCAACGACGCGAATAGTACGAACCGACTGGACGAGGGGCGGCCTCAACTAGAATTTGGTGGGGTGTCGGCATTAGAGCATCGCATAAGCACAGCGAAAAAGAACTGAACGAAGGGGGCAATTCTACTCAGACTAGGGTATACTCCTTGATAGTCCTAAAAATGGCGTTGGCAACGGCGTCAACTGGGTTCTCTTACGCGATCGGCTCCCTTGGCGCGATTAACCTGGGTGGGACATTTAAAGCCGCTGAAACCCGGCATAAGCACAAGTACACCCTCGTTCCCCCGGAATTCGGTCGTCGCTTGTGAGATCTACGCAGAACGTATGGAGGCGACAACAATGCTCACGACGGTCACTCTTACTCCACCTCAACAACTGGGCCCTGTCCTCGTATTGTAGCTACTGACTATAAACCTTTGAGTAGATACTCGGCGATGGCTTAGATAATATGCGCTCGAAGGGAGTTGGAGCTCGCTATTGGTGATGATCCTGCCTGAAACTTCCTACGCGGCCAGGGAGAGTTCTGTGATGGCGCGCAGCCCGACTCATCGACAAGAGGCCGCCAGGGTTCGCGCCGGGTAGTCGGGGTGGTCTCCAAGAGGCTCACTCTGATTCTTAACCTGGGGCGCTCCACCGAACAGACGGCCGAACCAAACGGTATCCCAAGTCCGGCCTACGGGGCGAACATCGAGAACGACAGGAACTACATTGCACTTTATCAACCACAGATGCTAAATCGGACGGTAACTCCCGTGTGGGGTTGGTGACCCTGGTTTCACAGTTTGAATACGGAGCGTGCGGATGTACCCGCCGCCTGCCAATTAGCACCGCTCAAAGTCTTAGGTGGCATAGTGACCAACACGCAGAGTCTCCGGGTACCGCGGCCTTCTGATCAGATTATTCGAGATTAACCCAAGTAAGGGCGCTCCCGTGAGTGTTAGCCCTAAACGTTCGGGTCATTACAAAGGGGCTAATTAAGCGGTGGGTGACTTGAGGCGATTCACCATTGGGTGCAGGGGCGGAGGGAAAAGGCTGGAGAGCGGCGCTGTCGGCGCGCCTAACGGTGTCCCTGATTGAACGCAGGGCAAGGCTAGACGGCTCGAATGTTAGGAGTGGGAGGGCCGATTAAACGTGCCGGCTACGATGCGAAATTTCGGCGGGGATTCGCACATTAAATACGTGAATACAGTCACAGCCGAATTAAGGATGGAGTAACCATACCGAGGTACCACGGCGCCACTGCTGGCGATTTTCGCTCATGGGGAAGCAACATCAACCTTAAATCACTGATAGGTAGGCCTTCCAATAGATTTCCACGCGAATGGGAGTCTGTGGTGACGCTAAGCGACGGCGACACGTTATTCTCGATGTGGGTAGGGAGACCAGGAGTACCCACGAACCGGTGATGCATAGGTACCCTTGTAATGAACTGACTCCAGCGCCCACAAAGCCCCGGCCAACGTGGGATCCATTGTCTGACGCTTCAAAGCCTCCCAGCGCCTCAGTCTTAGCCGTAACGCCACCCTGAATCACGAGCTATTCCACCAGGAATCCACCATACGAGAATCGGCCAGTCTAGCGGCAACGTATGTAAGAGTTACCCACGTCACTTGGATCAAGCACGGTGAGCTTAACGCTCCGGCCGCATTTGCATCGATCTCTGAGCCTGGCAGTAGCTTGGGGAACAAGTGCAGACTTCCTGCCCGCGTACGTTGTCTTCTAACGTTGGTTCGCCATTTAGAGGTGCCTGTAACCCGGATGCGCATATGGCCCTTCTTGAGGACACTCGTCTTAAGGGATGAGACTTTTTCAGTTCCCTAGTTCATTTAACCTAGCAATATTGGGGTGACCCGCTTGAGCGCCGGTGGGTGGACAAGCTCCGGATTTAACACGCCTGCCAGGCATGACGACTACGAGGTTTCAGGTTGTGTCGGAGCGTTGCAAGAACCGGTTCCTTCAATGGCGGCCCCTGCCGCGCGACGAATAGCTAATGCCTGGTACTCTTCTCTATAACTGCCGAGGTCTAGAGCGGGGCACGATCGGCGTCTCGAGTTGCGCATCGTGGGAAGTGACGCATAACATACATAAATAGAGCGGTAAAAGGCTCGACGAAGCGAAGCAAACGTGACAGTCGGACGACCCTGCTGGGTACGCTGCCTCGTGTCGTTACGTGTGATACCACGCGACCTGTCGCTGTGTTCGCGCTAGATCCCACCCGCCAGTGGTGGGAATGCAGAAAACGGCTACCCCATCCTACCGCGATGGCGCCGAAGCGCTACAACCGACTTAGTGGCCAAACGGCCCGTACCAGTCAACACGTCACCAACACGAGAGCTCCTAAGTATGTCCGATTCTAAGCGAGAGTGTTTATCGCCGACATCGTAGACTATGAGGGCCGTAGTTTCTCTCTTCACTAGAAAGCGTCATAACAGGAGCGAATAACCGGTATGGAGCTTAGCCAAAGGTCAAGAAGTATAAATTAGCTGGCCTTTCCATCTACCGGGCGAGGATTATGGGAACCGTCACTATTATAAACTTGAAAAACGCATCCCTCAGGGGGGATTCCTATGGATTTACCAGACGTCCAGCTTCATCATGGAGTAGGCCCGCTTTCCATACCGCTCAAGAGCTTGATGTTTGCGAGATCATCACCACAGAAATCGCTTGACACGCAGGGTAAAGACGGGAGCGTCCTCAACCTGCAATGAGCGCCCACTGTTAGGTATGGTCGCAAGCTATTCGGCACGAGGCGATCGAAACTGTGGAAGGACGTTCCAGGATGCGATCACGGCTCATGGCGGGACGTACTTGCTCGAGCCTGATTGTGAATTATCGCCTGTACGAGCCTCTTCTGATCCCAGTTCCTTCTTGTTCGCTTGAGGCGGTGTGTAGGGGGTCCGTGGAGGAGACGAGGGCTGAAGCCCGCCATGCATCGTGAATTGGACACAGAGCAAAAGTAGAGAGGTGAGCGCCAGAGTCAACCCAGACCGTTCGGCCGTCAGCGGTGAAGTTCTTGTAAGGGGTCACGGCCATGCGCAGGGTGGCGAGTTCGCCGGCACCACCCGGGCCGTCTGGAGGCCGTGGGTCCTAGGGATGTGTACTGGGCGGAAGGCGTGAGACTAGGTCGTCTTCATTATTGTTCGACGTATATTGAGGCCGGAGTAGTGTACAGTGTCCCCGCGCACCACCCACTGAATAGGTAAGATCGATGACAAACTTAACGTGGTGCATAGTTGGGTCTGACCCCATGCTTTGGGTAATCTGGGGACGCGACCGAAGCTGAGGCTCTGCACGACGATAGAGAGAAACGCCCACGATGAACCTCAGCAGGGGGGAGCGGAAGAGTGTGGTGGACCTACATAGCCCGAAGCCACCAGGTTTCAGGTCATTAAGGCGACCGGGCTGCTCCCAAGAGTATGCTCGTTGCCACGCCGACAGAAGGCATGCTGTAGATCGACTTGACGTCCCATTTGGCCCGAGAGAAGCTGTAGAGAAATCATATCGGCTCAGGCTGGAAGTCGCACGACATAGTACTAACACCCCGAGCACGCAAAGGCTGAGAATCGCGTGTGACATTCCGCCAGGATGTCAGAAGACCGTACAGGAGGACAGTCGTGGCCGGATTGCGCTAGCCACAGCGTTCAGGGGGGACAGCCTCCAGGGCGATGACGGATGCGCGCCCCCCGCGTATCCCAACGCGGGGGCATGGTAACTAATCAGTACCTGGATCGGCCCAGACCCACCCTGACGTTGCGATTCTAAAATCCGACCTTCCTTACGGATAATAACCATGCCGCATCTGGCCGGAGTTTACATTACGTTAAAAGCGATCCAATAGGCTCAAGTTCATCGAACCAGCATATGCCCTGATGCACCCCAGCCTGTAAGCGAAGTGAGTCACGCCCTATAAGACCCTAAGGCTTATCAGGTTGTGACCCACCCCCGCGTGAAGGGAGCTTAATAGAGTGACGCACGTATAATACGAGACGGGCTGCATAAATGGCTCCAAAGTAGGCGAGCCCGCTGAGACCGTCTGCTCCACCGCCCATTGCGAGACGCGAGAAGGACAGCAGGGCTACTGTTTCGGTTATGCTCACATGCGTTTCTAATTGCGCCGACCCTCTCGCACCATCTGCAGCAGGACTAAAGTAGTATTGAAACGTCGGTTGTAGCTCCTTTGCGTGGTGAACCGGCGGCGAACGCCACAATCGCAGTGACGTTGGTGTGACCAATCTGCGGGGCCGGCTGGAGGCTTGACGCAGGTGTAGACGTCAAGTTGCTTTCCCCGCACACCCTCGAGCACAGGATTAGGCTTTGTCTATTTGAATCCGGCGCCCTCACGCGAAAGCCGTACGAGATGGAAAGGTTAACGTGGTGACCGGAGCGCAGACTATAAAGCGAAGTACAGCGCGGCCGGTTCTCGACTTTACCCGTGCAGTTCCCATTCGGGATCGCCCACTCTACTGCCCCCCGCGTTCCCGGTGACCTGAAAATATTAGACGGATCGAATACCCGCGTCGCATCCGCGTCTGCCATAGGGGTCTGACTATTGTGGACTCTAGAGGGCAATGGGCAAAGCCAGCTGTGTGTGCATTATCGTCTAGCCACGTCCGTCAGCTCGCTACTGGACGATTGCCCAGGCACGCGCGAGAGCTGACGGGGCGCTGGGGCGGACCCGTTGCAAGGAAGTCAGAAAGCTTCCCTAAACACCTAGTGCCGACTATCGCTTCACCTAGGCATCCGGCGCGGAACGAGTCACTCGCAACAACATTCGTTTGCTGCTTCGTCTCCGCGGACGTACGGCGCACGTACCCATCAATACGAGCTCCAATTAGGTCGTACTCGGACCGCTTAACGGAGCACTGGGGAACTGCCAAGTAGTCCCGAACTTGGTGTATGTCAACGGGCGGATGTGACGTGAAAGGTGAGTTTGGATCGATTTGCTAACGATCGACAATCTGGAGACTCGATCCGTGGTATCAAGTCTACGAAAAGTTCGACCTGGCGGCCGCGCGGCGCCGGCAGCCGTATGGAATAGTAACTATGCCGATGAAATTGAGAGCTAGCACGGAGCTGGTGGCTGTCCCTTCGCCCCTTACCGGGTTGATGTACGGGACTCGGTTCAAAGCTGGTCTTTGGTGGGCCATGGCTCCCCACTGAGAGCGTGGGAACTGCTGGTAATTTGGGTCAGGCGTATGGATGTCCCAATAATGTAAGGTAATGGATCACCGCCCAAACATAGGCCGTTCGTTGGTATCCGCGTGCCATCTAGTGGTGCTCCATCGCCCACGACGGCCCTATAAAGAGACGTTATGATCAGTTCAACGCAATATTGCGAGACGAGAAATAGCTGGATCGGTCGTAGTCCCACATGTCATTATCGAGCAGCAAACCTTGAAACCGGCTTTGTCGTTCCTCCGATGCCCCAAGGTGCGTGCAGAGCTACTCACGTCGATCGATCCGATTCAGATACGCAAATACCGCAGCAATTTCTGGTGCGCATAGGCCGGGTAAGGCGGCGATCCGATAGCCATACCCACAGATGATTGTGAAGAGGAATCAGGCTGTGAGGTTGAGACGTTGTTTCGGGAACAGGACGAGTCCCTCTCGTATTAGGGATGGCAGGGCGAACCCGTACATTGGGTAGCCGGAGGTGGCTAACTCCGCAGGGCTTTTGTTCAGCCCCATGTGGCTTATTTATTTGCGTCGCGTAAATCGATTAACGGCTCGCGGGGTGTCGCTCGTCGCATACGCTTTCTCCGTCCACGTGGCTGCAGAATTTGCGATCTCGACCGATCATACACCGGTAACCTCACCTGCACACCTATGGTCCGGAACACCTCAGCGAATACGCCACCTCGCTTGCCCTCTCCGGTTGGCGTCCTCCTGTGTCAGTGGGGATAGGGTGCCTAAGCGACCAGGACATAGTAGGCTCACCATTACGATTCCCGCATGAGCCTCTGACAGCGGCCGGGGTTCGGTCGGAATGATCAATGCCGCCCTATCGAGATGACTGAGGGGCGCGTACAGTCCGTACGGATTCGCGCATACGTGCACCAACATTGGTTGGGTTTGCCAAGGGCAGCGAAGCCTCCGGAACATTTTGCGGTCTGTGCCGGTACCACACGAACTCGTTAGAGCTTGAAGGACAGCAGCCGGGCACAAAAAACGAATTTGATCCCCGCACGGCCTCGCCAAAACTTCTTCAGGCATGTGGAGGAGGTCCCCTGTAATTCGAAGCGACGTACCGTAGCCATGTCGCGCTGGTGTGTAGTGGCAAAACGCTAAATAGCGTCGCGACCGAACGAGTCTCCCACCAATCAGTGTACGACTCGTACGGGGCACACCTGAACCTCGGAAGGGCCTAGAGCCCATCTTCCACCGGCAAGAGCTAATGATGGGTATGGTGAACTTTGGTTTGAGACCGGCCAGGATCGCCCATCAAGGGCGGGTCAAACATGGCATCCACACGTGCCGTTTGTACGCCTCGAGTCCTGCTGGAACAGCTCATGCATTAGATCCGTTAGGCCTTGCGCGCCACATTCAAGGGAATAGCAATCATGCAGTTTACCCCCGCCGGCCAACTGGGAAACAGCGGGGTTGTGAATGACCCCGACTCGAGACAGCAGCCGGGACGGCATCAGTGGGTCCCTGCTCCAACTGGGACCGGTCCGCACTATTTACCCCCGTGTAAAGGCTACCGCACATGCGAGGCCCACCTTCTTTCATCCACAGCGCGTCTGCATACAGCCCACGCGAGGGCCGCAAAGGTTAAGGAGAATGCCACCGGGATTGGAGCGTTAAGCCTTATACGCTCGTCACACCTTTGCAGTTGCGTCCTTAAGGCATTGTCCACTGGCTGACATCGGTGGTGTTTCCTCCGCTAATGGACAATGGTGTGAAGTGGTCGTCCTCCTATGTATGTGTTGCCTGAAGAAGCTGAATCCATGGGTCCTAAGGTGACTACACCAGAAGCGTGACCTAGGGCAGGCGGTATTTTGATCCCGGCAGCAGGGGGGAATGAGCCGTTGATATAGCGGTACAGGGAGCAGTGTCCAATAAATCCATATAGCGTTCTCCACCATACGCGGCATAAACCAACATTGGCCTAGGCTAATAGCTTTCTAGGAAGGTCGTGGCGCCAATCGATAAAGACCTTAATCAGAAGCATTACCCGCCGTGGTATTTAGGTTCAGGGGTCAGTGAGTGTTTCGTCAACTATCAGTCGTTCTGTCAACCCACGCGCCACCGTGGAGGGGATTTCATCTTAGGGGGAAACGACTTAAGTCACATGCAGAGGTTAGTCCGGCGGCATGGTGGTGTACTAAACGAAGACAGATGAAGCCGCCAAACAGGCTGTAGAGTCTCCTTAGTCTCATTATACGAGATCGTAGCCGGCAGGAGGTAATAACTTGCCGTTCCAGAATTACTTAGTGGTCAACGGGTAGACATGCCTGAACAGCGCGTATGGATTGGTTCGCTATGGACCTTGAGAGAGAGAGAAAACGGGGTTGTAAGCCAGTAATGAGGGGGAGGGCAAACCGATATACACCGTTCCGAGGGTGGTTGTTAACAGCCACACTTCCGCTAGGCCTGCTCATATCTAGGCATCGTGTTTTACGGGCGCAGTTATAAATCGCCTTTCGGTCTGGAACTCGGGTCGTCCCCCTCCAACAACGAGCAAACCCGTGCCGATCGCTGACTTGGATAGACGCAAAAATCCGGGGTATAACTATGTACTTTATGGTCGGCCCACGAACAGCGCTTTGGAGGGGTCAGCCCTTGCCAGCAGAGGCCGTCTACGCCAACACACAGCCAAGTAACATTGACTGTAAAGCAATCGCAACGGTTGTGCCAAGGGAGACCTCTACAGAGATTGTAGCTGTGCTGTGAAGGAATTCGGCAAACGAGGAGCGCCTTGCGCCTGTAGATAGCCGGGTCTGGTATCTTCTGTGACAGCGGTATTGCATTCTCGGTTCGGGCTCCACCGCGCTCTAGGCTGGCGACGGCGTTGCGATGCGAAGAGTCCCAGCCAGACCCAGCGCTGCAGTTACCCGGTCCCTTTGCCCCAGCTCAACCCGTATGCCCAAGTCCTCCGGTTATTGGTAGAGCGCCCAGCATGATAGCGGATGGGGCCTCGCCGCGAGGAGTTCTACGGCACGACTCGGACCTCTGCAGGTTATGGGCTCGACTCGCACTTCCTATCCGTTGTCCCTTCGGCCTGCCCGTCGTAGTCGGGCGGTGACGGAGGGTAGCCCACATGCCGGGACCACTTGACGTGCCACGGTGTGGTGGGCTCGCAAGCAGCGCAGTATGCGTTAGGCTTATAAGTCTTCAGCTCCGACGATCCTGAGACGTATGCTGGTCGTCGGGCTTGGCCTAAGATTGTGCGGTTCGTGTACCCGATGATTGGGGCCGAACACTCGTGTAGCTCGATGACGTGAAGTGGTGGACGTGCCGGATGCTATGCCGAGGAGGAGATGTCACGCACCCGGGCATCCCTCTGAGGGACCGACCTAATAGCGTCGCTCGTCAGCTGGTGGGGATCTAGTGGCACTAAACTACGCAGTTGTGCTTTTCGTCCACCTCAGGCGAAAGCCCCTGCTTCCGCCTGGCTGAGCGATCGAACACTTGGTCTTAACGCGGATAAACCTGCCATCGGTTCGGGCCGGTCCTCAATACCTCCCCCCGACCCCCTCCGGCCGAATGCGGGGCGCGGTAACCGATCTCGGCGAACGGATCTAGCCTCCCACGGTTCCGTATACGACGGCAAAAACTCGCTTGCCCAACGCCACGTTCGGCTCTTCTAAGCACAAGGCGACTGCGAAGCTTTTAGCAGGCCGCGGCATGTGTACCCGCCCCGCCATAGAAGCTCAGCGTTTTTATCACGCGAAACCCAGCTTTATATTATTTCAGGCCTGGTTCGGGGTGACATGACCGGGCCGTCCAGACCGTATCGTGTTCACCGCAGTTGCCACTCAGGTTCTGTGTAGTTTTAGGTAACACCCCCGCTGCGACTATACCCACGATCTGTCGTCCCGAGGTATTCTCGCAGCCATAGCGGGGCAAATGAGCACAAGTAGAAACTTAAGCGTTAGTTACCTCTCTCAGACAAGATCCTGCTCTTCAAAAAGCTCGCGCCCGGTATCACGTGCTTGGCTGAAGAACGAGAAGCATTATATGCTTTTGACACGGGGCCGATTCATCACCTTCTAACTTACCAAATAAAACACCACGGAGTGGTTAATTCATCACGCCATGGAGTGCTATCCCCGCTCCCCCCTGACACTTCACATCCTCCCATGCGGGTAGGCCGATCGATCAATTGATTTGGGTTAACGACTCCGGCGGCTAACATAGACGTGCACTCCCATAAACCGCCGGGGCAGTACCGCAACCACTCACAGGGAAGATCGATTTTAGCACCAAGTAGTCTACCCCGATTTCGGTGGTACGGCTACGTTAAGTACATAAATGACGAGGCCACAGTGGCGCAGCGGAAGGCGGGTGCCGAAGTTCTGTGCTATTGCTATCCGTAGCACCTACCTCCAATTACGCTGATACGGGTCAGCCTTGACGGTAATGTCTGCGTTACGACGATGCTTTGATACCCGGGCCCTTGGCTTGTCTTGCGGCCTCCGGAACAAACCTGAAACTGGTAATCGCAGTCCCTCGTAGGAGCCGAATGGGTGGCGTGATTTCTGTTCGTGCATTTTTGTCGCATGTCGCTGAGGGGCTATCTGGGTTCGGATCAACTAGTCGCCCCGCGTTCTCACCGGCTACCAGCCTCATTTCTCNCCATGGGATCCTCCCCGGAATTGCACTAGGAGGTGTCTGCTGGCGTACTGCCAAGACTCTCGTGATAGTTATTACTGTAGCAGAAGTGCAGAATGAAGCTCAAACATGGGGACACTCAGGGCCGGTGCTCATGCCGCCGTACCACCCGCGTGCACTTCACCCGAAAGGGACGCCCGTTTGAGAAACCCATGGCCACAGAGACTGTTATCATGCTAAAATCTGATTAACCGCCCTAAACAGCGCCCGGGAGTGTGTATCTGGCCTTAGTTAAGGCCCCGGCGGGTTGTGATGGGTTACGTACCTCGTTTGGCTAGGGGTTCTGGTATAGCGGTCCCTCCTGGGGCTCCAATGGTCGTTACCTTGGGATTCTTTCAGAGTGAGACGAAGTCCATCACGGCAGTGCCAGGGCTGGTCGAGACGCGGCTTAATGGCCCCGAGTGCAACCGCAGGTTTAGAGATCTCGTACCCGATAGCTCCCCTGGGGCGCGCTTCTAGTGAGATGTTGCCGTCGACTGAACTGGCGCCATCACCCTTCGGCGAATCAACATTTATCCTTGATTCGATTCTAATGTCTGGGCACCTCGTCGTCCATCGTGAGTCATGTAGCGGCCAACTTCTCGCACCACCCGCTTGACCGTGTAGCGAGAAATCGGACACTTATGGTTGCCCATTTTAGCGCTCCATACCATTGGGATTATCTGGTTGTCGGTTCCCCTCCTTTGCTTCCGCGCCGTGCAATTTCTTACACCGTCCGCGCAGCCGCCCCAGCCGACCTCCGGCGCGTGCGATGCCTATGCGTGAAACCTCTCAAGACCCTCGTGAGTTAGTTGAGGGGATCTCCGACAGAAACGCTTAAGTCGATAGAATCCTCAGAATTTCGCCCTTTCGGTCGACAATCGTCGCGCCCTCCCATCATTGGCCCCCGACAGGGCCTGGGGGTCGACGATTCGTATTACGTACGAGCGCTTGGGATGACAAACACGGGTAGGCCCCAGATAAGAGTCACTCCTTTGGGCCCCCGTCTAGTTAGCATGGGGATCTCACGTTCCCGGAGTAAGCAGACCGAAAGCGTAATTTCGTTAGGGTGACACTGCTTTAACGCAGTCCACTACTACTTCGTCCACCCTACAGATGAATAGGGCCCGGTGTCCTCCTCCCTTTATGCCGCGCATCCCTCCCAGCGCACCACCATCATCGTTTCTGCCCGATGATGTACTCACGCCGAGCGGGCAGACTGAACAGGTGGGCTTGTCCGTTACAACCCAGTGGATCGCAATCCACACTGCTAACCCTTCATCTTCGTTCGCGGCCCTATGGAGCAGAGCTAGACGGCCAATATCACTTGGCCCCTACTGACAGAGGGTGTCCCGCCGTACTTGCGTTTCCGACGATTATCTCATTTGCTCATTGAGCCAGCGCAACGCACCAGCACGAGATGCGATATCGCCCCCCGTACTTATGCAGCATTTTACTGATCTGCAAGAGGGTCTGCCCTGAGAATGGGGGTGCGGATCAAAGCTGTCTGAGTTAATATAGCCTTGGAAGACGGGGATAGTTCGTTGCTGGCCGGGTGAGAAGAGTGGATATCGTGCGGTTGGGAAATCCACATCCATTCGGCCACTAGCCCCCTGGCTCTGCCCGTGAAAGACCAAGGCAGCGACACGGCCGGGCCCTCCGATTGGTTGCGGCCAACACTACCCTCCGAGGGGGTTTCGTTGTCCACATCCGCCCCTCGCAAAGTGACTCCGGATGCGAATGGGCCGAGAGCTACTCTGCTCGCGCGGCACTCTCACGGGGGCAACAGACTTTTCACCATTTAACGTTCCCAAACTGGAGCAACCGGCCAGGATGGCGTTCACTGTCGCAATGCCCTCGTACCTGTGTGTTTATTCAGAACTTACTCGCCGTTGGTGGCATGCTCGGTCGTAAACTCGGCTGCCCACCGATTAGACGTTGCTACAGTTTGCCAGGATTATCCAGTACGTGAACCCAGCGACGAGGTATATACACCTGGATAGGGTAACTCTGGATGGGAGCCGAGTTTTGTCTCACCTTGAGTTTCCTAAGCTCGAATATATATCTCGCTTACCGGCCTACGCGCGTCTGCAGCCGGGGGCGCTGGGGCGCTACCCTGTGGTGCCGATTAATCAAGAGAGCTCACGTAACCGATCGAGTGCGCGGGGGCCGGTAGATCGGTAGGCCGTGAACAGACTGGACGTGTCACGTCTACCCCTACTACTGTATATGTACGACAACCAGCGGATTACACCTGCGGGCACTGAGGAAGAGGAGTCAGTAGCCACCTAGCACGGCCATTCAAACGGTGTATTTGGTTGCTGCTGCTTGTCGCACTACGACTAAGTCCGTAGTTGCTTAGAAAGGATTCTCGAATATTGGCTCACGTACTGGCCGGTTTAGTATATTACCGGCTTTAGGGTGTGCACTGTATCTGGGAGTGTTTGGGAGATCTGGCGTATAGGGAGACCACGTTTGGAGTGAAGGTTCGCTACCTTCCGCCTGCGACGTGGGAGACGTCATAGCGAGCTGAACACTTTTAGAGCTGGGCGGTCCTTCCAGCTTCATCTTTGAGGTGGGACTTGAGGGGCAAGTTACGTTAGGGGCACCACTATCCTTGTGCCACGCGCGGGGACACTATCGCTACGCTTCTGCGATTGTCACTGCTGAGTGGCGCGTTATACTATCAACTCGCCAGTCGTTGATCACGCGGGTAACTCGCGATTTCTCACAAGCCCCGGTTATACATTAGGCTTCCCACTATGACGTATGGTTCAATACGCTGCCGCAGCGCCAGTTCGCGTAATGTAGCACTTCTATGTTTGCTAAGGGTTGGCAATATAGCCCTACTTTCTTTTACTGAGGTTTGATGTCAGTGTCTCCTCGCCAACTGCGTGGGACTGCCATGGGGGGGGAGAGCCTTGCGGTTGCACGCCTAAGCTGGGCAGGCGAATTTGGAGCCACCTGTCGTTTTCAAACGCGGCCGACCCCAGCTGTTCAATGGGCGAGCGTACGGCGCGAGGACTCCCGTACCGCCAAACTTGACCGCTGACCCTCAGTCCTCTTCGACTTGCGTGGATCTTCCTCCCGAGTTTCTATTGACGCATAAACCATACAATCCATAGCTGATGTTAATTTAGACTCTCAGTCCACCCTTCAGTAAGGTTTCGGCGCCTTCGGTACTCTTATCTACCGGCTTTTACCCGTACCCGCTCCAGTTGACTTCGTCCGGTTTCTAGAAGGCTGCCGTTTGCAGCCGTACGATGCTATGTGTAGCTTCTCTGCTCTGTACGGGTAGGTGATCAGAACGAACCCTGGGGCCGAGTTCACCCGTTAAACGGGAAATCTTAAAGGTATCCACTGAGACGGCAAGTGTTATCCCTCTAGAAAGCCCCCATCGTTGTGATCCTACCGGCAAGCAATGTCACCGTAGACCGGACGTCGTCAGTGTCCCAACAGCCGCTCGCGGGTAGAAGCTAAGTAGTCGGAGACCAGAGCTGCAGGCCACCTCCAGCCCTCCCCGCGCCAGGAACGGTCGTTCTGTTAACGAGGTCCGTTAGCGTGTCCCGCTGAGCAGGACTGACCGCGCCCGTAGGGGTCGGCCCCCAAAACCGAGCCGGATGAGTCGCGCAGCTATCCGTAGATGATCCGGCCCCATTTACAAATGCAATTGAGTACGACGATACCATAACATGTCCCCGACCTTTTAAAGGGGCCCTTTATCGCCATGTGCGTGGTTGTGCATAAGCTGTACTCACGGTTTATGTGGTAGTGCTGTGACAGATGGGGGCCGCTCTGACCTGGCTAAATTGTTCCTGTGGTCATGGCGTAGAGATGGGTGGTAGTTGCAGCTATTGCGCATTTGCTGCCCATGGTCGGTAAGGGTAGCAGGTCAGCCAGACTTCCGGGAGTGGCCCCTTTAGCGGTGGACCCGGACCTACTATCGTTTCGCCGGTCCCATTCGTGTGTCCCCCACGATGCGTCCCGCTAGACCGTGAGGTCATCGATGGGCCCATGCGCTCGAGGGTCGATCAAACTTCCTTCATGTCTAGGCCAAATCGCTTAGCACCTTCGATTTACTAGACGACAGGATGAAAAGGTACCAGAGCGACGTGCGGTACCGGTAGTCGATCTTGCCATTAGCTGGCCCCAGAGATCACACATACCCTGGCGCGCCTTCAAGCTGATCGTGGCCGTGGGACGCCGGCCTAACTCCGCATGTAGTGTGGAGCCACCTAGCAGATCGTGCAGGGTGCTTCCAACGACAGCTTTTGTCTTATTATGTGTGGGTGTTCTCATGATCTCCGGGTCCGACCCGTCAGGCAGTCGATTTCATCCGGTTCGAGCGGTATAAAAGCGACGGTGCCGTCTCATGCGACGGGCCTTTATTATATTTTTTGGTTACTCCTTCACTTACAGTTAACGACGCTAGAGTAGCACACTGTCTCTGTTCTGCATGTCGGTCCTGTGACGCGCAGTTCACCTTGTGCTAACAAGTGATTTGATTATGGACACGGCACGATGCCTAAATTAGCATACGCTACTACGTTGTTACGCGGGTGCGCACCGTTTCCCGAGGGCTGCGGAACGGCGCGCAATTGACGTGCGTTCTATCGACCCGCCTCACGTTGCCATAAATGTCACGTGCGACCGTTTGGCTAGACACGCCAGGCTCCGAACCGACCCAATGGTCCACTAAAGAGGGCCGCCCAAAACAAGTTCTTCCTTTAATGGTTCACGGAGTGAGTTCGACAGTGCTATGACGGTGGACGGACGAGTTAAATTGTGGCGGTGCAAGGCAACTTACAGGTTACCCGCTACCGGTCTTCTCGCTGGAGAGGTAGTAGAATAAAGTGATGAGTAATCGAAGTCACATTCTAGGGCTGGCAAATTAGGCAAGGACGTGGGGGAGACGTCGCGTCGTGACGTTTGTCGGATCAACTTATGTCTTTACGACCTGACTAAAGCCATACATCCCGTAGAATGCCCCAGCATAGGGCCGTAGAGGCGCGGGATGAAAAGAATCAGTGATGCCAACCTGCCCCCACAATATCTCTATCGCGTTGCCACGAGGACGGGACGCTGGTGTCGATCCATTTGTGGCCCGTGGGCCCACGGCTGACTAAATCGACGACTGGCCAGTCCTTTCACCGCAGGCCGTCAACGGGCGTGGCGGCCGTGTATAAGAGGTGTCCCATCTTCAAGACCTGCCCCGATTCCTAGATTCCCTACGCATACTCAAGCACGCACCAATTGGGGGGTTGGAGTAGCGTAACGGGGTTTCGAATCCCGGTGGACGTATGTGGGTCAATGAGGCCCATCACCGCAGAGCAGGAATGGGGGGCTCGCGCTGGATACAGACGCCCTAAAGGGGCGGTGGAGAAAACACGGGCGGGACAATGGCAGCTAAATCATAAAGCCTGGGCAACGCTGCACTCCCCTCCAGGGTGCCATCTTCGGATGAGCTACACAGCTCCCCCCAGTGGTAAGTTGCCATATAGTAGTATCATTTCAGCTCCGCCGGTTGGCCTCTTATGGCTACAAGGAAGGACGGCCAGCAGAAAGGGCTTCCACGCCGCAACCACGGCCACGACCAATTCGTGTGGCACTTTTACCAACTACAGTCTATTGTTGTGCCCCGATTCGCGAATTTACAACGTTCGGTCTATCCTGGACTCACTCTAGGTTCCGCAGTGTTGCTCCCTTGTATGCTCGTGTTCCAACCGACTGACTGTCTTGGTCCGGCACGAGGGGCTGCGCTATCGACCGTCTAGCGTGATTCCACCAAAGCCCTCAGAAAGCTTACACATGCAGTTTCCCCGCGTAGTACAAAGTGAACCTGCGTGCGTGGAAAGGGATCCCCGTTTAGTCATTCGTGTGCATAGTTGAATCGCGAGCTTCAGGCTTCGTGCTTAGTGCGCCCGTGCACTCGTGTGCGTGCGCGGGGCTGGCTTTTCGGAAATGCTCGCCTAGAACGCGTTCCTTCCAACCCATTATTCGCATCGCGCAATTACCCATGTCCCACCCGGTTCTCGGCCACGTGTCCCACTTGTACCACACCGATACGTTGTGATTAGGCTAGGCCCTATCTAAAAAAAGTATCTATAACAGATCATTGTGCATAGCCGACGTCTGTGAGACTGACGGGCAGTCGACCCGTATGGGGAGTAAAAAACATCTACCGTAGCATAGTGATCAGGAGAGCGATTTTAGGCCCTAACGGATTAGCAGGGTGGTGAATCGTTCGTATCCTATCTCAGTGGTTACGGTACTTCGTACGCGGTCCGTTTCCGGCCTGTGGGCGGACAAAACTGGTCTGTTTACCAAGCCTGCGGCCCCGTTTCATCATCATACCTTGTATGAGCACCCACAGGTAGTGCCCCTTTGAGTCGCCTGTCACTTACCCTCTCTGTTGATAAGCCCGTGGTTCTAGAAAGGCTCGCGCACTGTCACTATTAGGGGTGGACCTTGAGGCTACAACAGCGCAGGAGGGGATGACTGATGCGCGAAAACCAGTATTTCTATCCATGAAAGAAGACTGGAGGGCCCACGAGCTGTCGAGTTAGCTTCCTCGTAACACACTACGCTCAGCCCCTTCACCTTGACGAGCGGAGAGGATTCCACATACCCGGGGGAGGTCAGCACCTCGTTGCTTGCGTACGAGTGACCATTTGGGTTATCGCCTCCCCCTGAGGTCGTCGCCTCGGCCTTAGGATCAGGCCTTGTCGTGACCTATGGATTGAGTGAATTCTAGCTACTCGGATCGCACCACGCTTTCGAAAAGGTAGTGCCCACGAGACGGTAGGGTCCCTCCATGCTCGCGCTTGTCACCTGTTACCCGCTGTTGGCAATTTAACTCTACCAGCAAGTAGCCGTGTGTTAAGGCCTCGTGAGTCTGGCAGGTGCCTTATTGCAGGTAATCTTCACGGACAGCTAACGTCAGACGGACGGCAATACGGCGCCATACAGGCTCTACTACCAGGGCCCCCGCACACAGGTATGCGTTCCTGCTGAGTCTTGATACTCCTGCATGCTTCATTGACGGACCCATGTAGCCAATGATGATCCGCTGGAGTGCTACTTACCGCAGTCCGAGTGTGCTCACGCCCGATGCTGTCTTTTGGCAATGGCCGACGAGCATAAAGTCCAAGCTGATTAGCGACTAGGTAGTATCTATCTCTCATGTGCCCTACATGACCTTGTTTCTTGGAAGTAGTGAAGGGCCCCACGACGACTGGGGCGTCACGACGGGCAGGTGATTGTGGCTGCAGCCAGCAGATTAAGTAAGTCTAGGGGTTTGAANAGGCACGCGGGGAGTAGTTAGTCCGCGATCCAAGCCCCAACTTGTGTACATGATTTGGTCGACTTGCCCAGTCAAATGGCGAGATGCGCCAGGGGCGGGGTGAATCCAAAGGGTATTAACCCAGGGAGTGGCAACCCGCCAGCCCTCTCTTCACGAATCAGCCCCCGCGCGCGTGCGTCTTTCTTCTGTGGGGCGGCCTGCCCGGTGTTGTTTGGGCGACCTCCGGCCCCTGGCCTGCAGATAGTGTGCCCCGGATCTCCTCACCCATATCTGCGCCGCAAACGTGTTTGATTGCGCCCCCCCGATCTGCGTGTTAGCTTACCCCCCGGCTTGCTGTTAGATTAAGCTTTTGGTGACGAGCACGTTCGTGCGACACTCTGTCGTGCGAAGATTGCGGGGGTGTGCCCACTGAAGTCTCTCGGCATGTGGGGTCCCCTTCGACGGTCGGTTGGTTCACTCTAACGCGAGGATGATTAAGATGCGAAGTAAGCTACAAGTTGCTCGTCGAAACACTAATGGTTGTGTTCCTCACATCACAACTTAACGCCTCTTTAGTTGCTAGGGCAAAAAAAGCCAAAAAGGCTCTCGTGAGCCAAAGATATGACTTTGGATACGCGGAGTGAATGCGCCTGGGTTTTTTCTCACTCGTGCAGTTGGACATCTTAACGTTTCGGCGTGTTCGCTTCGTACGGGGCGATGGATCCACCGTAGTCCCCCAAGCTCCTGGCCATGACACATTTACCGGTTGCAGCGAAGACCTTATATCTAGATCGACGGTGTCAACAATTAGACATATTGCTGGGCTAGCTACACGACGTTAGTACTGAATATCCACTCGATACGTTTGATGCTCCCTTCGTAGTGATGGGTAATTTTAATTCACTCACCGCGCGCGAGGCCGCGTGGTCCGTGATGGGCCCAGATTGCGTGTCCTGCCCGATAGCGCCATGTCATGTCGGGTCGCCAAAGTGATCGTTACAAGCCCTATATAATCCGCAGATGGGAGTGCCGTGACCTCCTGGTACTGTGGGCCAGGAATAGCTAGACGTAGTTGCGGCTGTCCCCGCCTGCGCAGCAATCAAGAGCGGGAAGAGAACCGGTGGCTGGTGTTGTATTCCGTTCGAAACCGTAGATACCTTTCCTGAGGCGACGAGTGCTGGTTGAAATTGACGCCGGGCAAGCAATGGGGTTTGATAGTCAACCAGAGAGTCGAGCAAAACCTCTCACAGGAGCCTACCCTTCCTAGAACGATTCTCCCGACGTCCATGCCTTTAGGGACGCTGTCGACCACTCGAGCCCGACTTGCTTCCTGTTCCCTTTTACGTACACCGGGGACCGCAATACCACAGACCGTGACGTGTAGGTGTCGCGTTGAGGCCGCCACACTGGTTCACCGTTTTTCTTCCACCCTGGTCGCGGCTTACGTATTGAGTGTGACTCCCGGCGATTATGAGCTGAATCTCAGTGCGGTCCTCCTCTACCAGTGTGTCATATGCCGCAAAACCTTGGGATTAATCATCTCCGTCCCCCAAGCGGGCCCGCGGGCAAGCTAGTCAAGGTCAAAGAAGTGGTGTGGTACTTCGACGGAGTCAAAGATGGGCGTCGACCAACTGCGAGTTAAGTGAAATGGGTCCTTGACGTCTCTAGCACCGCAAAGGCCGATACACTCGGGTTTTTCTAATGTTGGCCAACTTCCGAGTGGGCGGGTCGTTTTTACCAGGCGCCTCCAGTGTAGCTCCATTGAACCTCGTAACGCTACTAGGACCACATGGAACGCATTTGGCTGGCGGTGTTTTTCGTTGCGCCCCTCCACCTTTTGCCTGGGGGGGCCTTTTAACGGTCCGACCCCACAGGTAGCCCCTCGTACTTAAGGATGGCAGAGCTCGAGTTACCCATTCCGGAGATCAACACCCTATACGCCTAACAAACCAGGGCGGTGTAAGGAGCCCCCACGGGGCTGTTAAAAGGGAGTTTCGTTGTCTGATAGGCATTAATAGGGCTTGCCTCCCGCGTTTGCAGATGAGGTTAAGGTGTCCTTACAAGTCACGTCGACTTCCGCGGGCTTCCTACGTGTTCTAATTTTTGCGGAACCCATGATTCCTTCGAGCCGGCACGATTTACGGTGTAGCTAGCTGAATCACCGAGTGCTTGTCAGACGGCACGACTTCTCGATTTCCCTACTATGTGCTTTTTCAACAAACATCAGTCTTCCCATTACCACCTGATTCGGATTCGTTTCATACACCCGCGTAGCCCTTGGCTCTTACTTGCGAGGACTTGTTTTCCTCATTTGGAGTTTACCTACACGGCCTACCGGGCGGTGTTGGGGCCCCATCAAAGTGGCTAGGCCAACTCACCTGGCCATGTTAAGACCTTACTGGCTGCCTCGCATCTCGAACCCCTCAGTGGGTTTGACTCCGACAGATTGATTCCGGAGACCAGTACAAGGATACAGGTGTTGGCTATTTGGGCCAAAGGAAGCCCTCGCTTGTCCTGGCGATGTCTTAGGTCTCATGAAAAGATGCTGTGCCCTAACACAGCTACGAGTTGTGTCTGCCTGATCTAGCAGGATACCGGCCCAGCGATACCGGTAGTCGTGGGAAAGTCATCGTGGGATCGGGGGCGGCTAACTGATCATCGGAGATCGATGCGATCTCTCATGAATGGTGGCGGAGCAATCCACCGTGGGGAATAGAATGAAGCGCACCCCAAGGCGATCGGGCCCTCTTAACGCGACTCAAAAGCTTCGACCTCAGGTCTTGGATCTGCATTGCAAGACTATTATCCCCCACATTAACCTAAGGTAAACTAACGGAGGGGCTTCACACGATGATCATCTTACGCAGCCAGTTGACAGGAATACAATCACATATCATCAACTGAGCGGCTACTGGCCTTACGTTCCGGAATGGACGCCAAGGATCGCACGGCACTGACCGAAATACTGCTGAAAGTGGGTTACTCAGGCCGCCGTTTCGAGTTCTGTCCTCCCGAGTAGGGCGTGCACTTACAGCCCCCTTATGCTGACCGTAGACCCATTGTGACTACAAATATAGTGAGCTGAAGTCGGCCGGACTCCACAGTGGCACGATACTAGCAGGCTAAAGGTACGAATCTCTTGATAATTCGCTCCGGAGCCGAGACTAACTAGCCGCACACGTTGTTCAGCTTATTAAACGTAACGGCCGTTGTCGAGACGTAAAACAATTTGCTGTTAACGCTAGTCTCTTTTGGATCGATCTGTTTTTTGGTAACAAGCCCGTCGAGACGGCGGATTATAAGCGAACCTATAATAGCTATGATCCAGCAGACACACAACTGGTCATTATGTGACAGCCCGTCGCGTAAAAAAGGAGAGTTGTACTGTGCATAACAGGGAACGTTGTAGGCGCACTCGGCCCAAATCCTAGTTGCGCCTCCCTATTGGGCCGCACACGTCTGCAGCTGTATTCAAGCGCGGATCGGGAGGCTGCAGGGTCGCGGGTGCTCTATCTCACCGTCACTCCGCGCAACATTTGTATCTCGTTATACCAGGACGTTTTACGTTATTTCTGCCGGCGTTAGACGGTTGGTGGGCCCACGGGACACGGCCGGCGTTCGCTATATACTTTAAAGGCGTACTGTAGTCACTTAAATTGAGGAGGAGAACTTCCTACAAGTCGCAGAATCCTAGATTCACCCGGCTTACTGCACTCGCTGCGACCACCGCATATTGGTCATTAGGTTGCCATGCTGACCCGCCATCCGGGGCTTCAAGTTGGGCCATAGCGATCTCCGCGAGGCAGCGGCGTCTACGCCCGTCGCACCCTCCAGTTGTCCGTGAAACTCGTACCTCTTTCCCAATCCTCCTGATAGCTGGAGATTTACGCAGTCACATTCAAGCCTTTATATTCCCTTGCGATCTGGTTAGCGCGTACTTATCACCGTTGGTCCGAGCACACGCCCATGACGCCCTTGAGACGGGTGATACGGCGCGGTTCGTGCGCCTCGTATCCAACCACTAAACTAAAGTATTTTGTCCTCCTACGGGTCGGACAGGACCGCACCTCAGTGACCCGTATCCGGAGACTGTCGTTATTACTGTGTCGTCAAGAGCCCGCGAGACGTGGGGAATTGAGCCGTCTGCGTAAGTCTTTCGGCCCCCACGGCGGGGCCCGTCCGCATTACACAAACCCCACCATTTCCCGCTTCACNNGTCCCACCAGTGAGGGTCTGTTCCACCTAACTTAATCAAGTACTTCTGGCAAAAAGACAACACTGCGGTCCCGGTCATATGATGGGGTCCGAGAGCGCTATTATGTAGGAACCAGTCTCTGGCAGCACCGAAACCTCCGTGTTCCGGCGCATTCCACAGAAGAACGAGCCCAGGCGGTCGGCATGAGCGACATCACGTTCTGGGATCACCCATCGTAGAGGCCCCCTAGGCGTGATCGGAGCATTGTCTTCTCTGAATCCAAGCGGGCCGTGCCCCCCGCAGCGCCCCGATTGCAACCGCGATCTTTGCGGAGGGGACGGTCTTTGTCCGATCCCCGCACCCTACTGACCAGATCGCAATGGTTTGCCCCGGCTGAGCGAGTCGCCGGACCCTCGCGATCCGGTAGTCGCCCCCCAGTTCCGCGTCCCGCGCGACGATTGTCCCAGCCTGTGCGCGCAACGCAAGCGTTCTGGCTAAGCTCGCGGCGTGTTAAATGCCGCGATGGTAACTAGCGTTTTAATACTGCACTCAGGCTCGGGCTCCGTCCATATGGTTCTCGTTTACGCTGTCGCGGCGTGCGGCAGTGTGTATCCAAGACCTTCGGTTACTAATCGCCACACAAATACCAGGTTCGTCCCTTTGCCCCTACCTTTGGTGACGCTCACCCGGCACTTAGCCTAACACGTTGTGGTAACACGCTGTAGACTAGTCGCGGGATGTAATAGACTGCTGGTGTATTTGA
>16-1182A
GTCGATGTTGAGCCCGTTGGCTAATGCAAGCTCTACGTGGCAGCGCGTCCTTCGAGTCACACTGTCCTTCGGCGGGGCGCCCACATCTCATCANNNGTCAGGAGTGGGAGTTTACGTAGCTACCTCCTAAGGCTTTCGCCGGAGAAGCGGCTATGGACAGGTTAACGGTCGCTTTTGCTCACCCGTCCGCTAGGGCCGATTATTCGGGCCCTAGTAAACATGGGACCGAGCTATCACCGAGAGAGCTCCCTACCAACACAAGGCAGGGCAGGGTCCTTGGGTTCCGGCGTTACTAAATAGATAAGGCCGGAAAGGCAGGCTATGGTTAGCGACCTCGCCCCTAGGGGTCTTGGCCTGATAGCGGTGAACACTCCCGCGGCTGCTCGGCTTTCTGGCATTCGGCCCCCCTGTAAAACAGTACTGCCATGATCGCATTGTAGGCGTATTCCCGGGCTGTCCCGAAGTGACAGGCTAGATATCGCAGGGCATAGCGCCGCATGTACATTCAGCCACCCTCCTAGTGACAGGCTTGCAAACTAGCTCGCCTGCCTACTATAGCGTAAGGCTCGCGGGTCATATTAACACTGTACCGATCAAGCTTTCATCACTCAGGTAACCACATGTGAGACGTGTATGTGGAGTCGAGCACTTTGAACTTGCACTACCAAATTAGGCGCCATCTTAGCGGGTTGTGCTAGGGTATCCGAGCGCGCTCGCCGTGCCCCGACCAGCCGCTCCTATGAATCGCTGTCGCCCGTATCCGCTGAGGGATGGGCAACCCCCAGAGGATGCCATGCACCCGAAGACTCAACCCGATACACACGAGCCGGCGGGGCACCGCCGTGCGACACTCAATATGCCTCCTGCGCGCGGCCGAGCTCCGCCCATCAGTTGGTCCTCCTCGAAGTCAAGAGGATGCTTGGTTCACGTCGCACCTACTGTGTGCATTATGCTTTCGATGGGCTTTGGGGAACCTGCGCTAACCCTGGCCGCCCTAAATATCGGCCGTGCTTTCACTAGGGTACCCGCACCTTCCCGTAGCCCGGCATTGCGAAGCCAAACCGCGGAAGCAGGTCACCGTGGACTCTGACTGCAAATCCCAGGAGGTCCGTTACACCCAGCGCCAGAGGTCCGTCACCGCCTTCAATTTAAAAGTCATTTGTTTACAAACATATTGCGCCTGAGCCAGTAACCGCGGTGACGCAACGACAAACTTCGATAATGAACTACCATATGGCCGAATGGGTGGCACTTGTAGGTTGTATTCATACGTGTAAACAATCCCGCTTATCTTGGCGGACTCTTACTAAACATCTCGATGAAACGCATAATCGCGGTTGTTGTAGTCTCCTGGCAGAGTTGGGGTGTGAACATCCCTGGGCATTCGCGCACGGAGATAACCACCTGCCTACTCGACGGATTTTCCCTGCGCAACTCGTGTCGGCCCACCTAGGGGGTTATTTCCCCGCCCCGGAGTCCCCCCGCGACGCTTTTGTATACCCATAATCGCGTCCGTCGCGCTGAGCTAAGGCGCGATTAGCGTTTCTCCTGAGCGCCGGCGGGTTGTGAATGGTGGGCGTCCCTACTATATGTTCTGACCCGCACGCAAATAGACGTATGGCGTATAGTGGCTTCATCAGTGCCAACAGTCACTCCAGTCTGAATGTAGCTGTAGATCAGGAAGTGGCTCAGATCCGCTGTCTGTACGGTTGCAGACATCGCAATTCGTATGGGAAATACGATCAGGCCGCTGACAGACTACTCTCAGGACCGCTCACCTGTTGCGGTCATTCCGAGCCCGCTAGCCACAGAGTAACATGCGGCGCAAGGATGGTGACAAGGGACCTATTAGCCCAGGCGCCCCAATCTATGTTACTACCCGTGTTTTCTCCGTGAATATCCGGTGTTTGGGGTATCAAGGCTTCAGGACTCTGAGGCGTGTAGTCAGAACATCCCGATATTATTTTAGCATGCCTGGAGGACGTTCCGGCATAATCGTCTTCATGGCTGACGCGCTCGCTTGGGTACGTCTCCTTCTAAAAGAAACGAGCAATTGCCGTTGCTCCCGCTATTAGGCCCCGAGGCGCCTTGAGGATCCCCATTGATGTGCTCGACACGCCTTGTTCGTTGGTAGTACCTCCGACTCGTACTTGAGAAGCCCGATTTGTGTTTCCAATGTGCGTTGCAGAGTTGGCTCCATACATCCCTATATCGCCCAAGGCCTCTGGACGTTAGACCCCCTGAGCGCGCAACGGGTCAGGTAGGCTTCGGCACGTTACTCGCCACATTCAAAAATTTCTCGCCACTAGTTCAGCTGGAACGCTTAACAATGCGTCTCCACAGGTTAAAGGGGCAGCCAGAGTCGACTCAGTCCTTGAAATATGGATTGTAACGTTCAGCTTCGTTAGCGAAAGTAATTGGCGGACGTTCCGCCACACGTTGATTCTAGACGCCTATCATCGGTCACCTTAATGAACAGACGCCTCGCGAGACTTGCGGGTCAGCCTAGGAAGAGCTAGGAAGGCTTGCCGCGAGCGCAAGATGGCCAACCAAATTGTATTGACAGCAGGTTGCTCGCGAACGTAACCCGTTAACAAAAGTCGCCACGGAACCATGCCCCGGGAGCCTCACAAGAGCGATTTCCTCACGCGGAGTGTAAGCTGGCGGGCGTAACGCTAGTGCCGGAAAATACGGGACTCGGGTGTATGATGTAATTTATTCCTGTGTGACTTGAACAGGTCTCAGCAGCAACTCGAATGCTGCTCTGCGAGGGGCCCTTTCGGGTAAACACTTAGTGACGAGGGAGTGGCCTTCACCCGTCGAAAAGGAGCTAGGCCCGCGTCGCGCCGGATGCTACAGGTAGTACTATCTGCGGGAACCATGTTAGCGTCCAGTCCGACTTGGGCCTGGGGTCACCATAATATCGGGGTTTTTAGTCTTTGTCGCAGCAGGGTGTGCGTAGGACGCCCAGTGTTTGTTCCCGACTTGTATGCGTTCCCATCATACGTTGCCACATGTAACACGTGCGACAAACGGCGACCTCGAAGCACCAGGTCTCTGGGTCCTAATAAGAGGTGAAGACATGGCCATCGAACCGACGATCATTAATAGCGTCAGGAAAGGGCTCTTAGCCGAGCTGAGGACTCCGCCCAGTGCGTCCACAAGGAAGTGCTAGCCTGATTCCGTACAGCAATGAGATTAGGGTGCCCATGAGGAAGGGGGAGTGTACACGCAGGGAAGCACCGGCGCAGTTATGTTGCGGATTAAGCGGAGTGCGTCATTGGGCCTAGCCACCGCCCGATGGATAAGTGACTTCCCTCGGAAACGCTCTGTATTAAAGGGTCCACGCAACGATTGAAGCAAGATACCAAGAATAAAAACTGCGCGTTGGGAGTAGCGGAATAGTCGGGCAGATATGCACGGTGTCATCGGTTCGCGCAAGATAATACAACGAGGTTTGCAAATTGGGCATCGGGATGGGAGTTTCTGTAACTACCCGCTAACTGCATGGGCTGGCTTAGAACTACCTGCTGCTTAGAGAACCCTTGCACACCAGGCCTGCTGATGTTACAGGCATTCGGGAGGGACTAGCGACATTACATTAGCGTTTAAAACAGGTTAGTCCCTACCAGCAGGAGAACCACACAGCTATGCTCGACCCCGCGCTCCCGCTTAAACGGTCAAGGCCGCCGCTTGGACCCCATCACTATTGTCTACATCGTCATACTTAGTTGTTACCGCCCAGGCGGCTCCACGGTTACGCTAGGTCAACACACCAATAGCTCGGGCAGTCCGTTAACATACTGTCGCGGGGACCATCCCCTGGAAGGAGGATTTAATCTAATCCCTTGTTCCCCCTGTTACGCTGGTACTAGAACAACCCAAGATGCTATCCTACGGCAACAAGTGCAAGGACTAGCTATAAGACAAAGACATTAGTCGCTGGTACACCGGTTCTCGATCGGAGATGGCGGGCGCCGGGGCGAATCCGAACGAGCGTATCCGCCTTCACATTCTTGTGGAGTTAGGTACCAAAGGCCGCCCCAATCTCTAAATACCGCGCTGCCCCGACTCAAGAGTCAGGAAACTATTCGTCCGGGATCCGTCAGTGTGCCGGCCCCACGAATGGCCATTTTAAGGGCAAGAGCAGACGCCGAGGTAGGTCTCACGCCGCCACCCGACGGATAGCCTGTAAGCGTAGTCCAGACCTTGGGCCTGAGCAAGCGCCTATGCAAGCATAAGGCGAACGACGAAGTCGGTTGTTATGGGGGACAGGCTATCTTTATTGATGGGACCGGAATGACGTCAATATTTCCGCACCAAGCCGCCCCTGCGTGGCTACGCGCACTGCTCTTGGGCGATGAGTAGTGGAGGCAAGTCGTCAGAGTTGCCTTAACATGAAACGGGACCTGAAGGAGTTGGCAATGTCATTAAGCCGTACCCCGCCGCGCGACCCAGGTTATCGAGGGTGTGTTCTGAGGTGATCACCCAGGGGCGTGAGAAAGCAGAGGTCAAAGGTTCAACGGCCGGAGTCTCAGTGAAAGAGGAGACAAATACTAGCAGTAGGTCTAATCGTGACGATGGCAATCATTCCACGCGGTATAGCAATGGGACTGCACCACCGGGTAAGGCGGCACGGGCTGACAGATGGTAAGAACTGGCGTCGCTTCCGAGCGTCCGTTCTGACAAAGGACCTTTCATATAACCCCCCTACAGCCTCCCAAGGTGACGCCTATAAAGTGGTAAATCCGACGAGATCCCGCTGTAATCCAACTCGACAACGAGGGTACTACTCACTGACTTGTGGTTTGCGGCAAGTCGTATAAAAGCAACGGTAAACGTGGCATGCTCTGCGTAAACGTCGTGTGACTGAGCGTCGGAGGGAGCTGCGGAGGCCGTGGAACCCAGAGGGCGTGTGTTGATAAACTAAGAAAAATCTGGTGTCATTTTGATGAGCTCACTTGTGAATGCGGGAGGTGGGGCATGCGGATGCGGCGACAACTGGGGCGTGGCTAGTCCAGGTGCTCGCGAAAACATAGGTCGACAGTCAACGAAACGCTACTGCCTATCATTAGTTAGACTTGGCTGCGGGGACAACGTTGGCCATAGGAACGGCGCATCCAATCTCACACGGAGGACTTTACAAGAAAAACAATTAGATGACTCCAGCCCTCAGTCCGCCCCACTAGAGCTGCAGCACGGACGATATGTGAGGTCCGGCGGGGGTGAATTCCGACCAGCGGCGCGTTGGAAGACATCGGGCTTGTGACGGGGTTCCCTGATTGATAAATCAATGCTGCAGGTAGATTCGTCGAGGTACCTTGGTCAAATTTTCAACGGGGCGTTTAAAGGAGATGGAGAGGCAGTGGTCGTCGTGAGGTGCACAAATATCAGCTGATTATCCCTACTGGCCAATCTAGCATCTCCACTCAATAGTAGTGAGCAAACTCTGTAGCTAATAAGTAACGATACGTGCCCAGACCGAGGAGCGGGGCGGGAAGCGCGCGAGTTGGGCACGCACGATCTGATGCCAATATAATCCATTGCCTGCTAAAAAGCTGTGACAGATACAAGGACCGTTATGGTGCTTGATAGTGGTGACAGGAATATCCTGGGCTAGCAGGCCGCTGTTTGGCATAGGAAAGACGTGGTTCCGGAAATACCGCATTTTGCAATCGGGGAGAACGAGTGATGGTCCCTCTCACAGCTGGGCGCTGCCATACTAGAGCGTAGTTCGGCGTGGCAGGGCTGGTCTAGCGTGGGTATCAATCTGTGGCCTCGTCAAGCGATCTGCCCTAGCAAAAGGAACGGCATGCGCAGGGTACCGAGGCCACTTGTTGCCACCGAATGGGTGCCGCGCACTTTCGTGCCGTTCGGTATCAGCTACCAGGCGCTTGGTGACCTATCGCCTGACGCGGTCGTTTCTGCGCCCTACTTCGTTCAAACTAAAGCCACGCCAAGCCAGCGGCGCGAGTTAGGATAAGGCTCTTTCAGCGACATTAGTCTGTTGGCCGCCTAACGTACGACGGTGCCCACTTTGAGTGTGGCAAGACAGGCTCTTTCGGTGCCGGTTATTTTCACCCATATGGGAGGCAACCGTAGCTGCAGCTTACTACAGCGTCGAACATAATCGACCCAAGGCAAGCAGGCTGAGCCGAATCAAGCCCTTCCATTTAGTAATAAGTTCTATACCGGTGAGACGGTTCCGTCCAGTACCCGTCAGCCGTCCCGGGTCGCGGTTTGTGCACGACTATAAGCGGCAACGAGGTAGAAGACGTGAACCCTGCAGACGGCGCCTACGCGCATATAGGAACGTCACGCTGCGTAAAGGCCAGCCTCCCCAGTCCACTTATTGGCGCGATTACCTTTTGGACTCACTTGCTAGCGATGTTCCACTGTATGACACTCCCAGGGGTTAGAGGTTGCCCCACGCCCAGTTGCACGGCGCCGTGAATATTCCTCGACCCCAACCCTGCGGATAAAGGCTAACCTGAGACAACTTGTTTTCGAAGCGGGGGCCGCGGTGTCTGTGAGACCAAGCACCAAGGAAGAGGTATCGGTCAAAATCGCGAGTTTTTCTGGACGCGGTGCCCCACAGATATTCCTCTGCGTCGCCCGCGGCAAGCACTTTACCGCCCAGAATTGCCCCCATGCCCCCGAACGTTAACTCCAGCAGTTCGCGTGGTAAAACCACAAAGCCCCTGGTTGACACGCGCGGCCCAACAGGTCTCGGCTGGCGATCGTTAGGATGAGAGGTTTGCATACCCCTCCGAGTGGTGAAGCGTTGCCGCCGGAAGGGGGCATGGAGCGAAGTTAGCATTCAGACCTAGGGCCGCTCGCCGTTATGCCGGTAATGTTAGTGAACGCGCCGGCATAGAGCGATTTAAGCTCTTCGCATCCGCTCTCGTGGGATAAATTTTAGAAGTGGCACTCAAGGGGCTTCTGCCCGCTGGCTAATTGAACCATAACTTCTCACTGCTCCCAGGCCGAGTGCCAAGCTTGACCGAGCCGGGAGGCGCATTTGCGCCTAGCTCCTGTCCTCTCGCAGGCCACTTCATCGTTGTAAATGCGACTTAGCGCCCGCGGGTGATGATACAACCGCGGGTCCAGAAACTCAGCCGCGATCAGCCACTGCGACGGGGGCGCGATGATAACTTCCCACGGACTTACCACGTCGCGCCCAGCGACACCTATGCCGCACCAACCGTAAGCCAGATATGCAATAGCCCCCTCCGTGAACTGGAGGGAGGCAAGTCAATACGAGGGGTCAACGCTAACCAAGCCTAACTAGGTTGCAGCTTCAGCACTGTATTTAACCGCTCCGGGTAGCCTTATTCCCATCCCTTCACACGACCCATGGGGCGGCTGCTCTAACTCGCCGTGTTCATTTGATAGTCCACAGACCCGAATATCGACTTTCCCCTTGCTAGCCGTCCCCTTTCTCTTTCCCGCTATTCACCTTCTGCAAAGATCTTGATCCGACCCCGGAGCCCAGCCTCCCAGGATCGTGACCCGACATCCTTTACCATAACCGAGGCATGATTGCGGCGTCTGCGACGACCCAGGCGGTAAAATTGGGACTTCCGCACTTCGTGGATTCTGATACGGACGGAGGTTTAAACTGGAACGGGGCTCAGGACCGGGTGAGGAATGGGTGGGCTTTGGACTCCCCAGACGATTGAAACGTAGGGTGCGGACGGCCGCACCGTGCCCTAGTCCCCGGCCCCTTACCGCCCACATCCTCCTAAAGGGTGGTTCCAGCAATCCCTAATCTTGAGAGCGTAAGCCCCGACTTCTTCGTTTTGCATCTGCGATTACCGCTGGGTGAAAAGATACGGAAGAGACATTGGGCCCATGAAATGGGGCACTCAGACCGGCGAGGAGTACATGAACGGCCGACCGAGCTTTCAGTCGCCAGATCGTCACTACATTGGAAATAATCACCGCCTTAAGGCCGTAAAGAGACCCACGATCCATTGTTGCATTTTCTCCCATAATGCACCCCCGTTTTCTGCCGGGCGACAACAAGCTATCAGGCATTCTTAACCGTATAACAAACAAGCCATCAAGAGGATACAAAATTCGGGCCCGTAAACATCACGCCGCCGATTGCGTCTCGTGCAAGCGGCGGACGGCTGGTTGCCTTCGACAGCCACGTTGCGATCGTTCTTTTTAAGATAGCCTCCGCGAGCTGGCATGACAGACGGTCGAGGTGTGGCAAGAGGTTGCCAACCAGATTCGACCCGTAATGCTTTAAAGGGCACCGGCTCGCCCATCTAGGGGGAGGGCCCACCAGAGTGGCGTGTATATAGCAGGCGACAAAATTCCGCGTGACCATGGCAAACTTAGATCTAAGTGTCGTGTTAATCCTTACTATTTTACCCCGTGCTAGTGAGGAGCTACCGCGTGTCCCAAAGAGCTGTCTTCATCCGATACGTGCGGCAGCGCAGACGCCGCATCGCGTCACGGACCGGAGGTGCAAAGTGCTCCCCTTGATGGAAGGTGCTCTTACCTTCAAGGGACGGCGATCAAAGCGATAGTGAGATCCCAGATTAGTATCTATGCTCGCGAGATCGAAGCCTCTCGGCCGACTGATCAGGGATAGTAGGTATTCGTATTCCGGGGAGAGTCTCAAGGGTGTCTGGTATGCCGTGTCGCTTAGGGACAACAACTGCTAGCGACGGTCTTCAGTACACAGCCGGCGTGGACGAGTCTCGAGATTAGCTGCGCTACGGATCGCGGCGCGTAGAAGTCGGCCGATATAGAGCTTAAAACGAGTGGAGAAACGACGGGCACGTCGCAGCCGTTTTTACTAGATGTAATATAGAGTAGGCATAGCGAGATCCTGCGTGCTCCGGGAGGCGAACGTATTTCTCGACTTCGCAGCGACTACCAAGCCATGGGGGAGCTCTCGATCCTGAGTTGACCGTTCGCAGAGATCTCAGGAAGTTAAAGGGGTTTAGGACCTGCACACATCGATTGGTGCCTGTGCCCTAGCAGGGGCCAAAGCAGGCACCGCAACAGCGGTATGTCACTTCGCCGGACTCCGCACGAGATCGTGGGAACCAACCCGTTGGATGCAATGTTGGGCCTCGTAGTGTGTACCGCTTACACCGCGCTGACCAGCGGGGTTTCACAAAGGTGAGAGCGGTCCTATTAGATCGTTGGGCTGCGTAACCGGAGGGTACCCTGAGCGGATCAGTCTTTTAGACGACAGCGGGGTAGTACACTCCCGCTCACCAACTCTCCGACTTGGGGGCGGCCACCGCCGTGCATCTTGGACAGGAAAGTGCGGCACGGGACCCATGGACCATGTGAAAGCGTCGACTCGAAAGATCCAAATTTAACGCCGTCCAAAGGCGCACCTTCTTGCTAAGTAGCTACGAAGGACCTTCGATACTGTTCTCCTTGGCCCGGCCGCCTGAAATACCGTGGTGCTGGCAAAATATGCTGAAGGCGCTTGCGCGCCGGAATGTGTTTTAACCCATGGGCCCTTAGCAGCAACTGTGCGGACCGTCACCCTCTGACCTCAAGCGGGAAAAGAGATATCAAATCGAGGCGTGACTAGAGTCATTGATGAGCTACCCCTCAGCCTCGACTACAGCGGAGAGGTGGTCCGACATCCTGACGCGGCCGCGTCATCATTCGGAATGGTGCGGGATCCTCGGCCGTTTTACACCACGGTTTTCACGAATTCTGGGTAGAGGGGCCACGCTAACGTCTCGTCGGAGTTCAGGTTTTTGCAACGACGCGAATAGTACGAACCGACTGGACGAGGGGCGGCCTCAACTAGAATTTGGTGGGGTGTCGGCATTAGAGCATCGCATAAGCACAGCGAAAAAGAACTGAACGAAGGGGGCAATTCTACTCAGACTAGGGTATACTCCTTGATAGTCCTAAAAATGGCATTGGCAACGGCGTCAACTGGGTTCTCTTACGCGATCGGCTCCCTTGGCGCGATTAACCTGGGTGGGACATTTAAAGCCGCTGAAACCCGGCATAAGCACAAGTACACCCTCGTTGCCCCGGAATTCGGTCGTCGCTTGTGAGATCTACGCAGAACGTAAGTGGGTAGCAACAATGTTTACGACAAGCACTCCTACTCCACCTCAACAACTGGGCCCTGTCCTCGTATTGTAGCTACTGACTATAAACCTTTGAGTAGATACTCGGCGATGGCTTAGATAATATGCGCTCGAAGGGAGTTGGAGCTCGCTATTGGTGATGATCCTGCCTGAAACTTCCTACGCGGCCAGGGAGAGTTCTGTGATGGCGCGCAGCCCTATCCGTCGACAAGAAGTCGTAAGAACTCGCGTCGGGTAGTTGGACTCGTCTCTGAAAGGTCCACTGCGGTTCTTGGTGCGAAGCGTCGGATCGAATAAGTAATGGGAGTGGGTGGTATCCCAAGTCCGGCCTACGGGGCGAACATCGAGAACGACAGGAACTACATTGCACTTTATCAACCACAGATGCTAAATCGGACGGTAACTCCCGTGTGGGGTTGGTGACCCTGGTTTCACAGTTTGAATACGGAGCGTGCGGATGTACCCGCCGCCTGCCAATTAGCACCGCTCAAAGTCTTAGGTGGCATAGTGACCAACACGCAGAGTCTCCGGGTACCGCGGCCTTCTGATCAGATTATTCGAGATTAACCCAAGTAAGGGCGCTCCCGTGAGTGTTAGCCCTAAACGTTCGGGTCATTACAAAGGGGCTAATTAAGCGGTGGGTGACTTGAGGCGATTCACCATTGGGTGCAGGGGCGGAGGGAAAAGGCTGGAGAGCGGCGCTGTCGGCGCGCCTAACGGTGTTCCTGATTGAACGCAGGGCAAGGCTAGACGGCTCGAATGTTAGGAGTGGGAGGGCCGATTAAACGTGCCGGCTACGATGCGAAATTGCGGCGGGGATTCGCACATTAAATACGTGAATACAGTCACAGCCGAATTAAGGATGGAGTAACCATACCGAGGTACCACGGCGCCACTGCTGGCGATTTTCGCTCATGGGGAAGCAACATCAACCTTAAATCACTGATAGGTAGGCCTTCCAATAGATTTCCACGCGAATGGGAGTCTGTGGTGACAATAAGCGACGACGACACGTTATTCTCGATGTGGGTAGGGAGACCAGGAGTACCCACGAACCGGTGATGCATAGGTACCCTTGTAATGAACTGACTCCAGCGCCCACAAAGCCCCGGCCAACGTGGGATCCATTGTCTGACGCTTCAAAGCCTCCCAGCGCCTCAGTCTTAGCCGTAACGCCACCCTGAATCACGAGCTATTCCACCAGGAATCCACCATACGAGAATCGGCCAGTCTAGCGGCAACGTATGTAAGAGTTACCCACGTCACTTGGATCAAGCACGGCGGACCTGATAACTTGGCCGCATTTGCATCGATCTCTGAGCCTGGCAGTAGCTTGGGGAACAAGTGCAGACTTCCTGCCCGCGTACGTTGTCTTCTAACGTTGGTTCGCCATTTAGAGGTGCCTGTAACCCGGATGCGCATATGGCCCTTCTTGAGGACACTCGTCTTAAGGGATGAGACTTTTTCAGTTCCCTAGTTCATTTAACCTAGCAATATTGGGGTGACCCGCTTGAGCGCCGGTGGGTGGACAAGCTCCGGATTTAACACGCCTGCCAGGCATGACGACTACGAGGTTTCAGGTTGTGTCGGAGCGTTGCAAGAACCGGTTCCTTCAATGGCGGCCCCTGCCGCGCGACGAATAGCTAATGCCTGGTACTCTTCTCTATAACTGCCGACGTCTAGAGCGGGGCACGATCGGCGTCTCGAGTTGCGCATCGTGGGAAGTGACGCATAACATACATAAATAGAGCGGTAAAAGGCTCGACGAAGCGAAGCAAACGTGACAGTCGGACGACCCTGCTGGGTACGCTGCCTCGTGTCGTTACGTGTGATACCACGCGACCTGTCGCTGTGTTCGCGCTAGATCCCACCCGCCAGTGGTGGGAATGCAGAAAACGGCTACCCCATCCTACCGCGATGGCGCCGAAGCGCTACAACCGACTTAGTGGCCAAACGGCCCGTACCAGTCAACACGTCACCAACACGAGAGCTCCTAAGTATGTCCGATTCTAAGCGAGAGTGTTTATCGCCGACATCGTAGACTATGAGGGCCGTAGTTTCTCTCTTCACTAGAAAGCGTCATAACAGGAGCGAATAACCGGTATGGAGCTTAGCCAAAGGTCAAGAAGTATAAATTAGCTGGCCTTTCCATCTACCGGGCGAGGATTATGGGAACCGTCACTATTATAAACTTGAAAAACGCATCCCTCAGGGGGGATTCCTATGGATTTACCAGACGTCCAGCTTCATCATGGAGTAGGCCCGCTTTTCATACCGCTCAGGAGCTTGATGTTTGCGAGATCATCACCACAGAAATCGCTTGACACGCAGGGTAAAGACGGGAGCGTCCTCAACCTGCAATGAGCGCCCACTGTTAGGTATGGTCGCAAGCTATTCGGCACGAGGCGATCGAAACTGTGGAAGGACGTTCCAGGATGCGATCACGGCTCATGGCGGGACGTACTTGCTCGAGCCTGATTGTGAATTATCGCCTGTACGAGCCTCTTCTGATCCCAGTTCCTTCTTGTTCGCTTGAGGCGGTGTGTAGGGGGTCCGTGGAGGAGACGAGGGCTGAAGCCCGCCATGCATCGTGAATTGGACACAGAGCAAAAGTAGAGAGGTGAGCGCCAGAGTCAACCCAGACCGTTCGGCCGTCAGCGGTGAAGTTCTTGTAAGGGGTCACGGCCATGCGCAGGGTGGCGAGTTCGCCGGCACCAACCGGGCCGTCTGGAGGCCGTGGGTCCTAGGTATGTGTACTGGGCGGAAGGCGTGAGACTAGGTCGTCTTCATTATTGTTCGACGTATATTGAGGCCGGAGTAGTGTACAGTGTCCCCGCGCACCACCCACTGAATAGGTAAGATCGATGACAAACTTAACGTGGTGCATAGTTGGGTCTGACCCCATGCTTTGGGTAATCTGGGGACGCGACCGAAGCTGAGGCTCTGCACGACGATAGAGAGAAACGCCCACGATGAACCTCAGCAGGGGGGAGCGGAAGAGTGTGGTGGACCTACATAGCCCGAAGCCACCAGGTTTCAGGTCATTAAGATAGTGAGGCTGCTCCCAAGAGTATGCTCGTTGCCACGCCGACAGAAGGCAGGCTGTAGATCGACTTGACGTCCCATTTGGCCCGAGAGAAGCTGTAGAGAAATCATATCGGCTCAGGCTGGAAGTCGCACGACATAGTACTAACACCCCGAGCACGCAAAGGCTGAGAGTTACGTGTGACATTCCGCCAGGATGTCAGAAGACCGTACAGGAGGACAGTCGTGGCCGGATTGCGCTAGCCACAGCGTTCAGAGGGGGCGGTCCCCGAGAGAGTGACGAATCCGCGCCCCCCGCGTATCCCAACACGGGGGCACAATAGTCGGCCTTTAGCTGTGCTAAACCGCGTTCCTCACCGTGTCTTGACTTTACCCGTTCGGTTCATCCACGAGGGACGGTAACGGCGCATTTCGTCGGATTTCATGTCGCGTTAAAAGCGATCCAGCGTCTTCAAGCCCATCGAACCAGTACACCCCTACGCCGCTTTTAGCCCGCTAACGCAGTGAGCCACGTCTCATGGCGTTTTAAAATTGGTCGGGCTCTAGTCTACCCCCTCTCGAGAGGGATTCAGCGGCGCAGTAGAAGCCCAATACCAAGTAAGCTGTGACGGCAGCGGCGCAGACATTAGTTTTACTGAGACCGTCTGCTCCACCGCCCATTGCGAGACGCGAGAAGGACAGCAGGGCTACTGTTTCGGTTATGCTCACATGCGTTTCTAATTGCGCCGACCCTCTCGCACCATCTGCAGCAGGACTAAAGTAGTATTGAAACGTCGGTTGTAGCTCCTTTGCGTGGTGAACCGGCGGCGAACGCCACAATCGCAGTGACGTTGGTGTGACCAATATGCGGGGCCGGCTGGAGGCTTGACGCAGGTGTAGACGTCAAGTTGCTTTCCCCGCACACCCTCGAGCACAGGATTAGGCTTTGTCTATTTGAATCCGGCGCCCTCACGCGAAAGCCCCACGGAGCGCAAAGCGTAGTGCAACCGAGACAGTACAGACTATAGAGCGAAGTACAGCGCGGCCGGTTCTCGACTTTACCCGTGCAGTTCCCATTCGGGATCGCCCACTCTACTGCCCCCCGCGTTCCCGGTGACCTGAAAATATTAGACGGATCGAATACCCGCGTCGCATCCGCGTCTGCCATAGGGGTCTGACGATTGTGGACTCTAGAGGGCAATGGGCAAAGCCAGCTGTGTGTGCATTATCGTCTAGCCACGTCCGTCAGCTCGCTACTGGACGATTGCCCAGGCACGCGCGAGAGCTGACGGGGCGCTGGGGCGGACCCGTTGCAAGGAAGTCAGAAAGCTTCCCTAAACACCTAGTGCCGACTATCGCTTCACCTAGGCATCCGGCGCGGAACGAGTCACTCGCAACAACATTCGTTTGCTGCTTCGTCTCCGCGGACGTACGGCGCACGTACCCATCAATACTAGCTCCAATTAGGTCGTACTCGGACCGCTTAACGGAGCACTGGGGAACTGCCAAGTAGTCCCGATCTTGGTGTATGTCAACGGGCGGATGTGACGTGAAAAACAGACCGCAGTCAAGCCCCCAATTGTGGACAATCTGGAGACTCGATCCGTGGTATCAAGTCTACGAAAAGTTCGACCTGGCGGCCGCGCGGTGTCGGTGGCCGTCGGGAATAGTAACTATGCCGATGAAATTTAGAGCTAGCACGGAGCTGGTGGCTGTCCCTTTGCCCCTTACCGGGTTGATGTACGGGACTCGGTTCAAAGCTGGTCTTTGGTGGGCCATGGCTCCCCACTGAGAGCGTGGGAACTGCTGGTAATTTGGGTCAGGCGTATGGATGTCCCAATAATGTAAGGTAATGGATCACCGCCCAAACATAGGCCGTTCGTTGGTCTCCGCGTGCCATCTAGTGGTGCTCCATCGCCCACGACGGCCCTATAAAGAGACGTTATGATCAGTTCAACGCAATATTGCGAGACGAGANANAGNTGNANCGGTNGTNGTCCCACATGTCATTATCGGGCAGCAAACCTTGAAACCGGCTTTGTCGTTCCTCCGATGCCCCAAGGTGCGTGCAGAGCTACTCACGTCGATCGATCCGATTCAGATACGCAAATACCGCAGCAATTTCTGGTGCGGATAGGCCGGGTAAGGCGGCGATATGATACCAAGATTCATGCCTGATTGTGAAGAGGAATCAGGCTGTGAGGTTGAGACGTTGTTTCGGGAACAGGACGAGTCCCTCTCGTATTAGGGATGGCAGGGCGAACCCGTACATTGGGTAGCCGGAGGTGGCTAACTCCGCAGGGCTTTTGTTCAGCCCCATGTGGCTTATTTATTTGCGTCGCGTAAATCGATTAACGGCTCGCGGGGTGTCGCTCGTCGCATACGCTTTCTCCGTCCACGTGGCTGCAGAATTTGCGATCTCGACCGATCACACACCGGTAAGCTCACCTGCACACCTATGGTCCGGAACACCTCAGCGAATACGCCACCTCGCTTGCCCTCTCCGGTTGGCGTCCTCCTGTGTCAGTGGGGATAGGGTGCCTAAGCGACCAGGACATAGTAGGCTCACCATTACGATTCCCGCATGAGCCTCTGACAGCGGCCGGGGTTCGGTCGGAATGATCAATGCCGCCCTATCGAGATGACTGAGGGGCGCGTACAGTCCGTACGGATTCGCGCATACGTGCNCCAACATTGGCTGGGTTTGCCAAGGGCAGCGAAGCCTCCGGAACATTTTGCGGTCTGTGCCGGTACCACACGAACTCGTTAGAGCTTGAAGGACAGCAGCCGGGCACAAAAAACGAATTTGATCCCCGCACGGCCTCGCCAAAACTTCTTCAGGCATGTGGAGGAGGTCCCCTGTAATTCGAAGCGACGTACCGTAGCCATGTCGCGCTGGTGTGTAGTGGCAAAACGCTAAATAGCGTCGCGACCGAACGAGTCTCCCACCAATCAGTGTACGACTCGTACGGGGCACACCTGAACCTCGGAAGGGCCTAGAGCCCATCTTCCACAGTCAAGAGCTAATGATGGGTATGGTGAACTTTGGTCTGAGACCGGCCAGGATCGCCCATCAAGGGCGGGTCAAACATGGCATCCACACGTGCCGTTTGTACGCCTCGAATCCTGCTGGAACAGCTCATGCATTAGATCCGTTAGGCCTTGCGCGCCACATTCAAGGGAATAGCAATCATGCAGTTTACCCCCGCCGGCCAACTGGGAAACAGCGGGGTTGTGAATGACCCCGACTCGAGACAGCAGCCGGGACGGCATCAGTGGGTCCCTGCTCCAACTGGGGCCGGTCCGCACTATTTACCCCCGTGTAAAGGCTACCGTAGGCATCGAGGTGACCTTGCCCCACCCCAGGTATGCTCGTATGTGATTCGTACGGGGGCCGCAAAGGTTAAGGAGAATGCCACCGGGATTGGAGCGTTAAGCCTTATACGCTCGTCACACCTTTGCAGTTGCGTCCTTAAGGCATTGTCCACTGGCTGACATCGGTGGTGTTTCCTCCGCTAATGGACAATGGTGTGAAGTGGTCGTCCTCCTATGTATGTGTTGCCTGAAGAAGCTGAATCCATGGGTCCTAAGGTGACTACACCAGAAGCGTGACCTAGGGCAGGCGGTATTTTGATCCCGGCAGCAGGGGGGAATGAGCCGTTGATATAGCGGTACAGGGAGCAGTGTCCAATAAATCCATATAGCGTTCTCCACCATACGCGGCATAAACCAACATTGGCCTAGGCTAATAGCTTTCTAGGAAGGTCGTGGCGCCAATCGATAAAGACCTTAATCAGAAGTGCCGTCCGCCGTGGTATTTAGGCTCAGGGGTCAGTGAGTGTTTCGTCAACTATCAGTCGTTCTGTCAACCCACGCGCCACCGTGGAGGGGATTTCATCTTAGGGGGAAACGACTTAAGTCACATGCAGAGGTTAGTCCGGCGGCATGGTGATGTACTAAACGAAGACAGATGAAGCCGCCAAACAGGCTGTAGAGTCTCCTTAGTCTCATTATACAAGATCGTAGCCGGCAGGAGGTGATAACTTGCCGTTCCAGAATTACTTAGTGGTCAACGGGTAGACATGCCTGAACAGCGCGTATGGATTGGTTCGCTATGGACCTTGAGAGAGAGAGAAAACGGGGTTGTAAGCCAGTAATGAGGGGGAGGGCAAACCGATATACACCGTTCCGAGGGTGGTTGTTAACAGCCACACTTCCGCTAGGCCTGCTCATATCTAGGCATCGTGTTTTACGGGCGCAGTTATAAATCGCCTTTCGGTCTGGAACTCGGGTCGTCCCCCTCCAACAACGAGCAAACCCGTGCCGATCGCTGACTTGGATAGACGCAAAAATCCGGGGTATAACTATGTACTTTATGGTCGGCCCACGAACAGCGCTTTGGAGGGGTCAACCCTTGCCAGCAGAGGCCGTCTACGCCAACACACAGCCAAGTAACATTGACTGTAAAGCAATCGCAACGGTTGTGCCAAGGGAGACCTCTACAGAGCCCGGGGTCACAGCGCAAAGACATTCGGCAAACGAGGAGCGCCTTGCGCCTGTAGATAGCCGGGTCTGGTATCTTCTGTGACAGCGGTATTGCATTCCGGGTTCGGGCTCCACCGCGCTCTAGGCTGGCGACGGCGTGGCGATGCGAAGAGTCCCAGCCAGACCCAGCGCTGCAGTTACCCGGTCCATTTGCCCCAGCTCAACCCGTATGCCCAAGTCCTCCGGTTGCCGGCAGATGACTCCGTGCAGTAGTGACCCGATGCTCGCCGCGAGGAGTTCTACGGCACGACTCGGACCTCTGCAGGTTATGGGCTCGACTCGCACTTCCTATCCGTTGTCCCTTCGGCCTGCCCGTCGTAGTCGGGCGGTGACGGAGGGTAGCCCACATGCCGGGACCACTTGACGTGCCACGGTGTGGTGGGCTCGCAAGCAGCGCAGTATGTACCGTCCTTATGAGTCTTCAGCTCCGACGATCGTGAGACGTATGCTGGTCGTCGGGCTTGGCCTAAGATTGTGCGGTTCGTGTACCCGATGATTGGGGCCGAACACTCGTGTAGCTCGATGACGTGAAGTGGTGGACGTGCCGGATGCTATGCCGAGGAGGAGATGTCACGCACCCGGGCACCCCTCTGAGGGACCGACCTAATAGCGTCGCTCGTCAGCTGGTGGGGATCTAGTGGCACTAAACTACGCAGTTGTGCTTTTCGTCCACCTCAGGCGAAAGCCCCTGCTTCCGCCTGGCTGAGCGATCGAACACTTGGTCTTAACGCGGATAAACCTGCCATCGGTTCGGGCCGTTCCTCAATACCTCCCCCCGACCCCCTCCGGCCGAATGCGGGGCGCGGTAACCGATCTCGGCGAACGGATCTAGCCTCCCACGGTTCCGTATGTAACAGGGCCAACCTATTAAATCAACGCCACGTTCGGCTCTTCTAAGCACGAGGCGACTGCGAAGCTTTTAGCAGGCCGCGGCATGTGTACCCGCCCCGCCATAGAAGCTCAGCGTTTTTATCACGCGAAACCCAGCTTTATATTATTTCAGGCCTGGTTCGGGGTGACATGACCGGGCCGTCCAGACCGTATCGTGTTCACCGCAGTTGCCACTCAGGTTCTGTGTAGTTTTAGGTAACACCCCCGCTGCGACTATACCCACGATCTGTCGTCCCGAGGTATTCTCGCAGCCATAGCGGGGCAAATGAGCACAAGTAGAAACTTAAGCGTTAGTTACCTCTCTCAGACAAGATCCTGCGCTTCAAAAAGCTCGTGATTGATCTCATACCCTCGCTCAGGAAACGAGAAGCATTATACGATTTTGACACGGGGCCGATTCATCACTCGCTGGGTTACTGGATAAAACAGTGGGACGTGGTTAATTCATCACGCCGCGGAGTGCTATCCCCGCTCCCCCCTGACACTTCACATCCTCCCATGCGGGTAGGCCGATCGATCAATTGATTTGGGTTAACGACTCCGGCGGCTAACATAGACGTGCACTCCCATAAACCGCCGGGGCAGTACCGCAACCACTCACAGGGAATATCGATTTTAGCACCAAGTAGTCCACCCCAGACGTCGCGGTGTGCTTACGCGAAGTACACGAACGCCAAATCTGCAATGGCGCAGTGAAATACCAGTGTAGGGGTTCGACATCGTGGTCGCCTTCAGAAGCCTTTTTCAACCAAATGACCGTAGGGGGGTTCCAGTTTTAAGGTCTACCTTATGACGCTGTTGTAATACTTGGGCCCTTGGCTTGTCTTGCGGCCTCCGGAACAAACCTGAAACTGGTAATCGCAGTCCCTCGTAGGAGCCGAATGGGTGGCGTGATTTCTGTTCGTGCATTTTTGTCGCATGTCGCTGAGGGGCTATCTGGGTTCGGGCTGGTCAACGGCCCCATACCTCGACCATACCGTAGTTGACCGCCCCACCATGGGATCCTTCCCCTCGCGCCAGTGGGAGTCCTCAGCTGGCGTACCATTACAACTCTCGTGATAGTTATTACTGTAGCAGAAGTGCAGAATGAAGCTCAAACATGGGGACACTCAGGGCCGGTGCTCATGCCGCCGTACCACCCGCGTGCACTTCACCCGAAAGGGACGCCCGTTTGAGAAACCCATGGCCACAGAGACTGTTATCATGCTAAAATCTGATTAACCGCCCTAAACAGCGCCCGGGAGTGTGTATCTGGCCTTAGTTAAGGCCCCGGCGGGTTGTGATGGGTTACGTACCTCGTTTGGCTAGGGGTTCTGGTATAGCGGTCCCTCCTGGGGCTCCAATGGTCGTTACCTTGGGGTTCTCCGGAGTTGAGACGAAGTCCGTCACGGCAGTGCCAGGGCTGGTCGAGACGCGGCTTAATGGCCCCGAGTGCAACCGCAGGTTTAGAGATCTCGTACCCGATAGCTCCCCTGGGGCGCGCTTCTAGTGAGATGTTGCCGTCGACTGAACTGGCGCCATCACCCTTCGGCGAATCAACATTTATCCTTGATTCGATTCTAATGTCTGGGCACCTCGTCGTCCATCGTGAGTCATGTAGCGGCCAACTTCTCGCACCACCCGCTTGACCGTGTGGCGAGAAATCGGACACTTATGGTTGCCCATTTTAGCGCTCCATACCATTGGGATTATCTGGTTGTCGGTCTTTCCTTCCCATACTTATATGGCGCAATTTCTTACACCGTCCGCGCAGCCGCCCCAGCCGACCTCCGGCGCGTGCGATGCCTATGCGTGAAACCTCTCAAGACCCTCGTGAGTTAGTTGAGGGGATCTCCGACAGAAACGCTTAAGTCGATAGAATCCTCAGAATTTCGCCCTTTCGGTCGACAATCGTCGCGCCCTCCCATCATTGGCCCCCGACAGGGCCTGGGGGTCCGCAATTCATGCTGCATACGAGCGCTTGGGATGACAAACACGGGTAGGCCCCAGATAAGAGTCACTCCTTTGGGCCCCCGTCTAGTTAGCATGGGGGCCTCACGTTCCCGGAGTAAGCAGACCGAAAGCGTAATTTCGTTAGGGTGACACTGCTTTAACGCAGGCGCCCCCCGTCCCATCCACCCTACAGATGAATAGGGCCCGGTGTCCTCCTCCCTTTATGCCGCGCATCCCTCCCAGCGCACCACCATCATCGTTTCTGCCCGCTGATGTACTCACACCAGTGAGGCGCCTCGAACAAGTGGGCTTGTCCGTTACAACCCAGTGGATCGCAATCCACACTGCTAACCCTTCATCTTCGTTCGCGGCCCTATGGAGCAGAGCTAGAGCATTTGTGCTACTTGGCCCCTACTGACAGAGGGTGTCCCGCCGTACTTGCGTTTCCGACGATTATCTCATTTGCTCATTGAGCCAGCGCAACGCACCAGCACGAGATGCGATATCGCCCCCCGTACTTATGCAGCATTTTACTGATCTGCAAGAGGGTCTGCCCTGAGAATGGGGGTGCGGATCAAAGCTGTCTGAGTTAATATAGCCTTGGAAGACGGGGATAGTTCGTTGCTGGCCGGGTGAGAAGAGTGGATATCGTGCGGTTGGGAAATCCACATCCATTCGGCCACTAGCCCCCTGGCTCTGCCCGTGAAAGACCAAGGCAGCGACACGGCCGGGCCCTCCGATTGGTTGCGGCCAACACTACCCTCCGAGGGGGTTTCGTTGTCCACATCCGCCCCTCGCAAAGTGACTCCGGATGCGAATGGGCCGAGAGCTACTCTGCTCGCGCGGCACTCTCACGGGGGCAACAGACTTTCTACTGTCTGATGCGCCCAAATCGGAGCAACCGGCGGAGACACCGTTCGCCCGGGCAATGCTCTTATATCTTTACGTTTATTCAGAACTTACTCGCCGTTGGTGGCATGCTCGGTCGTAAACTCGGCTGCCCGATCACCACGTATCGCTACAGTTTGCCAGGATTATCCAGTACGTGAACCCAGCGACGAGGTATATACACCTGGATAGGGTAACTCTGGATGGGAGCCGAGTTTTGTCTCACCTTGGACTTCCTAAGCTCGAATATATATCTTGTTCGCCAATGTGTGTATACTTGCAGCCCACGACGTTGAACCTGTACCTGGTGGTGCCGATTAATCAAGAGAGCTCACGTAACCGATCGAGTGCGCGGGGGCCGGTAGATCGGTAGGCCGTGAACAGACTGGACGTGTCACGTCTACCCCTACTACTGTATATGTACGACAACCAGCGGATTACACCTGCGGGCACTGAGGAAGACGAGTCAGTAGCCACCTAGCACGGCTATTCAAACGGTGTATTTGGTTGCTGCTGCTTGTCGCACTACGACTAAGTCCGTAGTTGCTTAGAAAGGATTCTCGAATAGTGAACGGCGCGGCATTAAATGTGGTATATCGACGATTCCAAGGTATGCGCTGTATCTGGGGGTGTTTGGGAGATCTGGCGTATAGGGAGACCACGTTTGGAGTGAAGGTTCGCTACCTTCCGCCTGCGACGTGGGAGACGTCATAGCGAGCTGAACACTTTTAGAGCTGGGCGGTCCTTCCAGCTTCATCTTTGAGGTGGGACTTGAGGGGCAAGTTACGTTAGGGGCACCACTATCCTTGTGCCACGCGCGGGGACACTATCGCTACGCTTCTGCGATTGTCACTGCTGAGTGGCGCGTTATACTATCAACTCGCCAGTCGTTGATCACGCGGGTAACTCGCGATTTCTCACAAGCCCCGGTTATACATTAGGCTTCCCACTATGACGTATGGTTCAATACGCTGCCGCAGCGCCAGTTCGCGTAATGTAGCACTTCTATGTTTGCTAAGGGTTGGCAATATAGCCCTACTTTCTTTTACTGAGGTTTGATGTCGATGTCTCCTCGCCAACTGGACTAGACTGCCATGGGGGGGGAGAGCCTTGCGGTTGCACGCCTAAGCTGGGCAGGCGAATTTGGAGCCACCTGTCGTTTTCAAACGCGGCCGACCCCAGCTGTTCAATGGGCGAGCGTACGGCGCGAGGACTCCCGTACCGCCAAACGCACACGCTGACCCTCAGTCCTCTTCGACTTGCGTGGATCTTCCTCCCGAGTTTCTATTGACGCATAAACCATACAATCCATAGCTGATGTTAATTTAGACTCTCAGTCCACCCTTCAGTAAGGTTTCGGCGCCTTCGGTACTCTTATCTACCGGCTTTTACCCGTACCCGCTCCAGTTGACTTCGTCCGGTTTCTAGAAGGCTGCCGTTTGCAGCCGTACGATGCTATGTGTAGCTTCTCTGCTCTGTACGGGTAGGTGATCAGAACGAACCCTGGGGCCGAGTTCACCCGTTAAACGGGAAATCTTAAAGGTATCCACTGAGACGGCAAGTGTTATCCCTCTAGAAAGCCCCCATGGTTGTGATCTCGTCAGCAAGCAATGTCACCGTAGACCGGACGTCGTCAGTGTCCCAACAGCCGCTCGCGGGTAGAAGCTAAGTATTCGGAGACCAGAGCTGCAGGCCACATCCAGCCCTCCCCGCGCCAGGAACGGTCGTTCTGTTAACGAGGTCCGTTAGCGTGTCCCGCTGAGCAGGACTGACCGCGCCCGTAGGGGTCGGCCCCCAAAACCGAGCCGGATGAGTCGCGCAGCTATCCGTAGATGATCCGGCCCCATTTACAAATGCAATTGAGTACGACGATACCATAACATGTCCCCGACCTTTTAAAGGGGCCCTTTATCGCCATGTGCGTGGTTGTGCATAAGCTGTACTCACGGTTTATGTTTTAGCAGTACAAAGGACAATGGTTCTTCTGACTCTATCGAGTCGGCCCTGTGGTTGCGACGCCAAGATAGGTAGTCGCCGTGACTGTCGTGCATCTGCTGCCCATGGTCGGTAAGGGTAGCAGGTCAGCCAGACTTCCGGGAGTGGCCCCTTTAGCGGTGGACCCGGACCTACTATCGTTTCGCCGGTCCCATTCGTGTGTCCCCCACGATGCGTCCCGCTAGACCGTGAGGTCAGCGATGGGCCCATGCGCTCGAGGGTCGATCAAACTTCCTTCATGTCTAGGCCAAATCGCTTAGCACCTTCGATTTACTAGACGACAGGATGAAAAGGTACCAGAGCGACGTGCGGTACCGGTAGTCGATCTTGCCATTAGCTGGCCCCAGAGATCACACATACCCTGGCGCGCCTTCAAGCTGATCGTGGCCGTGGGACGCCGGCCTAACTCCGCATGTAGTGTGGAGCCACCTAGCAGATCGTGCAGGGTGCTTCCAACGACAGCTTTTGTCTTATTATGTGGGGGTGTTCTCATGATCTCCGGGTCCGACCCGTCAGGCAGTCGATTTCATCCGGTTCGAGCGGGATAAAAGCGACGGTGCCGTCTCATGCGACGGGCCTTTATTATATTTTTTGGTTACTCCTTCACTTACAGTTAACGACGCTAGAGTAGCACACTGTCTCTGTTCTGCATGTCGGTCCTGTGACGCGCAGTTCACCTTGTGCTAACAAGTGATTTGATTATGGACACGGCACGATGCCTAAATTAGCATACGCTACTACGTTGTTACGCGAATCCTTACGGTTTCCCGAGGGCTGCGGAACGGCGCGCAATTGACGTGCGTTCTATCGACCCGCCTCACGTTGTCATAAATGTCACGTGCGACCGTTTGGCTAGACACGCCAGGCTCCGAACCGACCCAATGGTCAACTAAAGAGGGCCGCCCAAAACAAGTTCTTCCTTTACTGGTTCACGGAGTGAGTTCGACAGTGCTATGACGGTGGACGGACGAGTTAAATTGTGGCGGTGCAAGGCAACTTACAGGTTACCCGCTACCGGTCTTCTCGCTGGAGAGGTAGTAGAATAAAGTGATGAGTAATCGAAGTCACATTCTAGGGCTGGCAAATTAGGCAAGGACGTGGGGGAGACGTCGCGTCGTGACGTTTACAGCGGGGACCCACGTGTCCGGGTAATGAATAGGGGGATGTGCACCGTAGAATGCCCCAGCCTAGGGCCGTAGAGGCGCGGGATGAAAAGAATCAGTGATGCCAACCTGCCCCCACAATATCTCTATCGCGTTGCCACGAGGACGGGACGCTGGTGTCGATCCATTTGTGGCCCGTGGGCCCACGGCTGACTAAATCGACGACTGGCCAGTCCTTTCACCGCAGGCCGTCAACGGGCGTGGCGGCCGTGTATAAGAGGTGTCCCATCTTCAAGACCTGCCCCGATTCCTAGATTCCCTACGCATACTCAAGCACGCACCAATTGGGGGGTTGGAGTAGCGTAACGGGGTTTCGAATCCCGGTGGACGTATGTGGGTCAATGAGGCCCATCACCGCAGAGCAGGAATGGGGGGCTCGCGCTGGATACAGACGCCCTAAAGGGGCGGTGGAGAAAACACGGGCGGGACAATGGCAGCTAAATCATAAAGCCTGGGCAACGCTGCACTCCCCTCCAGGGTGCCATCTTCGGATGAGCTACACAGCTCCCCCCAGTGGTAAGTTGCCATATAGTAGTATCATTTCAGCTCCGCCGGTTGGCCTCTTATGGCTACAAGGAAGGACGGCCAGCAGAAAGGGCTTCCACGCCGCAACCACGGCCCCGACCAATTCGTTTGGCACTTTTACCAACTACAGTCTATTGTTGTGCCCCGATTCGCGAATTTACAACGTTCGGTCTATCCTGGACTCACTCTAGGTTCCGCAGTGTTGCTCCCTTGTATGCTCGTGTTCCAACCAACTGACTGTCTTGAGGTGGAGTAGGGGACTGCGTGGCCGGCTATTCGTTTTAGTTTCCTCGGAACTCTCAGAAAGCTTACACATGCAGTTTCCCCGCGTAGTACAAAGTGAACCTGCGTGCGTGGAAAGGGATCCCCGTTTAGTCATTCGTGTGCATAGTTGAATCGCGAGCTTCAGGTTCTTCACCTAGTGCGCCCGTGCACTCGTGTGTGTGCGCGGGGCTGGCTTTTCGGAAATGCTCGCCTAGAACGCGTTCCTTCCAACCCATTATTCGCATCGCGCAATTACCCATGTCCCACCCGGTTCTCGGCCACGTGTCCCACTTGTACCACACCGATACGTTGTGATTAGGCTAGGCCCTATCTAAAAAAAGTATCTATAACAGATCATTGTGCATAGCCGACGTCTGTGAGACTGACGGGCAGTCGACCCGTATGGGGAGTAAAAAACATCTACCGTAGCATAGTGATCAGGAGAGCGATTTTAGGCCCTAACGGATTAGCAGGGTGGTGAATCGCTCGTATCCTATCTCAGTGGTTACGGTACTTCGTACGCGGTCCGTTTCCGGCCTGTGGGCGGACAAAACTGGTCTGTTTACCAAGCCTGCGGCCCGGTTTCATCATCATACCTTGTATGAGCACCCACAGGTAGTGCCCCTTTGAGTCGCCTGTCACTTACCCTCTCTGTTGATAAGCCCGTGGTTCTAGAAAGGCTCGCGCACTGTCACTATTAGGGGTGGACCTTGAGGCTACAACAGCGCAGGAGGGGATGACTGATGCGCGAAAACCAGTATTTCTATCCCTGAAAGAAGACTGGAGGGCCCACGAGCTGTCGAGTTAGCTTCCTCGTAACACACTACGCTCAGCCCCTTCACCTTGACGAGCGGAGAGGATTCCACATACCCGGGGGAGGTCAGCACCTCGTTGCTTGCGTACGAGTGACCATTTGGGTTATCGCCTCCCCCTGAGGTCGTCGCCTCGGCCTTAGGATCAGGCCTTGTCGTGACCTATGGATTGAGTGAATTCTAGCTACTCGGATCGCACCACGCTTTCGAAAAGGTAGTGCCCACGAGACGGTAGGGTCCCTCCATGCTCGCGCTTGTCACCTGTTACCCGCTGTTGGCAATTTAACTCTGTTGGCGAACAATTGCATATTGAGGCTTCATGAGTCTCAAGGATACCTCGTTGCGAGCGCCCCCCGCGGGCGGCTGGGGTTGAACGGACAGGAATACAGTGCTGTACAGAGCGTGTTGTCGAACTCCTCACACACGGATATGCGCTCCTGCTGAGGCTTGATACTTGTCCACGTTGTGGCGACAGGCCCATATGGACGCCTGCAGTCCGCTGGAGTGCTACTTACCGCAGTCCGAGTGTGCTCACGCCCGATGCTGTCTTTTGGCAATGGCCGACGAGCATAAAGTCCAAGCTGATTAGCGACTAGGTAGTATCTATCTCTCATGTGCCCTACATGACCTTGTTTCTTGGAAGTAGTGAAGGGCCCCACGACGACTGGGGCGTCACGACGGGCAGGTGATTGTGGCTGCAGCCAGCAGATTAAGTAAGTCTAGGGGTTTGAAGAGGCACGCGGGGAGTAGTTAATCCGCGGCTTAGATTTTGCTCTGTACGTGTTACTTAGCTGACTTGTCCGCTGAGATCCCTGGGTGGGTTAGGACCACGTTGAGGCTAGCATACACCGCCCTAAGCGACGTCAATTTGCGAGCCCTCCCGCTGTAAACCATTTCCCGCGCGCGTGCGTCTTTCTTCTGTGGGGCGGCCTGCCCGGTGTTGTTTGTACTCGCCTTCATTCTCTGCCTGCAGATAGTGTGCCCCGGATCTCCTCACCCATATCTGCGCCGCAAACGTGTTTGATTGCGCCCCCCCGATCTGCGTGTTAGCTTACCCCCCGGCTTGCTGTTAGATTAAGCTTTTGGTGACGAGCACGTTCGTGCGACACTCTGTCGTGCGAAGATTGCGGGGGTGTGCCCACTGAAGTCTCTCGGCATGTGGGGTCCCCTTCGACGGTCGGTTGGTTCACTCTAACGCGAGGATGATTAAGATGCGAAGTAAGCTACAAGTTGCTCGTCGAAACACTAATGGTTGTGTTCCTCACATCACAACTTAACGCCTCTTTAGTTGCTAGGGCAAAAAAAGCCAAAAAGGCTCTCGTGAGCCAAAGATATGACTTTGGATACGCGGAGTGAATGCGCCTGGGTTTTTTCTCACTCGTGCAGTTGGACATCTTAACGTTTCGGCGTGTTCGCTTCGTACGGGATAGTACGTCCGCTGCAATCGCCCAGATCTCTGCCAATACTGTGTTCACGGGTCACGGTCAGGGGACCATATCTAGATCGACGGTGTCAACAATTAGACATATTGCTGGGCTAGCTACACGACGTTAGTAGCGAACATCTGACCAGTGTGTCTGATACTCCCTGTACAATGATAGGCAGTTCTGGGCGGTTCGTCGCGCGCGAGCCCGTGTGGTCCGTGATGGGCCCAGATTGCGTGTCCTGCCCGATAGCGCCATGTCATGTCGGGTCGCCAAAGTGATCGTTACAAGCCCTATATAATCCGCAGATGGGAGTGCCGTGACCTCCTGGTACTGTGGGCCAGGAATAGCTAGACACAGTTGCGACGGCATCTATCCTCCTGGCAATCAAAGAAAGGAAGAGAACCGGTGGCTGGTGCCTTGTGTAGTTCGAAATGGTAGGCATCCTTGCCAGGCTGGTAGAGAGCATCCGCAGCTGGCACCGGGCAAGCAATGGGGTTTGATAGTCAACAAGAGAGCGGAGCAAGCTGTTGTGTGGGAGCTGTGCCTTCCTAGAACGATTCTCCCGACGTCCATGCCTTTAGGGACGCTGTCGACCACTCGAGCCAGACTTGCTTCCTGTTCCCTTTTACGTACACCGGGGACCGCAATACCACAGACCGTGACGTGTAGGTGTCGCGTCAGATCCCTCACACTGGCCCATTGCTCCTTTTCGACCCTAATTCCCGTCTGCACATATAGCGTGAGTCCCAGTACTTGCAAAGGAAATTCCAACAAACCTTCTTCCTGCAGACCCAATACGCATCTGGGGGACTTGGGAGCGGTAGATCCCGGCCGTCGGATATACTTGCGATTAAACCCATTAGAATCGCGCACACTACGCCCCGGCTTTCTTACGTCACGCGCGTGCGTCGACCAACCGCGAGTTAAGTGAAATGGGTCCTTGACGTCTCTAGCACCGCAAAGGCCGAGACACTCGGGTTTTTCTAATGTTGGCCAACTTCCGAGTGGGCGGGTCGTTTTTACCAGGCGCCTCCAGTGTAGCTCCATTGAACCTCGTAACGCTACTAGGACCACATGGAACGCATTTGGCTGGCGGTGTTTTTCGTTGCGCCCCTCCACCTTTTGCCTGGGGGGGCCTTTTAACGCTCCGACCCCACAGGTAGCCCCTCGTACTTAAGGATGGCAGAGCTCGAGTTACCCATTCCGGAGATCAACACCCTATACGCCTAACAAACCAGGGCGGTGTGGAAAGCCCCCACGGGGCTGTTAAAAGTTAGTTTCGTTGTCTGATAGGCATTAATAGGGCTTGCCTCCCGCGTTTGCAGATGAGGTTAAGGTGTCCTTACAAGTCACGTCGACTTCCTTAAACCTCCTACGTGTTCTAATTTTTGCGGAACCCATGATTCCTTCGAGCGGGCACGATTTACAATACTTNCATTCGGGCTGGCGAGTGCTTGTCAGATGGCACGACTTCTCGATTTCCCTACTATGTGCTTTTTCAACAAACATCAGTCTTCCCATTACCACCTGATTCGGACCCGTTTTATACGCCCGGGTAGCTGCCACTCTCCGTTTGCGGAGATTTTCCCTCAGCCTTTGGAGTTTACCTACACGGCCTACCGGGCGGTGTTGGGGCCCCATCAAAGTGGCTAGGCCAACTCACCTGGCCATGTTAAGACCTTACTGGCTGCCTCGCATCTCAAACCCCTCAGTGGGTTTGACTCCGACAGATTGATTCCGGAGACCAGTACAAGGAGTTAAACATCGAGTGTCCGAGCCAAGGGAAGCCCTAGCGCGCCTAAGCGACGTCTTAGGTCTCATGAAAAGATGCTGCGCCCTAACACAGCTACGAGTTGTGTTCTGGTAGCTCGACACCACGTCGATTGGCTAGCCTCTCCAGCTATGCGAGAGTCATCGTGGAGCCGGTGGCGGCTAACTGATCATCCCGGGTTAATATAATATCCCGTGGGCAGCAGAGGGGCAATCCACCGTGGGGAATAGAATGAAGCGCACCCCAAGGCGATCGGGCCCTCTTAACGCGACTCAAAAGCTTCGACCTCAGGTCTTTGATCTTGGCCACAGAATTATTACTTCGCCGATTAACCTAAGGTAAACTAACGGAGTTGCTTCACACGATGATCATCTTACGCAGCCAGTTGACAGGAATACAATCACATATCATCAACTGAGCGGCTACTGGCCTTACGTTCCGGAATGGACGCCAAGGATCGCACGGCACTGACCGAAATACTGCTGAAAGTGGGTTACTCAGGCCGCAGTTTCGAGTTCTGTCCCGCCGAACGTGGTGCCCGTTCATAGTCCCCTTATGCTGACCGTAGACCCATTGTGACTACAAATATAGTGAGCTGAAGTCGGCCGGACTCCACAGTGGCACGATACTAGCAGGCTAAAGGTACGAATCTCTTGATAATTCGCTCCGGAGCCGAGACTAACTAGCCGCACACGTTGTTCAGCTTATTAAACGTAACGGCCGTTGTCGAGACGTAAAACAATTTGCTGTTAACGCTAGTCTCTTTTGGATCGATCTGTTTTTTGGTAACAAGCCCGTCGAGACGGCGGATTATAAGCGAACCTATGATAGCTATGATCCAGCAGACACACAACTGGTCATGAGACAACGAGTCGTCGCGTAAAAAAGGAGAGTTGTACTGTGCATAACAGGGAACGTTGTAGGCGCACTCGGCCCAAATCCTAGTTGCGCCTCCCTATTGGGCCGCACACGTCTGCAGCTGTATTCAAGCGCGGATCGGGAGGCTGCAGGGTCGCGGGTGCTCTATCTCACCGTCACTCCGCGCAACATTTGTATCTCGTTATACCAGGACGTCCCAGATCGTTTCTGCCGGCGTTAGACGGTTGGTGGGCCCACGGGGCGCAGCCGGCGTTCGTTGCGTACCCCAACGCCGTACTGTAGTCACTTAAATTGAGGAGGAGAACTTCACATAAGGCGCAGAATCCTAGATTCACCCGGCTTACTGCACTCGCTGCGACCACCGCATATTGGTCATTAGGTTGCCATGCTGACCCGCCATCCGGGGCTTCAAGTCAGGCCACAGAGGGCGCCGCGAGGCAGCGGCGTCTACGCCCGTCGCACCCTCCAGTTGTCCGTGAAACTCGTACCTCTTTCCCAATCCTCCTGATAGCTGGAGATTTACACAGTCACATTCAAGCCTTTATATTCCCTTGCGATCTGGTTAGAGCGCGTCTATCACCGTTGGTCCGAGCACACGCCCATGACGCCCTTGAGACGGGTGATACGGCGCGGTTCGTGCGCCTCGTATCCAACCACTAAACTAAAGTATTTTGTCCTCCTACGGGTCGGACAGGACCGCACCTCAGTGACCCGTATCCGGAGACTGTCGTTATTACTGTGTCGTCAAGAGCCCGCGAGACGTGGGGAATTGAGCCGTCTGCGTAAGTCTTTCGGCCCCCACGGCGGGGCCCGTCCGCATTACACAAACCCCACCATTTCCCGCTTCACGCTTCCCACCAGTGAGGGTCTGTTCCACCTAACTTAATCAAGTACTTCTGGCAAAAAGACAACACTGCGGTCCCGGTCATATGATGGGGTCCGAGAGCGCTATTATGTAGGAACCAGTCTCTGGCAGCACCGAAACCTCCGTGTTCCGGCGCATTCCACAGAAGAACGAGCCCAGGCGGTCGGCATGAGCGACATCACGTTCTGGGATCACCCATCGTAGAGGCCCCCTAGGCGTGATCGGAGCATTGTCTTCTCTGAATCCAAGCGGGCCGTGCCCCCCGCAGCGCCCCGATTGCAACCGCGATCTTTGCGGAGGGGACGGTCTTTGTCCGATCCCCGCACCCTACTGACCAGATCGCAATGGTTTGCCCCGGCTGCGCGAGTCGCCGAACCCTCGCGGTGCGGTCGTCGCCTCTTGTCCTTGCGGTTATTCCAGGCACCGCCCAGCCTTACCCTTAGAAGACAAGCCTTCGAGTTGACTCCGCGGCGTGTTAAATGCCGCGACGACAATCGACATCCTGACCCTGCACTCAGGCTCGGGCTCCGTCCATATAGTTCTCGTTTACGCTGTCGCGGCGTGCGGCAGTGTGTATCCAAGACCTTCGGTTACTAATCGCCACACAAATACCAGGTTCGTCCCTTTGCCCCTACCTTTGGTGACGGCACGGCGGCACGTAGCCTAACACGTTGTGGTAACACGCTGTAGAATAGTCGCGGGATGTAATAAACCGTTACCGTATTCGA
>16-1184A
GTCGATGTTGAGCCCGTTGGCTAATGCAAGCTCTACGTGGCAGCGCGTCCTTCGAGTCACACTGTCCTTCGGCGGGGCGCCCACATCTCATCATTGGTCAGGAGTGGGAGTTTACGTAGCTACCTCCTAAGGCTTTCGCCGGAGAAGCGGCTATGGACAGGTTAACGGTCGCTTTTGCTCACCCGTCCGCTAGGGCCGATTATTCGGGCCCTAGTAAACATGGGACCGAGCTATCACCGAGAGAGCTCCCTACCAACACAAGGCAGGGCAGGGTCCTTGGGTTCCGGCGTTACTAAATAGATAAGGCCGGAAAGGCAGGCTATGGTTAGCGACCTCGCCCCTAGGGGTCTTGGCCTGATAGCGGTGAACACTCCCGCGGCTGCTCGGCTTTCTGGCATTCGGCCCCCCTGTAAAACAGTACTGCCATGATCGCATTGTAGGCGTATTACCGGGCTGTCCCGAAGTGACAGGCTAGATATCGCAGGGCATAGCGCCGCATGTACATTCAGCCACCCTCCTAGTGACAGGCTTGCAAACTAGCTCGCCTGCCTATTCCACCTTAGTATCCACGCGTCATATTAACACTGTACCGATCAAGGTTTCATCACTCAGGTAACCACATGTGAGACGTGTATGTGGAGTCGAGCACTTTGAACTTGCACTACCAAATTAGGCGCCATCTTAGCGGCTTGTGCTAGGGTATCCGAGCGCGCTCGCCGTGCCCCGACCAGCCGCTCCTATGAATCGCTGTCGCCCGTATCCGCTGAGGGATGGGCAACCCCCAGAGGATGCCATGCACCCGAAGACTCAACCCGATACACACGAGCCGGCGGGGCACCGCCGTGCGACACTCAATATGCCTCCTGCGCGCGGCCGAGCTCCGCCCATCAGTTGGTCCTCCTCGAAGTCAAGAGGATGCTTGGTTCACGTCGCACCTACTGTGTGCATTATGCTTTCGATGGGCTTTGGGGAACCTGCGCTAACCCTGGCCGCCCTAAATATCGGCCGTGCTTTCACTAGGGTACCCGCACCTTCCCGTAGCCCGGCATTGCGAAGCCAAACCGCGGAAGCAGGTCACCGTGGACTCTGACTGCAAATCCCAGGAGGTCCGTTACACCCAGCGCCAGAGGTCCGTCACCGCCTTCAATTTAAAAGTCATTTGTTTACAAACATATTGCGCCTGAGCCAGTAACCGCGGTGACGCAACGACAAACTTCGATAATGAACTACCATATGGCCGAATGGGTGGCACTTGTAGGTTGCATTCATACGTGTACACAATCCCGCTTATCTTGGCGGACTCTTACTAAACATCTCGATGAAACGCATAATCGCGGTTGTTGTAGTACTTCGGCAGCTTCAATACGCAAACGCCCCTGGAGATATGCACATGGAGCTAATGGGATGCCTACTCGACGGATTTTCCCTGCGCAACTCGTGTCGGCCCACCTAGGGGGTTATTTCCCCGCCCCGGAGTCCCCCCGCGACGCTTTTGTATACCCATAATCGCGTCCGTCGCGCTGAGCTAAGGCGCGATTAGCGTTTCTCCTGAGCGCCGGCGGGTTGTGAATGGTGGGCGTCCCTACTATATGTTCTGACCCGCACGCAAATAGACGTATGGCGTATAGTGGCTTCATCAGTGCCAACAGTCACTCCAGTCTGAATGTAGCTGTAGATCAGGAAGTGGCTCAGATCCGCTGTCTGTACGGTTGCAGACATCGCAATTCGTATGGGAAATACGATCAGGCCGCTGACAGACTACTCTCAGGACCGCTCACCTGTTGCGGTCATTCCGGGCCCGCTAGCCACAGAGTAACATGCGGCGCAAGGATGGGGACAAGGGACCTATTAGCCCAGGCGCCCCAATCTATGTTACTACCCGTGTTTTCTCCGTGAATATCCGGTGTTTGGGGTATCAAGGCTTCAGGACTCTGAGGCGTGTAGTCAGAACATCCCGATATTATTTTAGCATGCCTGGAGGACCCTGCAATCCGGCGGGCTTCGTAGGCGCTGCGCTCGCTTGGGTACGTCTCCTTCTAAAAGAAACGAGCAATTGCCGTTGCTCCCGCTATTAGGCCCCGAGGCGCCTTGAGGATCCCCATTGATGTGCTCGACACGCCTTGTTCGTTGGTAGTACCTCCGACTCGTACTTGAGAAGCCCGATTTGTGTTTCCAATGTGCGTTGCAGAGTTGGCTCCATACATCCCTATATCGCCCAAGGCCTCTGGACGTTAGACCCCCTGAGCGCGCAACGGGTCAGGTAGGCTTCGGCACGTTACTCGCCACATTCAAAAATTTCTCGCCACTAGTTCAGCTGGAACGCTTAACAATGCGTCTCCACAGGTTAAAGGGGCAGCCAGAGTCGACTCAGTCCTTGAAATATGGATTGTAACGTTCAGCTTCGTTAGCGAAAGTAATTGGCGGACGTTCCGCCACACGTTGATTCTAGACGCCTATCATCGGTCACCTTAATAGGCGGAAGTATCGCGAGACTTGCGGGTCAGCCTAGGAAGAGCTAGGAAGGCTTGCCGCGAGCGCAAGATGGCCAACCAAATTGTANTGACAGCAGGGTGCTCGCGAACGTAACCCGTTAACAAAAGTCGCCACGGAACCATGCCCCGGGAGCCTCACAAGAGCGATTTCCTAGCATGAGGTGTAAGCGCATCGCCGTAACGCTAGTGTGAGGAGATACGGAGCCCGGTCGCGGCATGCCCTCCATCCACTCGTACCTTAGCCCACCTTCGATGATTGCCCGGGCACTGTCCTATAGACGAACACCCCGGGCAACTGTCTAGGGACGAGAGCGCCACATCTAGCCGTCGAAAAGGAGCTAGGCCCGCGTCGCGCCGGATGCTACAGGTAGTACTATCTGCGGGAACCATGTTAGCGTCCAGTCCGACTTGGGATTGGGGTCACCATAATATCGGGGTTTTTAGTCTTTGTCGCAGCAGGGTGTGCGTAGAAGCCCAGAGACCTATTCTTGACCTATATGCGTTCCCATCATACGTTGCCACATGTAACACGTGCGACAAACGGCGACCTCGAAGCACCAGGTCTCTGGGTCCTAATAAGAGGTGAAGACATGGCCATCGAACCGACGATCATTAATAGCGTCAGGAAAGGGCTCTTAGCCGAGCTGAGGACTCCGCCCAGTGCGTCCACAAGGAAGTGCTAGCCTGATTCCGTACAGCAATGAGATTAGACGGCCAGGGAGGAAGGGAGAGTGTACACGCAGGGAAGCACCGGCGCAGTTATGTTGCGGATTAAGCGGAGTGCGTCGCTGCCTTTAGCCACCGCCCGATGGATAAGTGACTTCCATGGAGGGTATTCCAGGTTGAAAACCCCAGGCCGCGATTGAAGCAAGATACCAGGAATGGGGATCACAAGTCGAAGGGAGCGGAATAGTCGGGCAGATATGCACGGTGTCATCGGTTCGCGCAAGATAATACAACGAGGTTTGCAAATTGGGCATCGGGCCAGAGTCCTCTAAAACTACCCGGTAACTGCAGGGGCTGGCTTAGAACTACCTGCTGCTTAGAGAACCCTTGCACACCAGGCCTGCTGATGTTACAGGCACTCGGGAGGGACTAGCGACATTACATTAGCGTTTAAAACAGGTTAGTCCCTACCAGCAGGAGAACCACACAGCTATGCTCGACCCCGCGCTCCCGCTTAAACGGTCAGGGCTGCCACCCACGTCCCATCACTATTGTCTACATCGTCATACTTAGTTGTTACCGCCCAGGCGGCTCCACGGTTACGCTAGGTCAACACACCAATAGCTCGGGCAGTCCGTTAACATACTGTCGCGGGGACCATCTCCTGGAAGGAGGATTTAATCTAATCCCTTGTTCCCCCTGTGACGCTGGTACTAGCATAACCCAAGATGCTATCCTACGGCAACAAGTGCAAGGACTGGCTATAAGACAAAGACATTAGTCGCTGGTACACCGGTTCTCGATCGGAGATGGCGGGCGCCGGGGCGAATCCGAACGAGCGTATCCGCCTTCACATTCTTGTGGAGTTAGGTACCAAAGGCCGCCCCAATCTCTAAATACCGCGCTGCCCCGACTCAAGAGTCAGGAAACTATTCGTCCGGGATCCGTCAGTGTGCCGGCCCCACGAATGGCCATTTTAAGGGCAAGAGCAGACGCCGAGGTAGGTCTCACGCCGCCACCCGACGGATAGCCTGTAAGCGTAGTCCATGTATGGAGATCGAGTAAGCGTTCGTTTGGTCATCAAATAGGCGACGAAGTCGGCCATTAGAAGAAACAGGCTATCTTTATTGATTTGACCGGAATGACGTCAATATTTCCGCACCAAGCCGCCCCTGCGTGGCTACGCGCACTGCTCTTGGGCGATGAGTAGTGGAGGCAAGTCGTCAGAGTTGCCTTAACATGAAACGGGACCTGAAGGAGTTGGCAATGTCATTAAGCCGTACCCCGCCGCGCGACCCAGGTTATCGAGGGTGTGTTCTGAGGTGATCACCCAGGGGCGTGAGAAAGCAGAGGTCAAAGGTTCAACGGCCGGAGTCTCAGTGAAAGAGGAGACAAATACTAGCAGTAGGTCTAATCGTGACGATGGCAATCATTCCACGCGGTATAGCAATGGGACTGCACCACCGGGTAAGGCGGCACGGGCTGACAGATGGTAAGAACTGGCGTCGCTTCCGAGCGTCCGTTCCGGCGGAAGATGTTTCACATAACCCCCCTACAGCCTCCCAAGGTGACGCCTATAAAGTGGTAAATCCGACGAGATCCCGCTGTAATCCAACTCGACAACGAGGGTACTACTCACTGACTTGTGGTTTGCGGCAAGTCGTATAAAAGCAACGGTACACGTGGCATGCTCTGCGTAAACGTCGTGTGACTGAGCGTCGGAGGGAGCTGCTGAGGCCGTGGAACACAGAGGGCGTGTGTTGATAAACTAAGAAAAATCTGGTGTCATTTTGATGAGCTCACTTGTGAATGCGGGAGGTGGGGCATGCGGATGCGGCGACAACTGGGGCGTGGCTAGTCCAGGTGCTCGCGAAAACATAGGTCGACAGTCAACGAAACGCTACTGCCTATCATTAGTTAGACTTGGCTGCGGGGACAACGTTGGCCATAGGAACGGCGCATCCAATCTCACACGGAGGACTTTACAAGAAAAACAATTAGATGACTCCAGCCCTCAGTCCGCCCCACTAGAGCTGCAGCACGGACGATATGTGAGGTCCGGCGGGGGTGAATTCCGACCAGCGGCGCGTTGGAAGACATCGGGCTTGTGACGGGGTTCCCTGATTGATAAATCAATGCTGCAGGTAGATTCGTCGAGGTACCTTGGTCAAATTTTCAACGGGGCGTTTAAAGGATATGGAGAGGCAGTGGTCGTCGTGAGGTGCACAAATATCAGCTGATTATCCCTACTGGCCAATCTAGCATCTCCACTTAATAGTAGTGAGCAAACTCTGTAGCTAATAAGTAACGATACTTGCCCAGACCGAGGAGCGGGGCGGGAAGCGCGCGAGTTGGGCACGCACGATCTGATGCCAAGATAATCCATTGCCTGCTAAAAAGCTGTGACAGATACAAGGACCGTTATGGTGCTTGATAGTGGTGACAGGAATATCCTGGGCTAGCAGGCCGCTGTTTGGCATAGGAAAGACGTGGTTCCGGAAATACCGCATTTTGCAATCGGGGAGAACGAGTGATGGTCCCTCTCACAGCTGGGCGCTGCCATACTAGAGCGTAGTTCGGCGTGGCAGGGCTGGTCTAGCGTGGGTATCAATCTGTGACCTCGTCATGCGATCTGCCCTAGCAAAAGGAACGGCATGCGCAGGGTACCGAGGCCACTTGTTGCCACCGAATGGGTGCCGCGCACTTTCGTGCCGTTCGGTATCAGCTACCAGGCGCTTGGTGACCTATCGCCTGACGCGGTCGTTTCTGCGCCCTACTTCGTTCAAACTAAAGCCACGCCAAGCCAGGCGGATGGGTTCCGCTAAGGTCCTTTAAGCGATGCGGGGTTGTTATTCGGTTGGCACAGAGTCGCAGTTACTCCGGGTACGGCGGGGGAGGCTTCTCGGATGTTTGCCATTTTCATATCCGCCCTGAGCGACTGCCGCTGCGGTTGATTGCGGTACAATGCGTAATCGACCCAAGGCAAGCAGGCTGAGCCGAATCAAGCCCTTTTGGTTAGTAATGGGTTCTATACCGGTGAGACGGTTCCGTCCAGTACCCGTCAGCCGTCCCGGGTCGCGGTTTGTGCACGACTATAAGCGGCAACGAGGTAGAAGACGTGAACCCTGCAGACGGCGCCTACGCGCATATAGGAACGTCACGCTGCGTAAAGGCCAGCCTCATCAGTCCACTTATTGGCGCGATTACCTTTTGGACTCACTTGCTAGCGATGTTCCACTGTATGACACTCCCAGGGGTTAGAGGTTGCCCCACGCCCAGTTGCACGGCGCCGTGAATATTCCTCAACCCCAACCCTGCGGATAAAGGCTAACCTGAGACAACTTGTTTTCGAAGCGGGGGCCGCGGTGTCTGTGAGACCAAGCACCAAGGAAGAGGGATCGGTCAAAATCGCGAGTTTTTCTGGACGCGGTGCCCCACAGATATTCCTCTGCGTCGCTCTCGGCGAGCACTTTACCGCCCAGAATTGCCCCCATGCCCCCGAACGTTAACTCCAGCAGTTCGCGTGGTAAAACCACAAAGCCCCTGGTTGACACGCGCGGCCCAACAGGTCTCGGCTGGCGATCGTTAGGATGAGAGGTTTGCATACCCCTCCGAGTGGTGAAGCGTTGCCGCCGGAAGGGGGCATGGAGCGAAGTTAGCATTCAGACCTAGGGCCGCTCGCCGTTATGCCGGTAATGTTAGTGAACGCGCCGGCATAGAGCGATTTAAGCTCTTCGCATCCGCTCTCGTGGGATAAATTTTAGAAGTGGCACTCAAGGGGCTTCTGCCCGCTGGCTAATTGAGGCATAACTCACCGCCGACGACGGCCTAGACCCCGGATGTAGTCGAGCCGGGAGGCGCATTTGCGCCTAGCTCCTGTCCTCTCGCAGGCCACTTCATCGTTGTACGCGGAACTTACCGCTCGCGGGTGATGATGGAATCGCGGGTCCAGAAACTCAGCCGCGATCAGCCACTGCGACGGGGGCGCGATGATAACTTCCCACGGGCTTACCACGTCGCGCCCAGCGACACCTATGCCGCACCAACCGTAAGCCAGATATGCAATAGCCCCCTCCGTGAACTGGAGGGAGGCAAGTCAATACGAGGGGTCAACGCTAACCAAGCCTAACTAGATTATAGTCCCGGCATCGCGCCCGACATCCTGCGGCGGCCTCATTCGGATCCCGTTCAAAGGCCCATGCAGCGGACACCTCGGTTGTTCGCGTTCATTTGATAGTCCACAGACCCGAATATCGACTTTCCCCTTGCTAGCCGTCCCCTTTCTCTTTCCCGCTATTCACCTTCTGCAAAGATCTTGATCCGAAGCCTAGATATGATTTCCCAGGATCGTGACCCGACATCCTTTACCATAACCGAGGCATGATTGCGGCGTCTGCGACGACCCAGGCGGTAAAATTGGGACTTCCGCACTTCGTGGATTCTGATAGGTACGGAGGTTTAAACTGGAACGGGGCTCAGGACCGGGTGAGGAATGGGTGGGCTTTGGACTCCCCAGACGATTGAAACGTAGGGTGCGGACGGCCGCACCGTGCCCTAGTCCCCGGCCCCTTACCGCCCACATCCTCCTAAAGGGTGGTTCCAGCAATCCCTAATCTTGAGAGCGTAAGCCCCGACTTCTTCGTTTTGCATCTGCGATTACCGCTGGGTGAAAAGATACGGAAGAGACATTGGGCCCATGAAATGGGGCACTCAGACCGGCGAGGAGTACATGAACGGCCGACCGAGCTTTCAGTCGCCAGATCGTCACTACATTGGAAATAATCACCGCCTTAAGGCCGTAAAGAGACCCACGATCCATTGTTGCATTTTCTCCCATAATGCACCCCCATTTTCTGCCGGGCGACAACAAGCTATCAGGCATTCTTAACCGTATAACAAACAAGCCATCAAGAGGATACAAAATTCGGGCCCATAAACATCACGCCGCCGATTGCGTCTCGTTCAAGCGGCGGACGGCTGGTTGCCTTCGACAGCCACGTTGCAGTCGTTCTTTTTAAGATAGCCTCCGCGAGCTGGCATGACAGACGGTCGGAGCATAGCAAGAGTTTGCCAACCAGATTCGACCCGTAATGCTTTAAAGGGCACCGGCTCGCCCATCTAGGGGGAGGGCCCACCAGAGTGGCGTGTATATAGCAGGCGACAAAATTCCGCGTGACCATGGCAAACTTAGATCTAAGTGTCGTGTTAATCCTTACTATTTTACCCCGTGCTAGTGGAAGATTCTTACACGTTCCCGAAAGTTCCACTGACCCGACACATGCTGCAGCGCAAACGCCGCATCGCATCACGCACCAGAGGTGCAGAATGCTCCCCTTGATGGAAGGTGCTCTTACCTTCAAGGGACGGCGATCAAAGCGATAGTGAGATCCCAGATTAGTATCTATGCTCGCGAGATCGAAGCCTCTCGGCCGACTGATCAGGGATAGTAGGTATTCGTATTCCGGGGAGAGTCTCAAGGGTGTCTGGTATGCCGTGTCGCTTAAGAACAACAACTGCTAGCGACGGTCTTCGGTACACAGCCGGCGTGGACGAGTTTCGAACTTAGTTGGGCTACGGATCGCGGCGCGTAGAAGTCGGCCGATATAGAGCTTAAAACGAGTGGAGAAACGACGGGCACGTCGCAGCCGTTTTTACTAGATGTAATATAGAGTAGGCATAGCGAGATCCTGCGTGCTCCGGGAGGCGAACGTATTTCTCGACTTCGCAGCGACTACCAAGCCATGGGGGAGCTCTCGATCCTGAGTTGACCGTTCGCAGAGATCTCAGGAAGTTAAAGGGGTTTAGGACCTGCACACATCGATTGGTGCCTGTGCCCTAGCAGGGGCCAAAGCAGGCACCGCAACAGCGGTATGTTCCCTGGTAAAACTCCGCACGAGATCGTGGGAACCAACCCGTTGGGTGCAATGTTGGGCCTCGTAGTGTGTACCGCTTACACCGCGCTGACCAGCGGGGTTTCACAAAGGTGAGAGCGGTCCTATTAGATGGTTGGGCTGCGTAACCGGAGGGTACCCTGAGCGGATCAGTCTTTTAGACGACAGCGGGGTAGTACACTCCCGCTCTCCAACTCTCCGACTTGGGGGCGGCCACCGCCGTGCATCTTGGACAGGAAAGTGCGGCACGGGACCCATGGACCATGTGAAAGCGTCGACTCGAAAGGCCCAAGTTTAACGCCGTTTGCAGGCGCACCTTCTTGCTAAGTAGCTACGAAGGACCTTCGATACTGTTCTCCTTGGCCCGGCCGCCTGAAATACCGTGGTGCTGGCAAAATATGCTGAAGGCGCTTGCGCGCCGGAATGTGTTTTAACCCATGGGCCCTTAGCAGCAACTGTGCGGACCGTCACCCTCTGACCTCAAGCGGGAAAAGAGATATCAAATCGAGGCGTGACTAGAGTCATTGATGAGCTACCCCTCAGCCTCGACTACAGCGGAGAGGTGGTCCGACATCCTGACGCGGCCGCGTCATCATTCGGAATGGTGCGGGATCCTCGCCCGTTTTACACCACGGTTTTCACGAATTCTGGGTAGAGGGGCCACGCTAACGTCTCGTCGGAGTTCAGGTTTTTGCAACGACGCGAATAGTACGAACCGACTGGACGAGGGGCGGCCTCAACTAGAATTTGGTGGGGTGTCGGCATTAGAGCATCGCATAAGCACAGCGAAAAAGAACTGAACGAAGGGGGCAATTCTACTCAGACTAGGGTATACTCCTTGATAGTCCTAAAAATGGCGTTGGCAACGGCGTCAACTGGGTTCTCTTACGCGATCGGCTCCCTTGGCGCGATTAACCTGGGTGGGACATTTAAAGCCGCTGAAACCCGGCATAAGCACAAGTACACCCTCGTTCCCCCGGAATTCGGTCGTCGCTTGTGAGATCTACGCAGAACGTATGGAGGCGACAACAATGCTCACGACGGTCACTCTTACTCCACCTCAACAACTGGGCCCTGTCCTCGTATTGTAACTACTGACTATAAACCTTTGAGTAGATACTCGGCGATGGCTTAGATAATATGCGCTCGAAGGGAGTTGGAGCTCGCTATTGGTGATGATCCTGCCTGAAACTTCCTACGCGGCCAAGGCAGGTTCTGTGATGGCGCGCAGCCCGACTCATCGACAAGAGGCCGCCAGGGTTCGCGCCGGGTAGTCGGGGTGGTCTCCAAGAGGCTCACTCTGATTCTTAACCTGGGGCATCGCACTAAACAGACAATGCAAGTGGGTGGTATCCCAAGTCCGGCCTACGGGGCGAACATCGAGAACGACAGGCACTACATTGCACTTTATCAACCACAGATGCTAAATCGGACGGTGGCCCGCACGTGGGGTTGGTAAACCCGTCCCGGCACCTCACGGACCAAGCGTGCGGATGTACCCGCCGCCTGCCAATTAGCACCGCTCAAAGTCTTAGGTGGCATAGTGACCAACACGCAGAGTCTCCGGGTACCGCGGCCTTCTGATCAGATTATTCGAGATTAACCCAAGTAAGGGCGCTCCCGTGAGTGTTAGCCCTAAACGTTCGGGTCATTACAAAGGGGCTAATTAAGCGGTGGGTGACTTGAGGCGATTCACCATTGGGTGCAGGGGCGGAGGGAAAAGGCTGGAGAGCGGCGCTGTCGGCGCGCCTAACGGTGTTCCTGATTGAACGCAGGGCAAGGCTAGACGGCTCGAATGTTAGGAGTGGGAGGGCCGATTAAACGTGCCGGCTACGATGCGAAATTGCGGCGGGGATTCGCACATTAAATACGTGAATACAGTCACAGCCGAATTAAGGATGGAGTAACCATACCGAGGTACCACGGCGCCACTGCTGGCGATTCCTATTCATGGGGAAGCAACATCAACCTTAAATCACTGATAGGTAGGCCTTCCAATAGATTTCCACGCGAATGGGAGTCTGTGGTGACAAGAGACAACCACGATGCCTTATTCCCGATGTGGGTAGGGAGACCAGGAGTACCCACGAACCGGTGATGCATAGGTGTTTTTACAGCAAACTGGGTCTGGCGTGCACAAAGCCCCGGCCAACGTGGGATCCATTGTCTGACGCTTCAAAGCCTCCCAGCGCCTCAGTCTTAGCCGTAACGCCACCCTGAATCACGAGCTATTCCACCAGGAATCCACCATACGAGAATCGGCCAGTCTAGCGGCAACGTATGTAAGAGTTACCCACGTCACTTGGATCAAGCACGGCGGACCTGATAACTTGGCCGCATTTGCATCGATCTCTGAGCCTGGCAGTAGCTTGGGGAACAAGTGCAGACTTCCTGCCCGCGTACGTTGTCTTCTAACGTTGGTTCGCCATTTAGAGGTGCCTGTAACCCGGATGCGCATATGGCCCTTCTTGAGGACACTCGTCTTAAGGGATGAGACTTTTTCAGTTCCCTAGTTCATTTAACCTAGCAATATTGGGGTGACCCGCTTGAGCGCCGGTGGGTGGACAAGCTCCGGATTTAACACGCCTGTTGGACCTGGAAGCTGCGAGGTTTCAGGTTGTGTCGGAGCGTTGCAAGAACCGGTTCCTTCAATGGCGGCCCCTGCCGCGCGACGAATAGCTAATGCCTGGTACTCTTCTCTATAACTGCCGACGTCTAGAGTGGTGTATGGCCGGCGGGCCCGGTAACGTCCGAAGGGAAGTGACGCATAACATACATAAATAGAGCGGTAAAAGGCTCGACGAAGCGAAGCAAACGTGACAGTCGGACGACCCTGCTGGGTACGCTGCCTCGTGTCGTTACGTGTGATACCATGCGATGTGCGCCCACCTTGGCAACGAGCCGTGATTGCCAGTGGTGGGAATGCAGAAAACGGCTACCCCATCCTACCGCGATGGCGCCGAAGCGCTATGAGGGGTCCAACTGCCAAACGGCCCGTACCAGTCAACACGTCACCAACAGCGGAATCTCCCGCCGGATCCGATTCTAAGCGAGAGTGTTTATCGCCGACATCGTAGACTATGAGGGCCGTAGTTTCTCTTTTCACTAGAAAGCGTCATAACAGGGGCGAATAACCGGTATGGAGCTTAGCCAAAAGGCAAGAAGTATAAATTAGCTGGCCTTTCCATCTACCGGGCGAGGATTATGGGAACCGTCACTATTATACACTTGAAAAACGCATCCCTCAGGGGGGATTCCTATGGATTTACCAGACGTCCAGCTTCATCATGGAGTAGGCCCGCTTTTCATACCGCTCAAGAGCTTGATGTTTGCGAGATCATCACCACAGAAATCGCTTGACACGCAGGGTAAAGACGGGAGCGTCCTCAACCTGCAATGAGCGCCCACTGTTAGGTATGGTCGCAAGCTATTCGGCACGAGGCGATCGAAACTGTGGAAGGACGTTCCAGGATGCGATCACGGCTCATGGCGGGACGTACTTGCTCGAGCCTGATTGTGAATTATCGCCTGTACGAGCCTCTTCTGATCCTGGCTGTCCTTTACCGGTTTAAAGCGACGGGTAGGGGGCCGCCAAGAAAGACGAGGGCTGAAGCCCGCCATGCATCGTGAATTGGACACAGAGCAAAAGTAGAGAGGTGAGCGCCAGAGTCAACCCAGACCGTTCGGCCGTCAGCGGTGAAGTTCTTGTAAGGGGTCACGGCCATGCGCAGGGTGGCGAGTTCGCCGGCACCAACCGGGCCGTCTGGAGGCCGTGGGTCCTAGGTATGTGTACTGGGCGGAGAGAGCAGCGTCGCATCATTGCTAGTACTATCTAGCGCAAACCCAGGCCGGAGTAGTGTACAGTGTCCCCGCGCACCACCCACTGAATAGGTAAGATCGATGACAAACTTAACGTGGTGCATAGTTGGGTCTGACCCCATGCTTTGGGTAATCTGGGGACGCGACCGAAGCTGAGGCTCTGCACGACGATAGAGAGAAACGCCCACGATGAACCTCAGCAGGGGGGAGCGGAAGAGTGTAGTGGACCTACATAGCCCGAAGCCACCAGGTTTCAGGTCATTAAGATAGTGAGGCTGCTCCCAAGAGTATGCTCGTTGCCACGCCGACAGGATACAGAGTATGGATTGACTTGACGTCCCATTTGGCCCGAGAGAAGCTGTAGAGAAATCATATCGGCTCAGGCTGGAAGTGGCACGACATAGTACTAACACCCCGAGCACGCAAAGGCTGAGAGTTACGCGTAATGCTTCATCTGGAGGCCAAAAGAATGGGCAGACAAGGGATCGCGATCGAGTCTTACCGTTCGCAGCGTTCGGGGGGGACAGCCTCCAGGGCGATGACGGATGCGCGCCCCCCGCGTATCCCAACGCGGGGGCATGGTAACTAACCTTTAGCTGTGCTAAACCGCGTTCCTCACCGTGTCTTGACTTTACCCGTCCGGTTCACTTACGGATAATAACAATGCCGCATCTGGCCGGATTTTACATTACGTTAAAAGCGATCCAATAGGCTCAAGTTCATCGAACCAGCATATGCCCTGATGCACCCCAGCCTGTAAGCGAAGTGAGTCACGCCCTATAAGACCCTAAGGCTTATCAGGTTGTGACCCACCCCCGCGTGAAGGGAGCTTAATAGAGTGACGCACGTATAATACGAGACGGGCTGCATAAATGGCTCCAAAGTAGGCGAGCCCGCTGAGACCGTCTGCTCCACCGCCCATTGCGAGACGCGAGAAGGACAGCAGGGCTACTGTTTCGGTTATGCTCACATGCGTTTCTAATTGCGCCGACCCTCTCGCACCATCTGCAGCAGGACTAAAGTAGTATTGAAACGTCGGTTGTAGCTCCTTTGCGTGGTGAACCGGCGGCGAACGCCACAATCGCAGTGACGTTGGTGTGACCAATATGCGGGGCCGGCTGGAGGCTTGACGCAGGTGTAGACGTCAAGTTGCTTTCCCCGCACACCCTCGAGCACAGGATTAGGCTTTGTCTATTTGAATCCGGCGCCCTCACGCGAAAGCCGTACGAGATGGAAAGGTTAACGTGGTGACCGGAGCGCAGACTATAAAGCGAAGTACAGCGCGGCCGGTTCTCGACTTTACCCGTGCATTTCCCATTCGGGATCGCCCACTCTACTGCCCCCCGCGTTCCCGGTGACCTGAAAATATTAGACGGATCGAATACCCGCCTCGCATCCGCGTCTGCCATAGGGGTCTGACGATTGTGGACTCTAGAGGGCAATGGGCAAAGCCAGCTGTGTGTGCATTATCGTCTAGCCACGTCCGTCAGCTCGCTACTGGACGATTGCCCAGGCACGCGCGAGAGCTGACGGGGCGCTGGGGCGGACCCGTTGCAAGGAAGTCAGAAAGCTTCCCTAAACACCTAGTGCCGACTATCGCTTCACCTAGGCATCCGGCGCGGAACGAGTCACTCGCAACAACATTCGTTTGCTGCTTCGTCTCCGCGGACGTACGGCGCACGTACCCATCAATACGAGCTCCAATTAGGTCGTACTCGGACCGCTTAACGGAGCACGGGGGAACTGCCAAGTAGTCCCGATCTTGGTGTATGTCAACGGGCGGATGTGACGTGAAAAACAGACCGCAGTCAAGCCCCCAATTGTGGACAATCTGGAGACTCGATCCGTGGTATCAAGTCTACGAAAAGTTCGACCTGGCGGCCGCGCGGTGTCGGTGGCCGTCGGGAATAGTAACTATGCAGATGAAATTTAGAGCTAGCACGGAGCTGGTGGCTGTCCCTTCGCCCCTTACCGGGTTGATGTACGGGACTCGGTTCAAAGCTGGTCTTTGCTGGGCCATGGCTCCCCACTGAGAGCGTGGGAACTGCTGGTAATTTGGGTCAGGCGTATGGATGTCCCAATAATGTAAGGTAATGGATCTCCGCCCAAACATAGGCCGTTCGTTGGTATCCGCGTGCCATCTAGTGGTGCTCCATCGCCCACGACGGCCCTATAAAGAGACGTTATGATCAGTTCAACGCAATATTGCGAGACGAGAAATAGCTGGATCGGTCGTAGTCCCACATGTCATTATCGAGCAGCAAACCTTGAAACCGGCTTTGTCGTTCCTCCGATGCCCCAAGGTGCGTGCAGAGCTACTAACGTCGATCGATCCGATTCAGATACGAAAATACCGCAGCAATTTCTGGTGCGCATAGGCCGGGTAAGGCGGCGATATGATACCAAGATTCATGCCTGATTGTGAAGAGGAATCAGGCTGTGAGGTTGAGACGTTGTTTCGGGAACAGGACGAGTCCCTCTCGTATTAGGGATGGACTAGCAGATTCGTATGGCTGTTATCCGGAGGTGGCTAACTCCGCAGGGCTTTTGTTCAGCCCCCTGTGGCTTATTGATTTGCGTCGCGTAAATCGATTAACGGCTCGCGGGGTGTCGCTCGTCGCATACGCTTTCTCCGTCCACGTGGCTGCAGAATTTGCGATCTCGACCGATCACACACCGGTAAGNTCACCTGCACACCTATGGTCCGGAACACCTCAGCGAATACGCCACCTCGCTTGCCCTCTCCGGTTGGCGTCCTCCTGTGTCAGTGGGGATAGGGTGCCTAAGCGACCAGGACATAGTAGGCTCACCATTACGATTCCCGCATGAGCCTCTGACAGCGGCCGGGGTTCGGTCGGAATGATCAATGCCGCCCTATCGAGATGACTGAGGGGCGCGTACAGTCCGTACGGATTCGCGCATACGTGCACCAACATTGGCTGGGTTTGCCAAGGGCAGCGAAGCCTCCGGAACATTTTGCGGTCTGTGCCGGTACCACACGAACTCGTTAGAGCTTGAAGGACAGCAGCCGGGCACAAAAAACGAATTTGATCCCCGCACGGCCTCGCCAAAACTTCTTCAGGCATGTGGAGGAGGTCCCCTGTAATTCGAAGCGACGTACCGTAGCCATGTCGCGCTGGTGTGTAGTGGCAAAACGCTAAATAGCGTCGCGACCGAACGAGTCTCCCACCAATCAGTGTACGACTCGTACGGGGCACACCTGAACCTCGGAAGGGCCTAGAGCCCATCTTCCACAGTCAAGAGCTAATGATGGGTATGGTGAACTTTGGTCTGAGACCGGCCAGGATCGCCCATCAAGAGCGGGTCAAACATGGCATCCACACGTGCCGTTTGTACGCCTCGAATCCTGCTGGAACAGCTCATGCATTAGATCCGTTAGGCCTTGCGCGCCACATTCAAGGGAATAGCAATCATGCAGTTTACCCCCGCCGGCCAACTGGGAAACAGCGGGGTTGTGAATGACCCCGACTCGAGACAGCAGCCGGGACGGCATCAGTGGGTCCCTGCTCCAACTGGGGCCGGTCCGCACTATTTACCCCCGTGTAAAGGCTACCGTAGGCATCGAGGTGACCTTGCCCCACCCCAGGTATGCTCGTATGTGATTCGTACGGGGGCCGCAAACGTTAAGGAGAATGCCACCGGGATTGGAGCGTTAAGCCTTATACGCTCGTCACACCTTTGCAGTTGCGTCCTTAAGGCATTGTCCACTGGCTGACATCGGTGGTGTTTCCTCCGCTAATGGACAATGGTGTGAAGTGGTCGTCCTCCTATGTATGTGTTGCCTGAAGAAGCTGAATCCATGGGTCCTAAGGTGACTACACCAGAAGCGTGACCTAGGGCAGGCGGTATTTTGATCCCGGCAGCAGGGGGGAATGAGCCGTTGATATAGCGGTACAGGGAGCAGTGTCCAATAAATCCATATAGCGTTCTCCACCATACGCGGCATAAACCAACATTGGCCTAGGCTAATAGCTTTCTAGGAAGGTCGTGGCGCCAATCGATAAAGACCTTAATCAGAAGTGCCGTCCGCCGTGGTATTTAGGCTCAGGGGTCAGTGAGTGTTTCGTCAACTATCAGTCGTTCTGTCAACCCACGCGCCACCGTGGAGGGGATTTCATCTTAGGGGGAAACGACTTAAGTCACATGCAGAGGTTAGTCCGGCGGCATGGTGATGTACTAAACGAAGACAGATGAAGCCGCCAAACAGGCTGTAGAGTCTCCTTAGTCTCATTATACGAGATCGTAGCCGGCAGGAGGTGATAACTTGCCGTTCCAGAATTACTTAGTGGTCAACGGGTAGACATGCCTGAACAGCGCGTATGGATTGGTTCGCTATGGACCTTGAGAGAGAGAGAAAACGGGGTTGTAAGCCAGTAATGAGGGGGAGGGCAAACCGATATACACCGTTCCGAGGGTGGTTGTTAACAGCCACACTTCCGCTAGGCCTGCTCATATCTAGGCATCGTGTTTTACGGGCGCAGTTATAAATCGCCTTTTAGTCGGAGCCTCGGGTCGTCCCCCTCCAACAACGAGCAAACCCGTGCCGATCGCTGACTTGGATAGACGCAAAAATCCGGGGTATAACTATGTACTTTATGGTCGGCCCACGAACAGCGCTTTGGAGGGGTCAAGTCCTCTCAGCAAAACCCGTCTACGCCAGTGCGCGATGAAGTAACATTGACTGTAAAGCAATCGCAACGGTTGTGCCAAGGGAGACCTCTACAGAGATTGTAGCTGTGCTGTGAAGGAATTCGGCAAACGAGGAGCGCCTTGCGCCTGTAGATAGCCAGGTCTGGTATCTTCTGTGACAGCGGTATTGCATTCCGGGTTCGGGCTCCACCGCGCTCTAGGCTGGCGACGGCGTGGCGATGCGAAGAGTCCCAGCCAGACCCAGCGCTGCAGTTACCCGGTCCCTTTGCCCCAGCTCAACCCGTATGCCCAAGTCCTCCGGTTGCCGGCAGATGACTCCGTGCAGTAGCGACCCGATGCTCGCCGCGGCCAATCCTACGGCACGACTCGGACCTCTGCAGGTTATGGGCTCGACTCGCACTTCCTATCCGTTGTCCCTTCGGCCTGCCCGTCGTAGTCGGGCGGTGACGGAGGGTAGCCCACATGCCGGGACCACTTGACGTGCCACGGTGTGGTGGGCTCGCAAGCAGCGCAGTATGTACCGTCCTTATGGTTCGCCGGCTCCGACGATCGTGAGACGTATGCTGGTCGTCGGGCTTGGCCTAAGATTGTGCGGTTCGTGTACCCGATGATTGGGGCCGAACACTCGTGTAGCTCGATGACGTGAAGTGGTGGACGTGCCGGATGCTATGCCGAGGAGGAGATGTCACGCACCCGGGCATCCCTCTGAGGGACCGACCTAATAGCGTCGCTCGTCAGCTGGTGGGGATCTAGTGGCACTAAACTACGCAGTTGTGCTTTTCGTCCACCTCAGGCGAAAGCCCCTGCTTCCGCCTGGCCAAGCGATCGAACACTTGGTCTTAACGCGGATAAACCTGCCATCGGTTCGGGCCGTTCCTCAATACCTCCCCCCGACCCCCTCCGGCCGAATGCGGGGCGCGGTAACCAACGTGGACGAACGGATCTAGCCTCCCACGGTTCCGTATGTAACAACAACGAGTCATTAAATCAACGCCACGTTCGGCTCTTCTAAGCACGAGGCGACTGCGAAGCTTTTAGCAGGCCGCGGCATGTGTACCCGCCCCGCCATAGAAGCTCAGCGTTTTTATCACGCGAAACCCAGCTTTATATTATTTCAGGCCTGGTTCGGGGTGACATGACCGGGCCGTCCAGACCGTATCGTGTTCACCGCAGTTGCCACTCAGGTTCTGTGTAGTTTTAGGTAACACCCCCGCTGCGACTATACCCACGATCTGTCGTCCCGAGGTATTCTCGCAGCCATAGCGGGGCAAATGAGCACAAGTAGAAACTTAAGCGTTAGTTACCTCTCTCAGACAAGATCCTGCGCTTCAAAAAGCTCGCGCCCGGTATCACGCCTGCCCCCAGGAAACGAGAAGCATTATACGATTTTGACACGGGGCCGATTCATCACTCGCTGGGTTACTGGATAAAACAGTGGGACGTGGTTAATTCATCACCTCGCGGAGTGCTATCCCCGCTCCCTCGTGACACTTCACATCCTCCCATGCGGGTAGGCCGATCGATCAATTGATTTGGGTTAACGACTCCGGCGGCTAACATAGACGTGCACTCCCATAAACCGCCGGGGCAGTACCGCAACCACTCACAGGGAATATCGATTTTAGCACCAAGTAGTCTACCCCGATTTCGGTGGTACGGCTACGTTAAGTACATAAATGACGAGGCCACAGTGGCGCAGCGGAAGGCGGGTGCCGAAGTTCTGTGCTATTGCTATCCGTAGCACCTACCTCCAATTACGCTGATACGGGTCAGCCTTGACGGTAATGTCTGCGTTACGACGATGCTTTGATACCCGGGCCCTTGGCTTGTCTTGCGGCCTCCGGAACAAACCTGAAACTGGTAATCGCAGTCCCTCGTAGGAGCCGATCCACCAGGAGAGGCTTTGTTCGTGCATTTTAGTCGCATGTCGCTGAGGGGCTATTTGGGTTCGGATCAACTAGTCGCCCCGCGTTCTCACCGGCTACCAGCCGAATTTCTCACCATGGGATCCTCCCCGGAATTGCACTAGGAGGTGTCTGCTGGCGTACTGCCAAGACTCTCGTGATAGTTATTACTGTAGCAGAAGTGCAGAATGAAGCTCAAACATGGGGACACTCAGGGCCGGTGCTCATGCCGCCGTACCACGGACATCCCGCCAACTCTGGAGGGAGAGTCGTTTGAGAAACCCATGGCCACAGAGGTCGTCCTCGTGCCGAAACCCTATGAACTGCTCCATACAGCGCCCGGGAGTGTGTATCTGGCCTTAGTTAAGGCCCCGGCGGGTTGTGATGGGTTACGTACCTCGTTTGGCTAGGGGTTCTGGTATAGCGGTCCCTCCTGGGGCTCCAATGGTCGTTACCTTGGGATTCTTTCAGAGTGAGACGAAGTCCATCACGGCAGTGCCAGGGCTGGTCGAGACGCGGCTTAATGGCCCCGAGTGCAACCGCAGGTTTAGAGATCTCGTACCCGATAGCTCCCCTGGGGCGCGCTTCTAGTGAGATGTTGCCGTCGACTGAACTGGCGCCATCACCCTTCGGCGAATCAACATTTATCCTTGATTCGATTCTAATGTCTGGGCACCTCGTCGTCCATCGTGAGTCATGTAGCGGCCAACTTCTCGCACCACCCGCTTGAACGTGTGGCGAGAAATCGGACACTTATGGTTGCCCATTTTAGCGCTCCATACCATTGGGATTATCTGGTTGTCGGTCTTTCCTTCCCATACTTATATGGCGCAATTTCTTACACCGTCCGCGCAGCCGCCCCAACCGACCTCCGNCGCGTGCGATGCCTATGCGTGAAACCTCTCAAGACCCTCGTGAGTTAGTTGAGGGGATCTCCGACAGAAACGCTTAAGTCGATAGAATCCTCAGAATTTCGCCCTTTCGGTCGACAATCGTCGCGCCCTCCCATCATTGGCGCCCGACAGGGCCTGGGGGTCCGCAATTCATGCTGCATACGAGCGCTTGGGATGACAAACACGGGTAGGCCCCAGATAAGAGTCACTCCTTTGGGCCCCCGTCTAGTTAGCATGGGGATCTCACGTTCCCGGAGTAAGCAGACCGAAAGCGTAATTTCGTTAGGGTGACACTGCTTTAACGCAGGCGCCCCCCGTCCCATCCACCCTACAGATGAATAGGGCCCGGTGTCCCGTTCGCCCTGTGGCGCGCATCCCTCCCAGCGCACCACCATCATCGTTTCTGACCGATGATGTACTCACGCCGAGCGGGCAGACTGAACAGGTGGGCTTGTCCGTCGCAACCCAGTGGACTATGGCCCGTACTGCTAGTTTCTCGCTCTTACCGGCGGCCCTACAGGGCGAAGTTAGAGCACCAATATCATTTAGCTTCTACTGACAGAGGGTGTCCCGCCGTACTTGCGTTTCCGACGATTATCTCATTTGCTCATTGAGCCAGCGCAACGCACCAGCACGAGATGCGATATCGCCCCCCGTACTTATGCAGCATTTTACTGATCTGCAAGAGGGTCTGCCCTGAGAATGGGGGTGCGGATCAAAGCTGTCTGAGTTAATATAGCCTTGGAAGACGGGGATAGTTCGTTGCTGGCCGGGTGAGAAGAGTGGATATCGTGCGGTTGGGAAATCCACATCCATTCGGCCACTAGCCCCCTGGCTCTGCCCGTGAAAGACCAAGGCAGCGACACGGCCGGGCCCTCCGATTGGTTGCGGCCAACACTACCCTCCGAGGGGGTTTCGTTGTCCACATCCGCCCCTCCCGAAGCAGTTCCAGATACAATCAAGCTAGGCATCCTTCTGCGCCTCCGCTTCCCTCACGGGGGCAACAGACTTTTCACCATTTAACGTTCCCAAACTGGAGCAACCGGCCAGGATGGCGTTCACTGTCGCAATGCCCTCGTACCTGTGTGTTTATTCAGAACTTACTCGCCGTTGGTGGCATGCTCGGTCGTAAACTCGGCTGCCCGATCACCACGTATCGCTACAGTTTGCCAGGATTATCCAGTACGTGAACCCAGCGACGAGGTATATACACCTGGATAGGGTAACTCTGGATGGGAGCCGAGTTTTGTCTCACCTTGAGTTTCCTAAGCTCGAATATATATCTCGCTTACCGGCCTACGCGCGTCTGCAGCCGGGGGCGCTGGGGCGCTACCCTGTGGTGCCGATTAATCAAGAGAGCTCACGTAACCGATCGAGTGCGCGGGGGCCGGTAGATCGGTAGGCCGTGAACAGACTGGACGTGTCACGTCTACCCCTACTACTGTATATGTACGACAACCAGCGGATTACACCTGCGGGCACTGAGGAAGAGGAGTCAGTAGCCACCTAGCACGGCTATTCAAACGGTGTATTTGGTTGCTGCTGCTTGTCGCACTACGACTAAGTCCGTAGTTGCTTAGAAAGGATTCTCGAATAGTGAACGGCGCGGCATTAAATGTGGTATATCGACGATTCCAAGGTATGCGCTGTATCTGGGAGTGTTTGGGAGATCTGGCGTATAGGGAGACCACGTTTGGAGTGAAGGTTCGCTACCTTCCGCCTGCGACGTGGGAGACGTCATAGCGAGCTGAACACTTTTAGAGCTGGGCGGTCCTTCCAGCTTCATCTTTGAGGTGGGACTTGAGGGGCAAGTTACGTTAGGGGCACCACTATCCTTGTGCCACGCGCGGGGACACTATCGCTACGCTTCTGCGTTTGTCACTGCTGAGTGGCGCGTTATACTATCAACTCGCCAGTCGTTGATCACGCGGGTAACTCGCGATTTCTCACAAGCCCCGGTTATACATTAGGCTTCCCACTATGACGCATGGTTCAATACGCTGCCGCAGCGCCAGTTCGCGTAATGTAGCACTTCTATGTTTGCTAAGGGTTGGCAATATAGCCCTACTTTCTTTTACTGAGGTTTGATGTCGATGTCTCCTCGCCAACTGGACTAGACTGCCATGGGGGGGGAGAGCCTTGCGGTTGCACGCCTAAGCTGGGCAGGCGAATTTGGAGCCACCTGTCGTTTTCAAACGCGGCCGACCCCAGCTGTTCAATGGGCGAGCGTACGGCGCGAGGACTCCCGTACCGCCAAACGCACACGCTGACCCTCAGTCCTCTTCGACTTGCGTGGATCTTCCTCCCGAGTTTCTATTGACGCATAAACCATACAATCCATAGCTGATGTTAATTTAGACTCTCAGTCCACCCTTCAGTAAGGTTTCGGCGCCTTCGTTACTCTTATCTACCGGCTTTTACCCGTACCCGCTCCAGTTGACTTCGTCCGGTTTCTAGAAGGCTGCCGTTTGCAGCCGTACGATGCTATGTGTAGCTTCTCTGCTCTGTACGGGTAGGTGATCAGAACGAACCCTGGGACCGAGTTCACCCGTTAAACGGGAAATCTTAAAGGTATCCACTGAGACGGCAAGTGTTATCCCTCTAGAAAGCCCCCATGGTTGTGATCCTACCGGCAAGCAATGTCACCGTAGACCGGACGTCGTCAGTGTCCCAACAGCCGCTCGCGGGTAGAAGCTAAGTATTCGGAGACCAGAGCTGCAGGCCACATCCAGCCCTCCCCGCGCCAGGAACGGTCGTTCTGTTAACGAGGTCCGTTAGCGTGTCCCGCTGAGCAGGACTGACCGCGCCCGTAGGGGTCGGCCCCCAAAACCGAGCCGGATGAGTCGCGCAGCTATCCGTAGATGATCCGGCCCCATTTACAAATGCAATTGAGTACGACGATACCATAACATGTCCCCGACCTTTTAAAGGGGCCCTTTATCGCCATGTGCGTGGTTGTGCATAAGCTGTACTCACGGTTTATGTTGTGGTGCTGTGACAGATGGGGGCCGCTCTGACCTGGCTAAATTGTTCCTGTGGTCATGGCGTAGAGATGGGTGGTAGTTGCAGCTATTGCGCATTTGCTGCCCATGGTCGGTAAGGGTAGCAGGTCAGCCAGACTTCCGGGAGTGGCCCCTTTAGCGGTGGACCCGGACCTACTATCGTTTCGCCGGTCCCATTCGTGTGTCCCCCACGATGCGTCCCGCTAGACCGTGAGGTCAGCGATGGGCCCATGCGCTCGAGGGTCGATCAAACTTCCTTCATGTCTAGGCCAAATCGCTTAGCACCTTCGATTTACTAGACGACAGGATGAAAAGGTACCAGAGCGACGTGCGGTACCGGTAGTCGATCTTGCCATTAGCTGGCCCCAGAGATCACACATACCCTGGCGCGCCTTCAAGCTGATCGTGGCCGTGGGACGCCGGCCTAACTCCGCATGTAGTGTGGAGCCACCTAGCAGATCGTGCAGGGTGCTTCCAACGACAGCTTTTGTCTTATTATGTGGGGGTGTTCTCATGATCTCCGGGTCCGACCCGTCGCCTGGTCGCTTTCATCGGGTTCGAGCGGTATAAAAGCGACGGTGTCGTCTCGTGCGACGGGCCTTTATTATATTTTTTGGTTACTCCTTCACTTACAGTTAACGACGCTAGAGTAGCACACTGTCTCTGTTCTGCATGTCGGTCCTGTGACGTGCGTGGAGCCTTACGCGCATGGCCAGTTTGATTATGGACCCGGCACGATGCCTAAATTAGCATACGCTACTACGTTGTTACGCGGGTGCGCACCGTTTCCCGAGGGCTGCGGAACGGCGCGCAATTGACGTGCGTTCTATCGACCCGCCTCACGTTGCCATAAATGTCACGTGCGACCGTTTGGCTAGACACGCCAGGCTCCGAACCGACCCAATGGTCAACTAAAGAGGGCCGCCCAAAACAAGTTCTTCCTTTACTGGTTCGTGGGTTAGGTTCGACAGTGCTATGACGGTGGACGGACGAGTTAAATTGTGGCGGTGCAAGGCAACTTACAGGTTACCCGCTACCGGTCTTCTCGCTGGAGAGGTAGTAGAATAAAGTGATGAGTAATCGAAGTCACATTCTAGGGCTGGCAAATTAGGCAAGGACGTGGGGGAGACGTCGCGTCGTGACGTTTGTCGGATCAACTTATGTCTTTACGACCTGACTAAAGCCATACATCCCGTAGAATGCCCCAGCCTAGGGCCGTAGAGGCGCGGGATGAAAAGAATCAGTGATGCCCACCTGCCCCCACAATATCTCTATCGCGTTGCCACGAGGACGGGACGCTGGTGTCGATCCACACACGGCCCGTGCGCCCACGGCTGACTAAATCGACGACTGGCCAGTCCTTTCACCGCAGGCCGTCAACGGGCGTGGCGGCCGTGTATAAGAGGTGTCCCATCTTCAAGACCTGCCCCGATTCCTAGATTCCCGGCACACGTCCGAACATACGCGAGTCAAGGAACCAGCGTAGCGTAACGAAATTTCGAATCCCGGTGGACGTATGTGGGTCAATGAGGCCCATCACCGCAGAGCAGGAATGGGGGGCTCGCGCTACGCGTATACTTACTACAGGGGCGGCAGAGGAGGCGTAAGCGGGACAATGGCAGCTAAATCATAAAGCCTGGGCAACGCTGCACTCCTGCTTAAGACATAGCCTTCGGATAAGCTAAGAAGGTCAACCCGACGGGAAGTTGCCATATAGTAGTATCATTTCAGCTCCGCCGGTTGGCCTCTTATGGCTACAAGGAAGGACGGCCAGCAGAAAGGGCTTCCACGCCGCAACCACGGCCCCGACCAATTCGTTTGGCACTTTTACCAACTACAGTCTATTGTTGTGCCCCGATTCGCGAATTTACAACGTTCGGTCTATCCTGGACTCACTCTAGGTTCCGCAGTGTTGCTCCCTTGTATGCTCGTGTTCCAACCGACTGACTGTCTTGGTCCGGCACGAGGGGCTGCGCTACCGACCGTCTAGCGTGATTCCACCAAAGCCCTCAGGAAGCTTACACATGCAGTTTCCCCGCGTAGTACAAAGTGAACCTGCGTGCGTGGAAAGGGATCCCCGTTTAGTTATTCGTGTGCATAGTTGAATCGCGAGCTTCAGGCTTCGTGCTTAGTGCGCCCGTGCACTCGTGTGTGTGCGCGGGGCTGGCTTTTCGGAAATGCTCGTCCGGACTAGGCGCACCTTGAATTGTGACCCATGTGGCGCAATTACCCATGTCCCACCCGGTTCTCGGCCACGTGTCCCACTTGTACCACACCGATACGTTGTGATTAGGCTAGGCCCTATCTAAAAAAAGTATCTATAACAGATCATTGTGCATAGCCGACGTCTGTGAGACTGACGGGCAGTCGACCCGTATGGGGAGTAGGAAGTATTCGTTGTGCAATGGTACCCGAGGGAGCTATTTCGGGCCCTAACGGATTAGCAGGGTGGTGAATCGCTCGTATCCTATCTCAGTGGTTACTGTACTTCGTACGCGGTCCGTTTCTGGCCTGCGGGCGAATGGTACTGGTCTGTTTACCAAGCCTGCGGCCCGGTTTCATCATCATACCTTGTATGAGCACCCACAGGTAGTGCCCCTTTGAGTCGCCTGTCACTTACCCTCTCTGTTGATAAGCCCGTGGTTCTAGAAAGGCTCGCGCACTGTCACTATTAGGGGTGGACCTTGAGGCTACAACAGCGCAGGAGGGGATGACTGATGCGCGAAAACCAGTATTTCTATCCCTGAAAGAAGACTGGAGGGCCCACGAGCTGTCGAGTTAGCTTCCTCGTAACACACTACGCTCAGCCCCTTCACCTTGACGAGCGGAGAGGATTCCACATACCCGGGGGAGGTCAGCACCTCGTTGCTTGCGTACGAGTGACCATTTGGGTTATCGCCTCCCCCTGAGGTCGTCGCCTCGGCCTTAGGATCAGGCCTTGTCGTGACCTATGGATTGAGTGAATTCTAGCTACTCGGATCGCACCACGCTTTCGAAAAGGTAGTGCCCACGAGACGGTAGGGTCCCTCCATGCTCGCGCTTGTCACCTGTTACCCGCTGTTGGCAATTTAACTCTACCAGCAAGTAGCCGTGTGTTAAGGCCTCGTGAGTCTGGCAGGTGCCTTATTGCAGGTAATCTTCACGGACAGCTAACGTCAGACGGACGGCAATACGGCGCCGTACAGGCTCTACTACCAGGGCCCCCGCACACAGGTATGCGTTCCTGCTGAGTCTTGATACTCCTGCATGCTTCATTGACGGACCCATGTAGCCAATGATGATCCGCTGGAGTGCTACTTACCGCAGTCCGAGTGTGCTCACGCCCGATGCTGTCTTTTGGCAATGGCCGACGAGCATAAAGTCCAAGCTGATTAGCGACTAGGTAGTATCTATCTCTCATGTGCCCTACATGACCTTGTTTCTTGGAAGTAGTGAAGGGCCCCACGACGACTGGGGCGTCACGACGGGCAGGTGATTGTGGCTGCAGCCAGCAGATTAAGTAAGTCTAGGGGTTTGAAGAGGCACGCGGGGAGTAGTTAATCCGCGGCTTAGATTTTGCTCTGTACGTGTTACTTAGCTGACTTGTCCGCTGAGATCCCTGGGTGGGTTAGGACCACGTTGAGGCTAGCATACACCGCCCTAAGCGACGTCAATTTGCGAGCCCTCCCGCTGTAAACCATTTCCCGCGCGCGTGCGTCTTTCTTCTGTGGGGCGGCCTGCCCGGTGTTGTTTGTACTCGCCTTCATTCTCTGCCTGCAGATAGTGTGCCCCGGATCTCCTCACCCATATCTGCGCCGCAAACGTGTTTGATTGCGCCCCCCCGATCTGCGTGTTAGCTTACCCCCCGGCTTGCTGTTAGATTAAGCTTTTGGTGACGAGCACGTTCGTGCGACACTCTGTCGTGCGAAGATTGCGGGGGTGTGCCCACTGAAGTCTCTCGGCATGTGGGGTCCCCTTCGACGGTCGGTTGGTTCACTCTAACGCGAGGATGATTAAGATGCGAAGTAAGCTACAAGTTGCTCGTCGAAACACTAATGGTTGTGTTCCTCACATCACAACTTAACGCCTCTTTAGTTGCTAGGGCAAGAAAAGCCAAAAAGGCTCTCGTGAGCCAAAGATATGACTTTGGATACGCGGAGTGAATGCGCCTGGGTTTTTTCTCACTCGTGCAGTTGGACATCTTAACGTTTCGGCGTGTTCGCTTCGTACGGGGCGATAGATCCACCGTAGTCCCCCAAGCTCCTGGCCATGACACATTTACCGGTTGCAGCGAAGACCTTATATCTAGATCGACGGTGTCAACAATTAGACATATTGCTGGGCTAGCTACACGACGTTAGTACTGAATATCCACTCGATACGTTTGATGCTCGCTTCGTAGTGATGGGTAATTTTAATTCACTCACCGCGCGCGAGGCCGCGTGGTCCGTGATGGGCCCAGATTGCGTGTCCTGCCCGATAGCGCCATGTCATGTCGGGTCGCCAAAGTGATCGTTACAAGCCCTATATAATCCGCAGATGGGAGTGCCGTGACCTCCTGGTACTGTGGGCCAGGAATAGCTAGACGTAGTTGCGGCTGTCCCCGCCTGCGCAGCAATCAAGAGCGGGAAGAGAACCGGTGGCTGGTGTTGTATTCCGTTCGAAACCGTAGATACCTCTCCTGAGGCGACGAGTGCTGGTTGAAATTGACGCCGGGCAAGCAATGGGGTTTGATAGTCAACAAGAGAGTCGAGCAAAACCTCTCACAGGAGCCTACCCTTCCTAGAACGATTCTCCCGACGTCCATGCCTTTAGGGACGCTGTCGACCACTCGAGCCAGACTTGCTTCCTGTTCCCTTTTACGTACACCGGGGACCGCAATACCACAGACCGTGACGTGTAGGTGTCGCGTTAAGGCCGCCACACTGGTTCACCGTTTTTCTTCCACCCTGGTCGCGGCTTACGTATTGAGTGTGACTCCCGGCGATTATGAGCTGAATCTCAGTGCGGTCCTCCTCTACCAGTGTGTCATATGCCGCAAAACCTTGGGATTAATCATCTCCGTCCCCCAAGCGGGCCCGCGGGCGAGCTAGTCAAGGTCAAAGAAGTGGTGTGGTACTTCGACGGAGTCAAAGATGGGCGTCGACCAACCGCGAGTTAAGTGAAATGGGTCCTTGACGTCTCTAGCACCGCAAAGGCCGAGACACTCGGGTTTTTCTAATGTTGGCCAACTTCCGAGTGGGCGGGTCGTTTTTACCAGGCGCCTCCAGTGTAGCTCCATTGAACCTCGTAACGCTACTAGGACCACATGGAACGCATTTGGCTGGCGGTGTTTTTCGTTGCGCCCCTCCACCTTTGAGTTCGCAGAACTTCGTAATGCTCCGACCCCACAGGTAGCCCCTCGTACTTAAGGATGGCAGAGCTCGAGTTACCCATTCCGGAGATCAACACCCTATACGCCTAACAAACCAGGGCGGTGTGGAAAGCCCCCACGGGGCTGTTAAAAGTTAGTTTCGTTGTCTGATAGGCATTAATAGGGCTTGCCTCCCGCGTTTGCAGATGAGGTTAAGGTGTCCTTACAAGTCACGTCGACTTCCTTAAACCTCCTACGTGTTCTAATTTTTGCGGAACCCATGATTCCTTCGAGCCGGCACGATTTACGGTGTAGCTAGCTGAATCACCGAGTGCTTGTCAGATGGCACGACTTCTCGATTTCCCTACTATGTGCTTTTTCAACAAACATCAGTCTTCCCATTACCACCTGATTCGGATTCGTTTCATACACCCGCGTAGCCCTTGGCTCTTACTTGCGAGGCCTTGCTTTCCTCATTTGGAGTTTACCTACACGGCCTACCGGGCGGTGCTGGGGTCCCATCAAGGCGGCTACGCTGAGTGACCCCATTACTCCGGAGTGCCGACTTTCAATTCGTACCTGAGGTCTGCTGCCACGTTCGGTCGCAGGAGAGCAGCTTCGGAGACCAGTACAAGGATACAGGTGTTGGCTATTTGGGCCAAAGGAAGCCCTAGCGCGCCTAAGCGACGTCTTAGGTCTCATGAAAAGATGCTGTGCCCTAACACAGCTACGAGTTGTGTCTGCCTGATCTAGCAGGATACCGGCCCAGCGATACCGGTAGTCGTGGGAAAGTCATCGTGGGATCGGGGGCGGCTAACTGATCATCGGAGATCGATGCGATCTCTCATGAATGGTGGCGGAGCAATCCACCGTGGGGAATAGAATGAAGCGCACCCCAAGGCGATCGGGCCCTCTTAACGCGACTCAAAAGCTTCGACCTCAGGTCTTTGATCTTCATTGCAAGACTATTATCCCCCACATTAACCTAAGGTAAACTAACGGAGTTGCTTCACACGATGATCATCTTACGCAGCCAGTTGACAGGAATACAATCACATATCATCAACTGAGCGGCTACTGGCCTTACGTTCCGGAATGGACGCCAAGGATCGCACGGCACTGACCGAAATATTGCTGAAAGTGGGTTACTCAGGCCGCAGTTTCGAGTTCTGTCCTCCCGAGTAGGGCGTGCACTTACAGCCCCCTTATGCTGACCGTAGACCCATTGTGACTACAAATATAGTGAGCTGAAGTCGGCCGGACTCCACAGTGGCACGATACTAGCAGGCTAAAGGTACGAATCTCTTGATAATTCGCTCCGGAGCCGAGACTAACTAGCCGCACACGTTGTTCAGCTTATTAAACGTAACGGCCGTTGTCGAGACGTGAAACAATTTGCTGTTAACGCTAGTCTCTTTTGGATCGATCTGTTTTTTGGTAACAAGCCCGTCGAGACGGCGGATTATAAGCGAACCTATGATAGCTATGATCCAGCAGACACACAACTGGTCATGAGACAACGAGTCGTCGCGTAAAAAAGGAGAGTTGTACTGTGCATAACAGGGAACGTTGTAGGCGCACTCGGCCCAAATCCTAGTTGCGCCTCCCTATTGGGCCGCACACGTCTGCAGGTGTATTCAAGCGCGGATCGGGAGGCTGCAGGGTCGCGGGTGCTCTATCTCACCGTCACTCCGCGCAACATTTGTATCTCGTTATACCAGGACGTCCCAGATCGTTTCTGCCGGCGTTAGACGGTTGGTGGGCCCACGGGGCGCAGCCGGCGTTTGTTGCGTACCCTAAAGCCGTACTGTAGTCACTTAAATTGAGGAGGAGAACTTCACATAAGGCGCAGAATCCTAGATTCACCCGGCTTACTGCACTCGCTGCGACCACCGCATATTGGTCATTAGGTTGCCATGCTGACCCGCCATCCGGGGCTTCAAGTTGGGCCATAGCGATCTCCGCGAGGCAGCGGCGTCTACGCCCGTCGCACCCTCCAGTTGTCCGTGAAACTCGTACCTCTTTCCCAATCCTCCTGATAGCTGGAGATTTACACAGTCACATTCAAGCCTTTATATTCCCTTGCGATCTGGTTAGAGCGCGTCTATCACCGTTGGTCCGAGCACACGCCCATGACGCCCTTGAGACGGGTGATACGGCGCGGTTCGTGCGCCTCGTATCCAACCACTAAACTAAAGTATTTTGTCCTCCTACGGGTCGGACAGGACCGCACCTCAGTGACCCGTATCCGGAGACTGTCGTTATTACTGTGTCGTCAAGAGCCCGCGAGACGTGGGGAATTGAGCCGTCTGCGTAAGTCTTTCGGCCCCCACGGCGGGGCCCGTCCGCATTACACAAACCCCACCATTTCCCGCTTCACGCTTCCCACCAGTGAGGGTCTGTTCCACCTAACTTAATCAAGTACTTCTGGCAAAAAGACAACACTGCGGTCCCGGTCATATGATGGGGTCCGAGAGCGCTATTATGTAGGAACCAGTCTCTGGCAGCACCGAAACCTCCGTGTTCCGGCGCATTCCACAGAAGAACGAGCCCAGGCGGTCGGCATGAGCGACATCACGTTCTGGGATCACCCATCGTAGAGGCCCCCTAGGCGTGATCGGAGCATTGTCTTCTCTGAATCCAAGCGGGCCGTGCCCCCCGCAGCGCCCCGATTGCAACCGCGATCTTTGCGGAGGGGACGGTCTTTGTCCGATCCCCGCACCCTACTGACCAGATCGCAATGGTTTGCCCCGGCTGAGCGAGTCGCCGGACCCTCGCGATCCGGTAGTCGTTCCCCAGTTCCGCGTCCCGCGCGACGATTGTCCCAGCCTGTGCGCGCAACGCAAGCGTTCTAGTTGACTCCGCAAGGCGGTAAATATCTTGATGGTAATCGACATCCTGACCCTGCACTCAGGCTCGGGCTCCGTCCATATGGTTCTCGTTTACGCTGTCGCGGCGTGCGGCAGTGTGTATCCAAGACCTTCGGTTACTAATCGCCACACAAATACCAGGTTCGTCCCTTTGCCCCTACCTTTGGTGACGCTCACCCGGCACGTAGCCTAACACGTTGTGGTAACACGCTGTAGAATAGTCGCGGGATGTAATAAACCGTTACCGTATTCGA
>16-1205A
GCGGGTAGCAGGCGCGTTGGCCAATACAAGCTCGGTGCGCTACCGTGCCCTCCGAGTCACACTGTCCTTCGGCGGGGCGCCCACATCTCATCATTGGTCAGGAGTGGGAGTTTACGTAGCTACCTCCTAAGGCTTTCGCCGGAGAAGCGGCTATGGACAGGTTAACGGTCGCTTTTGCTCACCCGTCCGCTAGGGCCGATTATTCGGGCCCTAGTAAACATGGGACCGAGCTATCACCGAGAGAGCTCCCTACCAACACAAGGCAGGGCAGGGTCCTTGGGTTCCGGCGTTACTAAATAGATAAGGCCGGAAAGGCAGGCTATGGTTAGCGACCTCGCCCCTAGGGGTCTTGGCCTGATAGCGGTGAACACTCCCGCGGCTGCTCGGCTTTCTGGCATTCGGCCCCCCTGTAAAACAGTACTGCCATGATCGCATNGTAGGCGTATTCCCGGGCTGTCCCGAAGTGACAGGCTAGATATCGCAGGGCATAGCGCCGCATGTACATTCAGCCACCCTCCTAGTGACAGGCTTGCAAACTAGCTCGCCTGCCTACTATAGCGTAAGGCTCGCGGGTCATATTAACACTGTACCGATCAAGCTTTCATCACTCAGGTAACCACATGTGAGACGTGTATGTGGAGTCGAGCACTTTGAACTTGCACTACCAAATTAGGCGCCATCTTAGCGGCTTGTGCTAGGGTATCCGAGCGCGCTCGCCGTGCCCCGACCAGCCGCTCCTATGAATCGCTGTCGCCCGTATTCGCTGAGGGATGGGCAACCCCCAGAGGATGCCATGCACCCGAAGACTCAACCCGATACACACGAGCCGGCGGGGCACCGCCGTGCGACACTCAATATGCCTCCTGCGCGCGGCCGAGCTCCACCCATCAGTTGGTCCTCCTCGAAGTCAAGAGGATGCTTGGTTCACGTCGCACCTACTGTGTGCATTATGCTTTCGATGGGCTTTGGGGAACCTGCGCTAACCCTGGCCGCCCTAAATATCGGCCGTGCTTTCACTAGGGTACCCGCACCTTCCCGTAGCCCGGCATTGCGAAGCCAAACCGCGGAAGCAGGTCACCGTGGACTCTGACTGCAAATCCCAGGAGGTCCGTTACACCCAGCGCCAGAGGTCCGTCACCGCCTTCAATTTAAAAGTCGTTTGTTTACAAACATATTGCGCCTGAGCCAGTAACCGCGGTGACGCAACGACAAACTTCGATAACGAACTACCATATGGCCGAATGGGTGGCACTTGTAGGTTGCATTCATACGTGTAAACAATCCCGCTTATCTTGGCGGACTCTTACTAAACATCTCGATGAAACGCATAATCGCGGTTGTTGTAGTACTTCGGCAGAGTTGGGGCGTGAACATCCCTGGAGATATGCACATGGAGCTAATGGGATGCCTACTCGACGGATTTTCCCTGCGCAACTCGTGTCGGCCCACCTAGGGGGTTATTTCCCCGCCCCGGAGTCCCCCCGCGACGCTTTTGTATACCCATAATCGCGTCCGTCGCGCTGAGCTAAGGCGCGATTAGCGTTTCTCCTGAGCGCCGGCGGGTTGTGAATGGTGGGCGTCCCTACTATATGTTCTGACCCGCACGCAAATAGACGTATGGCGTATAGTGGCTTCATCAGTGCCAACAGTCACTCCAGTCTGAATGTAGCTGTAGATCAGGAAGTGGCTCAGATCCGCTGTCTGTACGGTTGCAGACATCGCAATTCGTATGGGAAATACGATCAGGCCGCTGACAGACTACTCTCAGGACCGCTCACCTGTTGCGGTCATTCCGGGCCCGCTAGCCACAGAGTAACATGCCGCGCAAGGATGGTGACAAGGGACCTATTAGCCCAGGCGCCCCAATCTATGTTACTACCCGTGTTTTCTCCGTGAATATCCGGTGTTTGGGGTATCAAGGCTTCAGGACTCTGAGGCGTGTAGTCAGAACATCCCGATATTATTTTAGCATGCCTGGAGGACCCTGCAATCCAATCGGCTTCATGGCTGACGCGCTCGCTTGGGTACGTCTCCTTCTAAAAGAAACGAGCAATTGACGTTGCTCCCGCTATTAGGCCCCGAGGCGCCTTGAGGATCCCCATTGATGTGCTCGACACGCCTTGTTCGTTGGTAGTACCTCCGACTCGTACTTGAGAAGCCCGATTTGTGTTTCCAATGTGCGTTGCAGAGTTGGCTCCATACATCCCTATATCGCCCAAGGCCTCTGGACGTTAGACCCCCTGAGCGCGCAACGGGTCAGGTAGGATTCGGCACGTTACTCGCCACATTCAAAAATTTCTCGCCACTAGTTCAGCTGGAACGCTTAACAATGCGTCTCCACAGGTTAAAGGGGCAGCCAGAGTCGACTCAGTCCTTGAAATATGGATTGTAATCCCGGACCCCGCTCACCCGGATAATTGGCGGACGCTTGGCCACACCCCAATTTTATGTCAATGTCATCATCTGTACTGGAAGGGGAGCCCCGTGTCGCACTCACGATCCGGATCAGGAGAGTCGAACGGTACTTCTTCTACCCCCAAAATGCTGCTGCGAATCTTATGTGGGAGAGGTTGCTTGGCAGAATAAGCCGTTAGCAAAAGTCGCCACGGAACCATGCCCCGGGAGCCTCACAAGAGCGATATCCTCACGCGGAGTGTAAGCTGGCGGGGGTGACGCTAGTGCCGGAAAATACGGGACTCAGGTGTATGATGTAATTTATTCCCTCGCACTCCGGAAAGCTCGTAGCGATTGCCCGGGCACTGTCCTATAGACGAACACCCCGGGCAACTGTCTAGGGACGAGAGCGCCACATCTAGCCGTCGAAAAGGAGCTAGGCCCGCGTCGCGCCGGATGCTACAGGTAGTACTATCTGCGGGAACCATGTTAGCGTCCAGTCCGACTTGGGCCTGGGGTCACCATAATATCGGGGTTTTGAGTCTTTGTCGCAGCAGGGTGTGCGTCGAAGCCCAGAGACCTATTCTTGACCTATATGCGTTCCCATCATACGTTGCCACATGTAACGCACACAGAGCGTCCGCTATTTCAGGTACGGAACCCCCGGATTTCAATAAAAGGTGAACGTGTGGCCATCGGACCGATCACAGTTGATCGCTTTGTAGGCTAGTTCTTAGCCGAACTCGAAGTTCCGAATGATATACTGGTGGCGCGATGGCGGGCTGATTCCGTACAGCAATGAGATTAGACGGCCAGGGAGGAAGGGAGAGTGTGTGGATGGGGGGGTGATTACGCAGTTATGTTGCGGATTAAGCGGAGTGCGTCGCTGCCTTTAGCCACCGCCCGATGGATAAGTGACTTCCCTCGGAAACGCTCTGTATTAAAGGGTCCACGCAACGATTGAAGCAAGATACCAAGAATAAAAACTGCGCGTTGGGAGTAGCGGAATAGTCGGGCAGATATGCACGGTGTCATCGGTTCGCGCAAGATAATACAACGAGGTTTGCAAATTGGGCATCGGGCCAGAGTCCTCTATAACTACCCGGTAACTGCATGGGCTGGCTTAGAACTACCTGCTGCTTAGAGAACCCTTGCACACCAGGCCTGCTACTGTTACAGGCATTCGGGAGGGACTAGCGACATTACATTAGCGTTTAAAACAGGTTAGTCCCTACCAGCAGGAGAATAAAAGGCCTATGCTTAACCCCGCGCTCCCGCTTAAACGGTCAAGGCCGCCGCTTGGACCCCATCACTATTGTCTACATCGTCATACTTAGTTGTTACCGCCCAGGCGGCTCCACGGTTACGCTAGGTCAACACACCAATAGCTCGGGCAGTCCGTTAACATACTGTCGCGGGGACCATCCCCTGGAAGGAGGATTTAATCTAATCCCTTGTTCCCCCTGTGACGCTGGTACTAGCACAACCCAAGATGCTATCCTACGGCAACAAGTGCAAGGACTAGCTATAAGACAAAGACATTAGTCGCTGGTACACCGGTTCTCGATCGGAGATGGCGGGCGCCGGGGCGAATCCGAACGAGCGTATCCGCATTCACATTCTTGTGGAGTTAGGTACCAAAGGCCGCCCCAATCTCTAAATACCGCGCTGTCCCGACTCAAGAGTCAGGAAACTATTCGTCCGGGATCCGTCAGTGTGCCGGCCCCACGAATGGCCATTTTAAGGGCAAGAGCAGACGCCGAGGTAGGTCTCACGCCGCCACCCGACGGATAGCCTGTAAGCGTAGTCCATGTATGGAGATCGAGTAAGCGTTCGTTTGGGCATCAAATAGGCGAGGAAGTCGGCCATTAGAAGAAACAGGCTATCTTTATTGATGGGACCGGAATGACGTCAATATTTCCGCACCAAGCCGCCCCTGCGTGGCTACGCGCACTGCTCTTGGGCGATGAGTAGTGGAGGCAAGTCGTCAGAGTTGCCTTAACATGAAACGGGACCTGAAGGAGTTGGCAATGTCATTAAGCCGTACCCCGCCGCGCGACCCAGGTTATCGAGGGTGTGTTCTGAGGTGATCACCCAGGGGCGTGAGAAAGCAGAGGTCAAAGGTTCAACGGCCGGAGTCTCAGTGAAAGAGGAGACAAATACTAGCAGTAGGTCTAATCGTGACGATGGCAATCATTCCACGCGGTATAGCAATGGGACTGCACCACCGGGTAAGGCGGCACGGGCTGACAGATGGTAAGAACTGGCGTCGCTTCCGAGCGTCCGTTCTGACAAAGGACCTTTCATATAACCCCCCTACAGCCTCCCAAGGTGACGCCTATAAAGTGGTAAATCCGACGAGATCCCGCTGTAATCCAACTCGACAACGAGGGTACTACTCACTGACTTGTGGTTTGCGGCAAGTCGTATAAAAGCAACGGTAAACGTGGCATGCTCTGCGTAAACGTCGTGTGACTGAGCGTCGGAGGGAGCTGCTGAGGCCGTGGAACCCAGAGGGCGTGTGTTGATAAACTAAGAAAAATCTGGTGTCATTTTAATGAGCTCAGTTACATATACAGGAGGTGGGGCATGCGGATGCGGCGACAACTGGGGCGTGGCTAGTCCAGGTGCTCGCGAAAACATAGGTCGACAGTCAACGAAACGCTACTGCCTATCATTAGTTAGACTTGGCTGCGGGGGGGCCCCCCCCAGCACAAGCAACATGCTGAATCTCACACGGGAGCTCGCATGGGGCGCATGATTAGATGACTCCAGCCCTCAGTCCGCCCCACTAGAGCTGCAGCACGGACGATATGTGAGGTCCGGCGGGGGTGAATTCCGACCAGCGGCGCGTTGGAAGACATCGGGCTTGTGACGGGGTTCCCTGATTGATAAATCAATGCTGCAGGTAGATTCGTCGAGGTACCTTGGTCAAATTTTCAACGGGGCGTTTAAAGGATATGGAGAGGCAGTGGTCGTCGTGAGGTGCACAAATATCAGCTGATTATCCCTACTGGCCAATCTAGCATCTCCACTCAATAGTAGTGAGCAAACTCTGTAGCTAATAAGTAACGATACGTGCCCAGACCGAGGAGCGGGGCGGGAAGCGCGCGAGTTGGGCACGCACGATCTGATGCCAATATAATCCATTGCCTGCTAAAAAGCTGTGACAGATACAAGGACCGTTATGGTAATTAATAGGGGTGAGACCGGAATCCTGGACGGACGGACCGCTGTCCTGCATAGGAAAGACGTGGTCTTCGAACTAGCGAACCTTGCCGTTAAAAAGGGCAGACGGTTACTCTCATTGAGGCTCCATATTGTCATACTAGAGCGTAGTGCGGCGTGGCAGGGCTGGTCTAGCGTGGGTATCAATCTGTGACCTCGTCATGCGATCTGCCCTAGCAAAAGGAACGGCATGCGCAGGGTACCGAGGCCACTTGTTGCCACCGAATGGGTGCCGCGCACTTTCGTGCCGTTCGGTATCAGCTACCAGGCGCTTGGTGACCTATCGCCTGACGCGGTCGTTTCTGCGCCCTACTTCGTTCAAACTAAAGCCACGCCAAGCCAGCGGCGCGAGTTAGGATAAGGCTTTTTCAGCGACATTGGTCTGTTGGCCGCCTAACGTACGACGGTGCCCACGTTGAGTGTGGCAAGACAGGCTCTTTCGGTGCCGGTTATTTTCACCCATATGGGAGGCAACCGTAGCTGCAGCTTACTACAGCGTCGAACATAATCGACCCAAGGCAAGCAGGCTGAGCCGAATCAAGCCCTTCCATTTAGTAATGGGTTCTATACCGGTGAGACGGTTCGGCCCAGTAACTGCCGGTTGCCCCTCCCTAGGATCTGTGCACGACTATAAGCGGCAACGAGGTAGAAGACGTGAACCCTGCAGACGGCGCCTACGCGCATATAGGAACGTCACGCTGCGTAAAGGCCAGCCTCCCCAGTCCACTTATTGGCGCGATTACCTTTTGGACTCACTTGCTAGCGATGTTCCACTGTATGACACTCCCAGGGGTTAGAGGTTGCCCCACGCCCAGTTGCACGGCGCCGTGAATATTCCTCGACCCCAACCCTGCGGATAAAGGCTAACCTGAGACAACTTGTTTTCGAAGCGGGGGCCGCGGTGTCTGTGAGACCAAGCACCAAGGAAGAGGGATCGGTCAAAATCGCGAGTTTTTCTGGACGCGGTGCCCCACAGATATTCCTCTGCGTCGCCCGCGGCAAGCACTTTGCCGTGGGCAACTGCTCTCGCGGCTGTGAAAGTTAACTCCAGCAGTTCGCGTGGTAAAACCACAAAGCCCCTGGTTGACACGCGCGGCCCAACAGGTCTCGGCTGGCGATCGTTAGGATGAGAGGTTTGCATACCCCTCCGAGTGGTGAAGCGTTGCCGCCGGAAGGGGGCATGGAGCGAAGTTAGCATTCAGACCTAGGGCCGCTCGCCGTTATGCCGGTAATGTTAGTGAACGCGCCGGCATAGAGCGATTCAAGCTCTTCGCATCCGCTCTCGTGGGATAAATTTTAGAAGTGGCACTCAAGGGGCTTCTGCCCGCTGGCTAATTGAACCATAACTCACCGCCGACGACGGCCTAGACCCCGGATGTAGTCGAGCCGGGAGGCGCATTTGCGCCTAGCTCCTGTCCTCTCGCAGGCCACTTCATCGTTGTACGCGGAACTTACCGCTCGCGGGTGATGATGGAATCGCGGGTCCAGAAACTCAGCCGCGATCAGCCACTGCGACGGGGGCGCGATGATAACTTCCCACGGGCTTACCACGTCGCGCCCAGCGACACCTATGCCGCACCAACCGTAAGCCAGATATGCAATAGCCCCCTCCGTGAACTGGAGGGAGGCAAGTCAATACGAGGGGTCAACGCTAACCAAGCCTAACTAGATTATAGTCCCGGCATCGCGCCCGACATCCTGCGGCGGCCTCATTTGGCCATTGCGCAACCAGTTATAGAGTGCCCGTTCTGGTTGTTCGCGTTCATTTGATAGTCCACAGACCCGAATATCGACTTTCCCCTTGCTAGCCGTCCCCTTTCTCTTTCCCGCTATTCACCTTCTGCAAAGATCTTGATCCGAAGCCTAGATATGATTTCCCAGGATCGTGACCCGACATCCTTTACCATAACCGAGGCATGATTGCGGCGTCTGCGACGACCCAGGCGGTAAAATTGGGACTTCCGCACTTCGTGGATTCTGATACGGACGGAGGTTTAAACTGGAACGGGGCTCAGGACCGGGTGAGGAATGGGTGGGCTTTGGACTCCCCAGACCATTGAAACGTAGGGTGCGGACGGCCGCACCGTGCCCTAGTCCCCGGCCCCTTACCGCCCACATCCTCCTAAAGGGTGGTTCCAGCAATCCCTAATCTTGAGAGCGTAAGCCCCGACTTCTTCGTTTTGCATCTGCGATTACCGCTGGGTGAAAAGATACGGAAGAGACATTGGGCCCATGAAATGGGGCACTCAGACCGGCGAGGAGTACATGAACGGCCGACCGAGCTTTCAGTCGCCAGATCGTCACTACATTGGAAATAATCACCGCCTTAAGGCCGTAAAGAGACCCACGATCCATTGTTGCATTTTCTCCCATAATGCACCCCCGTTTTCTGCCGGGCGACAACAAGCTATCAGGCATTCTTAACCGTATAACAAACAAGCCATCAAGAGGATACAAAATTCGGGCCCGTAAACATCACGCCGCCGATTGCGTCTCGTGCAAGCGGCGGACGGCTGGTTGCCTTCGACAGCCACGTTGCGATCGTTCTTTTTAAGATAGCCTCCGCGAGCTGGCATGACAGACGGTCGAGGTGTGGCAAGAGTTTGCCAACCAGATTCGACCCGTAATGCTTTAAAGGGCACCGGCTCGCCCATCTAGGGGGAGGGCCCACCAGAGTGGCGTGTATATAGCAGGCGACAAAATTCCGCGTGACCATGGCAAACTTAGATCTAAGTGTCGTGTTAATCCTTACTATTTTACCCCGTGCTAGTGGAAGATTCTTACACGTTCCCGAAAGTTCCACTGACCCGACACATGCTGCAGCGCAAACGCCGCATCGCATCACGCACCAGAAGTGCAGAATGCTCCCCTTGATGGAAGGTGCTCTTACCTTCAAGGGACGGCGATCAAAGCGATAGTGAGATCCCAGATTAGTATCTATGCTCGCGAGATAGAAGCCTCTCGGCCGACTGATCAGGGATAGTAGGTATTCGTATTCCGGGGAGAGTCTCAAGGGTGTCTGGTATGCCGTGCTCTTTAGGGACAAGAACTGCTAGCGACGGTCTTCAGTACACAGCCGGCGTGGACGAGTTTCGAACTTAGTTGGGCTACGGATCGCGGCGCGTAGAAGTCGGCCGATATAGAGCTTAAAACGAGTGGAGAAACGACGGGCACGTCGCAGCCGTTTTTACTAGATGTAATATAGAGTAGGCATAGCGAGATCCTGCGTGCTCCGGGAGGCGAACGTATTTCTCGACTTCGCAGCGACTACCAAGCCATGGGGGAGCTCTCGATCCTGAGTTGACCGTTCGCAGAGATCTCAGGAAGTTAAAGAGGCCCAGGACCTGCACACATCGATTGGTGCCTGTGCCCTAGCAGGGGCCAAAGCAGGCACCGCAACAGCGGTATGTCACTTCGCCGGACTCCGCACGAGATCGTGGGAACCAACCCGTTGGATGCAATGTTGGGCCTCGTAGTGTGTACCGCTTACACCGCGCTGACCAGCGGGGTTTCACAAAGGTGAGAGCGGTCCTATTAGATCGTTGGGCTGCGTAACCGGAAAACGCGTTAGTTCAGTGGATTTTTCAAACGACAGCGGGGTAGTACACTCCCGCTCACCAACTCTCCGACTTGGGGGCGGCCACCGCCGTGCATCTTGGACAGGAAAGTGCGGCACGGGACCCATGGACCATGTGAAAGCGTCGACTCGAAAGGCCCAAGTTTAACGCCGTTTGCAGGCGCACCTTCTTGCTAAGTAGCTACGAAGGACCTTCGATACTGTTCTCCTTGGCCCGGCCGCCTGAAATACCGTGGTGCTGGCAAAATATGCTGAAGGCGCTTGCGCGCCGGAATGTGTTTTAACCCATGGGCCCTTAGCAGCAACTGTGCGGACCGTCACCCTCTGACCTCAAGCGGGAAAAGAGATATCAAATCGAGGCGTGACTAGAGTCATTGATGAGCTACCCCTCAGCCTCGACTACAGCGGAGAGGTGGTCCGACATCCTGACGCGGCCGCGTCATCATTCGGAATGGTGCGGGATCCTCGGCCGTTTTACACCACGGTTTTCACGAATTCTGGGTAGAGGGGCCACGCTAACGTCTCGTCGGAGTTCAGGTTTTTGCAACGACGCGAATAGTACGAACCGACTGGACGAGGGGCGGCCTCAACTAGAATTTGGTGGGGTGTCGGCATTAGAGCATCGCATAAGCACAGCGAAAAAGAACTGAACGAAGGGGGCAATTCTACTCAGACTAGGGTATACTCCTTGATAGTCCTAAAAATGGCGTTGGCAACGGCGTCAACTGGGTTCTCTTACGCGATCGGCTCCCTTGGCGCGATTAACCTGGGTGGGACATTTAAAGCCGCTGAAACCCGGCATAAGCACAAGTACACCCTCGTTCCCCCGGAATTCGGTCGTCGCTTGTGAGATCTACGCAGAACGTATGGAGGCGACAACAATGCTCACGACGGTCACTCTTACTCCACCTCAACAACTGGGCCCTGTCCTCGTATTGTAGCTACTGACTATAAACCTTTGAGTAGATACTCGGCGATGGCTTAGATAATATGCGCTCGAAGGGAGTTGGAGCTCGCTATTGGTGATGATCCTGCCTGAAACTTCCTACGCGGCCAGGGAGAGTTCTGTGATGGCGCGCAGCCCGACTCATCGACAAGAGGCCGCCAGGGTTCGCGCCGGGTAGTCGGGGTGGTCTCCAAGAGGCTCACTCTGATTCTTAACCTGGGGCGCTCCACCGAACAGACGGCCGAACCAAACGGTATCCCAAGTCCGGCCTACGGGGCGAACATCGAGAACGACAGGAACTACATTGCACTTTATCAACCACAGATGCTAAATCGGACGGTAACTCCCGTGTGGGGTTGGTGACCCTGGTTTCACAGTTTGAATACGGAGCGTGCGGATGTACCCGCCGCCTGCCAATTAGCACCGCTCAAAGTCTTAGGTGGCATAGTGACCAACACGCAGAGTCTCCGGGTACCGCGGCCTTCTGATCAGATTATTCGAGATTAACCCAAGTAAGGGCGCTCCCGTGAGTGTTAGCCCTAAACGTTCGGGTCATTACAAAGGGGCTAATTAAGCGGTGGGTGACTTGAGGCGATTCACCATTGGGTGCAGGGGCGGAGGGAAAAGGCTGGAGAGCGGCGCTGTCGGCGCGCCTAACGGTGTCCCTGATTGAACGCAGGGCAAGGCTAGACGGCTCGAATGTTAGGAGTGGGAGGGCCGATTAAACGTGCCGGCTACGATGCGAAATTTCGGCGGGGATTCGCACATTAAATACGTGAATACAGTCACAGCCGAATTAAGGATGGAGTAACCATACCGAGGTACCACGGCGCCACTGCTGGCGATTTTCGCTCATGGGGAAGCAACATCAACCTTAAATCACTGATAGGTAGGCCTTCCAATAGATTTCCACGCGAATGGGAGTCTGTGGTGACAATAAGCGACGACGACACGTTATTCTCGATGTGGGTAGGGAGACCAGGAGTACCCACGAACCGGTGATGCATAGGTACCCTTGTAATGAACTGACTCCAGCGCCCACAAAGCCCCGGCCAACGTGGGATCCATTGTCTGACGCTTCAAAGCCTCCCAGCGCCTCAGTCTTAGCCGTAACGCCACCCTGAATCACGAGCTATTCCACCAGGAATCCACCATACGAGAATCGGCCAGTCTAGCGGCAACGTATGTAAGAGTTACCCACGTCACTTGGATCAAGCACGGTGAGCTTAACGCTCCGGCCGCATTTGCATCGATCTCTGAGCCTGGCAGTAGCTTGGGGAACAAGTGCAGACTTCCTGCCCGCGTACGTTGTCTTCTAACGTTGGTTCGCCATTTAGAGGTGCCTGTAACCCGGATGCGCATATGGCCCTTCTTGAGGACACTCGTCTTAAGGGATGAGACTTTTTCAGTTCCCTAGTTCATTTAACCTAGCAATATTGGGGTGACCCGCTTGAGCGCCGGTGGGTGGACAAGCTCCGGATTTAACACGCCTGCCAGGCATGACGACTACGAGGTTTCAGGTTGTGTCGGAGCGTTGCAAGAACCGGTTCCTTCAATGGCGGCCCCTGCCGCGCGACGAATAGCTAATGCCTGGTACTCTTCTCTATAACTGCCGACGTCTAGAGCGGGGCACGATCGGCGTCTCGAGTTGCGCATCGTGGGAAGTGACGCATAACATACATAAATAGAGCGGTAAAAGGCTCGACGAAGCGAAGCAAACGTGACAGTCGGACGACCCTGCTGGGTACGCTGCCTCGTGTCGTTACGTGTGATACCACGCGACCTGTCGCTGTGTTCGCGCTAGATCCCACCCGCCAGTGGTGGGAATGCAGAAAACGGCTACCCCATCCTACCGCGATGGCGCCGAAGCGCTACAACCGACTTAGTGGCCAAACGGCCCGTACCAGTCAACACGTCACCAACACGAGAGCTCCTAAGTATGTCCGATTCTAAGCGAGAGTGTTTATCGCCGACATCGTAGACTATGAGGGCCGTAGTTTCTCTCTTCACTAGAAAGCGTCATAACAGGAGCGAATAACCGGTATGGAGCTTAGCCAAAGGTCAAGAAGTATAAATTAGCTGGCCTTTCCATCTACCGGGCGAGGATTATGGGAACCGTCACTATTATAAACTTGAAAAACGCATCCCTCAGGGGGGATTCCTATGGATTTACCAGACGTCCAGCTTCATCATGGAGTAGGCCCGCTTTTCATACCGCTCAAGAGCTTGATGTTTGCGAGATCATCACCACAGAAATCGCTTGACACGCAGGGTAAAGACGGGAGCGTCCTCAACCTGCAATGAGCGCCCACTGTTAGGTATGGTCGCAAGCTATTCGGCACGAGGCGATCGAAACTGTGGAAGGACGTTCCAGGATGCGATCACGGCTCATGGCGGGACGTACTTGCTCGAGCCTGATTGTGAATTATCGCCTGTACGAGCCTCTTCTGATCCCAGTTCCTTCTTGTTCGCTTGAGGCGGTGTGTAGGGGGTCCGTGGAGGAGACGAGGGCTGAAGCCCGCCATGCATCGTGAATTGGACACAGAGCAAAAGTAGAGAGGTGAGCGCCAGAGTCAACCCAGACCGTTCGGCCGTCAGCGGTGAAGTTCTTGTAAGGGGTCACGGCCATGCGCAGGGTGGCGAGTTCGCCGGCACCACCCGGGCCGTCTGGAGGCCGTGGGTCCTAGGTATGTGTACTGGGCGGAAGGCGTGAGACTAGGTCGTCTTCATTATTGTTCGACGTATATTGAGGCCGGAGTAGTGTACAGTGTCCCCGCGCACCACCCACTGAATAGGTAAGATCGATGACAAACTTAACGTGGTGCATAGTTGGGTCTGACCCCATGCTTTGGGTAATCTGGGGACGCGACCGAAGCTGAGGCTCTGCACGACGATAGAGAGAAACGCCCACGATGAACCTCAGCAGGGGGGAGCGGAAGAGTGTGGTGGACCTACATAGCCCGAAGCCACCAGGTTTCAGGTCATTAAGGCGACCGGGCTGCTCCCAAGAGTATGCTCGTTGCCACGCCGACAGAAGGCAGGCTGTAGATCGACTTGACGTCCCATTTGGCCCGAGAGAAGCTGTAGAGAAATCATATCGGCTCAGGCTGGAAGTCGCACGACATAGTACTAACACCCCGAGCACGCAAAGGCTGAGAATCGCGTGTGACATTCCGCCAGGATGTCAGAAGACCGTACAGGAGGACAGTCGTGGCCGGATTGCGCTAGCCACAGCGTTCAGGGGGGACAGCCTCCAGGGCGATGACGGATGCGCGCCCCCCGCGTATCCCAACGCGGGGGCATGGTAACTAATCAGTACCTGGATCGGCCCAGACCCACCCTGACGTTGCGATTCTAAAATCCGACCTTCCTTACGGATAATAACAATGCCGCATCTGGCCGGATTTTACATTACGTTAAAAGCGATCCAATAGGCTCAAGTTCATCGAACCAGCATATGCCCTGATGCACCCCAGCCTGTAAGCGAAGTGAGTCACGCCCTATAAGACCCTAAGGCTTATCAGGTTGTGACCCACCCCCGCGTGAAGGGAGCTTAATAGAGTGACGCACGTATAATACGAGACGGGCTGCATAAATGGCTCCAAAGTAGGCGAGCCCGCTGAGACCGTCTGCTCCACCGCCCATTGCGAGACGCGAGAAGGACAGCAGGGCTACTGTTTCGGTTATGCTCACATGCGTTTCTAATTGCGCCGACCCTCTCGCACCATCTGCAGCAGGACTAAAGTAGTATTGAAACGTCGGTTGTAGCTCCTTTGCGTGGTGAACCGGCGGCGAACGCCACAATCGCAGTGACGTTGGTGTGACCAATATGCGGGGCCGGCTGGAGGCTTGACGCAGGTGTAGACGTCAAGTTGCTTTCCCCGCACACCCTCGAGCACAGGATTAGGCTTTGTCTATTTGAATCCGGCGCCCTCACGCGAAAGCCGTACGAGATGGAAAGGTTAACGTGGTGACCGGAGCGCAGACTATAAAGCGAAGTACAGCGCGGCCGGTTCTCGACTTTACCCGTGCAGTTCCCATTCGGGATCGCCCACTCTACTGCCCCCCGCGTTCCCGGTGACCTGAAAATATTAGACGGATCGAATACCCGCGTCGCATCCGCGTCTGCCATAGGGGTCTGACGATTGTGGACTCTAGAGGGCAATGGGCAAAGCCAGCTGTGTGTGCATTATCGTCTAGCCACGTCCGTCAGCTCGCTACTGGACGATTGCCCAGGCACGCGCGAGAGCTGACGGGGCGCTGGGGCGGACCCGTTGCAAGGAAGTCAGAAAGCTTCCCTAAACACCTAGTGCCGACTATCGCTTCACCTAGGCATCCGGCGCGGAACGAGTCACTCGCAACAACATTCGTTTGCTGCTTCGTCTCCGCGGACGTACGGCGCACGTACCCATCAATACGAGCTCCAATTAGGTCGTACTCGGACCGCTTAACGGAGCACTGGGGAACTGCCAAGTAGTCCCGAACTTGGTGTATGTCAACGGGCGGATGTGACGTGAAAGGTGAGTTTGGATCGATTTGCTAACGATCGACAATCTGGAGACTCGATCCGTGGTATCAAGTCTACGAAAAGTTCGACCTGGCGGCCGCGCGGCGCCGGCAGCCGTATGGAATAGTAACTATGCCGATGAAATTTAGAGCTAGCACGGAGCTGGTGGCTGTCCCTTCGCCCCTTACCGGGTTGATGTACGGGACTCGGTTCAAAGCTGGTCTTTGGTGGGCCATGGCTCCCCACTGAGAGCGTGGGAACTGCTGGTAATTTGGGTCAGGCGTATGGATGTCCCAATAATGTAAGGTAATGGATCACCGCCCAAACATAGGCCGTTCGTTGGTATCCGCGTGCCATCTAGTGGTGCTCCATCGCCCACGACGGCCCTATAAAGAGACGTTATGATCAGTTCAACGCAATATTGCGAGACGAGAAATAGCTGGATCGGTCGTAGTCCCACATGTCATTATCGAGCAGCAAACCTTGAAACCGGCTTTGTCGTTCCTCCGATGCCCCAAGGTGCGTGCAGAGCTACTCACGTCGATCGATCCGATTCAGATACGCAAATACCGCAGCAATTTCTGGTGCGCATAGGCCGGGTAAGGCGGCGATCCGATAGCCATACCCACAGATGATTGTGAAGAGGAATCAGGCTGTGAGGTTGAGACGTTGTTTCGGGAACAGGACGAGTCCCTCTCGTATTAGGGATGGCAGGGCGAACCCGTACATTGGGTAGCCGGAGGTGGCTAACTCCGCAGGGCTTTTGTTCAGCCCCATGTGGCTTATTTATTTGCGTCGCGTAAATCGATTAACGGCTCGCGGGGTGTCGCTCGTCGCATACGCTTTCTCCGTCCACGTGGCTGCAGAATTTGCGATCTCGACCGATCATACACCGGTAAGCTCACCTGCACACCTATGGTCCGGAACACCTCAGCGAATACGCCACCTCGCTTGCCCTCTCCGGTTGGCGTCCTCCTGTGTCAGTGGGGATAGGGTGCCTAAGCGACCAGGACATAGTAGGCTCACCATTACGATTCCCGCATGAGCCTCTGACAGCGGCCGGGGTTCGGTCGGAATGATCAATGCCGCCCTATCGAGATGACTGAGGGGCGCGTACAGTCCGTACGGATTCGCGCATACGTGCACCAACATTGGCTGGGTTTGCCAAGGGCAGCGAAGCCTCCGGAACATTTTGCGGTCTGTGCCGGTACCACACGAACTCGTTAGAGCTTGAAGGACAGCAGCCGGGCACAAAAAACGAATTTGATCCCCGCACGGCCTCGCCAAAACTTCTTCAGGCATGTGGAGGAGGTCCCCTGTAATTCGAAGCGACGTACCGTAGCCATGTCGCGCTGGTGGGTAGTGGCAAAACGCTAAATAGCGTCGCGACCGAACGAGTCTCCCACCAATCAGTGTACGACTCGTACGGGGCACACCTGAACCTCGGAAGGGCCTAGAGCCCATCTTCCACAGTCAAGAGCTAATGATGGGTATGGTGAACTTTGGTCTGAGACCGGCCAGGATCGCCCATCAAGGGCGGGTCAAACATGGCATCCACACGTGCCGTTTGTACGCCTCGAGTCCTGCTGGAACAGCTCATGCATTAGATCCGTTAGGCCTTGCGCGCCACATTCAAGGGAATAGCAATCATGCAGTTTACCCCCGCCGGCCAACTGGGAAACAGCGGGGTTGTGAATGACCCCGACTCGAGACAGCAGCCGGGACGGCATCAGTGGGTCCCTGCTCCAACTGGGACCGGTCCGCACTATTTACCCCCGTGTAAAGGCTACCGCACATGCGAGGCCCACCTTCTTTCATCCACAGCGCGTCTGCATACAGCCCACGCGAGGGCCGCAAAGGTTAAGGAGAATGCCACCGGGATTGGAGCGTTAAGCCTTATACGCTCGTCACACCTTTGCAGTTGCGTCCTTAAGGCATTGTCCACTGGCTGACATCGGTGGTGTTTCCTCCGCTAATGGACAATGGTGTGAAGTGGTCGTCCTCCTATGTATGTGTTGCCTGAAGAAGCTGAATCCATGGGTCCTAAGGTGACTACACCAGAAGCGTGACCTAGGGCAGGCGGTATTTTGATCCCGGCAGCAGGGGGGAATGAGCCGTTGATATAGCGGTACAGGGAGCAGTGTCCAATAAATCCATATAGCGTTCTCCACCATACGCGGCATAAACCAACATTGGCCTAGGCTAATAGCTTTCTAGGAAGGTCGTGGCGCCAATCGATAAAGACCTTAATCAGAAGCATTACCCGCCGTGGTATTTAGGTTCAGGGGTCAGTGAGTGTTTCGTCAACTATCAGTCGTTCTGTCAACCCACGCGCCACCGTGGAGGGGATTTCATCTTAGGGGGAAACGACTTAAGTCACATGCAGAGGTTAGTCCGGCGGCATGGTGATGTACTAAACGAAGACAGATGAAGCCGCCAAACAGGCTGTAGAGTCTCCTTAGTCTCATTATACGAGATCGTAGCCGGCAGGAGGTAATAACTTGCCGTTCCAGAATTACTTAGTGGTCAACGGGTAGACATGCCTGAACAGCGCGTATGGATTGGTTCGCTATGGACCTTGAGAGAGAGAGAAAACGGGGTTGTAAGCCAGTAATGAGGGGGAGGGCAAACCGATATACACCGTTCCGAGGGTGGTTGTTAACAGCCACACTTCCGCTAGGCCTGCTCATATCTAGGCATCGTGTTTTACGGGCGCAGTTATAAATCGCCTTTCGGTCTGGAACTCGGGTCGTCCCCCTCCAACAACGAGCAAACCCGTGCCGATCGCTGACTTGGATAGACGCAAAAATCCGGGGTATAACTATGTACTTTATGGTCGGCCCACGAACAGCGCTTTGGAGGGGTCAACCCTTGCCAGCAGAGGCCGTCTACGCCAACACACAGCCAAGTAACATTGACTGTAAAGCAATCGCAACGGTTGTGCCAAGGGAGACCTCTACAGAGATTGTAGCTGTGCTGTGAAGGAATTCGGCAAACGAGGAGCGCCTTGCGCCTGTAGATAGCCGGGTCTGGTATCTTCTGTGACAGCGGTATTGCATTCTCGGTTCGGGCTCCACCGCGCTCTAGGCTGGCGACGGCGTGGCGATGCGAAGAGTCCCAGCCAGACCCAGCGCTGCAGTTACCCGGTCCCTTTGCCCCAGCTCAACCCGTATGCCCAAGTCCTCCGGTTATTGGTAGAGCGCCCAGCATGATAGCGGATGGGGCCTCGCCGCGAGGAGTTCTACGGCACGACTCGGACCGCTGCAGGTTATGGGCTCGACTCGCACTTCCTATCCGTTGTCCCTTCGGCCTGCCCGTCGTAGTCGGGCGGTGACGGAGGGTAGCCCACATGCCGGGACCACTTGACGTGCCACGGTGTGGTGGGCTCGCAAGCAGCGCAGTATGCGTTAGGCTTATAAGTCTTCAGCTCCGACGATCGTGAGACGTATGCTGGTCGTCGGGCTTGGCCTAAGATTGTGCGGTTCGTGTACCCGATGATTGGGGCCGAACACTCGTGTAGCTCGATGACGTGAAGTGGTGGACGTGCCGGATGCTATGCCGAGGAGGAGATGTCACGCACCCGGGCATCCCTCTGAGGGACCGACCTAATAGCGTCGCTCGTCAGCTGGTGGGGATCTAGTGGCACTAAACTACGCAGTTGTGCTTTTCGTCCACCTCAGGCGAAAGCCCCTGCTTCCGCCTGGCTGAGCGATCGAACACTTGGTCTTAACGCGGATAAACCTGCCATCGGTTCGGGCCGTTCCTCAATACCTCCCCCCGACCCCCTCCGGCCGAATGCGGGGCGCGGTAACCGATCTCGGCGAACGGATCTAGCCTCCCACGGTTCCGTATACGACGGCAAAAACTCGCTTGCCCAACGCCACGTTCGGCTCTTCTAAGCACAAGGCGACTGCGAAGCTTTTAGCAGGCCGCGGCATGTGTACCCGCCCCGCCATAGAAGCTCAGCGTTTTTATCACGCGAAACCCAGCTTTATATTATTTCAGGCCTGGTTCGGGGTGACATGACCGGGCCGTCCAGACCGTATCGTGTTCACCGCAGTTGCCACTCAGGTTCTGTGTAGTTTTAGGTAACACCCCCGCTGCGACTATACCCACGATCTGTCGTCCCGAGGTATTCTCGCAGCCATAGCGGGGCAAATGAGCACAAGTAGAAACTTAAGCGTTAGTTACCTCTCTCAGACAAGATCCTGCGCTTCAAAAAGCTCGCGCCCGGTATCACGTGCTTGGCTGAAGAACGAGAAGCATTATATGCTTTTGACACGGGGCCGATTCATCACCTTCTAACTTACCAAATAAAACACCACGGAGTGGTTAATTCATCACGCCATGGAGTGCTATCCCCGCTCCCCCCTGACACTTCACATCCTCCCATGCGGGTAGGCCGATCGATCAATTGATTTGGGTTAACGACTCCGGCGGCTAACATAGACGTGCACTCCCATAAACCGCCGGGGCAGTACCGCAACCACTCACAGGGAATATCGATTTTAGCACCAAGTAGTCTACCCCGATTTCGGTGGTACGGCTACGTTAAGTACATAAATGACGAGGCCACAGTGGCGCAGCGGAAGGCGGGTGCCGAAGTTCTGTGCTATTGCTATCCGTAGCACCTACCTCCAATTACGCTGATACGGGTCAGCCTTGACGGTAATGTCTGCGTTACGACGATGCTTTGATACCCGGGCCCTTGGCTTGTCTTGCGGCCTCCGGAACAAACCTGAAACTGGTAATCGCAGTCCCTCGTAGGAGCCGAATGGGTGGCGTGATTTCTGTTCGTGCATTTTTGTCGCATGTCGCTGAGGGGCTATCTGGGTTCGGATCAACTAGTCGCCCCGCGTTCTCACCGGCTACCAGCCGAATTTCTCNCCATGGGATCCTCCCCGGAATTGCACTAGGAGGTGTCTGCTGGCGTACTGCCAAGACTCTCGTGATAGTTATTACTGTAGCAGAAGTGCAGAATGAAGCTCAAACATGGGGACACTCAGGGCCGGTGCTCATGCCGCCGTACCACCCGCGTGCACTTCACCCGAAAGGGACGCCCGTTTGAGAAACCCATGGCCACAGAGACTGTTATCATGCTAAAATCTGATTAACCGCCCTAAACAGCGCCCGGGAGTGTGTATCTGGCCTTAGTTAAGGCCCCGGCGGGTTGTGATGGGTTACGTACCTCGTTTGGCTAGGGGTTCTGGTATAGCGGTCCCTCCTGGGGCTCCAATGGTCGTTACCTTGGGATTCTTTCAGAGTGAGACGAAGTCCATCACGGCAGTGCCAGGGCTGGTCGAGACGCGGCTTAATGGCCCCGAGTGCAACCGCAGGTTTAGAGATCTCGTACCCGATAGCTCCCCTGGGGCGCGCTTCTAGTGAGATGTTGCCGTCGACTGAACTGGCGCCATCACCCTTCGGCGAATCAACATTTATCCTTGATTCGATTCTAATGTCTGGGCACCTCGTCGTCCATCGTGAGTCATGTAGCGGCCAACTTCTCGCACCACCCGCTTGACCGTGTGGCGAGAAATCGGACACTTATGGTTGCCCATTTTAGCGCTCCATACCATTGGGATTATCTGGTTGTCGGTTCCCCTCCTTTGCTTCCGCGCCGTGCAATTTCTTACACCGTCCGCGCAGCCGCCCCAGCCGACCTCCGGCGCGTGCGATGCCTATGCGTGAAACCTCTCAAGACCCTCGTGAGTTAGTTGAGGGGATCTCCGACAGAAACGCTTAAGTCGATAGAATCCTCAGAATTTCGCCCTTTCGGTCGACAATCGTCGCGCCCTCCCATCATTGGCCCCCGACAGGGCCTGGGGGTCGACGATTCGTATTACGTACGAGCGCTTGGGATGACAAACACGGGTAGGCCCCAGATAAGAGTCACTCCTTTGGGCCCCCGTCTAGTTAGCATGGGGATCTCACGTTCCCGGAGTAAGCAGACCGAAAGCGTAATTTCGTTAGGGTGACACTGCTTTAACGCAGTCCACTACTACTTCGTCCACCCTACAGATGAATAGGGCCCGGTGTCCTCCTCCCTTTATGCCGCGCATCCCTCCCAGCGCACCACCATCATCGTTTCTGCCCGATGATGTACTCACGCCGAGCGGGCAGACTGAACAGGTGGGCTTGTCCGTTACAACCCAGTGGATCGCAATCCACACTGCTAACCCTTCATCTTCGTTCGCGGCCCTATGGAGCAGAGCTAGACGGCCAATATCACTTGGCCCCTACTGACAGAGGGTGTCCCGCCGTACTTGCGTTTCCGACGATTATCTCATTTGCTCATTGAGCCAGCGCAACGCACCAGCACGAGATGCGATATCGCCCCCCGTACTTATGCAGCATTTTACTGATCTGCAAGAGGGTCTGCCCTGAGAATGGGGGTGCGGATCAAAGCTGTCTGAGTTAATATAGCCTTGGAAGACGGGGATAGTTCGTAGCTGGCCGGGTGAGAAGAGTGGATATCGTGCGGTTGGGAAATCCACATCCATTCGGCCACTAGCCCCCTGGCTCTGCCCGTGAAAGACCAAGGCAGCGACACGGCCGGGCCCTCCGATTGGTTGCGGCCAACACTACCCTCCGAGGGGGTTTCGTTGTCCACATCCGCCCCTCGCAAAGTGACTCCGGATGCGAATGGGCCGAGAGCTACTCTGCTCGCGCGGCACTCTCACGGGGGCAACAGACTTTTCACCATTTAACGTTCCCAAACTGGAGCAACCGGCCAGGATGGCGTTCACTGTCGCAATGCCCTCGTACCTGTGTGTTTATTCAGAACTTACTCGCCGTTGGTGGCATGCTCGGTCGTAAACTCGGCTGCCCACCGATTAGACGTTGCTACAGTTTGCCAGGATTATCCAGTACGTGAACCCAGCGACGAGGTATATACACCTGGATAGGGTAACTCTGGATGGGAGCCGAGTTTTGTCTCACCTTGAGTTTCCTAAGCTCGAATATATATCTCGCTTACCGGCCTACGCGCGTCTGCAGCCGGGGGCGCTGGGGCGCTACCCTGTGGTGCCGATTAATCAAGAGAGCTCACGTAACCGATCGAGTGCGCGGGGGCCGGTAGATCGGTAGGCCGTGAACAGACTGGACGTGTCACGTCTACCCCTACTACTGTATATGTACGACAACCAGCGGATTACACCTGCGGGCACTGAGGAAGAGGAGTCAGTAGCCACCTAGCACGGCTATTCAAACGGTGTATTTGGTTGCTGCTGCTTGTCGCACTACGACTAAGTCCGTAGTTGCTTAGAAAGGATTCTCGAATATTGGCTCACGTACTGGCCGGTTTAGTATATTACCGGCTTTAGGGTGTGCACTGTATCTGGGAGTGTTTGGGAGATCTGGCGTATAGGGAGACCACGTTTGGAGTGAAGGTTCGCTACCTTCCGCCTGCGACGTGGGAGACGTCATAGCGAGCTGAACACTTTTAGAGCTGGGCGGTCCTTCCAGCTTCATCTTTGAGGTGGGACTTGAGGGGCAAGTTACGTTAGGGGCACCACTATCCTTGTGCCACGCGCGGGGACACTATCGCTACGCTTCTGCGATTGTCACTGCTGAGTGGCGCGTTATACTATCAACTCGCCAGTCGTTGATCACGCGGGTAACTCGCGATTTCTCACAAGCCCCGGTTATACATTAGGCTTCCCACTATGACGTATGGTTCAATACGCTGCCGCAGCGCCAGTTCGCGTAATGTAGCACTTCTATGTTTGCTAAGGGTTGGCAATATAGCCCTACTTTCTTTTACTGAGGTTTGATGTCAGTGTCTCCTCGCCAACTGCGTGGGACTGCCATGGGGGGGGAGAGCCTTGCGGTTGCACGCCTAAGCTGGGCAGGCGAATTTGGAGCCACCTGTCGTTTTCAAACGCGGCCGACCCCAGCTGTTCAATGGGCGAGCGTACGGCGCGAGGACTCCCGTACCGCCAAACTTGACCGCTGACCCTCAGTCCTCTTCGACTTGCGTGGATCTTCCTCCCGAGTTTCTATTGACGCATAAACCATACAATCCATAGCTGATGTTAATTTAGACTCTCAGTCCACCCTTCAGTAAGGTTTCGGCGCCTTCGGTACTCTTATCTACCGGCTTTTACCCGTACCCGCTCCAGTTGACTTCGTCCGGTTTCTAGAAGGCTGCCGTTTGCAGCCGTACGATGCTATGTGTAGCTTCTCTGCTCTGTACGGGTAGGTGATCAGAACGAACCCTGGGGCCGAGTTCACCCGTTAAACGGGAAATCTTAAAGGTATCCACTGAGACGGCAAGTGTTATCCCTCTAGAAAGCCCCCATGGTTGTGATCCTACCGGCAAGCAATGTCACCGTAGACCGGACGTCGTCAGTGTCCCAACAGCCGCTCGCGGGTAGAAGCTAAGTATTCGGAGACCAGAGCTGCAGGCCACATCCAGCCCTCCCCGCGCCAGGAACGGTCGTTCTGTTAACGAGGTCCGTTAGCGTGTCCCACTGAGCAGGACTGACCGCGCCCGTAGGGGTCGGCCCCCAAAACCGAGCCGGATGAGTCGCGCAGCTATCCGTAGATGATCCGGCCCCATTTACAAATGCAATTGAGTACGACGATACCATAACATGTCCCCGACCTTTTAAAGGGGCCCTTTATCGCCATGTGCGTGGTTGTGCATAAGCTGTACTCACGGTTTATGTTGTAGTGCTGTGACAGATGGGGGCCGCTCTGACCTGGCTAAATTGTTCCTGTGGTCATGGCGTAGAGATGGGTGGTAGTTGCAGCTATTGCGCATTTGCTGCCCATGGTCGGTAAGGGTAGCAGGTCAGCCAGACTTCCGGGAGTGGCCCCTTTAGCGGTGGACCCGGACCTACTATCGGTTCGCCGGTCCCATTCGTGTGTCCCCCACGATGCGTCCCGCTAGACCGTGAGGTCATCGATGGGCCCATGCGCTCGAGGGTCGATCAAACTTCCTTCATGTCTAGGCCAAATCGCTTAGCACCTTCGATTTACTAGACGACAGGATGAAAAGGTACCAGAGCGACGTGCGGTACCGGTAGTCGATCTTGCCATTAGCTGGCCCCAGAGATCACACATACCCTGGCGCGCCTTCAAGCTGATCGTGGCCGTGGGACGCCGGCCTAACTCCGCATGTAGTGTGGAGCCACCTAGCAGATCGTGCAGGGTGCTTCCAACGACAGCTTTTGTCTTATTATGTGTGGGTGTTCTCATGATCTCCGGGTCCGACCCGTCAGGCAGTCGATTTCATCCGGTTCGAGCGGTATAAAAGCGACGGTGCCGTCTCATGCGACGGGCCTTTATTATATTTTTTGGTTACTCCTTCACTTACAGTTAACGACGCTAGAGTAGCACACTGTCTCTGTTCTGCATGTCGGTCCTGTGACGCGCAGTTCACCTTGTGCTAACAAGTGATTTGATTATGGACACGGCACGATGCCTAAATTAGCATACGCTACTACGTTGTTACGCGGGTGCGCACCGTTTCCCGAGGGCTGCGGAACGGCGCGCAATTGACGTGCGTTCTATCGACCCGCCTCACGTTGCCATAAATGTCACGTGCGACCGTTTGGCTAGACACGCCAGGCTCCGAACCGACCCAATGGTCAACTAAAGAGGGCCGCCCAAAACAAGTTCTTCCTTTACTGGTTCACGGAGTGAGTTCGACAGTGCTATGACGGTGGACGGACGAGTTAAATTGTGGCGGTGCAAGGCAACTTACAGGTTACCCGCTACCGGTCTTCTCGCTGGAGAGGTAGTAGAATAAAGTGATGAGTAATCGAAGTCACATTCTAGGGCTGGCAAATTAGGCAAGGACGTGGGGGAGACGTCGCGTCGTGACGTTTGTCGGATCAACTTATGTCTTTACGACCTGACTAAAGCCATACATCCCGTAGAATGCCCCAGCATAGGGCCGTAGAGGCGCGGGATGAAAAGAATCAGTGATGCCAACCTGCCCCCACAATATCTCTATCGCGTTGCCACGAGGACGGGACGCTGGTGTCGATCCATTTGTGGCCCGTGGGCCCACGGCTGACTAAATCGACGACTGGCCAGTCCTTTCACCGCAGGCCGTCAACGGGCGTGGCGGCCGTGTATAAGAGGTGTCCCATCTTCAAGACCTGCCCCGATTCCTAGATTCCCTACGCATACTCAAGCACGCACCAATTGGGGGGTTGGAGTAGCGTAACGGGGTTTCGAATCCCGGTGGACGTATGTGGGTCAATGAGGCCCATCACCGCAGAGCAGGAATGGGGGGCTCGCGCTGGATACAGACGCCCTAAAGGGGCGGTGGAGAAAACACGGGCGGGACAATGGCAGCTAAATCATAAAGCCTGGGCAACGCTGCACTCCCCTCCAGGGTGCCATCTTCGGATGAGCTACACAGCTCCCCCCAGTGGTAAGTTGCTATATAGTAGTATCATTTCAGCTCCGCCGGTTGGCCTCTTATGGCTACAAGGAAGGACGGCCAGCAGAAAGGGCTTCCACGCCGCAACCACGGCCCCGACCAATTCGTGTGGCACTTTTACCAACTACAGTCTATTGTTGTGCCCCGATTCGCGAATTTACAACGTTCGGTCTATCCTGGACTCACTCTAGGTTCCGCAGTGTTGCTCCCTTGTATGCTCGTGTTCCAACCGACTGACTGTCTTGGTCCGGCACGAGGGGCTGCGCTATCGACCGTCTAGCGTGATTCCACCAAAGCCCTCAGAAAGCTTACACATGCAGTTTCCCCGCGTAGTACAAAGTGAACCTGCGTGCGTGGAAAGGGATCCCCGTTTAGTCATTCGTGTGCGTAGTTGAATCGCGAGCTTCAGGCTTCGTGCTTAGTGCGCCCGTGCACTCGTGTGTGTGCGCGGGGCTGGCTTTTCGGAAATGCTCGCCTAGAACGCGTTCCTTCCAACCCATTATTCGCATCGCGCAATTACCCATGTCCCACCCGGTTCTCGGCCACGTGTCCCACTTGTACCACACCGATACGTTGTGATTAGGCTAGGCCCTATCTAAAAAAAGTATCTATAACAGATCATTGTGCATAGCCGACGTCTGTGAGACTGACGGGCAGTCGACCCGTATGGGGAGTAAAAAACATCTACCGTAGCATAGTGATCAGGAGAGCGATTTTAGGCCCTAACGGATTAGCAGGGTGGTGAATCGCTCGTATCCTATCTCAGTGGTTACGGTACTTCGTACGCGGTCCGTTTCCGGCCTGTGGGCGGACAAAACTGGTCTGTCTACCAAGCCTGCGGCCCCGTTTCATCATCATACCTTGTATGAGCACCCACAGGTAGTGCCCCTTTGAGTCGCCTGTCACTTACCCTCTCTGTTGATAAGCCCGTGGTTCTAGAAAGGCTCGCGCACTGTCACTATTAGGGGTTGACCTTGAGGCTACAACAGCGCAGGAGGGGATGACTGATGCGCGAAAACCAGTATTTCTATCCCTGAAAGAAGACTGGAGGGCCCACGAGCTGTCGAGTTAGCTTCCTCGTAACACACTACGCTCAGCCCCTTCACCTTGACGAGCGGAGAGGATTCCACATACCCGGGGGAGGTCAGCACCTCGTTGCTTGCGTACGAGTGACCATTTGGGTTATCGCCTCCCCCTGAGGTCGTCGCCTCGGCCTTAGGATCAGGCCTTGTCGTGACCTATGGATTGAGTGAATTCTAGCTACTCGGATCGCACCACGCTTTCGAAAAGGTAGTGCCCACGAGACGGTAGGGTCCCTCCATGCTCGCGCTTGTCACCTGTTACCCGCTGTTGGCAATTTAACTCTACCAGCAAGTAGCCGTGTGTTAAGGCCTCGTGAGTCTGGCAGGTGCCTTATTGCAGGTAATCTTCACGGACAGCTAACGTCAGACGGACGGCAATACGGCGCCATACAGGCTCTACTACCAGGGCCCCCGCACACAGGTATGCGTTCCTGCTGAGTCTTGATACTCCTGCATGCTTCATTGACGGACCCATGTAGCCAATGATGATCCGCTGGAGTGCTACTTACCGCAGTCCGAGTGTGCTCACGCCCGATGCTGTCTTTTGGCAATGGCCGACGAGCATAAAGTCCAAGCTGATTAGCGACTAGGTAGTATCTATCTCTCATGTGCCCTACATGACCTTGTTTCTTGGAAGTAGTGAAGGGCCCCACGACGACTGGGGCGTCACGACGGGCAGGTGATTGTGGCTGCAGCCAGCAGATTAAGTAAGTCTAGGGGTTTGAANAGGCACGCGGGGAGTAGTTAGTCCGCGATCCAAGCCCCAACTTGTGTACATGATTTGGTCGACTTGCCCAGTCAAATGGCGAGATGCGCCAGGGGCGGGGTGAATCCAAAGGGTATTAACCCAGGGAGTGGCAACCCGCCAGCCCTCTCTTCACGAATCAGCCCCCGCGCGCGTGCGTCTTTCTTCTGTGGGGCGGCCTGCCCGGTGTTGTTTGGGCGACCTCCGGCCCCTGGCCTGCAGATAGTGTGCCCCGGATCTCCTCACCCATATCTGCGCCGCAAACGTGTTTGATTGCGCCCCCCCGATCTGCGTGTTAGCTTACCCCCCGGCTTGCTGTTAGATTAAGCTTTTGGTGACGAGCACGTTCGTGCGACACTCTGTCGTGCGAAGATTGCGGGGGTGTGCCCACTGAAGTCTCTCGGCATGTGGGGTCCCCTTCGACGGTCGGTTGGTTCACTCTAACGCGAGGATGATTAAGATGCGAAGTAAGCTACAAGTTGCTCGTCGAAACACTAATGGTTGTGTTCCTCACATCACAACTTAACGCCTCTTTAGTTGCTAGGGCAAAAAAAGCCAAAAAGGCTCTCGTGAGCCAAAGATATGACTTTGGATACGCGGAGTGAATGCGCCTGGGTTTTTTCTCACTCGTGCAGTTGGACATCTTAACGTTTCGGCGTGTTCGCTTCGTACGGGGCGATAGATCCACCGTAGTCCCCCAAGCTCCTGGCCATGACACATTTACCGGTTGCAGCGAAGACCTTATATCTAGATCGACGGTGTCAACAATTAGACATATTGCTGGGCTAGCTACACGACGTTAGTACTGAATATCCACTCGATACGTTTGATGCTCCCTTCGTAGTGATGGGTAATTTTAATTCACTCACCGCGCGCGAGGCCGCGTGGTCCGTGATGGGCCCAGATTGCGTGTCCTGCCCGATAGCGCCATGTCATGTCGGGTCGCCAAAGTGATCGTTACAAGCCCTATATAATCCGCAGATGGGAGTGCCGTGACCTCCTGGTACTGTGGGCCAGGAATAGCTAGACGTAGTTGCGGCTGTCCCCGCCTGCGCAGCAATCAAGAGCGGGAAGAGAACCGGTGGCTGGTGTTGTATTCCGTTCGAAACCGTAGATACCTTTCCTGAGGCGACGAGTGCTGGTTGAAATTGACGCCGGGCAAGCAATGGGGTTTGATAGTCAACAAGAGAGTCGAGCAAAACCTCTCACAGGAGCCTACCCTTCCTAGAACGATTCTCCCGACGTCCATGCCTTTAGGGACGCTGTCGACCACTCGAGCCAGACTTGCTTCCTGTTCCCTTTTACGTACACCGGGGACCGCAATACCACAGACCGTGACGTGTAGGTGTCGCGTTAAGGCCGCCACACTGGTTCACCGTTTTTCTTCCACCCTGGTCGCGGCTTACGTGTTGAGTGTGACTCCCGGCGATTATGAGCTGAATCTCAGTGCGGTCCTCCTCTACCAGTGTGTCATATGCCGCAAAACCTTGGGATTAATCATCTCCGTCCCCCAAGCGGGCCCGCGGGCAAGCTAGTCAAGGTCAAAGAAGTGGTGTGGTACTTCGACGGAGTCAAAGATGGGCGTCGACCAACCGCGAGTTAAGTGAAATGGGTCCTTGACGTCTCTAGCACCGCAAAGGCCGATACACTCGGGTTTTTCTAATGTTGGCCAACTTCCGAGTGGGCGGGTCGTTTTTACCAGGCGCCTCCAGTGTAGCTCCATTGAACCTCGTAACGCTACTAGGACCACATGGAACGCATTTGGCTGGCGGTGTTTTTCTTTGCGCCCCTCCACCTTTTGCCTGGGGGGGCCTTTTAACGGTCCGACCCCACAGGTAGCCCCTCGTACTTAAGGATGGCAGAGCTCGAGTTACCCATTCCGGAGATCAACACCCTATACGCCTAACAAACCAGGGCGGTGTAAGGAGCCCCCACGGGGCTGTTAAAAGTTAGTTTCGTTGTCTGATAGGCATTAATAGGGCTTGCCTCCCGCGTTTGCAGATGAGGTTAAGGTGTCCTTACAAGTCACGTCGACTTCCGCGGGCTTCCTACGTGTTCTAATTTTTGCGGAACCCATGATTCCTTCGAGCCGGCACGATTTACGGTGTAGCTAGCTGAATCACCGAGTGCTTGTCAGATGGCACGACTTCTCGATTTCCCTACTATGTGCTTTTTCAACAAACATCAGTCTTCCCATTACCACCTGATTCGGATTCGTTTCATACACCCGCGTAGCCCTTGGCTCTTACTTGCGAGGACTTGTTTTCCTCATTTGGAGTTTACCTACACGGCCTACCGGGCGGTGTTGGGGCCCCATCAAAGTGGCTAGGCCAACTCACCTGGCCATGTTAAGACCTTACTGGCTGCCTCGCATCNCAAACCCCTCAGTGGGTTTGACTCCGACAGATTGATTCCGGAGACCAGTACAAGGATACAGGTGTTGGCTATTTGGGCCAAAGGAAGCCCTCGCTTGTCCTGGCGATGTCTTAGGTCTCATGAAAAGATGCTGTGCCCTAACACAGCTACGAGTTGTGTCTGCCTGATCTAGCAGGATACCGGCCCAGCGATACCGGTAGTCGTGGGAAAGTCATCGTGGGATCGGGGGCGGCTAACTGATCATCGGAGATCGATGCGATCTCTCATGAATGGTGGCGGAGCAATCCACCGTGGGGAATAGAATGAAGCGCACCCCAAGGCGATCGGGCCCTCTTAACGCGACTCAAAAGCTTCGACCTCAGGTCTTTGATCTTCATTGCAAGACTATTATCCCCCACATTAACCTAAGGTAAACTAACGGAGTTGCTTCACACGATGATCATCTTACGCAGCCAGTTGACAGGAATACAATCACATATCATCAACTGAGCGGCTACTGGCCTTACGTTCCGGAATGGACGCCAAGGATCGCACGGCACTGACCGAAATACTGCTGAAAGTGGGTTACTCAGGCCGCAGTTTCGAGTTCTGTCCTCCCGAGTAGGGCGTGCACTTACAGCCCCCTTATGCTGACCGTAGACCCATTGTGACTACAAATATAGTGAGCTGAAGTCGGCCGGACTCCACAGTGGCACGATACTAGCAGGCTAAAGGTACGAATCTCTTGATAATTCGCTCCGGAGCCGAGACTAACTAGCCGCACACGTTGTTCAGCTTATTAAACGTAACGGCCGTTGTCGAGACGTAAAACAATTTGCTGTTAACGCTAGTCTCTTTTGGATCGATCTGTTTTTTGGTAACAAGCCCGTCGAGACGGCGGATTATAAGCGAACCTATAATAGCTATGATCCAGCAGACACACAACTGGTCATTATGTGACAGCCCGTCGCGTAAAAAAGGAGAGTTGTACTGTGCATAACAGGGAACGTTGTAGGCGCACTCGGCCCAAATCCTAGTTGCGCCTCCCTATTGGGCCGCACACGTCTGCAGCTGTATTCAAGCGCGGATCGGGAGGCTGCAGGGTCGCGGGTGCTCTATCTCACCGTCACTCCGCGCAACATTTGTATCTCGTTATACCAGGACGTTTTACGTTATTTCTGCCGGCGTTAGACGGTTGGTGGGCCCACGGGACACGGCCGGCGTTCGCTATATACTTTAAAGGCGTACTGTAGTCACTTAAATTGAGGAGGAGAACTTCCTACAAGTCGCAGAATCCTAGATTCACCCGGCTTACTGCACTCGCTGCGACCACCGCATATTGGTCATTAGGTTGCCATGCTGACCCGCCATCCGGGGCTTCAAGTTGGGCCATAGCGATCTCCGCGAGGCAGCGGCGTCTACGCCCGTCGCACCCTCCAGTTGTCCGTGAAACTCGTACCTCTTTCCCAATCCTCCTGATAGCTGGAGATTTACGCAGTCACATTCAAGCCTTTATATTCCCTTGCGATCTGGTTAGAGCGTACTTATCACCGTTGGTCCGAGCACACGCCCATGACGCCCTTGAGACGGGTGATACGGCGCGGTTCGTGCGCCTCGTATCCAACCACTAAACTAAAGTATTTTGTCCTCCTACGGGTCGGACAGGACCGCACCTCAGTGACCCGTATCCGGAGACTGTCGTTATTACTGTGTCGTCAAGAGCCCGCGAGACGTGGGGAATTGAGCCGTCTGCGTAAGTCTTTCGGCCCCCACGGCGGGGCCCGTCCGCATTACACAAACCCCACCATTTCCCGCTTCACGCTTCCCACCAGTGAGGGTCTGTTCCACCTAACTTAATCAAGTACTTCTGGCAAAAAGACAACACTGCGGTCCCGGTCATATGATGGGGTCCGAGAGCGCTATTATGTAGGAACCAGTCTCTGGCAGCACCGAAACCTCCGTGTTCCGGCGCATTCCACAGAAGAACGAGCCCAGGCGGTCGGCATGAGCGACATCACGTTCTGGGATCACCCATCGTAGAGGCCCCCTAGGCGTGATCGGAGCATTGTCTTCTCTGAATCCAAGCGGGCCGTGCCCCCCGCAGCGCCCCGATTGCAACCGCGATCTTTGCGGAGGGGACGGTCTTTGTCCGATCCCCGCACCCTACTGACCAGATCGCAATGGTTTGCCCCGGCTGAGCGAGTCGCCGGACCCTCGCGATCCGGTAGTCGCCCCCCAGTTCCGCGTCCCGCGCGACGATTGTCCCAGCCTGTGCGCGCAACGCAAGCGTTCTGGCTAAGCTCGCGGCGTGTTAAATGCCGCGATGGTAACTAGCGTTTTAATACTGCACTCAGGCTCGGGCTCCGTCCATATGGTTCTCGTTTACGCTGTCGCGGCGTGCGGCAGGGTGTATCCAAGACCTTCGGTTACTAATCGCCACACAAATACCAGGTTCGTCCCTTTGCCCCTACCTTTGGTGACGCTCACCCGGCACGTAGCCTAACACGTTGTGGTAACACGCTGTAGAATAGTCGCGGGATGTAATAGACTGCTGGTGTATTTGA
>16-1402A
GCGGGTAGCAGGCGCGTTGGCCAATACAAGCTCGGTGCGCTACCGTGCCCTCCGAGTCACACTGTCCTTCGGCGGGGCGCCCACATCTCATCATTGGTCAGGAGTGGGAGTTTACGTAGCTACCTCCTAAGGCTTTCGCCGGAGAAGCGGCTATGGACAGGGTAACGGTCGCTTTTGCTCACCCGTCCGCTAGGGCCGATTATTCGGGCCCCAGTAAACATGGGACCGAGCTATCACCGAGAGAGCTCCCTACCAACACAAGGCAGGGCAGGGTCCTTGGGTTCCGGCGTTACTAAATAGATAAGGCCGGAAAGGCAGGCTATGGTTAGCGACCTCGCCCCTAGGGGTCTTGGCCTGATAGCGGTGAACACTCCCGCGGCTGCTCGGCTTTCTGGCATTCGGCCCCCCTGTAAAACAGTACTGCCATGATCGCATTGTAGGCGTATTCCCGGGCTGTCCCGAAGTGACAGGCTAGATATCGCAGGGCATAGCGCCGCATGTACATTCAGCCACCCTCCTAGTGACAGGCTTGCAAACTAGCTCGCCTGCCTACTATAGCGTAAGGCTCGCGGGTCATATTAACACTGTACCGATCAAGCTTTCATCACTCAGGTAACCACATGTGAGACGTGTATGTGGAGTCGAGCACTTTGAACTTGCACTACCAAATTAGGCGCCATCTTAGCGGCTTGTGCTAGGGTATCCGAGCGCGCTCGCCGTGCCCCGACCAGCCGCTCCTATGAATCGCTGTCGCCCGTATTCGCTGAGGGATGGGCAACCCCCAGAGGATGCCATGCACCCGAAGACTCAACCCGATACACACGAGCCGGCGGGGCACCGCCGTGCGACACTCAATATGCCTCCTGCGCGCGGCCGAGCTCCACCCATCAGTTGGTCCTCCTCGAAGTCAAGAGGATGCTTGGTTCACGTCGCACCTACTGTGTGCATTATGCTTTCGATGGGCTTTGGGGAACCTGCGCTAACCCTGGCCGCCCTAAATATCGGCCGTGCTTTCACTAGGGTACCCGCACCTTCCCGTAGCCCGGCATTGCGAAGCCAAACCGCGGAAGCAGGTCACCGTGGACTCTGACTGCAAATCCCAGGAGGTCCGTTACACCCAGCGCCAGAGGTCCGTCACCGCCTTCAATTTAAAAGTCGTTTGTTTACAAACATATTGCGCCTGAGCCAGTAACCGCGGTGACGCAACGACAAACTTCGATAATGAACTACCATATGGCCGAATGGGTGGCACTTGTAGGTTGCATTCATACGTGTAAACAATCCCGCTTATCTTGGCGGACTCTTACTAAACATCTCGATGAAACGCATAATCGCGGTTGTTGTAGTACTTCGGCAGAGTTGGGGCGTGAACATCCCTGGAGATATGCACATGGAGCTAATGGGATGCCTACTCGACGGATTTTCCCTGCGCAACTCGTGTCGGCCCACCTAGGGGGTTATTTCCCCGCCCCGGAGTCCCCCCGCGACGCTTTTGTATACCCATAATCGCGTCCGTCGCGCTGAGCTAAGGCGCGATTAGCGTTTCTCCTGAGCGCCGGCGGGTTGTGAATGGTGGGCGTCCCTACTATATGTTCTGACCCGCACGCAAATAGACGTATGGCGTATAGTGGCTTCATCAGTGCCAACAGTCACTCCAGTCTGAATGTAGCTGTAGATCAGGAAGTGGCTCAGATCCGCTGTCTGTACGGTTGCAGACATCGCAATTCGTATGGGAAATACGATCAGGCCGCTGACAGACTACTCTCAGGACCGCTCACCTGTTGCGGTCATTCCGGGCCCGCTAGCCACAGAGTAACATGCCGCGCAAGGATGGTGACAAGGGACCTATTAGCCCAGGCGCCCCAATCTATGTTACTACCCGTGTTTTCTCCGTGAATATCCGGTGTTTGGGGTATCAAGGCTTCAGGACTCTGAGGCGTGTAGTCAGAACATCCCGATATTATTTTAGCATGCCTGGAGGACCCTGCAATCCAATCGGCTTCATGGCTGACGCGCTCGCTTGGGTACGTCTCCTTCTAAAAGAAACGAGCAATTGACGTTGCTCCCGCTATTAGGCCCCGAGGCGCCTTGAGGATCCCCATTGATGTGCTCGACACGCCTTGTTCGTTGGTAGTACCTCCGACTCGTACTTGAGAAGCCCGATTTGTGTTTCCAATGTGCGTTGCAGAGTTGGCTCCATACATCCCTATATCGCCCAAGGCCTCTGGACGTTAGACCCCCTGAGCGCGCAACGGGTCAGGTAGGATTCGGCACGTTACTCGCCACATTCAAAACTTTCTCGCCACTAGTTCAGCTGGAACGCTTAACAATGCGTCTCCACAGGTTAAAGGGGCAGCCAGAGTCGACTCCGTCCTTGAAATATGGATTGTAATCCCGGACCCCGCTCACCCGGATAATTGGCGGACGCTTGGCCACACCCCAATTTTATGTCAATGTCCTCATCTGTACTGGAAGGGGAGCCCCGTGTCGCACTCACGATCCGGATCAGGAGAGTCGAACGGTACTTCTTCTACCCCCAAAATGCTGCTGCGAATCTTATGTGGGAGAGGTTGCTTGGCAGAATAAGCCGTTAGCAAAAGTCGCCGCGGAACCATGCCCCGGGAGCCTCACAAGAGCGATATCCTCACGCGGAGTGTAAGCTGGCGGGGGTGACGCTAGTGCCGGAAAATACGGGACTCAGGTGTATGATGTAATTTATTCCCTCGCACTCCGGAAAGCTCGTAGCGATTGCCCGGGCACTGTCCTATAGACGAACACCCCGGGCAACTGTCTAGGGACGAGAGCGCCACATCTAGCCGTCGAAAAGGAGCTCGGCCCGCGTCGCGCCGGATGCTACAGGTAGTACTATCTGCGGGAACCATGTTAGCGTCCAGTCCGACTTGGGCCTGGGGTCACCATAATATCGGGGTTTTGAGTCTTTGTCGCAGCAGGGTGTGCGTCGAAGCCCAGAGACCTATTCTTGACCTATATGCGTTCCCATCATACGTTGCCACATGTAACGCACACAGAGCGTCCGCTATTTCAGGTACGGAACCCCCGGATTTCAATAAAAGGTGAACGTGTGGCCATCGGACCGATCACAGTTGATCGCTTTGTAGGCTAGTTCTTAGCCGAACTCGAAGTTCCGAATGATATACTGGTGGCGAGATGGCGGGCTGATTCCGTACAGCAATGAGATTAGACGGCCAGGGAGGAAGGGAGAGTGTGTGGATGGGGGGGTGATTACGCAGTTATGTTGCGGATTAAGCGGAGTGCGTCGCTGCCTTTAGCCACCGCCCGATGGATAAGTGACTTCCCTCGGAAACGCTCTGTATTAAAGGGTCCACGCAACGATTGAAGCAAGATACCAAGAATAAAAACTGCGCGTTGGGAGTAGCGGAATAGTCGGGCAGATATGCACGGTGTCATCGGTTCGCGCAAGATAATACAACGAGGTTTGCAAATTGGGCATCGGGCCAGAGTCCTCTATAACTACCCGGTAACTGCATGGGCTGGCTTAGAACTACCTGCTGCTTAGAGAACCCTTGCACACCAGGCCTGCTACTGTTACAGGCATTCGGGAGGGACTAGCGACATTACATTAGCGTTTAAAACAGGTTAGTCCCTACCAGCAGGAGAATAAAAGGCCGCTGCTTAACCCCGCGCTCCCGCTTAAACGGTCAAGGCCGCCGCTTGGACCCCATCACTATTGTCTACATCGTCATACTTAGTTGTTACCGCCCAGGCGGCTCCACGGTTACGCTAGGTCAACACACCAATAGCTCGGGCAGTCCGTTAACATACTGTCGCGGGGTCCATCCCCTGGAAGGAGGATTTAATCTAATCCCTTGTTCCCCCTGTGACGCTGGTACTAGCACAACCCAAGATGATATCCTACGGCAACAAGTGCAAGGACTAGCTATAAGACAAAGACATTAGTCGCTGGTACACCGGTTCTCGATCGGAGATGGCGGGCGCCGGGGCGAATCCGAACGAGCGTATCCGCATTCACATTCTTGTGGAGTTAGGTACCAAAGGCCGCCCCAATCTCTAAATACCGCGCTGTCCCGACTCAAGAGTCAGGAAACTATTCGTCCGGGATCCGTCAGTGTGCCGGCCCCACGAATGGCCATTTTAAGGGCAAGAGCAGACGCCGAGGTAGGTCTCACGCCGCCACCCGACGGATAGCCTGTAAGCGTAGTCCATGTATGGAGATCGAGTAAGCGTTCGTTTGGGCATCAAATAGGCGAGGAAGTCGGCCATTAGAAGAAACAGGCTATCTTTATTGATGGGACCGGAATGACGTCAATATTTCCGCACCAAGCCGCCCCTGCGTGGCTACGCGCACTGCTCTTGGGCGATGAGTAGTGGAGGCAAGTCGTCAGAGTTGCCTTAACATGAAACGGGACCTGAAGGAGTTGGCAATGTCATTAAGCCGTACCCCGCCGCGCGACCCAGGTTATCGAGGGTGTGTTCTGAGGTGATCACCCAGGGGCGGGAGAAAGCAGAGGTCAAAGGTTCAACGGCCGGAGTCTCAGTGAAAGAGGAGACAAATACTAGCAGTAGGTCTAATCGTGACGATGGCAATCATTCCACGCGGTATAGCAATGGGACTGCACCACCGGGTAAGGCGGCACGGGCTGACAGATGGTAAGAACTGGCGTCGCTTCCGAGCGTCCGTTCTGACAAAGGACCTTTCATATAACCCCCCTACAGCCTCCCAAGGTGACGCCTATAAAGTGGTAAATCCGACGAGATCCCGCTGTAATCCAACTCGACAACGAGGGTACTACTCACTGACGGGTGGTTTGCGGCAAGTCGTATAAAAGCAACGGTAAACGTGGCATGCTCTGCGTAAACGTCGTGTGACTGAGCGTCGGAGGGAGCTGCTGAGGCCGTGGAACCCAGAGGGCGTGTGTTGATAAACTAAGAAAAATCTGGTGTCATTTTAATGAGCTCAGTTACATATACAGGAGGTGGGGCATGCGGATGCGGCGACAACTGGGGCGTGGCTAGTCCAGGTGCTCGCGAAAACATAGGTCGACAGTCAACGAAACGCTACTGCCTATCATTAGTTAGACTTGGCTGCGGGGGGGCCCCCCCCAGCACAAGCAACATGCTGAATCTCACACGGGAGCTCGCATGGGGCGCATGATTAGATGACTCCAGCCCTCAGTCCGCCCCACTAGAGCTGCAGCACGGACGATATGTGAGGTCCGGCGGGGGTGAATTCCGACCAGCGGCGCGTTGGAAGACATCGGGCTTGTGACGGGGTTCCCTGATTGATAAATCAATGCTGCAGGTAGATTCGTCGAGGTACCTTGGTCAAATTTTCAACGGGGCGTTTAAAGGATATGGAGAGGCAGTGGTCGTCGTGAGGTGCACAAATATCAGCTGATTATCCCTACTGGCCAATCTAGCATCTCCACTCAATAGTAGTGAGCAAACTCTGTAGCTAATAAGTAACGATACGTGCCCAGACCGAGGAGCGGGGCGGGAAGCGCGCGAGTTGGGCACGCACGATCTGATGCCAATATAATCCATTGCCTGCTAAAAAGCTGTGACAGATACAAGGACCGTTATGGTAATTAATAGGGGTGAGACCGGAATCCTGGACGGACGGACCGCTGTCCTGCATAGGAAAGACGTGGTCTTCGAACTAGCGAACCTTGCCGTTAAAAAGGGCAGACGGTTACTCTCATTGAGGCTCCATATTGTCATACTAGAGCGTAGTGCGGCGTGGCAGGGCTGGTCTAGCGTGGGTATCAATCTGTGACCTCGTCATGCGATCTGCCCTAGCAAAAGGAACGGCATGCGCAGGGTCCCGAGGCCACTTGTTGCCACCGAATGGGTGCCGCGCACTTTCGTGCCGTTCGGTATCAGCTACCAGGCGCTTGGTGACCTATCGCCTGACGCGGTCGTTTCTGCGCCCTACTTCGTTCAAACTAAAGCCACGCCAAGCCAGCGGCGCGAGTTAGGATAAGGCTTTTTCAGCGACATTGGTCTGTTGGCCGCCTAACGTACGACGGTGCCCACGTTGAGTGTGGCAAGACAGGCTCTTTCGGTGCCGGTTATTTTCACCCATATGGGAGGCAACCGTAGCTGCAGCTTACTACAGCGTCGAACATAATCGACCCAAGGCAAGCAGGCTGAGCCGAATCAAGCCCTTCCATTTAGTAATGGGTTCTATACCGGTGAGACGGTTCGGCCCAGTAACTGCCGGTTGCCCCTCCCTAGGATCTGTGCACGACTATAAGCGGCAACGAGGTAGAAGACGTGAACCCTGCAGACGGCGCCTACGCGCATATAGGAACGTCACGCTGCGTAAAGGCCAGCCTCCCCAGTCCACTTATTGGCGCGATTACCTTTTGGACTCACTTGCTAGCGATGTTCCACTGTATGACACTCCCAGGGGTTAGAGGTTGCCCCACGCCCAGTTGCACGGCGCCGTGAATATTCCTCGACCCCAACCCTGCGGATAAAGGCTAACCTGAGACAACTTGTTTTCGAAGCGGGGGCCGCGGTGTCTGTGAGACCAAGCACCAAGGAAGAGGGATCGGTCAAAATCGCGAGTTTTTCTGGACGCGGTGCCCCACAGATATTCCTCTGCGTCGCCCGCGGCAAGCACTTTGCCGTGGGCAACTGCTCTCGCGGCTGTGAAAGTTAACTCCAGCAGTTCGCGTGGTAAAACCACAAAGCCCCTGGTTGACACGCGCGGCCCAACAGGTCTCGGCTGGCGATCGTTAGGATGAGAGGTTTGCATACCCCTCCGAGTGGTGAAGCGTTGCCGCCGGAAGGGGGCATGGAGCGAAGTTAGCATTCAGACCTAGGGCCGCTCGCCGTTATGCCGGTAATGTTAGTGAACGCGCCGGCATAGAGCGATTCAAGCTCTTCGCATCCGCTCTCGTGGGATAAATTTTAGAAGTGGCACTCAAGGGGCTTCTGCCCGCTGGCTAATTGAACCATAACTCACCGCCGACGACGGCCTAGACCCCGGATGTAGTCGAGCCGGGAGGCGCATTTGCGCCTAGCTCCTGTCCTCTCGCAGGCCACTTCATCGTTGTACGCGGAACTTACCGCTCGCGGGTGATGATGGAATCGCGGGTCCAGAAACTCAGCCGCGATCAGCCACTGCGACGGGGGCGCGATGATAACTTCCCACGGGCTTACCACGTCGCGCCCAGCGACACCTATGCCGCACCAACCGTAAGCCAGATATGCAATAGCCCCCTCCGTGAACTGGAGGGAGGCAAGTCAATACGAGGGGTCAACGCTAACCAAGCCTAACTAGATTATAGTCCCGGCATCGCGCCCGACATCCTGCGGCGGCCTCATTTGGCCATTGCGCAACCAGTTATAGAGTGCCCGTTCTGGTTGTTCGCGTTCATTTGATAGTCCACAGACCCGAATATCGACTTTCCCCTTGCTAGCCGTCCCCTTTCTCTTTCCCGCTATTCACCTTCTGCAAAGATCTTGATCCGAAGCCTAGATATGATTTCCCAGGATCGTGACCCGACATCCTTCACCATAACCGAGGCATGATTGCGGCGTCTGCGACGACCCAGGCGGTAAAATTGGGACTTCCGCACTTCGTGGATTCTGATACGGACGGAGGTTTAAACTGGAACGGGGCTCAGGACCGGGTGAGGAATGGGTGGGCTTTGGACTCCCCAGACCATTGAAACGTAGGGTGCGGACGGCCGCACCGTGCCCTAGTCCCCGGCCCCTTACCGCCCACATCCTCCTAAAGGGTGGTTCCAGCAATCCCTAATCTTGAGAGCGTAAGCCCCGACTTCTTCGTTTTGCATCTGCGATTACCGCTGGGTGAAAAGATACGGAAGAGACATTGGGCCCATGAAATGGGGCACTCAGACCGGCGAGGAGTACATGAACGGCCGACCGAGCTTTCAGTCGCCAGATCGTCACTACATTGGAAATAATCACCGCCTTAAGGCCGTAAAGAGACCCACGATCCATTGTTGCATTTTCTCCCATAATGCACCCCCGTTTTCTGCCGGGCGACAACAAGCTATCAGGCATTCTTAACCGTATAACAAACAAGCCATCAAGAGGATACAAAATTCGGGCCCGTAAACATCACGCCGCCGATTGCGTCTCGTGCAAGCGGCGGACGGCTGGTTGCCTTCGACAGCCACGTTGCGATCGTTCTTTTTAAGATAGCCTCCGCGAGCTGGCATGACAGACGGTCGAGGTGTGGCAAGAGTTTGCCAACCAGATTCGACCCGTAATGCTTTAAAGGGCACCGGCTCGCCCATCTAGGGGGAGGGCCCACCAGAGTGGCGTGTATATAGCAGGCGACAAAATTCCGCGTGACCATGGCAAACTTAGATCTAAGTGTCGTGTTAATCCTTACTATTTTACCCCGTGCTAGTGGAAGATTCTTACACGTTCCCGAAAGTTCCACTGACCCGACACATGCTGCAGCGCAAACGCCGCATCGCATCGCGCACCAGAAGTGCAGAATGCTCCCCTTGATGGAAGGTGCTCTTACCTTCAAGGGACGGCGATCAAAGCGATAGTGAGATCCCAGATTAGTATCTATGCTCGCGAGATAGAAGCCTCTCGGCCGACTGATCAGGGATAGTAGGTATTCGTATTCCGGGGAGAGTCTCAAGGGTGTCTGGTATGCCGTGCTCTTTAGGGACAAGAACTGCTAGCGACGGTCTTCAGTACACAGCCGGCGTGGACGAGGTTCGAACTTAGTTGGGCTACGGATCGCGGCGCGTAGAAGTCGGCCGATATAGAGCTTAAAACGAGTGGAGAAACGACGGGCACGTCGCAGCCGTTTTTACTAGATGTAATATAGAGTAGGCATAGCGAGATCCTGCGTGCTCCGGGAGGCGAACGTATTTCTCGACTTCGCAGCGACTACCAAGCCATGGGGGAGCTCTCGATCCTGAGTTGACCGTTCGCAGAGATCTCAGGAAGTTAAAGAGGCCCAGGACCTGCACACATCGATTGGTGCCTGTGCCCTAGCAGGGGCCAAAGCAGGCACCGCAACAGCGGTATGTCACTTCGCCGGACTCCGCACGAGATCGTGGGAACCAACCCGTTGGATGCAATGTTGGGCCTCGTAGTGTGTACCGCTTACACCGCGCTGACCAGCGGGGTTTCACAAAGGTGAGAGCGGTCCTATTAGATCGTTGGGCTGCGTAACCGGAAAACGCGTTAGTTCAGTGGGTTTTTCAAACGACAGCGGGGTAGTACACTCCCGCTCACCAACTCTCCGACTTGGGGGCGGCCACCGCCGTGCATCTTGGACAGGAAAGTGCGGCACGGGACCCATGGACCATGTGAAAGCGTCGACTCGAAAGGCCCAAGTTTAACGCCGTTTGCAGGCGCACCTTCTTGCTAAGTAGCTACGAAGGACCTTCGATACTGTTCTCCTTGGCCCGGCCGCCTGAAATACCGTGGTGCTGGCAAAATATGCTGAAGGCGCTTGCGCGCCGGAATGTGTTTTAACCCATGGGCCCTTAGCAGCAACTGTGCGGACCGTCACCCTCTGACCTCAAGCGGGAAAAGAGATATCAAATCGAGGCGTGACTAGAGTCATTGATGAGCTACCCCTCAGCCTCGACTACAGCGGAGAGGTGGTCCGACATCCTGACGCGGCCGCGTCATCATTCGGAATGGTGCGGGATCCTCGGCCGTTTTACACCACGGTTTTCACGAATTCTGGGTAGAGGGGCCACGCTAACGTCTCGTCGGAGTTCAGGTTTTTGCAACGACGCGAATAGTACGAACCGACTGGACGAGGGGCGGCCTCAACTAGAATTTGGTGGGGTGTCGGCATTAGAGCATCGCATAAGCACAGCGAAAAAGAACTGAACGAAGGGGGCAATTCTACTCAGACTAGGGTATACTCCTTGATAGTCCTAAAAATGGCGTTGGCAACGGCGTCAACTGGGTTCTCTTACGCGATCGGCTCCCTTGGCGCGATTAACCTGGGTGGGACATTTAAAGCCGCTGAAACCCGGCATAAGCACAAGTACACCCTCGTTCCCCCGGAATTCGGTCGTCGCTTGTGAGATCTACGCAGAACGTATGGAGGCGACAACAATGCTCACGACGGTCACTCTTACTCCACCTCAACAACTGGGCCCTGTCCTCGTATTGTAGCTACTGACTATAAACCTTTGAGTAGATACTCGGCGATGGCTTAGATAATATGCGCTCGAAGGGAGTTGGAGCTCGCTATTGGTGATGATCCTGCCTGAAACTTCCTACGCGGCCAGGGAGAGTTCTGTGATGGCGCGCAGCCCGACTCATCGACAAGAGGCCGCCAGGGTTCGCGCCGGGTAGTCGGGGTGGTCTCCAAGAGGCTCACTCTGATTCTTAACCTGGGGCGCTCCACCGAACAGACGGCCGAACCAAACGGTATCCCAAGTCCGGCCTACGGGGCGAACATCGAGAACGACAGGAACTACATTGCACTTTATCAACCACAGATGCTAAATCGGACGGTAACTCCCGTGTGGGGTTGGTGACCCTGGTTTCACAGTTTGAATACGGAGCGTGCGGATGTACCCGCCGCCTGCCAATTAGCACCGCTCAAAGTCTTAGGTGGCATAGTGACCAACACGCAGAGTCTCCGGGTACCGCGGCCTTCTGATCAGATTATTCGAGATTAACCCAAGTAAGGGCGCTCCCGTGAGTGTTAGCCCTAAACGTTCGGGTCATTACAAAGGGGCTAATTAAGCGGTGGGTGACTTGAGGCGATTCACCATTGGGTGCAGGGGCGGAGGGAAAAGGCTGGAGAGCGGCGCTGTCGGCGCGCCTAACGGTGTCCCTGATTGAACGCAGGGCAAGGCTAGACGGCTCGAATGTTAGGAGTGGGAGGGCCGATTAAACGTGCCGGCTACGATGCGAAATTTCGGCGGGGATTCGCACATTAAATACGTGAATACAGTCACAGCCGAATTAAGGATGGAGTAACCATACCGAGGTACCACGGCGCCACTGCTGGCGATTTTCGCTCATGGGGAAGCAACATCAACCTTAAATCACTGATAGGTAGGCCTTCCAATAGATTTCCACGCGAATGGGAGTCTGTGGTGACAATAAGCGACGACGACACGTTATTCTCGATGTGGGTAGGGAGACCAGGAGTACCCACGAACCGGTGATGCATAGGTACCCTTGTAATGAACTGACTCCAGCGCCCACAAAGCCCCGGCCAACGTGGGATCCATTGTCTGACGCTTCAAAGCCTCCCAGCGCCTCAGTCTTAGCCGTAACGCCACCCTGAATCACGAGCTATTCCACCAGGAATCCACCATACGAGAATCGGCCAGTCTAGCGGCAACGTATGTAAGAGTTACCCACGTCACTTGGATCAAGCACGGTGAGCTTAACGCTCCGGCCGCATTTGCATCGATCTCTGAGCCTGGCAGTAGCTTGGGGAACAAGTGCAGACTTCCTGCCCGCGTACGTTGTCTTCTAACGTTGGTTCGCCATTTAGAGGTGCCTGTAACCCGGATGCGCATATGGCCCTTCTTGAGGACACTCGTCTTAAGGGATGAGACTTTTTCAGTTCCCTAGTTCATTTAACCTAGCAATATTGGGGTGACCCGCTTGAGCGCCGGTGGGTGGACAAGCTCCGGATTTAACACGCCTGCCAGGCATGACGACTACGAGGTTTCAGGTTGTGTCGGAGCGTTGCAAGAACCGGTTCCTTCAATGGCGGCCCCTGCCGCGCGACGAATAGCTAATGCCTGGTACTCTTCTCTATAACTGCCGACGTCTAGAGCGGGGCACGATCGGCGTCTCGAGTTGCGCATCGTGGGAAGTGACGCATAACATACATAAATAGAGCGGTAAAAGGCTCGACGAAGCGAAGCAAACGTGACAGTCGGACGACCCTGCTGGGTACGCTGCCTCGTGTCGTTACGTGTGATACCACGCGACCTGTCGCTGTGTTCGCGCTAGATCCCACCCGCCAGTGGTGGGAATGCAGAAAACGGCTACCCCATCCTACCGCGATGGCGCCGAAGCGCTACAACCGACTTAGTGGCCAAACGGCCCGTACCAGTCAACACGTCACCAACACGAGAGCTCCTAAGTATGTCCGATTCTAAGCGAGAGTGTTTATCGCCGACATCGTAGACTATGAGGGCCGTAGTTTCTCTCTTCACTAGAAAGCGTCATAACAGGAGCGAATAACCGGTATGGAGCTTAGCCAAAGGTCAAGAAGTATAAATTAGCTGGCCTTTCCATCTACCGGGCGAGGATTATGGGAACCGTCACTATTATAAACTTGAAAAACGCATCCCTCAGGGGGGATTCCTATGGATTTACCAGACGTCCAGCTTCATCATGGAGTAGGCCCGCTTTTCATACCGCTCAAGAGCTTGATGTTTGCGAGATCATCACCACAGAAATCGCTTGACACGCAGGGTAAAGACGGGAGCGTCCTCAACCTGCAATGAGCGCCCACTGTTAGGTATGGTCGCAAGCTATTCGGCACGAGGCGATCGAAACTGTGGAAGGACGTTCCAGGATGCGATCACGGCTCATGGCGGGACGTACTTGCTCGAGCCTGATTGTGAATTATCGCCTGTACGAGCCTCTTCTGATCCCAGTTCCTTCTTGTTCGCTTGAGGCGGTGTGTAGGGGGTCCGTGGAGGAGACGAGGGCTGAAGCCCGCCATGCATCGTGAATTGGACACAGAGCAAAAGTAGAGAGGTGAGCGCCAGAGTCAACCCAGACCGTTCGGCCGTCAGCGGTGAAGTTCTTGTAAGGGGTCACGGCCATGCGCAGGGTGGCGAGTTCGCCGGCACCACCCGGGCCGTCTGGAGGCCGTGGGTCCTAGGTATGTGTACTGGGCGGAAGGCGTGAGACTAGGTCGTCTTCATTATTGTTCGACGTATATTGAGGCCGGAGTAGTGTACAGTGTCCCCGCGCACCACCCACTGAATAGGTAAGATCGATGACAAACTTAACGTGGTGCATAGTTGGGTCTGACCCCATGCTTTGGGTAATCTGGGGACGCGACCGAAGCTGAGGCTCTGCACGACGATAGAGAGAAACGCCCACGATGAACCTCAGCAGGGGGGAGCGGAAGAGTGTGGTGGACCTACATAGCCCGAAGCCACCAGGTTTCAGGTCATTAAGGCGACCGGGCTGCTCCCAAGAGTATGCTCGTTGCCACGCCGACAGAAGGCAGGCTGTAGATCGACTTGACGTCCCATTTGGCCCGAGAGAAGCTGTAGAGAAATCATATCGGCTCAGGCTGGAAGTCGCACGACATAGTACTAACACCCCGAGCACGCAAAGGCTGAGAATCGCGTGTGACATTCCGCCAGGATGTCAGAAGACCGTACAGGAGGACAGTCGTGGCCGGATTGCGCTAGCCACAGCGTTCAGGGGGGACAGCCTCCAGGGCGATGACGGATGCGCGCCCCCCGCGTATCCCAACGCGGGGGCATGGTAACTAATCAGTACCTGGATCGGCCCAGACCCACCCTGACGTTGCGATTCTAAAATCCGACCTTCCTTACGGATAATAACAATGCCGCATCTGGCCGGATTTTACATTACGTTAAAAGCGATCCAATAGGCTCAAGTTCATCGAACCAGCATATGCCCTGATGCACCCCAGCCTGTAAGCGAAGTGAGTCACGCCCTATAAGACCCTAAGGCTTATCAGGTTGTGACCCACCCCCGCGTGAAGGGAGCTTAATAGAGTGACGCACGTATAATACGAGACGGGCTGCATAAATGGCTCCAAAGTAGGCGAGCCCGCTGAGACCGTCTGCTCCACCGCCCATTGCGAGACGCGAGAAGGACAGCAGGGCTACTGTTTCGGTTATGCTCACATGCGTTTCTAATTGCGCCGACCCTCTCGCACCATCTGCAGCAGGACTAAAGTAGTATTGAAACGTCGGTTGTAGCTCCTTTGCGTGGGGAACCGGCGGCGAACGCCACAATCGCAGTGACGTTGGTGTGACCAATATGCGGGGCCGGCTGGAGGCTTGACGCAGGTGTAGACGTCAAGTTGCTTTCCCCGCACACCCTCGAGCACAGGATTAGGCTTTGTCTATTTGAATCCGGCGCCCTCACGCGAAAGCCGTACGAGATGGAAAGGTTAACGTGGTGACCGGCGCGCAGACTATAAAGCGAAGTACAGCGCGGCCGGTTCTCGACTTTACCCGTGCAGTTCCCATTCGGGATCGCCCACTCTACTGCCCCCCGCGTTCCCGGTGACCTGAAAATATTAGACGGATCGAATACCCGCGTCGCATCCGCGTCTGCCATAGGGGTCTGACGATTGTGGACTCTAGAGGGCAATGGGCAAAGCCAGCTATGCGTGCATTATCGTCTAGCCACGTCCGTCAGCTCGCTACTGGACGATTGCCCAGGCACGCGCGAGAGCTGACGGGGCGCTGGGGCGGACCCGTTGCAAGGAAGTCAGAAAGCTTCCCTAAACACCTAGTGCCGACTATCGCTTCACCTAGGCATCCGGCGCGGAACGAGTCACTCGCAACAACATTCGTTTGCTGCTTCGTCTCCGCGGACGTACGGCGCACGTACCCATCAATACGAGCTCCAATTAGGTCGTACTCGGACCGCTTAACGGAGCACTGGGGAACTGCCAAGTAGTCCCGAACTTGGTGTATGTCAACGGGCGGATGTGACGTGAAAGGTGAGTTTGGATCGATTTGCTAACGATCGACAATCTGGAGACTCGATCCGTGGTATCAAGTCTACGAAAAGTTCGACCTGGCGGCCGCGCGGCGCCGGCAGCCGTATGGAATAGTAACTATGCCGATGAAATTTAGAGCTAGCACGGAGCTGGTGGCTGTCCCTTCGCCCCTTACCGGGTTGATGTACGGGACTCGGTTCAAAGCTGGTCTTTGGTGGGCCATGGCTCCCCACTGAGAGCGTGGGAACTGCTGGTAATTTGGGTCAGGCGTATGGATGTCCCAATAATGTAAGGTAATGGATCACCGCCCAAACATAGGCCGTTCGTTGGTATCCGCGTGCCATCTAGTGGTGCTCCATCGCCCACGACGGCCCTATAAAGAGACGTTATGATCAGTTCAACGCAATATTGCGAGACGAGAAATAGCTGGATCGGTCGTAGTCCCACATGTCATTATCGAGCAGCAAACCTTGAAACCGGCTTTGTCGTTCCTCCGATGCCCCAAGGTGCGTGCAGAGCTACTCACGTCGATCGATCCGATTCAGATACGCAAATACCGCAGCAATTTCTGGTGCGCATAGGCCGGGTAAGGCGGCGATCCGATAGCCATACCCACAGATGATTGTGAAGAGGAATCAGGCTGTGAGGTTGAGACGTTGTTTCGGGAACAGGACGAGTCCCTCTCGTATTAGGGATGGCAGGGCGAACCCGTACATTGGGTAGCCGGAGGTGGCTAACTCCGCAGGGCTTTTGTTCAGCCCCATGTGGCTTATTTATTTGCGTCGCGTAAATCGATTAACGGCTCGCGGGGTGTCGCTCGTCGCATACGCTTTCTCCGTCCACGTGGCTGCAGAATTTGCGATCTCGACCGATCATACACCGGTAAGCTCACCTGCACACCTATGGTCCGGAACACCTCAGCGAATACGCCACCTCGCTTGCCCTCTCCGGTTGGCGTCCTCCTGTGTCAGTGGGGATAGGGTGCCTAAGCGACCAGGACATAGTAGGCTCACCATTACGATTCCCGCATGAGCCTCTGACAGCGGCCGGGGTTCGGTCGGAATGATCAATGCCGCCCTATCGAGATGACTGAGGGGCGCGTACAGTCCGTACGGATTCGCGCATACGTGCACCAACATTGGCTGGGTTTGCCAAGGGCAGCGAAGCCTCCGGAACATTTTGCGGTCTGTGCCGGTACCACACGAACTCGTTAGAGCTTGAAGGACAGCAGCCGGGCACAAAAAACGAATTTGATCCCCGCACGGCCTCGCCAAAACTTCTTCAGGCATGTGGAGGAGGTCCCCTGTAATTCGAAGCGACGTACCGTAGCCATGTCGCGCTGGTGTGTAGTGGCAAAACGCTAAATAGCGTCGCGACCGAACGAGTCTCCCACCAATCAGTGTACGACTCGTACGGGGCACACCTGAACCTCGGAAGGGCCTAGAGCCCATCTTCCACAGTCAAGAGCTAATGATGGGTATGGTGAACTTTGGTCTGAGACCGGCCAGGATCGCCCATCAAGGGCGGGTCAAACATGGCATCCACACGTGCCGTTTGTACGCCTCGAGTCCTGCTGGAACAGCTCATGCATTAGATCCGTTAGGCCTTGCGCGCCACATTCAAGGGAATAGCAATCATGCAGTTTACCCCCGCCGGCCAACTGGGAAACAGCGGGGTTGTGAATGACCCCGACTCGAGACAGCAGCCGGGACGGCATCAGTGGGTCCCTGCTCCAACTGGGACCGGTCCGCACTATTTACCCCCGTGTAAAGGCTACCGCACATGCGAGGCCCACCTTCTTTCATCCACAGCGCGTCTGCATACAGCCCACGCGAGGGCCGCAAAGGTTAAGGAGAATGCCACCGGGATTGGAGCGTTAAGCCTTATACGCTCGTCACACCTTTGCAGTTGCGTCCTTAAGGCATTGTCCACTGGCTGACATCGGTGGTGTTTCCTCCGCTAATGGACAATGGTGTGAAGTGGTCGTCCTCCTATGTATGTGTTGCCTGAAGAAGCTGAATCCATGGGTCCTAAGGTGACTACACCAGAAGCGTGACCTAGGGCAGGCGGTATTTTGATCCCGGCAGCAGGGGGGAATGAGCCGTTGATATAGCGGTACAGGGAGCAGTGTCCAATAAATCCATATAGCGTTCTCCACCATACGCGGCATAAACCAACATTGGCCTAGGCTAATAGCTTTCTAGGAAGGTCGTGGCGCCAATCGATAAAGACCTTAATCAGAAGCATTACCCGCCGTGGTATTTAGGTTCAGGGGTCAGTGAGTGTTTCGTCAACTATCAGTCGTTCTGTCAACCCACGCGCCACCGTGGAGGGGATTTCATCTTAGGGGGAAACGACTTAAGTCACATGCAGAGGTTAGTCCGGCGGCATGGTGATGTACTAAACGAAGACAGATGAAGCCGCCAAACAGGCTGTAGAGTCTCCTTAGTCTCATTATACGAGATCGTAGCCGGCAGGAGGTAATAACTTGCCGTTCCAGAATTACTTAGTGGTCAACGGGTAGACATGCCTGAACAGCGCGTATGGATTGGTTCGCTATGGACCTTGAGAGAGAGAGAAAACGGGGTTGTAAGCCAGTAATGAGGGGGAGGGCAAACCGATATACACCGTTCCGAGGGTGGTTGTTAACAGCCACACTTCCGCTAGGCCTGCTCATATCTAGGCATCGTGTTTTACGGGCGCAGTTATAAATCGCCTTTCGGTCTGGAACTCGGGTCGTCCCCCTCCAACAACGAGCAAACCCGTGCCGATCGCTGACTTGGATAGACGCAAAAATCCGGGGTATAACTATGTACTTTATGGTCGGCCCACGAACAGCGCTTTGGAGGGGTCAACCCTTGCCAGCAGAGGCCGTCTACGCCAACACACAGCCAAGTAACATTGACTGTAAAGCAATCGCAACGGTTGTGCCAAGGGAGACCTCTACAGAGATTGTAGCTGTGCTGTGAAGGAATTCGGCAAACGAGGAGCGCCTTGCGCCTGTAGATAGCCGGGTCTGGTATCTTCTGTGACAGCGGTATTGCATTCTCGGTTCGGGCTCCACCGCGCTCTAGGCTGGCGACGGCGTGGCGATGCGAAGAGTCCCAGCCAGACCCAGCGCTGCAGTTACCCGGTCCCTTTGCCCCAGCTCAACCCGTATGCCCAAGTCCTCCGGTTATTGGTAGAGCGCCCAGCATGATAGCGGATGGGGCCTCGCCGCGAGGAGTTCTACGGCACGACTCGGACCGCTGCAGGTTATGGGCTCGACTCGCACTTCCTATCCGTTGTCCCTTCGGCCTGCCCGTCGTAGTCGGGCGGTGACGGAGGGTAGCCCACATGCCGGGACCACTTGACGTGCCACGGTGTGGTGGGCTCGCAAGCAGCGCAGTATGCGTTAGGCTTATAAGTCTTCAGCTCCGACGATCGTGAGACGTATGCTGGTCGTCGGGCTTGGCCTAAGATTGTGCGGTTCGTGTACCCGATGATTGGGGCCGAACACTCGTGTAGCTCGATGACGTGAAGTGGTGGACGTGCCGGATGCTATGCCGAGGAGGAGATGTCACGCACCCGGGCATCCCTCTGAGGGACCGACCTAATAGCGTCGCTCGTCAGCTGGTGGGGATCTAGTGGCACTAAACTACGCAGTTGTGCTTTTCGTCCACCTCAGGCGAAAGCCCCTGCTTCCGCCTGGCTGAGCGATCGAACACTTGGTCTTAACGCGGATAAACCTGCCATCGGTTCGGGCCGTTCCTCAATACCTCCCCCCGACCCCCTCCGGCCGAATGCGGGGCGCGGTAACCGATCTCGGCGAACGGATCTAGCCTCCCACGGTTCCGTATACGACGGCAAAAACTCGCTTGCCCAACGCCACGTTCGGCTCTTCTAAGCACAAGGCGACTGCGAAGCTTTTAGCAGGCCGCGGCATGTGTACCCGCCCCGCCATAGAAGCTCAGCGTTTTTATCACGCGAAACCCAGCTTTATATTATTTCAGGCCTGGTTCGGGGTGACATGACCGGGCCGTCCAGACCGTATCGTGTTCACCGCAGTTGCCACTCAGGTTCTGTGTAGTTTTAGGTAACACCCCCGCTGCGACTATACCCACGATCTGTCGTCCCGAGGTATTCTCGCAGCCATAGCGGGGCAAATGAGCACAAGTAGAAACTTAAGCGTTAGTTACCTCTCTCAGACAAGATCCTGCGCTTCAAAAAGCTCTCGCCCGGTATCACGTGCTTGGCTGAAGAACGAGAAGCATTATATGCTTTTGACACGGGGCCGATTCATCACCTTCTAACTTACCAAATAAAACACCACGGAGTGGTTAATTCATCACGCCATGGAGTGCTATCCCCGCTCCCCCCTGACACTTCACATCCTCCCATGCGGGTAGGCCGATCGATCAATTGATTTGGGTTAACGACTCCGGCGGCTAACATAGACGTGCACTCCCATAAACCGCCGGGGCAGTACCGCAACCACTCACAGGGAATATCGATTTTAGCACCAAGTAGTCTACCCCGATTTCGGTGGTACGGCTACGTTAAGTAGATAAATGACGAGGCCACAGTGGCGCAGCGGAAGGCGGGTGCCGAAGTTCTGTGCTATTGCTATCCGTAGCACCTACCTCCAATTACGCTGATACGGGTCAGCCTTGACGGTAATGTCTGCGTTACGACGATGCTTTGATACCCGGGCCCTTGGCTTGTCTTGCGGCCTCCGGAACAAACCTGAAACTGGTAATCGCAGTCCCTCGTAGGAGCCGAATGGGTGGCGTGATTTCTGTTCGTGCATTTTTGTCGCATGTCGCTGAGGGGCTATCTGGGTTCGGATCAACTAGTCGCCCCGCGTTCTCACCGGCTACCAGCCGAATTTCTCNCCATGGGATCCTCCCCGGAATTGCACTAGGAGGTGTCTGCTGGCGTACTGCCAAGACTCTCGTGATAGTTATTACTGTAGCAGAAGTGCAGAATGAAGCTCAAACATGGGGACACTCAGGGCCGGTGCTCATGCCGCCGTACCACCCGCGTGCACTTCACCCGAAAGGGACGCCCGTTTGAGAAACCCATGGCCACAGAGACTGTTATCATGCTAAAATCTGATTAACCGCCCTAAACAGCGCCCGGGAGTGTGTATCTGGCCTTAGTTAAGGCCCCGGCGGGTTGTGATGGGTTACGTACCTCGTTTGGCTAGGGGTTCTGGTATAGCGGTCCCTCCTGGGGCTCCAATGGTCGTTACCTTGGGATTCTTTCAGAGTGAGACGAAGTCCATCACGGCAGTGCCAGGGCTGGTCGAGACGCGGCTTAATGGCCCCGAGTGCAACCGCAGGTTTAGAGATCTCGTACCCGATAGCTCCCCTGGGGCGCGCTTCTAGTGAGATGTTGCCGTCGACTGAACTGGCGCCATCACCCTTCGGCGAATCAACATTTATCCTTGATTCGATTCTAATGTCTGGGCACCTCGTCGTCCATCGTGAGTCATGTAGCGGCCAACTTCTCGCACCACCCGCTTGACCGTGTGGCGAGAAATCGGACACTTATGGTTGCCCATTTTAGCGCTCCATACCATTGGGATTATCTGGTTGTCGGTTCCCCTCCTTTGCTTCCGCGCCGTGCAATTTCTTACACCGTCCGCGCAGCCGCCCCAGCCGACCTCCGGCGCGTGCGATGCCTATGCGTGAAACCTCTCAAGACCCTCGTGAGTTAGTTGAGGGGATCTCCGACAGAAACGCTTAAGTCGATAGAATCCTCAGAATTTCGCCCTTTCGGTCGACAATCGTCGCGCCCTCCCATCATTGGCCCCCGACAGGGCCTGGGGGTCGACGATTCGTATTACGTACGAGCGCTTGGGATGACAAACACGGGTAGGCCCCAGATAAGAGTCACTCCTTTGGGCCCCCGTCTAGTTAGCATGGGGATCTCACGTTCCCGGAGTAAGCAGACCGAAAGCGTAATTTCGTTAGGGTGACACTGCTTTAACGCAGTCCACTACTACTTCGTCCACCCTACAGATGAATAGGGCCCGGTGTCCTCCTCCCTTTATGCCGCGCATCCCTCCCAGCGCACCACCATCATCGTTTCTGCCCGATGATGTACTCACGCCGAGCGGGCAGACTGAACAGGTGGGCTTGTCCGTTACAACCCAGTGGATCGCAATCCACACTGCTAACCCTTCATCTTCGTTCGCGGCCCTATGGAGCAGAGCTAGACGGCCAATATCACTTGGCCCCTACTGACAGAGGGTGTCCCGCCGTACTTGCGTTTCCGACGATTATCTCATTTGCTCATTGAGCCAGCGCAACGCACCAGCACGAGATGCGATATCGCCCCCCGTACTTATGCAGCATTTTACTGATCTGCAAGAGGGTCTGCCCTGAGAATGGGGGTGCGGATCAAAGCTGTCTGAGTTAATATAGCCTTGGAAGACGGGGATAGTTCGTAGCTGGCCGGGTGAGAAGAGTGGATATCGTGCGGTTGGGAAATCCACATCCATTCGGCCACTAGCCCCCTGGCTCTGCCCGTGAAAGACCAAGGCAGCGACACGGCCGGGCCCTCCGATTGGTTGCGGCCAACACTACCCTCCGAGGGGGTTTCGTTGTCCACATCCGCCCCTCGCAAAGTGACTCCGGATGCGAATGGGCCGAGAGCTACTCTGCTCGCGCGGCACTCTCACGGGGGCAACAGACTTTTCACCATTTAACGTTCCCAAACTGGAGCAACCGGCCAGGATGGCGTTCACTGTCGCAATGCCCTCGTACCTGTGTGTTTATTCAGAACTTACTCGCCGTTGGTGGCATGCTCGGTCGTAAACTCGGCTGCCCACCGATTAGACGTTGCTACAGTTTGCCAGGATTATCCAGTACGTGAACCCAGCGACGAGGTATATACACCTGGATAGGGTAACTCTGGATGGGAGCCGAGTTTTGTCTCACCTTGAGTTTCCTAAGCTCGAATATATATCTCGCTTACCGGCCTACGCGCGTCTGCAGCCGGGGGCGCTGGGGCGCTACCCTGTGGTGCCGATTAATCAAGAGAGCTCACGTAACCGATCGAGTGCGCGGGGGCCGGTAGATCGGTAGGCCGTGAACAGACTGGACGTGTCACGTCTACCCCTACTACTGTATATGTACGACAACCAGCGGATTACACCTGCGGGCACTGAGGAAGAGGAGTCAGTAGCCACCTAGCACGGCTATTCAAACGGTGTATTTGGTTGCTGCTGCTTGTCGCACTACGACTAAGTCCGTAGTTGCTTAGAAAGGATTCTCGAATATTGGCTCACGTACTGGCCGGTTTAGTATATTACCGGCTTTAGGGTGTGCACTGTATCTGGGAGTGTTTGGGAGATCTGGCGTATAGGGAGACCACGTTTGGAGTGAAGGTTCGCTACCTTCCGCCTGCGACGTGGGAGACGTCATAGCGAGCTGAACACTTTTAGAGCTGGGCGGTCCTTCCAGCTTCATCTTTGAGGTGGGACTTGAGGGGCAAGTTACGTTAGGGGCACCACTATCCTTGTGCCACGCGCGGGGACACTATCGCTACGCTTCTGCGATTGTCACTGCTGAGTGGCGCGTTATACTATCAACTCGCCAGTCGTTGATCACGCGGGTAACTCGCGATTTCTCACAAGCCCCGGTTATACATTAGGCTTCCCACTATGACGTATGGTTCAATACGCTGCCGCAGCGCCAGTTCGCGTAATGTAGCACTTCTATGTTTGCTAAGGGTTGGCAATATAGCCCTACTTTCTTTTACTGAGGTTTGATGTCAGTGTCTCCTCGCCACCTGCGTGGGACTGCCATGGGGGGGGAGAGCCTTGCGGTTGCACGCCTAAGCTGGGCAGGCGAATTTGGAGCCACCTGTCGTTTTCAAACGCGGCCGACCCCAGCTGTTCAATGGGCGAGCGTACGGCGCGAGGACTCCCGTACCGCCAAACTTGACCGCTGACCCTCAGTCCTCTTCGACTTGCGTGGATCTTCCTCCCGAGTTTCTATTGACGCATAAACCATACAATCCATAGCTGATGTTAATTTAGACTCTCAGTCCACCCTTCAGTAAGGTTTCGGCGCCTTCGGTACTCTTATCTACCGGCTTTTACCCGTACCCGCTCCAGTTGACTTCGTCCGGTTTCTAGAAGGCTGCCGTTTGCAGCCGTACGATGCTATGTGTAGCTTCTCTGCTCTGTACGGGTAGGTGATCAGAACGAACCCTGGGGCCGAGTTCACCCGTTAAACGGGAAATCTTAAAGGTATCCACTGAGACGGCAAGTGTTATCCCTCTAGAAAGCCCCCATGGTTGTGATCCTACCGGCAAGCAATGTCACCGTAGACCGGACGTCGTCAGTGTCCCAACAGCCGCTCGCGGGTAGAAGCTAAGTATTCGGAGACCAGAGCTGCAGGCCACATCCAGCCCTCCCCGCGCCAGGAACGGTCGTTCTGTTAACGAGGTCCGTTAGCGTGTCCCGCTGAGCAGGACTGACCGCGCCCGTAGGGGTCGGCCCCCAAAACCGAGCCGGATGAGTCGCGCAGCTATCCGTAGATGATCCGGCCCCATTTACAAATGCAATTGAGTACGACGATACCATAACATGTCCCCGACCTTTTAAAGGGGCCCTTTATCGCCATGTGCGTGGTTGTGCATAAGCTGTACTCACGGTTTATGTTGTAGTGCTGTGACAGATGGGGGCCGCTCTGACCTGGCTAAATTGTTCCTGTGGTCATGGCGTAGAGATGGGTGGTAGTTGCAGCTATTGCGCATTTGCTGCCCATGGTCGGTAAGGGTAGCAGGTCAGCCAGACTTCCGGGAGTGGCCCCTTTAGCGGTGGACCCGGACCTACTATCGTTTCGCCGGTCCCATTCGTGTGTCCCCCACGATGCGTCCCGCTAGACCGTGAGGTCATCGATGGGCCCATGCGCTCGAGGGTCGATCAAACTTCCTTCATGTCTAGGCCAAATCGCTTAGCACCTTCGATTTACTAGACGACAGGATGAAAAGGTACCAGAGCGACGTGCGGTACCGGTAGTCGATCTTGCCATTAGCTGGCCCCAGAGATCACACATACCCTGGCGCGCCTTCAAGCTGATCGTGGCCGTGGGACGCCGGCCTAACTCCGCATGTAGTGTGGAGCCACCTAGCAGATCGTGCAGGGTGCTTCCAACGACAGCTTTTGTCTTATTATGTGTGGGTGTTCTCATGATCTCCGGGTCCGACCCGTCAGGCAGTCGATTTCATCCGGTTCGAGCGGTATAAAAGCGACGGTGCCGTCTCATGCGACGGGCCTTTATTATATTTTTTGGTTACTCCTTCACTTACAGTTAACGACGCTAGAGTAGCACACTGTCTCTGTTCTGCATGTCGGTCCTGTGACGCGCAGTTCACCTTGTGCTAACAAGTGATTTGATTATGGACACGGCACGATGCCTAAATTAGCATACGCTACTACGTTGTTACGCGGGTGCGCACCGTTTCCCGAGGGCTGCGGAACGGCGCGCAATTGACGTGCGTTCTATCGACCCGCCTCACGTTGCCATAAATGTCACGTGCGACCGTTTGGCTAGACACGCCAGGCTCCGAACCGACCCAATGGTCAACTAAAGAGGGCCGCCCAAAACAAGTTCTTCCTTTACTGGTTCACGGAGTGAGTTCGACAGTGCTATGACGGTGGACGGACGAGTTAAATTGTGGCGGTGCAAGGCAACTTACAGGTTACCCGCTACCGGTCTTCTCGCTGGAGAGGTAGTAGAATAAAGTGATGAGTAATCGAAGTCACATTCTAGGGCTGGCAAATTAGGCAAGGACGTGGGGGAGACGTCGCGTCGTGACGTTTGTCGGATCAACTTATGTCTTTACGACCTGACTAAAGCCATACATCCCGTAGAATGCCCCAGCATAGGGCCGTAGAGGCGCGGGATGAAAAGAATCAGTGATGCCAACCTGCCCCCACAATATCTCTATCGCGTTGCCACGAGGACGGGACGCTGGTGTCGATCCATTTGTGGCCCGTGGGCCCACGGCTGACTAAATCGACGACTGGCCAGTCCTTTCACCGCAGGCCGTCAACGGGCGTGGCGGCCGTGTATAAGAGGTGTCCCATCTTCAAGACCTGCCCCGATTCCTAGATTCCCTACGCATACTCAAGCACGCACCAATTGGGGGGTTGGAGTAGCGTAACGGGGTTTCGACTCCCGGTGGACGTATGTGGGTCAATGAGGCCCATCACCGCAGAGCAGGAATGGGGGGCTCGCGCTGGATACAGACGCCCTAAAGGGGCGGTGGAGAAAACACGGGCGGGACAATGGCAGCTAAATCATAAAGCCTGGGCAACGCTGCACTCCCCTCCAGGGTGCCATCTTCGGATGAGCTACACAGCTCCCCCCAGTGGTAAGTTGCCATATAGTAGTATCATTTCAGCTCCGCCGGTTGGCCTCGTATGGCTACAAGGAAGGACGGCCAGCAGAAAGGGCTTCCACGCCGCAACCACGGCCCCGACCAATTCGTGTGGCACTTTTACCAACTACAGTCTATTGTTGTGCCCCGATTCGCGAATTTACAACGTTCGGTCTATCCTGGACTCACTCTAGGTTCCGCAGTGTTGCTCCCTTGTATGCTCGTGTTCCAACCGACTGACTGTCTTGGTCCGGCACGAGGGGCTGCGCTATCGACCGCCTAGCGTGATTCCACCAAAGCCCTCAGAAAGCTTACACATGCAGTTTCCCCGCGTAGTAAGAAGTGAACCTGCGTGCGTGGAAAGGGATCCCCGTTTAGTCATTCGTGTGCATAGTTGAATCGCGAGCTTCAGGCTTCGTGCTTAGTGCGCCCGTGCATTCGTGTGTGTGCGCGGGGCTGGCTTTTCGGAAATGCTCGCCTAGAACGCGTTCCTTCCAACCCATTATTCGCATCGCGCAATTACCCATGTCCCACCCGGTTCTCGGCCACGTGTCCCACTTGTACCACACCGATACGTTGTGATTAGGCTAGGCCCTATCTAAAAAAAGTATCTATAACAGATCATTGTGCATAGCCGACGTCTGTGAGACTGACGGGCAGTCGACCCGTATGGGGAGTAAAAAACATCTACCGTAGCATAGTGATCAGGAGAGCGATTTTAGGCCCTAACGGATTAGCAGGGTGGTGAATCGCTCGTATCCTATCTCAGTGGTTACGGTACTTCGTACGCGGTCCGTTTCCGGCCTGTGGGCGGACAAAACTGGTCTGTTTACCAAGCCTGCGGCCCCGTTTCATCATCATACCTTGTATGAGCACCCACAGGTAGTGCCCCTTTGAGTCGCCTGTCACTTACCCTCTCTGTTGATAAGCCCGTGGTTCTAGAAAGGCTCGCGCACTGTCACTATTAGGGGTTGACCTTGAGGCTACAACAGCGCAGGAGGGGATGACGGATGCGCGAAAACCAGTATTTCTATCCCTGAAAGAAGACTGGAGGGCCCACGAGCTGTCGAGTTAGCTTCCTCGTAACACACTACGCTCAGCCCCTTCACCTTGACGAGCGGAGAGGATTCCACATACCCGGGGGAGGTCAGCACCTCGTTGCTTGCGTACGAGTGACCATTTGGGTTATCGCCTGCCCCTGAGGTCGTCGCCTCGGCCTTAGGATCAGGCCTTGTCGTGACCTATGGATTGAGTGAATTCTAGCTACTCGGATCGCACCACGCTTTCGAAAAGGTAGTGCCCACGAGACGGTAGGGTCCCTCCATGCTCGCGCTTGTCACCTGTTACCCGCTGTTGGCAATTTAACTCTACCAGCAAGTAGCCGTGTGTTAAGGCCTCGTGAGTCTGGCAGGTGCCTTATTGCAGGTAATCTTCACGGACAGCTAACGTCAGACGGACGGCAATACGGCGCCATACAGGCTCTACTACCAGGGCCCCCGCACACAGGTATGCGTTCCTGCTGAGTCTTGATACTCCTGCATGCTTCATTGACGGACCCATGTAGCCAATGATGATCCGCTGGAGTGCTACTTACCGCAGTCCGAGTGTGCTCACGCCCGATGCTGTCTTTTGGCAATGGCCGACGAGCATAAAGTCCAAGCTGATTAGCGACTAGGTAGTATCTATCTCTCATGTGCCCTACATGACCTTGTTTCTTGGAAGTAGTGAAGGGCCCCACGACGACTGGGGCGTCACGACGGGCAGGTGATTGTGGCTGCAGCCAGCAGATTAAGTAAGTCTAGGGGTTTGAANAGGCACGCGGGGAGTAGTTAGTCCGCGATCCAAGCCCCAACTTGTGTACATGATTTGGTCGACTTGCCCAGTCAAATGGCGAGATGCGCCAGGGGCGGGGTGAATCCAAAGGGTATTAACCCAGGGAGTGGCAACCCGCCAGCCCTCTCTTCACGAATCAGCCCCCGCGCGCGTGCGTCTTTCTTCTGTGGGGCGGCCTGCCCGGTGTTGTTTGGGCGACCTCCGGCCCCTGGCCTGCAGATAGTGTGCCCCGGATCTCCTCACCCATATCTGCGCCGCAAACGTGTTTGATTGCGCCCCCCCGATCTGCGTGTTAGCTTACCCCCCGGCTTGCTGTTAGATTAAGCTTTTGGTGACGAGCACGTTCGTGCGACACTCTGTCGTGCGAAGATTGCGGGGGTGTGCCCACTGAAGTCTCTCGGCATGTGGGGTCCCCTTCGACGGTCGGTTGGTTCACTCTAACGCGAGGATGATTAAGATGCGAAGTAAGCTACAAGTTGCTCGTCGAAACACTAATGGTTGTGTTCCTCACATCACAACTTAACGCCTCTTTAGTGGCTAGGGCAAAAAAAGCCAAAAAGGCTCTCGTGAGCCAAAGATATGACTTTGGATACGCGGAGTGAATGCGCCTGGGTTTTTTCTCACTCGTGCAGTTGGACATCTTAACGTTTCGGCGTGTTCGCTTCGTACGGGGCGATAGATCCACCGTAGTCCCCCAAGCTCCTGGCCATGACACATTTACCGGTTGCAGCGAAGACCTTATATCTAGATCGACGGTGTCAACAATTAGACATATTGCTGGGCTAGCTACACGACGTTAGTACTGAATATCCACTCGATACGTTTGATGCTCCCTTCGTAGTGATGGGTAATTTTAATTCACTCACCGCGCGCGAGGCCGCGTGGTCCGTGATGGGCCCAGATTGCGTGTCCTGCCCGATAGCGCCATGTCATGTCGGGTCGCCAAAGTGATCGTTACAAGCCCTATATAATCCGCAGATGGGAGTGCCGTGACCTCCTGGTACTGTGGGCCAGGAATAGCTAGACGTAGTTGCGGCTGTCCCCGCCTGCGCAGCAATCAAGAGCGGGAAGAGAACCGGTGGCTGGTGTTGTATTCCGTTCGAAACCGTAGATACCTTTCCTGAGGCGACGAGTGCTGGTTGAAATTGACGCCGGGCAAGCAATGGGGTTTGATAGTCAACAAGAGAGTCGAGCAAAACCTCTCACAGGAGCCTACCCTTCCTAGAACGATTCTCCCGACGTCCATGCCTTTAGGGACGCTGTCGACCACTCGAGCCAGACTTGCTTCCTGTTCCCTTTTACGTACACCGGGGACCGCAATACCACAGACCGTGACGTGTAGGTGTCGCGTTAAGGCCGCCACACTGGTTCCCCGTTTTTCTTCCACCCTGGTCGCGGCTTACGTATTGAGTGTGACTCCCGGCGATTATGAGCTGAATCTCAGTGCGGTCCTCCTCTACCAGTGTGTCATATGCCGCAAAACCTTGGGATTAATCATCTCCGTCCCCCAAGCGGGCCCGCGGGCAAGCTAGTCAAGGTCAAAGAAGTGGTGTGGTACTTCGACGGAGTCAAAGATGGGCGTCGACCAACCGCGAGTTAAGTGAAATGGGTCCTTGACGTCTCTAGCACCGCAAAGGCCGATACACTCGGGTTTTTCTAATGTTGGCCAACTTCCGAGTGGGCGGGTCGTTTTTACCAGGCGCCTCCAGTGTAGCTCCATTGAACCTCGTAACGCTACTAGGACCACATGGAACGCATTTGGCTGGCGGTGTTTTTCGTTGCGCCCCTCCACCTTTTGCCTGGGGGGGCCTTTTAACGGTCCGACCCCACAGGTAGTCCCTCGTACTTAAGGATGGCAGAGCTCGAGTTACCCATTCCGGAGATCAACACCCTATACGCCTAACAAACCAGGGCGGTGTAAGGAGCCCCCACGGGGCTGTTAAAAGTTAGTTTCGTTGTCTGATAGGCATTAATAGGGCTTGCCTCCCGTGTTTGCAGATGAGGTTAAGGTGTCCTTACAAGTCACGTCGACTTCCGCGGGCTTCCTACGTGTTCTAATTTTTGCGGAACCCATGATTCCTTCGAGCCGGCACGATTTACGGTGTAGCTAGCTGAATCACCGAGTGCTTGTCAGATGGCACGACTTCTCGATTTCCCTACTATGTGCTTTTTCAACAAACATCAGTCTTCCCATTACCACCTGATTCGGATTCGTTTCATACACCCGCGTAGCCCTTGGCTCTTACTTGCGAGGACTTGTTTTCCTCATTTGGAGTTTACCTACACGGCCTACCGGGCGGTGTTGGGGCCCCATCAAAGTGGCTAGGCCAACTCACCTGGCCATGTTAAGACCTTACTGGCTGCCTCGCATCTCAAACCCCTCAGTGGGTTTGACTCCGACAGATTGATTCCGGAGACCAGTACAAGGATACAGGTGTTGGCTATTTGGGCCAAAGGAAGCCCTCGCTTGTCCTGGCGATGTCTTAGGTCTCATGAAAAGATGCTGTGCCCTAACACAGCTACGAGTTGTGTCTGCCTGATCTAGCAGGATACCGGCCCAGCGATACCGGTAGTCGTGGGAAAGTCATCGTGGGATCGGGGGCGGCTAACTGATCATCGGAGATCGATGCGATCTCTCATGAATGGTGGCGGAGCAATCCACCGTGGGGAATAGAATGAAGCGCACCCCAAGGCGATCGGGCCCTCTTAACGCGACTCAAAAGCTTCGACCTCAGGTCTTTGATCTTCATTGCAAGACTATTATCCCCCACATTAACCTAAGGTAAACTAACGGAGTTGCTTCACACGATGATCATCTTACGCAGCCAGTTGACAGGAATACAATCACATATCATCAACTGAGCGGCTACTGGCCTTACGTTCCGGAATGGACGCCAAGGATCGCACGGCACTGACCGAAATACTGCTGAAAGTGGGTTACTCAGGCCGCAGTTTCGAGTTCTGTCCTCCCGAGTAGGGCGTGCACTTACAGCCCCCTTATGCTGACCGTAGACCCATTGTGACTACAAATATAGTGAGCTGAAGTCGGCCGGACTCCACAGTGGCACGATACTAGCAGGCTAAAGGTACGAATCTCTTGATAATTCGCTCCGGAGCCGAGACTAACTAGCCGCACACGTTGTTCAGCTTATTAAACGTAACGGCCGTTGTCGAGACGTAAAACAATTTGCTGTTAACGCTAGTCTCTTTTGGATCGATCTGTTTTTTGGTAACAAGCCCGTCGAGACGGCGGATTATAAGCGAACCTATAATAGCTATGATCCAGCAGACACACAACTGGTCATTATGTGACAGCCCGTCGCGTAAAAAAGGAGAGTTGTACTGTGCATAACAGGGAACGTTGTAGGCGCACTCGGCCCAAATCCTAGTTGCGCCTCCCTATTGGGCCGCACACGTCTGCAGGTGTATTCAAGCGCGGATCGGGAGGCTGCAGGGTCGCGGGTGCTCTATCTCACCGTCACTCCGCGCAACATTTGTATCTCGTTATACCAGGACGTTTTACGTTATTTCTGCCGGCGTTAGACGGTTGGTGGGCCCACGGGACACGGCCGGCGTTCGCTATATACTTTAAAGGCGTACTGTAGTCACTTAAATTGAGGAGGAGAACTTCCTACAAGTCGCAGAATCCTAGATTCACCCGGCTTACTGCACTCGCTGCGACCACCGCATATTGGTCATTAGGTTGCCATGCTGACCCGCCATCCGGGGCTTCAAGTTGGGCCATAGCGATCTCCGCGAGGCAGCGGCGTCTACGCCCGTCGCACCCTCCAGTTGTCCGTGAAACTCGTACCTCTTTCCCAATCCTCCTGATAGCTGGAGATTTACGCAGTCACATTCAAGCCTTTATATTCCCTTGCGATCTGGTTAGAGCGTACTTATCACCGTTGGTCCGAGCACACGCCCATGACGCCCTTGAGACGGGTGATACGGCGCGGTTCGTGCGCCTCGTATCCAACCACTAAACTAAAGTATTTTGTCCTCCTACGGGTCGGACAGGACCGCACCTCAGTGACCCGTATCCGGAGACTGTCGTTATTACTGTGTCGTCAAGAGCCCGCGAGACGTGGGGAATTGAGCCGTCTGCGTAAGTCTTTCGGCCCCCACGGCGGGGCCCGTCCGCATTACACAAACCCCACCATTTCCCGCTTCACGCTTCCCACCAGTGAGGGTCTGTTCCACCTAACTTAATCAAGTACTTCTGGCAAAAAGACAACACTGCGGTCCCGGTCATATGATGGGGTCCGAGAGCGCTATTATGTAGGAACCAGTCTCTGGCAGCACCGAAACCTCCGTGTTCCGGCGCATTCCACAGAAGAACGAGCCCAGGCGGTCGGCATGAGCGACATCACGTTCTGGGATCACCCATCGTAGAGGCCCCCTAGGCGTGATCGGAGCATTGTCTTCTCTGAATCCAAGCGGGCCGTGCCCCCCGCAGCGCCCCGATTGCAACCGCGATCTTTGCGGAGGGGACGGTCTTTGTCCGATCCCCGCACCCTACTGACCAGATCGCAATGGTTTGCCCCGGCTGAGCGAGTCGCCGGACCCTCGCGATCCGGTAGTCGCCCCCCAGTTCCGTGTCCCGCGCGACGATTGTCCCAGCCTGTGCGCGCAACGCAAGCGTTCTGGCTAAGCTCGCGGCGTGTTAAATGCCGCGATGGTAACTAGCGTTTTAATACTGCACTCAGGCTCGGGCTCCGTCCATATGGTTCTCGTTTACGCTGTCGCGGCGTGCGGCAGTGTGTATCCAAGACCTTCGGTTACTAATCGCCACACAAATACCAGGTTCGTCCCTTTGCCCCTACCTTTGGTGACGCTCACCCGGCACGTAGCCTAACACGTTGTGGTAACACGCTGTAGAATAGTCGCGGGATGTAATAGACTGCTGGTGTATTTGA
>16-974C
GCGGGTAGCAGGCGCGTTGGCCAATACAAGCTCGGTGCGCTCCCGTGCCCTCCGAGTCACACTGTCCTTCGGCGGGGCGCCCACATCTCATCATTGGTCAGGAGTGGGAGTTTACGTAGCTACCTCCTAAGGCTTTCGCCGGAGAAGCGGCTATGGACAGGTTAACGGTCGCTTTTGCTCACCCGTCCGCTAGGGCCGATTATTCGGGCCCTAGTAAACATGGGACCGAGCTATCACCGAGAGAGCTCCCTACCAACACAAGGCAGGGCAGGGTCCTTGGGTTCCGGCGTTACTAAATAGATAAGGCCGGAAAGGCAGGCTATGGTTAGCGACCTCGCCCCTAGGGGTCTTGGCCTGATAGCGGTGAACACTCCCGCGGCTGCTCGGCTTTCTGGCATTCGGCCCCCCTGTAAAACAGTACTGCCATGATCGCATTGTAGGCGTATTCCCGGGCTGTCCCGAAGTGACAGGCTAGATATCGCAGGGCATAGCGCCGCATGTACATTCAGCCACCCTCCTAGTGACAGGCTTGCAAACTAGCTCGCCTGCCTACTATAGCGTAAGGCTCGCGGGTCATATTAACACTGTACCGATCAAGCTTTCATCACTCAGGTAACCACATGTGAGACGTGTATGTGGAGTCGAGCACTTTGAACTTGCACTACCAAATTAGGCGCCATCTTAGCGGCTTGTGCTAGGGTATCCGAGCGCGCTCGCCGTGCCCCGACCAGCCGCTCCTATGAATCGCTGTCGCCCGTATTCGCTGAGGGATGGGCAACCCCCAGAGGATGCCATGCACCCGAAGACTCAACCCGATACACACGAGCCGGCGGGGCACCGCCGTGCGACACTCAATATGCCTCCTGCGCGCGGCCGAGCTCCACCCATCAGTTGGTCCTCCTCGAAGTCAAGAGGATGCTTGGTTCACGTCGCACCTACTGTGTGCATTATGCTTTCGATGGGCTTTGGGGAACCTGCGCTAACCCTGGCCGCCCTAAATATCGGCCGTGCTTTCACTAGGGTACCCGCACCTTCCCGTAGCCCGGCATTGCGAAGCCAAACCGCGGAAGCAGGTCACCGTGGACTCTGACTGCAAATCCCAGGAGGTCCGTTACACCCAGCGCCAGAGGTCCGTCACCGCCTTCAATTTAAAAGTCGTTTGTTTACAAGCATATTGCGCCTGAGCCAGTAACCGCGGTGACGCAACGACAAACTTCGATAATGAACTACCATATGGCCGAATGGGTGGCACTTGTAGGTTGCATTCATACGTGTAAACAATCCCGCTTATCTTGGCGGACTCTTACTAAACATCTCGATGAAACGCATAATCGCGGTTGTTGTAGTACTTCGGCAGAGTTGGGGCGTGAACATCCCTGGAGATATGCACATGGAGCTAATGGGATGCCTACTCGACGGATTTTCCCTGCGCAACTCGTGTCGGCCCACCTAGGGGGTTATTTCCCCGCCCCGGAGTCCCCCCGCGACGCTTTTGTATACCCATAATCGCGTCCGTCGCGCTGAGCTAAGGCGCGATTAGCGTTTCTCCTGAGCGCCGGCGGGTTGTGAATGGTGGGCGTCCCTACTATATGTTCTGACCCGCACGCAAATAGACGTATGGCGTATAGTGGCTTCATCAGTGCCAACAGTCACTCCAGTCTGAATGTAGCTGTAGATCAGGAAGTGGCTCAGATCCGCTGTCTGTACGGTTGCAGACATCGCAATTCGTATGGGAAATACGATCAGGCCGCTGACAGACTACTCTCAGGACCGCTCACCTGTTGCGGTCATTCCGGGCCCGCTAGCCACAGAGTAACATGCCGCGCAAGGATGGTGACAAGGGACCTATTAGCCCAGGCGCCCCAATCTATCTTACTACCCGTGTTTTCTCCGTGAATATCCGGTGTTTGGGGTATCAAGGCTTCAGGACTCTGAGGCGTGTAGTCAGAACATCCCGATATTATTTTAGCATGCCTGGAGGACCCTGCAATCCAATCGGCTTCATGGCTGACGCGCTCGCTTGGGTACGTCTCCTTCTAAAAGAAACGAGCAATTGACGTTGCTCCCGCTATTAGGCCCCGAGGCGCCTTGAGGATCCCCATTGATGTGCTCGACACGCCTTGTTCGTTGGTAGTACCTCCGACTCGTACTTGAGAAGCCCGATTTGTGTTTCCAATGTGCGTTGCAGAGTTGGCTCCATACATCCCTATATCGCCCAAGGCCTCTGGACGTTAGACCCCCTGAGCGCGCAACGGGTCAGGTAGGATTCGGCACGTTACTCGCCACATTCAAAAATTTCTCGCCACTAGTTCAGCTGGAACGCTTAACAATGCGTCTCCACAGGTTAAAGGGGCAGCCAGAGTCGACTCAGTCCTTGAAATATGGATTGTAATCCCGGACCCCGCTCACCCGGATAATTGGCGGACGCTTGGCCACACCCCAATTTTATGTCAATGTCATCATCTGTACTGGAAGGGGAGCCCCGTGTCGCACTCACGATCCGGATCAGGAGAGTCGAACGGTACTTCTTCTACCCCCAAAATGCTGCTGCGAATCTTATGTGGGAGAGGTTGCTTGGCAGAATAAGCCGTTAGCAAAAGTCGCCACGGAACCATGCCCCGGGAGCCTCACAAGAGCGATATCCTCACGCGGAGTGTAAGCTGGCGGGGGTGACGCTAGTGCCGGAAAATACGGGACTCAGGTGTATGATGTAATTTATTCCCTCGCACTCCGGAAAGCTCGTAGCGATTGCCCGGGCACTGTCCTATAGACGAACACCCCGGGCAACTGTCTAGGGACGAGAGCGCCACATCTAGCCGTCGAAAAGGAGCTAGGCCCGCGTCGCGCCGGATGCTACAGGTAGTACTATCTGCGGGAACCATGTTAGCGTCCAGTCCAACTTGGGCCTGGGGTCACCATAATATCGGGGTTTTGAGTCTTTGTCGCAGCAGGGTGTGCGTCGAAGCCCAGAGACCTATTCTTGACCTATATGCGTTCCCATCATACGTTGCCACATGTAACGCACACAGAGCGTCCGCTATTTCAGGTACGGAACCCCCGGATTTCAATAAAAGGTGAACGTGTGGCCATCGGACCGATCACAGTTGATCGCTTTGTAGGCTAGTTCTTAGCCGAACTCGAAGTTCCGAATGATATACTGGTGGCGAGATGGCGGGCTGATTCCGTACAGCAATGAGATTAGACGGCCAGGGAGGAAGGGAGAGTGTGTGGATGGGGGGGTGATTACGCAGTTATGTTGCGGATTAAGCGGAGTGCGTCGCTGCCTTTAGCCACCGCCCGATGGATAAGTGACTTCCCTCGGAAACGCTCTGTATTAAAGGGTCCACGCAACGATTGAAGCAAGATACCAAGAATAAAAACTGCGCGTTGGGAGTAGCGGAATAGTCGGGCAGATATGCACGGTGTCATCGGTTCGCGCAAGATAATACAACGAGGTTTGCAAATTGGGCATCGGGCCAGAGTCCTCTATAACTACCCGGTAACTGCATGGGCTGGCTTAGAACTACCTGCTGCTTAGAGAACCCTTGCACACCAGGCCTGCTACTGTTACAGGCATTCGGGAGGGACTAGCGACATTACATTAGCGTTTAAAACAGGTTAGTCCCTACCAGCAGGAGAATAAAAGGCCTATGCTTAACCCCGCGCTCCCGCTTAAACGGTCAAGGCCGCCGCTTGGACCCCATCACTATTGTCTACATCGTCATACTTAGTTGTTACCGCCCAGGCGGCTCCACGGTTCCGCTAGGTCAACACAGCAATAGCTCGGGCAGTCCGTTAACATACTGTCGCGGGGACCATCCCCTGGAAGGAGGATTTAATCTAATCCCTTGTTCCCCCTGTGACGCTGGTACTAGCACAACCCAAGATGCTATCCTACGGCAACAAGTGCAAGGACTAGCTATAAGACAAAGACATTAGTCGCTGGTACACCGGTTCTCGATCGGAGATGGCGGGCGCCGGGGCGAATCCGAACGAGCGTATCCGCATTCACATTCTTGTGGAGTTAGGTACCAAAGGCCGCCCCAATCTCTAAATACCGCGCTGTCCCGACTCAAGAGTCAGGAAACTATTCGTCCGGGATCCGTCAGTGTGCCGGCCCCACGAATGGCCATTTTAAGGGCAAGAGCAGACGCCGAGGTAGGTCTCACGCCGCCACCCGACGGATAGCCTGTAAGCGTAGTCCATGTATGGAGATCGAGTAAGCGTTCGTTTGGGCATCAAATAGGCGAGGAAGTCGGCCATTAGAAGAAACAGGCTATCTTTATTGATGGGACCGGAATGACGTCAATATTTCCGCACCAAGCCGCCCCTGCGTGGCTACGCGCACTGCTCTTGGGCGATGAGTAGTGGAGGCAAGTCGTCAGAGTTGCCTTAACATGAAACGGGACCTGAAGGAGTTGGCAATGTCATTAAGCCGTACCCCGCCGCGCGACCCAGGTTATCGAGGGTGTGTTCTGAGGTGATCACCCAGGGGCGTGAGAAAGCAGAGGTCAAAGGTTCAACGGCCGGAGTCTCAGTGAAAGAGGAGACAAATACTAGCAGTAGGTCTAATCGTGACGATGGCAATCATTCCACGCGGTATAGCAATGGGACTGCACCACCGGGTAAGGCGGCACGGGCTGACAGATGGTAAGAACTGGCGTCGCTTCCGAGCGTCCGTTCTGACAAAGGACCTTTCATATAACCCCCCTACAGCCTCCCCAGGTGACGCCTATAAAGTGGTAAATCCGACGAGATCCCGCTGTAATCCAACTCGACAACGAGCGTACTACTCACTGACTTGTGGTTTGCGGCAAGTCGTATAAAAGCAACGGTAAACGTGGCATGCTCTGCGTAAACGTCGTGTGACTGAGCGTCGGAGGGAGCTGCTGAGGCCGTGGAACCCAGAGGGCGTGTGTTGATAAACTAAGAAAAATCTGGTGTCATTTTAATGAGCTCAGTTACATATACAGGAGGTGGGGCATGCGGATGCGGCGACAACTGGGGCGTGGCTAGTCTAGGTGCTCGCGAAAACATAGGTCGACAGTCAACGAAACGCTACTGCCTATCATTAGTTAGACTTGGCTGCGGGGGGGCCCCCCCCAGCACAAGCAACATGCTGAATCTCACACGGGAGCTCGCATGGGGCGCATGATTAGATGACTCCAGCCCTCAGTCCGCCCCACTAGAGCTGCAGCACGGACGATATGTGAGGTCCGGCGGGGGTGAATTCCGACCAGCGGCGCGTTGGAAGACATCGGGCTTGTGACGGGGTTCCCTGATTGATAAATCAATGCTGCAGGTAGATTCGTCGAGGTACCTTGGTCAAATTTTCAACGGGGCGTTTAAAGGATATGGAGAGGCAGTGGTCGTCGTGAGGTGCACAAATATCAGCTGATTATCCCTACTGGCCAATCTAGCATCTCCACTCAATAGTAGTGAGCAAACTCTGTAGCTAATAAGTAACGATACGTGCCCAGACCGAGGAGCGGGGCGGGAAGCGCGCGAGTTGGGCACGCACGATCTGATGCCAATATAATCCATTGCCTGCTAAAAAGCTGTGACAGATACAAGGACCGTTATGGTAATTAATAGGGGTGAGACCGGAATCCTGGACGGACGGACCGCTGTCCTGCATAGGAAAGACGTGGTCTTCGAACTAGCGACCCTTGCCGTTAAAAAGGGCAGACGGTTACTCTCATTGAGGCTCCATATTGTCATACTAGAGCGTAGTGCGGCGTGGCAGGGCTGGTCTAGCGTGGGTATCAATCTGTGACCTCGTCATGCGATCTGCCCTAGCAAAAGGAACGGCATGCGCAGGGTACCGAGGCCACTTGTTGCCACCGAATGGGTGCCGCGCACTTTCGTGCCGTTCGGTATCAGCTACCAGGCGCTTGGTGACCTATCGCCTGACGCGGTCGTTTCTGCGCCCTACTTCGTTCAAACTAAAGCCACGCCAAGCCAGCGGCGCGAGTTAGGATAAGGCTCTTTCAGCGACATTGGTCTGTTGGCCGCCTAACGTACGACGGTGCCCACGTTGAGTGTGGCAAGACAGGCTCTTTCGGTGCCGGTTATTTTCACCCATATGGGAGGCAACCGTAGCTGCAGCTTACTACAGCGTCGAACATAATCGACCCAAGGCAAGCAGGCTGAGCCGAATCAAGCCCTTCCATTTAGTAATGGGTTCTATACCGGTGAGACGGTTCGGCCCAGTAACTGCCGGTTGCCCCTCCCTAGGATCTGTGCACGACTATAAGCGGCAACGAGGTAGAAGACGTGAACCCTGCAGACGGCGCCTACGCGCATATAGGAACGTCACGCTGCGTAAAGGCCAGCCTCCCCAGTCCACTTATTGGCGCGATTACCTTTTGGACTCACTTGCTAGCGATGTTCCACTGTATGACACTCCCAGGGGTTAGAGGTTGCCCCACGCCCAGTTGCACGGCGCCGTGAATATTCCTCGACCCCAACCCTGCGGATAAAGGCTAACCTGAGACAACTTGTTTTCGAAGCGGGGGCCGCGGTGTCTGTGAGACCAAGCACCAAGGAAGAGGGATCGGTCAAAATCGCGAGTTTTTCTGGACGCGGTGCCCCACAGATATTCCTCTGCGTCGCCCGCGGCAAGCACTTTGCCGTGGGCAACTGCTCTCGCGGCTGTGAAAGTTAACTCCAGCAGTTCGCGTGGTAAAACCACAAAGCCCCTGGTTGACACGCGCGGCCCAACAGGTCTCGGCTGGCGATCGTTAGGATGAGAGGTTTGCATACCCCTCCGAGTGGTGAAGCGTTGCCGCCGGAAGGGGGCATGGAGCGAAGTTAGCATTCAGACCTAGGGCCGCTCGCCGTTATGCCGGTAATGTTAGTGAACGCGCCGGCATAGAGCGATTCAAGCTCTTCGCATCCGCTCTCGTGGGATAAATTTTAGAAGTGGCACTCAAGGGGCTTCTGCCCGCTGGCTAATTGAACCATAACTCACCGCCGACGACGGCCTAGACCCCGGATGTAGTCGAGCCGGGAGGCGCATTTGCGCCTAGCTCCTGTCCTCTCGCAGGCCACTTCATCGTTGTACGCGGAACTTACCGCTCGCGGGTGATGATGGAATTTAGGGTCCAGAAACTCAGCCGCGATCAGCCACTGCGACGGGGGCGCGATGATAACTTCCCACGGGCTTACCACGTCGCGCCCAGCGACACCTATGCCGCACCAACCGTAAGCCAGATATGCAATAGCCCCCTCCGTGAACTGGAGGGAGGCAAGTCAATACGAGGGGTCAACGCTAACCAAGCCTAACTAGATTATAGTCCCGGCATCGCGCCCGACATCCTGCGGCGGCCTCATTTGGCCATTGCGCAACCAGTTATAGAGTGCCCGTTCTGGTTGTTCGCGTTCATTTGATAGTCCACAGACCCGAATATCGACTTTCCCCTTGCTAGCCGTCCCCTTTCTCTTTCCCGCTATTCACCTTCTGCAAAGATCTTGATCCGAAGCCTAGATATGATTTCCCAGGATCGTGACCCGACATCCTTTACCATAACCGAGGCATGATTGCGGCGTCTGCGACGACCCAGGCGGTAAAATTGGGACTTCCGCACTTCGTGGATTCTGATACGGACGGAGGTTTAAACTGGAACGGGGCTCAGGACCGGGTGAGGAATGGGTGGGCTTTGGACTCCCCAGACCATTGAAACGTAGGGTGCGGACGGCCGCACCGTGCCCTAGTCCCCGGCCCCTTACCGCCCACATCCTCCTAAAGGGTGGTTCCAGCAATCCCTAATCTTGAGAGCGTAAGCCCCGACTTCTTCGTTTTGCATCTGCGATTACCGCTGGGTGAAAAGATACGGAAGAGACATTGGGCCCATGAAATGGGGCACTCAGACCGGCGAGGAGTACATGAACGGCCGACCGAGCTTTCAGTCGCCAGATCGTCACTACATTGGAAATAATCACCGCCTTAAGGCCGTAAAGAGACCCACGATCCATTGTTGCATTTTCTCCCATAATGCACCCCCGTTTTCTGCCGGGCGACAACAAGCTATCAGGCATTCTTAACCGTATAACAAACAAGCCATCAAGAGGATACAAAATTCGGGCCCGTACACATCACGCCGCCGATTGCGTCTCGTGCAAGCGGCGGACGGCTGGTTGCCTTCGACAGCCACGTTGCGATCGTTCTTTTTAAGATAGCCTCCGCGAGCTGGCATGACAGACGGTCGAGGTGTGGCAAGAGTTTGCCAACCAGATTCGACCCGTAATGCTTTAAAGGGCACCGGCTCGCCCATCTAGGGGGAGGGCCCACCAGAGTGGCGTGTATATAGCAGGCGACAAAATTCCGCGTGACCATGGCAAACTTAGATCTAAGTGTCGTGTTAATCCTTACTATTTTACCCCGTGCTAGTGGAAGATTCTTACACGTTCCCGAAAGTTCCACTGACCCGACACATGCTGCAGCGCAAACGCCGCATCGCATCACGCACCAGAAGTGCAGAATGCTCCCCTTGATGGAAGGTGCTCTTACCTTCAAGGGACGGCGATCAAAGCGATAGTGAGATCCCAGATTAGTATCTATGCTCGCGAGATAGAAGCCTCTCGGCCGACTGATCAGGGATAGTAGGTATTCGTATTCCGGGGAGAGTCTCAAGGGTGTCTGGTATGCCGTGCTCTTTAGGGACAAGAACTGCTAGCGACGGTCTTCAGTACACAGCCGGCGTGGACGAGTTTCGAACTTAGTTGGGCTACGGATCGCGGCGCGTAGAAGTCGGCCGATATAGAGCTTAAAACGAGTGGAGAAACGACGGGCACGTCGCAGCCGTTTTTACTAGATGTAATATAGAGTATGCATAGCGAGATCCTGCGTGCTCCGGGAGGCGAACGTATTTCTCGCCTTCGCAGCGACTACCAAGCCATGGGGGAGCTCTCGATCCTGAGTTGACCGTTCGCAGAGATCTCAGGAAGTTAAAGAGGCCCAGGACCTGCACACATCGATTGGTGCCTGTGCCCTAGCAGGGGCCAAAGCAGGCACCGCAACAGCGGTATGTCACTACGCCGGACTCCGCACGAGATCGTGGGAACCAACCCGTTGGATGCAATGTTGGGCCTCGTAGTGTGTACCGCTTACACCGCGCTGACCAGCGGGGTTTCACAAAGGTGAGAGCGGTCCTATTAGATCGATGGGCTGCGTAACCGGAAAACGCGTTAGTTCAGTGGGTTTTTCAAACGACAGCGGGGTAGTACACTCCCGCTCACCAACTCTCCGACTTGGGGGCGGCCACCGCCGTGCATCTTGGACAGGAAAGTGCGGCACGGGACCCATGGACCATGTGAAAGCGTCGACTCGAAAGGCCCAAGTTTAACGCCGTTTGCAGGCGCACCTTCTTGCTAAGTAGCTACGAAGGACCTTCGATACTGTTCTCCTTGGCCCGGCCGCCTGAAATACCGTGGTGCTGGCAAAATATGCTGAAGGCGCTTGCGCGCCGGAATGTGTTTTAACCCATGGGCCCTTAGCAGCAACTGTGCGGACCGTCACCCTCTGACCTCAAGCGGGAAAAGAGATATCAAATCGAGGCGTGACTAGAGTCATTGATGAGCTACCCCTCAGCCTCGACTACAGCGGAGAGGTGGTCCGACATCCTGACGCGGCCGCGTCATCATTCGGAATGGTGCGGGATCCTCTGCCGTTTTACACCACGGTTTTCACGAATTCTGGGTAGAGGGGCCACGCTAACGTCTCGTCGGAGTTCAGGTTTTTGCAACGACGCGAATAGTACGAACCGACTGGACGAGGGGCGGCCTCAACTAGAATTTGGTGGGGTGTCGGCATTAGAGCATCGCATAAGCACAGCGAAAAAGAACTGAACAAAGGGGGCAATTCTACTCAGACTAGGGTATACTCCTTGATAGTCCTAAAAATGGCGTTGGCAACGGCGTCAACTGGGTTCTCTTACGCGATCGGCTCCCTTGGCGCGATTAACCTGGGTGGGACATTTAAAGCCGCTGAAACCCGGCATAAGCACAAGTACACCCTCGTTCCCCCGGAATTCGGTCGTCGCTTGTGAGATCTACGCAGAACGTATGGAGGCGACAACAATGCTCACGACGGTCACTCTTACTCCACCTCAACAACTGGGCCCTGTCCTCGTATTGTAGCTACTGACTATAAACCTTTGAGTAGATACTCGGCGATGGCTTAGATAATATGCGCTCGAAGGGAGTTGGAGCTCGCTATTGGTGATGATCCTGCCTGAAACTTCCTACGCGGCCAGGGAGAGTTCTGTGATGGCGCGCAGCCCGACTCATCGACAAGAGGCCGCCAGGGTTCGCGCCGGGTAGTCGGGGTGGTCTCCAAGAGGCTCACTCTGATTCTTAACCTGGGGCGCTCCACCGAACAGACGGCCGAACCAAACGGTATCCCAAGTCCGGCCTACGGGGCGAACATCGAGAACGACAGGAACTACATTGCACTTTATCAACCACAGATGCTAAATCGGACGGTAACTCCCGTGTGGGGTTGGTGACCCTGGTTTCACAGTTTGAATACGGAGCGTGCGGATGTACCCGCCGCCTGCCAATTAGCACCGCTCAAAGTCTTAGGTGGCATAGTGACCAACACGCAGAGTCTCCGGGTACCGCGGCCTTCTGATCAGATTATTCGAGATTAACCCAAGTAAGGGCGCTCCCGTGAGTGTTAGCCCTAAACGTTCGGGTCATTACAAAGGGGCTAATTAAGCGGTGGGTGACTTGAGGCGATTCACCATTGGGTGCAGGGGCGGAGGGAAAAGGCTGGAGAGCGGCGCTGTCGGCGCGCCTAACGGTGTCCCTGATTGAACGCAGGGCAAGGCTAGACGGCTCGAATGTTAGGAGTGGGAGGGCCGATTAAACGTGCCGGCTACGATGCGAAATTTCGGCGGGGATTCGCACATTAAATACGTGAATACAGTCACAGCCGAATTAAGGATGGAGTAACCATACCGAGGTACCACGGCGCCACTGCTGGCGATTTTCGCTCATGGGGAAGCAACATCAACCTTAAATCACTGATAGGTAGGCCTTCCAATAGATTTCCACGCGAATGGGAGTCTGTGGTGACAATAAGCGACGACGACACGTTATTCTCGATGTGGGTAGGGAGACCAGGAGTACCCACGAACCGGTGATGCATAGGTACCCTTGTAATGAACTGACTCCAGCGCCCACAAAGCCCCGGCCAACGTGGGATCCATTGTCTGACGCTTCAAAGCCTCCCAGCGCCTCAGTCTTAGCCGTAACGCCACCCTGAATCACGAGCTATTCCACCAGGAATCCACCAGACGAGAATCGGCCAGTCTAGCGGCAACGTATGTAAGAGTTACCCACGTCACTTGGATCAAGCACGGTGAGCTTAACGCTCCGGCCGCATTTGCATCGATCTCTGAGCCTGGCAGTAGCTTGGGGAACAAGTGCAGACTTCCTGCCCGCGTACGTTGTCTTCTAACGTTGGTTCGCCATTTAGAGGTGCCTGTAACCCGGATGCGCATATGGCCCTTCTTGAGGACACTCGTCTTAAGGGATGAGACTTTTTCAGTTCCCTAGTTCATTTAACCTAGCAATATTGGGGTGACCCGCTTGAGCGCCGGTGGGTGGACAAGCTCCGGATTTAACACGCCTGCCAGGCATGACGACTACGAGGTTTCAGGTTGTGTCGGAGCGTTGCAAGAACCGGTTCCTTCAATGGCGGCCCCTGCCGCGCGACGAATAGCTAATGCCTGGTACTCTTCTCTATAACTGCCGACGTCTAGAGCGGGGCACGATCGGCGTCTCGAGTTGCGCATCGTGGGAAGTGACGCATAACATACATAAATAGAGCGGTAAAAGGCTCGACGAAGCGAAGCAAACGTGACAGTCGGACGACCCTGCTGGGTACGCTGCCTCGTGTCGTTACGTGTGATACCACGCGACCTGTCGCTGTGTTCGCGCTAGATCCCACCCGCCAGTGGTGGGAATGCAGAAAACGGCTACCCCATCCTACCGCGATGGCGCCGAAGCGCTACAACCGACTTAGTGGCCAAACGGCCCGTACCAGTCAACACGTCACCAACACGAGAGCTCCTAAGTATGTCCGATTCTAAGCGAGAGTGTTTATCGCCGACATCGTAGACTATGAGGGCCGTAGTTTCTCTCTTCACTAGAAAGCGTCATAACAGGAGCGAATAACCGGTATGGAGCTTAGCCAAAGGTCAAGAAGTATAAATTAGCTGGCCTTTCCATCTACCGGGCGAGGATTATGGGAACCGTCACTATTATAAACTTGAAAAACGCATCCCTCAGGGGGGATTCCTATGGATTTACCAGACGTCCAGCTTCATCATGGAGTATGCCCGCTTTTCATACCGCTCAAGAGCTTGATGTTTGCGAGATCATCACCACAGAAATCGCTTGACACGCAGGGTAAAGACGGGAGCGTCCTCAACCTGCAATGAGCGCCCACTGTTAGGTATGGTCGCAAGCTATTCGGCACGAGGCGATCGAAACTGTGGAAGGACGTTCCAGGATGCGATCACGGCTCATGGCGGGACGTACTTGCTCGAGCCTGATTGTGAATTATCGCCTGTACGAGCCTCTTCTGATCCCAGTTCCTTCTTGTTCGCTTGAGGCGGTGTGTAGGGGGTCCGTGGAGGAGACGAGGGCTGAAGCCCGCCATGCATCGTGAATTGGACACAGAGCAAAAGTAGAGAGGTGAGCGCCAGAGTCAACCCAGACCGTTCGGCCGTCAGCGGTGAAGTTCTTGTAAGGGGTCACGGCCATGCGCAGGGTGGCGAGTTCGCCGGCACCACCCGGGCCGTCTGGAGGCCGTGGGTCCTAGGTATGTGTACTGGGCGGAAGGCGTGAGACTAGGTCGTCTTCATTATTGTTCGACGTATATTGAGGCCGGAGTAGTGTACAGTGTCCCCGCGCACCACCCACTGAATAGGTAAGATCGATGACAAACTTAACGTGGTGCATAGTTGGGTCTGACCCCATGCTTTGGGTAATCTGGGGACGCGACCGAAGCTGAGGCTCTGCACGACGATAGAGAGAAACGCCCACGATGAACCTCAGCAGGGGGGAGCGGAAGAGTGTGGTGGACCTACATAGCCCGAAGCCACCAGGTTTCAGGTCATTAAGGCGACCGGGCTGCTCCCAAGAGTATGCTCGTTGCCACGCCGACAGAAGGCAGGCTGTAGATCGACTTGACGTCCCATTTGGCCCGAGAGAAGCTGTAGAGAAATCATATCGGCTCAGGCTGGAAGTCGCACGACATAGTACTAACACCCCGAGCACGCAAAGGCTGAGAATCGCGTGTGACATTCCGCCAGGATGTCAGAAGACCGTACAGGAGGACAGTCGTGGCCGGATTGCGCTAGCCACAGCGTTCAGGGGGGACAGCCTCCAGGGCGATGACGGATGCGCGCCCCCCGCGTATCCCAACGCGGGGGCATGGTAACTAATCAGTACCTGGATCGGCCCAGACCCACCCTGACGTTGCGATTCTAAAATCCGACCTTCCTTACGGATAATAACAATGCCGCATCTGGCCGGATTTTACATTACGTTAAAAGCGATCCAATAGGCTCAAGTTCATCGAACCAGCATATGCCCTGATGCACCCCAGCCTGTAAGCGAAGTGAGTCACGCCCTATAAGACCCTAAGGCTTATCAGGTTGTGACCCACCCCCGCGTGAAGGGAGCTTAATAGAGTGACGCACGTATAATACGAGACGGGCTGCATAAATGGCTCCAAAGTAGGCGAGCCCGCTGAGACCGTCTGCTCCACCGCCCATTGCGAGACGCGAGAAGGACAGCAGGGCTACTGTTTCGGTTATGCTCACATGCGTTTCTAATTGCGCCGACCCTCTCGCACCATCTGCAGCAGGACTAAAGTAGTATTGAAACGTCGGTTGTAGCTCCTTTGCGTGGTGAACCGGCGGCGAACGCCACAATCGCAGTGACGTTGGTGTGACCAATATGCGGGGCCGGCTGGAGGCTTGACGCAGGTGTAGACGTCAAGTTGCTTTCCCCGCACACCCTCGAGCACAGGATTAGGCTTTGTCTATTTGAATCCGGCGCCCTCACGCGAAAGCCGTACGAGATGGAAAGGTTAACGTGGTGACCGGAGCGCAGACCATAAAGCGAAGTACAGCGCGGCCGGTTCTCGACTTTACCCGTGCAGTTCCCATTCGGGATCGCCCACTCTACTGCCCCCCGCGTTCCCGGTGACCTGAAAATATTAGACGGATCGAATACCCGCGTCGCATCCGCGTCTGCCATAGGGGTCTGACGATTGTGGACTCTAGAGGGCAATGGGCAAAGCCAGCTGTGTGTGCATTATCGTCTAGCCACGTCCGTCAGCTCGCTACTGGACGATTGCCCAGGCACGCGCGAGAGCTGACGGGGCGCTGGGGCGGACCCGTTGCAAGGAAGTCAGAAAGCTTCCCTAAACACCTAGTGCCGACTATCGCTTCACCTAGGCATCCGGCGCGGAACGAGTCACTCGCAACAACATTCGTTTGCTGCTTCGTCTCCGCGGACGTACGGCGCACGTACCCATCAATACGAGCTCCAATTAGGTCGTACTCGGACCGCTTAACGGAGCACTGGGGAACTGCCAAGTAGTCCCGAACTTGGTGTATGTCAACGGGCGGATGTGACGTGAAAGGTGAGTTTGGATCGATTTGCTAACGATCGACAATCTGGAGACTCGATCCGTGGTATCAAGTCTACGAAAAGGTCGACCTGGCGGCCGCGCGGCGCCGGCAGCCGTATGGAATAGTAACTATGCCGATGAAGGTTAGAGCTAGCACGGAGCTGGTGGCTGTCCCTTCGCCCCTTACCGGGTTGATGTACGGGACTCGGTTCAAAGCTGGTCTTTGGTGGGCCATGGCTCCCCACTGAGAGCGTGGGAACTGCTGGTAATNTGGGTCAGGCGTATGGATGTCCCAATAATGTAAGGTAATGGATCACCGCCCAAACATAGGCCGTTCGTTGGTATCCGCGTGCCATCTAGTGGTGCTCCATCGCCCACGACGGCCCTATAAAGAGACGTTATGATCAGTTCAACGCAATATTGCGAGACGAGAAATAGCTGGATCGGTCGTAGTCCCACATGTCATTATCGAGCAGCAAACCTTGAAACCGGCTTTGTCGTTCCTCCGATGCCCCAAGGTGCGTGCAGAGCTACTCACGTCGATCGATCCGATTCAGATACGCAAATACCGCAGCAATTTCTGGTGCGCATAGGCCGGGTAAGGCGGCGATCCGATAGCCATACCCACAGATGATTGTGAAGAGGAATCAGGCTGTGAGGTTGAGACGTTGTTTCGGGAACAGGACGAGTCCCTCTCGTATTAGGGATGGCAGGGCGAACCCGTACATTGGGTAGCCGGAGGTGGCTAACTCCTCGGGGCTTTTGTTCAGCCCCATGTGGCTTATTTATTTGCGTCGCGTAAATCGATTAACGGCTCGCGGGGTGTCGCTCGTCGCATACGCTTTCTCCGTCCACGTGGCTGCAGAATTTGCGATCTCGACCGATCATACACCGGTAAGCTCACCTGCACACCTATGGTCCGGAACACCTCAGCGAATACGCCACCTCGCTTGCCCTCTCCGGTTGGCGTCCTCCTGTGTCAGTGGGGATAGGGTGCCTAAGCGACCAGGACATAGTAGGCTCACCATTACGATTCCCGCATGAGCCTCTGACAGCGGCCGGGGTTCGGTCGGAATGATCAATGCCGCCCTATCGAGATGACTGAGGGGCGCGTACAGTCCGTACGGATTCGCGCATACGTGCACCAACATTGGCTGGGTTTGCCAAGGGCAGCGAAGCCTCCGGAACATTTTGCGGTCTGTGCCGGTACCACACGAACTCGTTAGAGCTTGAAGGACAGCAGCCGGGCACAAAAAACGAATTTGATCCCCGCACGGCCTCGCCAAAACTTCTTCAGGCATGTGGAGGAGGTCCCCTGTAATTCGAAGCGACGTACCGTAGCCATGTCGCGCTGGTGTGTAGTGGCAAAACGCTAAATAGCGTCGCGACCGAACGAGTCTCCCACCAATCAGTGTACGACTCGTACGGGGCACACCTGAACCTCGGAAGGGCCTAGAGCCCATCTTCCACAGTCAAGAGCTAATGATGGGTATGGTGAACTTTGGTCTGAGACCGGCCAGGATCGCCCATCAAGGGCGGGTCAAACATGGCATCCACACGTGCCGTTTGTACGCCTCGAGTCCTGCTGGAACAGCTCATGCATTAGATCCGTTAGGCCTTGCGCGCCACATTCAAGGGAATAGCAATCATGCAGTTTACCCCCGCCGGCCAACTGGGAAACAGCGGGGTTGTGAATGACCCCGACTCGAGACAGCAGCCGGGACGGCATCAGTGGGTCCCTGCTCCAACTGGGACCGGTCCGCACTATTTACCCCCGTGTAAAGGCTACCGCACATGCGAGGCCCACCTTCTTTCATCCACAGCGCGTCTGCATACAGCCCACGCGAGGGCCGCAAAGGTTAAGGAGAATGCCACCGGGATTGGAGCGTTAAGCCTTATACGCTCGTCACACCTTTGCAGTTGCGTCCTTAAGGCATTGTCCACTGGCTGACATCGGTGGTGTTTCCTCCGCTAATGGACAATGGTGTGAAGTGGTCGTCCTCCTATGTATGTGTTGCCTGAAGAAGCTGAATCCATGGGTCCTAAGGTGACTACACCAGAAGCGTGACCTAGGGCAGGCGGTATTTTGATCCCGGCAGCAGGGGGGAATGAGCCGTTGATATAGCGGTACAGGGAGCAGTGTCCAATAAATCCATATAGCGTTCTCCACCATACGCGGCATAAACCAACATTGGCCTAGGCTAATAGCTTTCTAGGAAGGTCGTGGCGCCAATCGATAAAGACCTTAATCAGAAGCATTACCCGCCGTGGTATTTAGGTTCAGGGGTCAGTGAGTGTTTCGTCAACTATCAGTCGTTCTGTCAACCCACGCGCCACCGTGGAGGGGATTTCATCTTAGGGGGAAACGACTTAAGTCACATGCAGAGGTTAGTCCGGCGGCATGGTGATGTACTAAACGAAGACAGATGAAGCCGCCAAACAGGCTGTAGAGTCTCCTTAGTCTCATTATACGAGATCGTAGCCGGCAGGAGGTAATAACTTGCCGTTCCAGAATTACTTAGTGGTCAACGGGTAGACATGCCTGAACAGCGCGTATGGATTGGTTCGCTATGGACCTTGAGAGAGAGAGAAAACGGGGTTGTAAGCCAGTAATGAGGGGGAGGGCAAACCGATATACACCGTTCCGAGGGTGGTTGTTAACAGCCACACTTCCGCTAGGCCTGCTCATATCTAGGCATCGTGTTTTACGGGCGCAGTTATAAATCGCCTTTCGGTCTGGAACTCGGGTCGTCCCCCTCCAACAACGAGCAAACCCGTGCCGATCGCTGACTTGGATAGACGCAAAAATCCGGGGTATAACTATGTACTTTATGGTCGGCCCACGAACAGCGCTTTGGAGGGGTCAACCCTTGCCAGCAGAGGCCGTCTACGCCAACACACAGCCAAGTAGCATTGACTGTAAAGCAATCGCAACGGTTGTGCCAAGGGAGACCTCTACAGAGATTGTAGCTGTGCTGTGAAGGAATTCGGCAAACGAGGAGCGCCTTGCGCCTGTAGATAGCCGGGTCTGGTATCTTCTGTGACAGCGGTATTGCATTCTCGGTTCGGGCTCCACCGCGCTCTAGGCTGGCGACGGCGTGGCGATGCGAAGAGTCCCAGCCAGACCCAGCGCTGCAGTTACCCGGTCCCTTTGCCCCAGCTCAACCCGTATGCCCAAGTCCTCCGGTTATTGGTAGAGCGCCCAGCATGATAGCGGATGGGGCCTCGCCGCGAGGAGTTCTACGGCACGACTCGGACCTCTGCAGGTTATGGGCTCGACTCGCACTTCCTATCCGTTGTCCCTTCGGCCTGCCCGTCGTAGTCGGGCGGTGACGGAGGGTAGCCCACATGCCGGGACCACTTGACGTGCCACGGTGTGGTGGGCTCGCAAGCAGCGCAGTATGCGTTAGGCTTATAAGTCTTCAGCTCCGACGATCGTGAGACGTATGCTGGTCGTCGGGCTTGGCCTAAGATTGTGCGGTTCGTGTACCCGATGATTGGGGCCGAACACTCGTGTAGCTCGATGACGTGAAGTGGTGGACGTGCCGGATGCTATGCCGAGGAGGAGATGTCACGCACCCGGGCATCCCTCTGAGGGACCGACCTAATAGCGTCGCTCGTCAGCTGGTGGGGATCTAGTGGCACTAAACTACGCAGTTGTGCTTTTCGTCCACCTCAGGCGAAAGCCCCTGCTTCCGCCTGGCTGAGCGATCGAACACTTGGTCTTAACGCGGATAAACCTGCCATCGGTTCGGGCCGTTCCTCAATACCTCCCCCCGACCCCCTCCGGCCGAATGCGGGGCGCGGTAACCGATCTCGGCGAACGGATCTAGCCTCCCACGGTTCCGTATACGACGGCAAAAACTCGCTTGCCCAACGCCACGTTCGGCTCTTCTAAGCACAAGGCGACTGCGAAGCTTTTAGCAGGCCGCGGCATGTGTACCCGCCCCGCCATAGAAGCTCAGCGTTTTTATCCCGCGAAACCCAGCTTTATATTATTTCAGGCCTGGTTCGGGGTGACATGACCGGGCCGTCCAGACCGTATCGTGTTCACCGCAGTTGCCACTCAGGTTCTGTGTAGTTTTAGGTAACACCCCCGCTGCGACTATACCCACGATCTGTCGTCCCGAGGTATTCTCGCAGCCATAGCGGGGCAAATGAGCACAAGTAGAAACTTAAGCGTTAGTTACCTCTCTCAGACAAGATCCTGCGCTTCAAAAAGCTCGCGCCCGGTATCACGTGCTTGGCTGAAGAACGAGAAGCATTATATGCTTTTGACACGGGGCCGATTCATCACCTTCTAACTTACCAAATAAAACACCACGGAGTGGTTAATTCATCACGCCATGGAGTGCTATCCCCGCTCCCCCCTGACACTTCACATCCTCCCATGCGGGTAGGCCGATCGATCAATTGATTTGGGTTAACGACTCCGGCGGCTAACATAGACGTGCACTCCCATAAACCGCCGGGGCAGTACCGCAACCACTCACAGGGAATATCGATTTTAGCACCAAGTAGTCTACCCCGATTTCGGTGGTACGGCTACGTTAAGTACATAAATGACGAGGCCACAGTGGCGCAGCGGAAGGCGGGTGCCGAAGTTCTGTGCTATTGCTATCCGTAGCACCTACCTCCAATTACGCTGATACGGGTCAGCCTTGACGGTAATGTCTGCGTTACGACGATGCTTTGATACCCGGGCCCTTGGCTTGTCTTGCGGCCTCCGGAACAAACCTGAAACTGGTAATCGCAGTCCCTCGTAGGAGCCGAATGGGTGGCGTGATTTCTGTTCGTGCATTTTTGTCGCATGTCGCTGAGGGGCTATCTGGGTTCGGATCAACTAGTCGCCCCGCGTTCTCACCGGCTACCAGCCGAATTTCTCNCCATGGGATCCTCCCCGGAATTGCACTAGGAGGTGTCTGCTGGCGTACTGCCAAGACTCTCGTGATAGTTATTACTGTAGCAGAAGTGCAGAATGAAGCTCAAACATGGGGACACTCAGGGCCGGTGCTCATGCCGCCGTACCACCCGCGTGCACTTCACCCGAAAGGGACGCCCGTTTGAGAAACCCATGGCCACAGAGACTGTTATCATGCTAAAATCTGATTAACCGCCCTAAACAGCGCCCGGGAGTGTGTATCTGGCCTTAGTTAAGGCCCCGGCGGGTTGTGATGGGTTACGTACCTCGTTTGGCTAGGGGTTCTGGTATAGCGGTCCCTCCTGGGGCTCCAATGGTCGTTACCTTGGGATTCTTTCAGAGTGAGACGAAGTCCATCACGGCAGTGCCAGGGCTGGTCGAGACGCGGCTTAATGGCCCCGAGTGCAACCGCAGGTTTAGAGATCTCGTACCCGATAGCTCCCCTGGGGCGCGCTTCTAGTGAGATGTTGCCGTCGACTGAACTGGCGCCATCACCCTTCGGCGAATCAACATTTATCCTTGATTCGATTCTAATGTCTGGGCACCTCGTCGTCCATCGTGAGTCATGTAGCGGCCAACTTCTCGCACCACCCGCTTGACCGTGTGGCGAGAAATCGGACACTTATGGTTGCCCATTTTAGCGCTCCATACCATTGGGATTATCTGGTTGTCGGTTCCCCTCCTTTGCTTCCGCGCCGTGCAATTTCTTACACCGTCCGCGCAGCCGCCCCAGCCGACCTCCGGCGCGTGCGATGCCTATGCGTGAAACCTCTCAAGACCCTCGTGAGTTAGTTGAGGGGATCTCCGACAGAAACGCTTAAGTCGATAGAACCCTCAGAATTTCGCCCTTTCGGTCGACAATCGTCGCGCCCTCCCATCATTGGCCCCCGACAGGGCCTGGGGGTCGACGATTCGTATTACGTACGAGCGCTTGAGATGACAAACACGGGTAGGCCCCAGATAAGAGTCACTCCTTTGGGCCCCCGTCTAGTTAGCATGGGGATCTCACGTTCCCGGAGTAAGCAGACCGAAAGCGTAATTTCGTTAGGGTGACACTGCTTTAACGCAGTCCACTACTACTTCGTCCACCCTACAGATGAATAGGGCCCGGTGTCCTCCTCCCTTTATGCCGCGCATCCCTCCCAGCGCACCACCATCATCGTTTCTGCCCGATGATGTACTCACGCCGAGCGGGCAGACTGAACAGGTGGGCTTGTCCGTTACAACCCAGTGGATCGCAATCCACACTGCTAACCCTTCATCTTCGTTCGCGGCCCTATGGAGCAGAGCTAGACGGCCAATATCACTTGGCCCCTACTGACAGAGGGTGTCCCGCCGTACTTGCGTTTCCGACGATTATCTCATTTGCTCATTGAGCCAGCGCAACGCACCAGCACGAGATGCGATAGCGCCCCCCGTACTTATGCAGCATTTTACTGATCTGCAAGAGGGTCTGCCCTGAGAATGGGGGTGCGGATCAAAGCTGTCTGAGTTAATATAGCCTTGGAAGACGGGGATAGTTCGTTGCTGGCCGGGTGAGAAGAGTGGATATCGTGCGGTTGGGAAATCCACATCCATTCGGCCACTAGCCCCCTGGCTCTGCCCGTGAAAGACCAAGGCAGCGACACGGCCGGGCCCTCCGATTGGTTGCGGCCAACACTACCCTCCGAGGGGGTTTCGTTGTCCACATCCGCCCCTCGCAAAGTGACTCCGGATGCGAATGGGCCGAGAGCTACTCTGCTCGCGCGGCACTCTCACGGGGGCAACAGACTTTTCACCATTTAACGTTCCCAAACTGGAGCAACCGGCCAGGATGGCGTTCACTGTCGCAATGCCCTCGTACCTGTGTGTTTATTCAGAACTTACTCGCCGTTGGTGGCATGCTCGGTCGTAAACTCGGCTGCCCACCGATTAGACGTTGCTACAGTTTGCCAGGATTATCCAGTACGTGAACCCAGCGACGAGGTATATACACCTGGATAGGGTAACTCTGGATGGGAGCCGAGTTTTGTCTCACCTTGAGTTTCCTAAGCTCGAATATATATCTCGCTTACCGGCCTACGCGCGTCTGCAGCCGGGGGCGCTGGGGCGCTACCCTGTGGTGCCGATTAATCAAGAGAGCTCACGTAACCGATCGAGTGCGCGGGGGCCGGTAGATCGGTAGGCCGTGAACAGACTGGACGTGTCACGTCTACCCCTACTACTGTATATGTACGACAACCAGCGGATTACACCTGCGGGCACTGAGGAAGAGGAGTCAGTAGCCACCTAGCACGGCTATTCAAACGGTGTATTTGGTTGCTGCTGCTTGTCGCACTACGACTAAGTCCGTAGTTGCTTAGAAAGGATTCTCGAATATTGGCTCACGTACTGGCCGGTTTAGTATATTACCGGCTTTAGGGTGTGCACTGTATCTGGGAGTGTTTGGGAGATCTGGCGTATAGGGAGACCACGTTTGGAGTGAAGGTTCGCTACCTTCCGCCTGCGACGTGGGAGACGTCATAGCGAGCTGAACACTTTTAGAGCTGGGCGGTCCTTCCAGCTTCATCTTTGAGGTGGGACTTGAGGGGCAAGTTACGTTAGGGGCACCACTATCCTTGTGCCACGCGCGGGGACACTATCGCTACGCTTCTGCGATTGTCACTGCTGAGTGGCGCGTTATACTATCAACTCGCCAGTCGTTGATCACGCGGGTAACTCGCGATTTCTCACAAGCCCCGGTTATACATTAGGCTTCCCACTATGACGTATGGTTCAATACGCTGCCGCAGCGCCAGTTCGCGTAATGTAGCACTTCTATGTTTGCTAAGGGTTGGCAATATAGCCCTACTTTCTTTTACTGAGGTTTGATGTCAGTGTCTCCTCGCCAACTGCGTGGGACTGCCATGGGGGGGGAGAGCCTTGCGGTTGCACGCCTAAGCTGGGCAGGCGAATTTGGAGCCACCTGTCGTTTTCAAACGCGGCCGACCCCAGCTGTTCAATGGGCGAGCGTACGGCGCGAGGACTCCCGTACCGCCAAACTTGACCGCTGACCCTCAGTCCTCTTCGACTTGCGTGGATCTTCCTCCCGAGTTTCTATTGACGCATAAACCATACAATCCATAGCTGATGTTAATTTAGACTCTCAGTCCACCCTTCAGTAAGGTTTCGGCGCCTTCGGTACTCTTATCTACCGGCTTTTACCCGTACCCGCTCCAGTTGACTTCGTCCGGTTTCTAGAAGGCTGCCGTTTGCAGCCGTACGATGCTATGTGTAGCTTCTCTGCTCTGTACGGGTAGGTGATCAGAACGAACCCTGGGGCCGAGTTCACCCGTTAAACGGGAAATCTTAAAGGTATCCACTGAGACGGCAAGTGTTATCCCTCTAGAAAGCCCCCATGGTTGTGATCCTACCGGCAAGCAATGTCACCGTAGACCGGACGTCGTCAGTGTCCCAACAGCCGCTCGCGGGTAGAAGCTAAGTATTCGGAGACCAGAGCTGCAGGCCACATCCAGCCCTCCCCGCGCCAGGAACGGTCGTTCTGTTAACGAGGTCCGTTAGCGTGTCCCGCTGAGCAGGACTGACCGCGCCCGTAGGGGTCGGCCCCCAAAACCGAGCCGGATGAGTCGCGCAGCTATCCGTAGATGATCCGGCCCCATTTACAAATGCAATTGAGTACGACGATACCATAACATGTCCCCGACCTTTTAAAGGGGCCCTTTATCGCCATGTGCGTGGTTGTGCATAAGCTGTACTCACGGTTTATGTTGTAGTGCTGTGACAGATGGGGGCCGCTCTGACCTGGCTAAATTGTTCCTGTGGTCATGGCGTAGAGATGGGTGGTAGTTGCAGCTATTGCGCATTTGCTGCCCATGGTCGGTAAGGGTAGCAGGTCAGCCAGACTTCCGGGAGTGGCCCCTTTAGCGGTGGACCCGGACCTACTATCGTTTCGCCGGTCCCATTCGTGTGTCCCCCACGATGCGTCCCGCTAGACCGTGAGGTCATCGATGGGCCCATGCGCTCGAGGGTCGATCAAACTTCCTTCATGTCTAGGCCAAATCGCTTAGCACCTTCGATTTACTAGACGACAGGATGAAAAGGTACCAGAGCGACGTGCGGTACCGGTAGTCGATCTTGCCATTAGCTGGCCCCAGAGATCACACATACCCTGGCGCGCCTTCAAGCTGATCGTGGCCGTGGGACGCCGGCCTAACTCCGCATGTAGTGTGGAGCCACCTAGCAGATCGTGCAGGGTGCTTCCAACGACAGCTTTTGTCTTATTATGTGTGGGTGTTCTCATGATCTCCGGGTCCGACCCGTCAGGCAGTCGATTTCATCCGGTTCGAGCGGTATAAAAGCGACGGTGCCGTCTCATGCGACGGGCCTTTATTATATTTTTTGGTTACTCCTTCACTTACAGTTAACGACGCTAGAGTAGCACACTGTCTCTGTTCTGCATGTCGGTCCTGTGACGCGCAGTTCACCTTGTGCTAACAAGTGATTTGATTATGGACACGGCACGATGCCTAAATTAGCATACGCTACTACGTTGTTACGCGGGTGCGCACCGTTTCCCGAGGGCTGCGGAACGGCGCGCAATTGACGTGCGTTCTATCGACCCGCCTCACGTTGCCATAAATGTCACGTGCGACCGTTTGGCTAGACACGCCAGGCTCCGAACCGACCCAATGGTCAACTAAAGAGGGCCGCCCAAAACAAGTTCTTCCTTTACTGGTTCACGGAGTGAGTTCGACAGTGCTATGACGGTGGACGGACGAGTTAAATTGTGGCGGTGCAAGGCAACTTACAGGTTACCCGCTACCGGTCTTCTCGCTGGAGAGGTAGTAGAATAAAGTGATGAGTAATCGAAGGCACATTCTAGGGCTGGCAAATTAGGCAAGGACGTGGGGGAGACGTCGCGTCGTGACGTTTGTCGGATCAACTTATGTCTTTACGACCTGACTAAAGCCATACATCCCGTAGAATGCCCCAGCATAGGGCCGTAGAGGCGCGGGATGAAAAGAATCAGTGATGCCAACCTGCCCCCACAATATCTCTATCGCGTTGCCACGAGGACGGGACGCTGGTGTCGATCCATTTGTGGCCCGTGGGCCCACGGCTGACTAAATCGACGACTGGCCAGTCCTTTCACCGCAGGCCGTCAACGGGCGTGGCGGCCGTGTATAAGAGGTGTCCCATCTTCAAGACCTGCCCCGATTCCTAGATTCCCTACGCATACTCAAGCACGCACCAATTGGGGGGTTGGAGTAGCGTAACGGGGTTTCGAATCCCGGTGGACGTATGTGGGTCAATGAGGCCCATCACCGCAGAGCAGGAATGGGGGGCTCGCGCTGGATACAGACGCCCTAAAGGGGCGGTGGAGAAAACACGGGCGGGACAATGGCAGCTAAATCATAAAGCCTGGGCAACGCTGCACTCCCCTCCAGGGTGCCATCTTCGGATGAGCTACACAGCTCCCCCCAGTGGTAAGTTGCCATATAGTAGTATCATTTCAGCTCCGCCGGTTGGCCTCTTATGGCTACAAGGAAGGACGGCCAGCAGAAAGGGCTTCCACGCCGCAACCACGGCCCCGACCAATTCGTGTGGCACTTTTACCAACTACAGTCTATTGTTGTGCCCCGATTCGCGAATAAACAACGTTCGGTCTATCCTGGACTCACTCTAGGTTCCGCAGTGTTGCTCCCTTGTATGCTCGTGTTCCAACCGACTGACTGTCTTGGTCCGGCACGAGGGGCTGCGCTATCGACCGTCTAGCGTGATTCCACCAAAGCCCTCAGAAAGCTTACACATGCAGTTTCCCCGCGTAGTACAAAGTGAACCTGCGTGCGTGGAAAGGGATCCCCGTTTAGTCATTCGTGTGCATAGTTGAATCGCGAGCTTCAGGCTTCGTGCTTAGTGCGCCCGTGCACTCGTGTGTGTGCGCGGGGCTGGCTTTTCGGAAATGCTCGCCTAGAACGCGTTCCTTCCAACCCATTATTCGCATCGCGCAATTACCCATGTCCCACCCGGTTCTCGGCCACGTGTCCCACTTGTACCACACCGATACGTTGTGATTAGGCTAGGCCCTATCTAAAAAAAGTATCTATAACAGATCATTGTGCATAGCCGACGTCTGTGAGACTGACGGGCAGTCGACCCGTATGGGGAGTAAAAAACATCTACCGTAGCATAGTGATCAGGAGAGCGATTTTAGGCCCTAACGGATTAGCAGGGTGGTGAATCGCTCGTATCCTATCTCAGTGGTTACGGTACTTCGTACGCGGTCCGTTTCCGGCCTGTGGGCGGACAAAACTGGTCTGTTTACCAAGCCTGCGGCCCCGTTTCATCATCATACCTTGTATGAGCACCCACAGGTAGTGCCCCTTTGAGTCGCCTGTCACTTACCCTCTCTGTTGATAAGCCCGTGGTTCTAGAAAGGCTCGCGCACTGTCACTATTAGGGGTTGACCTTGAGGCTACAACAGCGCAGGAGGGGATGACTGATGCGCGAAAACCAGTATTTCTATCCCTGAAAGAAGACTGGAGGGCCCACGAGCTGTCGAGTTAGCTTCCTCGTAACACACTACGCTCAGCCCCTTCACCTTGACGAGCGGAGAGGATTCCACATACCCGGGGGAGGTCAGCACCTCGTTGCTTGCGTACGAGTGACCATTTGGGTTATCGCCTCCCCCTGAGGTCGTCGCCTCGGCCTTAGGATCAGGCCTTGTCGTGACCTATGGATTGAGTGAATTCTAGCTACTCGGATCGCACCACGCTTTCGAAAAGGTAGTGCCCACGAGACGGTAGGGTCCCTCCATGCTCGCGCTTGTCACCTGTTACCCGCTGTTGGCAATTTAACTCTACCAGCAAGTAGCCGTGTGTTAAGGCCTCGTGAGTCTGGCAGGTGCCTTATTGCAGGTAATCTTCACGGACAGCTAACGTCAGACGGACGGCAATACGGCGCCATACAGGCTCTACTACCAGGGCCCCCGCACACAGGTATGCGTTCCTGCTGAGTCTTGATACTCCTGCATGCTTCATTGACGGACCCATGTAGCCAATGATGATCCGCTGGAGTGCTACTTACCGCAGTCCGAGTGTGCTCACGCCCGATGCTGTCTTTTGGCAATGGCCGACGAGCATAAAGTCCAAGCTGATTAGCGACTAGGTAGTATCTATCTCTCATGTGCCCTACATGACCTTGTTTCTTGGAAGTAGTGAAGGGCCCCACGACGACTGGGGCGTCACGACGGGCAGGTGATTGTGGCTGCAGCCAGCAGATTAAGTAAGTCTAGGGGTTTGAANAGGCACGCGGGGAGTAGTTAGTCCGCGATCCAAGCCCCAACTTGTGTACATGATTTGGTCGACTTGCCCAGTCAAATGGCGAGATGCGCCAGGGGCGGGGTGAATCCAAAGGGTATTAACCCAGGGAGTGGCAACCCGCCAGCCCTCTCTTCACGAATCAGCCCCCGCGCGCGTGCGTCTTTCTTCTGTGGGGCGGCCTGCCCGGTGTTGTTTGGGCGACCTCCGGCCCCTGGCCTGCAGATAGTGTGCCCCGGATCTCCTCACCCATATCTGCGCCGCAAACGTGTTTGATTGCGCCCCCCCGATCTGCGTGTTAGCTTACCCCCCGGCTTGCTGTTATATTAAGCTTTTGGTGACGAGCACGTTCGTGCGACACTCTGTCGTGCGAAGATTGCGGGGGTGTGCCCACTGAAGTCTCTCGGCATGTGGGGTCCCCTTCGACGGTCGGTTGGTTCACTCTAACGCGAGGATGATTAAGATGCGAAGTAAGCTGCGAGTTGCTCGTCGAAACACTAATGGCTGTGTTCCTCACATCACAACTTAACGCCTCTTTAGTTGCTAGGGCAAAAAAAGCCAAAAAGGCTCTCGTGAGCCAAAGATATGACTTTGGATACGCGGAGTGAATGCGCCTGGGTTTTTTCTCACTCGTGCAGTTGGACATCTTAACGTTTCGGCGTGTTCGCTTCGTACGGGGCGATAGATCCACCGTAGTCCCCCAAGCTCCTGGCCATGACACATTTACCGGTTGCAGCGAAGACCTTATATCTAGATCGACGGTGTCAACAATTAGACATATTGCTGGGCTAGCTACACGACGTTAGTACTGAATATCCACTCGATACGTTTGATGCTCCCTTCGTAGTGATGGGTAATTTTAATTCACTCACCGCGCGCGAGGCCGCGTGGTCCGTGATGGGCCCAGATTGCGTGTCCTGCCCGATAGCGCCATGTCATGTCGGGTCGCCAAAGTGATCGTTACAAGCCCTATATAATCCGCAGATGGGAGTGCCGTGACCTCCTGGTACTGTGGGCCAGGAATAGCTAGACGTAGTTGCGGCTGTCCCCGCCTGCGCAGCAATCAAGAGCGGGAAGAGAACCGGTGGCTGGTGTTGTATTCCGTTCGAAACCGTAGATACCTTTCCTGAGGCGACGAGTGCTGGTTGAAATTGACGCCGGGCAAGCAATGGGGTTTGATAGTCAACAAGAGAGTCGAGCAAAACCTCTCACAGGAGCCTACCCTTCCTAGAACGATTCTCCCGACGTCCATGCCTTTAGGGACGCTGTCGACCACTCGAGCCAGACTTGCTTCCTGTTCCCTTTTACGTACACCGGGGACCGCAATACCACAGACCGTGACGTGTAGGTGTCGCGTTAAGGCCGCCACACTGGTTCACCGTTTTTCTTCCACCCTGGTCGCGGCTTACGTATTGAGTGTGACTCCCGGCGATTATGAGCTGAATCTCAGTGCGGTCCTCCTCTACCAGTGTGTCATATGCCGCAAAACCTTGGGATTAATCATCTCCGTCCCCCAAGCGGGCCCGCGGGCAAGCTAGTCAAGGTCAAAGAAGTGGTGTGGTACTTCGACGGAGTCAAAGATGGGCGTCGACCAACCGCGAGTTAAGTGAAATGGGTCCTTGACGTCTCTAGCACCGCAAAGGCCGATACACTCGGGTTTTTCTAATGTTGGCCAACTTCCGAGTGGGCGGGTCGTTTTTACCAGGCGCCTCCAGTGTAGCTCCATTGAACCTCGTAACGCTACTAGGACCACATGGAACGCATTTGGCTGGCGGTGTTTTTCGTTGCGCCCCTCCACCTTTTGCCTGGGGGGGCCTTTTAACGGTCCGACCCCACAGGTAGCCCCTCGTACTTAAGGATGGCAGAGCTCGAGTTACCCATTCCGGAGATCAACACCCTATACGCCTAACAAACCAGGGCGGTGTAAGGAGCCCCCACGGGGCTGTTAAAAGTTAGTTTCGTTGTCTGATAGGCATTAATAGGGCTTGCCTCCCGCGTTTGCAGATGAGGTTAAGGTGTCCTTACAAGTCACGTCGACTTCCGCGGGCTTCCTACGTGTTCTAATTTTTGCGGAACCCATGATTCCTTCGAGCCGGCACGATTTACGGTGTAGCTAGCTGAATCACCGAGTGCTTGTCAGATGGCACGACTTCTCGATTTCCCTACTATGTGCTTTTTCAACAAACATCAGTCTTCCCATTACCACCTGATTCGGATTCGTTTCATACACCCGCGTAGCCCTTGGCTCTTACTTGCGAGGACTTGTTTTCCTCATTTGGAGTTTACCTACACGGCCTACCGGGCGGTGTTGGGGCCCCATCAAAGTGGCTAGGCCAACTCACCTGGCCATGTTAAGACCTTACTGGCTGCCTCGCATCTCAAACCCCTCAGTGGGTTTGACTCCGACAGATTGATTCCGGAGACCAGTACAAGGATACAGGTGTTGGCTATTTGGGCCAAAGGAAGCCCTCGCTTGTCCTGGCGATGTCTTAGGTCTCATGAAAAGATGCTGTGCCCTAACACAGCTACGAGTTGTGTCTGCCTGATCTAGCAGGATACCGGCCCAGCGATACCGGTAGTCGTGGGAAAGTCATCGTGGGATCGGGGGCGGCTAACTGATCATCGGAGATCGATGCGATCTCTCATGAATGGTGGCGGAGCAATCCACCGTGGGGAATAGAATGAAGCGCACCCCAAGGCGATCGGGCCCTCTTAACGCGACTCAAAAGCTTCGACCTCAGGTCTTTGATCTTCATTGCAAGACTATTATCCCCCACATTAACCTAAGGTAAACTAACGGAGTTGCTTCACACGATGATCATCTTACGCAGCCAGTTGACAGGAATACAATCACATATCATCAACTGAGCGGCTACTGGCCTTACGTTCCGGAATGGACGCCAAGGATCGCACGGCACTGACCGAAATACTGCTGAAAGTGGGTTACTCAGGCCGCAGTTTCGAGTTCTGTCCTCCCGAGTAGGGCGTGCACTTACAGCCCCCTTATGCTGACCGTAGACCCATTGTGACTACAAATATAGTGAGCTGAAGTCGGCCGGACTCCACAGTGGCACGATACTAGCAGGCTAAAGGTACGAATCTCTTGATAATTCGCTCCGGAGCCGAGACTAACTAGCCGCACACGTTGTTCAGCTTATTAAACGTAACGGCCGTTGTCGAGACGTAACACAATTTGCTGTTAACGCTAGTCTCTTTTGGATCGATCTGTTTTTTGGTAACAAGCCCGTCGAGACGGCGGATTATAAGCGAACCTATACTAGCTATGATCCAGCAGACACACAACTGGTCATTATGTGACAGCCCGTCGCGTAAAAAAGGAGAGTTGTACTGTGCATAACAGGGAACGTTGTAGGCGCACTCGGCCCAAATCCTAGTTGCGCCTCCCTATTGGGCCGCACACGTCTGCAGCTGTATTCAAGCGCGGATCGGGAGGCTGCAGGGTCGCGGGTGCTCTATCTCACCGTCACTCCGCGCAACATTTGTATCTCGTTATACCAGGACGTTTTACGTTATTTCTGCCGGCGTTAGACGGTTGGTGGGCCCACGGGACACGGCCGGCGTTCGCTATATACTTTAAAGGCGTACTGTAGTCACTTAAATTGAGGAGGAGAACTTCCTACAAGTCGCAGAATCCTAGATTCACCCGGCTTACTGCACTCGCTGCGACCACCGCATATTGGTCATTAGGTTGCCATGCTGACCCGCCATCCGGGGCTTCAAGTTGGGCCATAGCGATCTCCGCGAGGCAGCGGCGTCTACGCCCGTCGCACCCTCCAGTTGTCCGTGAAACTCGTACCTCTTTCCCAATCCTCCTGATAGCTGGAGATTTACGCAGTCACATTCAAGCCTTTATATTCCCTTGCGATCTGGTTAGAGCGTACTTATCACCGTTGGTCCGAGCACACGCCCATGACGCCCTTGAGACGGGTGATACGGCGCGGTTCGTGCGCCTCGTATCCAACCACTAAACTAAAGTATTTTGTCCTCCTACGGGTCGGACAGGACCGCACCTCAGTGACCCGTATCCGGAGACTGTCGTTATTACTGTGTCGTCAAGAGCCCGCGAGACGTGGGGAATTGAGCCGTCTGCGTAAGTCTTTCGGCCCCCACGGCGGGGCCCGTCCGCATTACACAAACCCCACCATTTCCCGCTTCACGCTTCCCACCAGTGAGGGTCTGTTCCACCTAACTTAATCAAGTACTTCTGGCAAAAAGACAACACTGCGGTCCCGGTCATATGATGGGGTCCGAGAGCGCTATTATGTAGGAACCAGTCTCTGGCAGCACCGAAACCTCCGTGTTCCGGCGCATTCCACAGAAGAACGAGCCCAGGCGGTCTGCATGAGCGACATCACGTTCTGGGATCACCCATCGTAGATGTCCCCTAGGCGTGATCGGAGCATTGTCTTCTCTGAATCCAAGCGGGCCGTGCCCCCCGCAGCGCCCCGATTGCAACCGCGATCTTTGCGGAGGGGACGGTCTTTGTCCGATCCCCGCACCCTACTGACCAGATCGCAATGGTTTGCCGCGGCTGAGCGAGTCGCCGGACCCTCGCGATCCGGTAGTCGCCCCCCAGTTCCGCGTCCCGCGCGACGATTGTCCCAGCCTGTGCGCGCAACGCAAGCGTTCTGGCTAAGCTCGCGGCGTGTTAAATGCCGCGATGGTAACTAGCGTTTTAATACTGCACTCAGGCTCGGGCTCCGTCCATATGGTTCTCGTTTACGCTGTCGCGGCGTGCGGCAGTGTGTATCCAAGACCTTCGGTTACTAATCGCCACACAAATACCAGGTTCGTCCCTTTGCCCCTACCTTTGGTGACGCTCACCCGGCACGTAGCCTAACACGTTGTGGTAACACGCTGTAGAATAGTCGCGGGATGTAATAGACTGCTGGTGTATTTGA
>16-990A
GTCGATGTTGAGCCCGTTGGCTAATGCAAGCTCTACGTGGCAGCGCGTCCTTCGAGTCACACTGTCCTTCGGCGGGGCGCCCACATCTCATCANNNGTCAGGAGTGGGAGTTTACGTAGCTACCTCTCAAGGCCCCAACCAAGGGGCTAACTGCGGGCGGTTTAACAGTCGCTTTTGCTCACCCGTCCACTAGGGCCGATTATTCGGGCCCTAGTAAACATGGGACCGAGCTATCACCGAGAGAGCTCCCTACCAACACAAGGCAGGGCAGGGTCCTTGGGTTCCGGCGTTACTAAATAGATAAGGCCGGAAAGGCAGGCTATGGTTAGCGACCTCGCCCCTAGGGGTCTTGGCCTGATAGCGGTGAATGTCTGCGCAGTCGCCCGTCCTGTCCGGCCTCGGGACTCGTGTAAAACAGTACTGCCATGATCGCATTGTAGGCGTATTCCCGGGCTGTCCCGAAGTGACAGGCTAGATATCGCAGGGCATAGCGCCGCATGTACATTCAGCCACCCTCCTAGTGACAGGCTTGCAAACTAGCTCGCCTGCCTACTATAGCGTAAGGCTCGCGGGTCATATTAACACTGTACCGATCACGCCCCCGCTCTCCACCCGGTTACGCGTGAAGGCCACACTTAACACCAGGCACTTTGAACTTGCACTACCAAAGTAGGCGCCATCTTAGCGGCTTGTGCTAGGGTATCCGAGCGCGCTCGCCGTGCCCCGACCAGCCGCTCCTATGAATCGCTGTCGCCCGTATCCGCTGAGGGATGGGCAACCCCCAGAGGATGCCAAGTATTTAGGAGATCAATTCGATGCACACGAGCCAATCGATCACAATCACCTGGGGTCCAGCGCACTTCCTGCGCGCGGCCGAGCTCCGCCCATCAGTTGGTCCTCCTCGAAGTCAAGAGGATGCTTGGTTCACGTCGCACCTACTGTGTGCATTATGCTTTCGATGGGCTTTGGGGAACCTATCTTAGCCTTAACGATGGTGGATGCTAATCGCGTCGCCGCCAAAACCCCCGCGCCCCCGCACCACCGGGCATTGGGGCTTCAGATCACAAGGGCAGGTCACTGGATATTCTCATTGTGAGCCCCATGAGGTCCGTTACACCCAACGCTGAAGGTCCGTAACTACCTTCAATTTAAAAGTCATTTGTTTACAAACATATTGCGCCTGAGCCAGTAACCGCGGTGACGCAACGACAAACTTCGATAATGAACTACCATATGGCCGAATGGGTGGCACTTGTAGGTTGTATTCATACGTGTAAACAATCCCGCTTATCTTGGCGGACTCTTACTAAACATCTCGATGAAACGCATAATCGCGGTTGTTGTAGTCTCCTGGCAGAGTTGGGGTGTGAACATCCCTGGGCATTCGCGCACGGAGATAACCACCTGCCTACTCGACGGATTTTCCCTGCGCAACTCGTGTCGGCCCACCTAGGGGGTTATTTCCCCGCCCCGGAGTCCCCCCGCGACGCTTTTGTATACCCATAATCGCGTCCGTCGCGCTGAGCTAAGGCGCGATTAGCGTTTCTCCTGAGCGCCGGCGGGTTGTGAATGGCGGCCCACCCCGTCCTATGTCCCAGCTTGGGATTAAATATAGGTAAACCGCTCGCTGGCTCTACCGGCCTGGACAGTCACTCCAGTCTGAATGTAGCTGTAGATCAGGAAGTGGCTCAGATCCGCTGTCTGTACGGTTGCAGACATCGCAATTCGTATGGGAAATACGATCAGGCCGCTGACAGACTACTCTCAGGACCGCTCACCTGTTGCGGTCATTCCGGGCCCGCTAGTTGTGAGGCAAGCTGCGATAAAGGCATGGTGACAAGGGACCTATTAGCCCAGGCGCCCCAATCTATGTTATTACCCGTGTTTTCTCCGTGAATATCCGGTGTTTGGGGTATCAAGGCTTCAGGACTCTGAGGCGTGTAGTCAGAACATCCCGATATTATTTTAGCATGCCTGGAGGACCCTGCAATCCAATCGGCTTCATGGCTGACGCGCTCGCTTGGGTACGTCTCCTTCTAAAAGAAACGAGCAATTGCCGTTGCTCCCGCTATTAGGCCCCGAGGCGCCTTGAGGATCCCCATTGATGTGCTCGACACGCCTTGTTCGTTGGTAGTACCTCCGACTCGTACTTGAGAAGCCCGATTTGTGTTTCCAATGTGCGTTGCAGAGTTGGCTCCATACATCCCTATATCGCCCAAGGCCTCTGGACGTTAGACCCCCTGAGCGCGCAACGGGTCAGGTAGGCTTCGGCACGTTACTCGCCACATTCAAAAATTTCTCGCCACTAGTTCAGCTGGAACGCTTAACAATGCGTCTCCACAGGTTAAAGGGGCAGCCAGAGTCGACTCAGTCCTTGAAATATGGATTGTAACGTTCAGCTTCGTTAGCGAAAGTAATTGGCGGACGTTCCGCCACACGTTGATTCTAGACGCCTATCATCGGTCACCTTAATGAACAGACGCCTCGCGAGACTTGCGGGTCATCCTAGGAAGAGCTAGGAAGGCTTGCCGCGAGCGCAAGATGGCCAACCAAATTGTATTGACAGCAGGTTGCTCGCGAACGTAACCCGTTAACAAAAGTCGCCACGGAACCATGCCCCGGGAGCCTCACAAGAGCGATTTCCTCACGCGGAGTGTAAGCTGGCGGGCGTAACGCTAGTGCCGGAAAATACGGGACTCGGGTGTATGATGTAATTTATTCCTGTGTGACTTGAACAGGTCTCAGCAGCAACTCGAATGCTGCTCTGCGAGGGGCCCTTTCGGGCAACTGTCTAGGGACGAGAGCGCCACATCTAGCCGTCGAAAAGGAGCGAGGCCCGCGTCGCGCCGGATGCTACAGGTAGTACTATCTGCGGGAACCATGTTAGCGTCCAGTCCGACTTGGGCCTGGGGTCACCATAATATCGGGGTTTTTAGTCTTTGTCGCAGCAGGGTGTGCGTAGAAGCCCAGAGACCTATTCTTGACCTATATGCGTTCCCATCATACGTTGCCACATGTAACACGTGCGACAAACGGCGACCTCGAAGCACCAGGTCTCTGGGTCCTAATAAGAGGTGAAGACATGGCCATCGAACCGACGATCATTAATAGCGTCAGGAAAGGGCTCTTAGCCGAGCTGAGGACTCCGCCCAGTGCGTCCACAAGGAAGTGCTAGCCTGATTCCGTACAGCAATGAGATTAGGGTGCCCATGAGGAAGGGGGAGTGTACACGCAGGGAAGCACCGGCGCAGTTATGTTGCGGATTAAGCGGAGTGCGTCGCTGCCTTTAGCCACCGCCCGATGGATAAGTGACTTCCCTCGGAAACGCTCTGTATTAAAGGGTCCACGCAACGATTGAAGCAAGATACCAAGAATAAAAACTGCGCGTTGGGAGTAGCGGAATAGTCGGGCAGATATGCACGGTGTCATCGGTTCGCGCAAGATAATACAACGAGGTTTGCAAATTGGGCATCGGGATGGGAGTTTCTGTAACTACCCGCTAACTGCATGGGCTGGCTTAGAACTACCTGCTGCTTAGAGAACCCTTGCACACCAGGCCTGCTGATGTTACAGGCATTCGGGAGGGACTAGCGACATTACATTAGCGTTTAAAACAGGTTAGTCCCTACCAGCAGGAGAACCACACAGCTATGCTCGACCCCGCGCTCCCGCTTAAACGGTCAAGGCCGCCGCTTGGACCCCATCACTATTGTCTACATCGTCATACTTAGTTGTTACCGCCCAGGCGGCTCCACGGTTACGCTAGGTCAACACAGCAATAGCTCGGGCAGTCCGTTAACATACTGTCGCGGGGACCATCCCCTGGAAGGAGGATTTAATCTAATCCCTTGTTCCCCCTGTTACGCTGGTACTAGCACAACCCAAGATGCTATCCTACGGCAACAAGTGCAAGGACTAGCTATAAGACAAAGACATTAGTCGCTGGTACACCGGTTCTCGATCGGAGATGGCGGGCGCCGGGGCGAATCCGAACGAGCGTATCCGCCTTCACATCCTTGTGGAGTTAGGTACCAAAGGCCGCCCCAAGCTCTAAATACCGCGCTGCCCCGACTCAAGAGTCAGGAAACTATTCGTCCGGGATCCGTCAGTGTGCCTGCCCCACGAATGGCCATTTTAAGGGCAAGAGCGGGTGGCGAGGTAGGTCTCACGCCGCCACCCGACGGATAGCCTGTAAGCGTGACTCAGACCTTGGGACTGAGCAAGCGCCTATTTGGGCATCAAATAGGCGACGAAGTCGGCCATTAGAAGAAACAGGCTATCTTTATTGATGGGACCGGAATGACGTCAATATTTCCGCACCAAGCCGCCCCTGCGTGGCTACGCGCACTGCTCTTGGGCGATGAGTAGTGGAGGCAAGTCGTCAGAGTTGCCTTAACATGAAACGGGACCTGAAGGAGTTGGCAATGTCATTAAGCCGTACCCCGCCGCGCGACCCAGGTTATCGAGGGTGTGTTCTGAGGTGATCACCCAGGGGCGTGAGAAAGCAGAGGTCAAAGGTTCAACGGCCGGAGTCTCAGTGAAAGAGGAGACAAATACTAGCAGTAGGTCTAATCGTGACGATGGCAATCATTCCGTGTAACATAGCAATGGGACTGCACCACCGGGTAAGGCGGCACGGGCTGACAGATGGTAAGAACTGGCGTCGCTTCCGAGCGTCCGTTCTGACAAAGGACCTTTCATATAACCCCCCTACAGCCTCCCAAGGTGACGCCTATAAAGTGGTAAATCCGACGAGATCCCGCTGTAATCCAACTCGACAACGAGGGTACTACTCACTGACTTGTGGTTTGCGGCAAGTCGTATAAAAGCAACGGTAAACGTGGCATGCTCTGCGTAAACGTCGTGTGACTGAGCGTCGGAGGGAGCTGCTGAGGCCGTGGAACCCAGAGGGCGTGTGTTGATAAACTAAGAAAAATCTGGTGTCATTTTGATGAGCTCACTTGTGAATGCGGGAGGTGGGGCATGCGGATGCGGCGACAACTGGGGCGTGGCTAGTCCAGGTGCTCGCGAAAACATAGGTCGACAGTCAACGAAACGCTACTGCCTATCATTAGTTAGACTTGGCTGCGGGGACAACGTTGGCCATAGGAACGGCGCATCCAATCTAAAACGGAGGACTTTACAAGAAAAACAATTAGATGACTCCAGCCCTCAGTCCGCCCCACTAGAGCTGCAGCACGGACGATATGTGAGGTCCGGCGGGGGTGAATTCCGACCAGCGGCGCGTTGGAAGACATCGGGCTTGTGACGGGGTTCCCTGATTGATAAATCAATGCTGCAGGTAGATTCGTCGAGGTACCTTGGTCAAATTTTCAACGGGGCGTTTAAAGGATATGGAGAGGCAGTGGTCGTCGTGAGGTGCACAAATATCAGCTGATTATCCCTACTGGCCAATCTAGCATCTCCACTCAATAGTAGTGAGCAAACTCTGTAGCTAATAAGTAACGATACGTGCCCAGACCGAGGAGCGGGGCGGGAAGCGCGCGAGTTGGGCACGCACGATCTGATGCCAATATAATCCATTGCCTGCTAAAAAGCTGTGACAGATACAAGGACCGTTATGGTGCTTGATAGTGGTGACAGGAATATCCTGGGCTAGCAGGCCGCTGTTTGGCATAGGAAAGACGTGGTTCCGGAAATACCGCATTTTGCAATCGGGGAGAACGAGTGATGGTCCCTCTCACAGCTGGGCGCTGCCATACTAGAGCGTAGTTCGGCGTGGCAGGGCTGGTCTAGCGTGGGTATCAATCTGTGACCTCGTCATGCGATCTGCCCTAGCAAAAGACGTTACATGCGCAGGGTACCGAGGCCACTTGGCGCCACCGAATGGGTGCCGCGCACTTTCGTGCCGTTCGGTATCAGCTACCAGGCGCTTGGTGACCTATCGCCTGACGCGGTCGTTTCTGCGCCCTACTTCGTTCAAACTAAAGCCACGCCAAGCCAGCGGCGCGAGTTAGGATAAGGCTCTTTCAGCGACATTAGTCTGTTGGCCGCCTAACGTACGACGGTGCCCACTTTGAGTGTGGCAAGACAGGCTCTTTCGGTGCCGGTTATTTTCACCCATATGGGAGGCAACCGTAGCTGCAGCTTACTACAGCGTCGAACATAATCGACCCAAGGCAAGCAGGCTGAGCCGAATCAAGCCCTTCCATTTAGTAATAAGTTCTATACCGGTGAGACGGTTCCGTCCAGTACCCGTCAGCCGTCCCGGGTCGCGGTTTGTGCACGACTATAAGCGGCAACGAGGTAGAAGACGTGAACCCTGCAGACGGCGCCTACGCGCATATAGGAACGTCACGCTGCGTAAAGGCCAGCCTCCCCAGTCCACTTATTGGCGCGATTACCTTTTGGACTCACTTGCTAGCGATGTTCCACTGTATGACACTCCCAGGGGTTAGAGGTTGCCCCACGCCCAGTTGCACGGCGCCGTGAATATTCCTCGACCCCAACCCTGCGGATAAAGGCTAACCTGAGACAACTTGTTTTCGAAGCGGGGGCCGCGGTGTCTGTGAGACCAAGCACCAAGGAAGAGGGATCGGTCAAAATCGCGAGTTTTTCTGGACGCGGTGCCCCACAGATATTCCTCTGCGTCGCCCGCGGCAAGCACTTTACCGCCCAGAATTGCCCCCATGCCCCCGAACGTTAACTCCAGCAGTTCGCGTGGTAAAACCACAAAGCCCCTGGTTGACACGCGCGGCCCAACAGGTCTCGGCTGGCGATCGTTAGGATGAGAGGTTTGCATACCCCTCCGAGTGGTGAAGCGTTGCCGCCGGAAGGGGGCATGGAGCGAAGTTAGCATTCAGACCTAGGGCCACTCGCCGTTATGCCGGTAATGTTAGTGAACGCGCCGGCATAGAGCGATTTAAGCTCTTCGCATCCGCTCTCGTGGGATAAATTTTAGAAGTGGCACTCAAGGGGCTTCTGCCCGCTGGCTAATTGAACCATAACTTCTCACTGCTCCCAGGCCGAGTGCCAAGCTTGACCGAGCCGGGAGGCGCATTTGCGCCTAGCTCCTGTCCTCTCGCAGGCCACTTCATCGTTGTAAATGCGACTTAGCGCCCGCGGGTGATGATAGAATCGCGGGTCCAGAAACTCAGCCGCGATTGGCCACTGCGACGGGGGCGCGATGATAACTTCCCACGGGCTTACCACGTCGCGCCCAGCGACACCTATGCCGCACCAACCGTAAGCCCGATATGCAATAGCCCCCTCCGTGAACTGGAGGGAGGCAAGTCAATACGAGGGGTCAACGCTAACCAAGCCTAACTAGGTTGCAGCTTCAGCACTGTATTTAACCGCTCCGGGTAGCCTTATTCCCATCCCTTCACACGACCCATGGGGCGGCTGCTCTAACTCGCCGTGTTCATTTGATAGTCCACAGACCCGAATATCGACTTTCCCCTTGCTAGCCGTCCCCTTTCTCTTTCCCGCTATTCACCTTCTGCAAAGATCTTGATCCGACCCCGGAGCCCAGCCTCCCAGGATCGTGACCCGACATCCTTTACCATAACCGAGGCATGATTGCGGCGTCTGCGACGACCCAGGCGGTAAAATTGGGACTTCCGCACTTCGTGGATTCTGATACGGACGGAGGTTTAAACTGGAACGGGGCTCAGGACCGGGTGAGGAATGGGTGGGCTTTGGACTCCCCAGACGATTGAAACGTAGGGTGCGGACGGCCGCACCGTGCCCTAGTCCCCGGCCCCTTACCGCCCACATCCTCCTAAAGGGTGGTTCCAGCAATCCCTAATCTTGAGAGCGTAAGCCCCGACTTCTTCGTTTTGCATCTGCGATTACCGCTGGGTGAAAAGATACGGAAGAGACATTGGGCCCATGAAATGGGGCACTCAGACCGGCGAGGAGTACATGAACGGCCGACCGAGCTTTCAGTCGCCAGATCGTCACTACATTGGAAATAATCACCGCCTTAAGGCCGTAAAGAGACCCACGATCCATTGTTGCATTTTCTCCCATAATGCACCCCCGTTTTCTGCCGGGCGACAACAAGCTATCAGGCATTCTTAACCGTATAACAAACAAGCCATCAAGAGGATACAAAATTCGGGCCCGTAAACATCACGCCGCCGATTGCGTCTCGTGCAAGCGGCGGACGGCTGGTTGCCTTCGACAGCCACGTTGCGATCGTTCTTTTTAAGATAGCCTCCGCGAGCTGGCATGACAGACGGTCGAGGTGTGGCAAGAGTTTGCCAACCAGATTCGACCCGTAATGCTTTAAAGGGCACCGGCTCGCCCATCTAGGGGGAGGGCCCACCAGAGTGGCGTGTATATAGCAGGCGACAAAATTCCGCGTGACCATGGCAAACTTAGATCTAAGTGTCGTGTTAATCCTTACTATTTTACCCCGTGCTAGTGAGGAGCTACCGCGTGTCCCAAAGAGCTGTCTTCATCCGATACGTGCGGCAGCGCAGACGCCGCATCGCGTCACGGACCGGAGGTGCAAAGTGCTCCCCTTGATGGAAGGTGCTCTTACCTTCAAGGGACGGCGATCAAAGCGATAGTGAGATCCCAGATTAGTATCTATGCTCGCGAGATCGAAGCCTCTCGGCCGACTGATCAGGGATAGTAGGTATTCGTATTCCGGGGAGAGTCTCAAGGGTGTCTGGTATGCCGTGTCGCTTAGGGACAACAACTGCTAGCGACGGTCCTCAGTACACAGCCGGCGTGGACGAGTCTCGAGATTAGCTGCGCTACGGATCGCGGCGCGTAGAAGTCGGCCGATATAGAGCTTAAAACGAGTGGAGAAACGACGGGCACGTCGCAGCCGTTTTTACTAGATGTAATATAGAGTAGGCATAGCGAGATCCTGCGTGCTCCGGGAGGCGAACGTATTTCTCGACTTCGCAGCGACTACCAAGCCATGGGGGAGCTCTCGATCCTGAGTTGACCGTTCGCAGAGATCTCAGGAAGTTAAAGGGGTTTAGGACCTGCACACATCGATTGGTGCCTGTGCCCTAGCAGGGGCCAAAGCAGGCACCGCAACAGCGGTATGTCACTTCGCCGGACTCCGCACGAGATCGTGGGAACCAACCCGTTGGATGCAATGTTGGGCCTCGTAGTGTGTACCGCTTACACCGCGCTGACCAGCGGGGTTTCACAAAGGTGAGAGCGGTCCTATTAGATCGTTGGGCTGCGTAACCGGAGGGTACCCTGAGCGGATCAGTCTTTTAGACGACAGCGGGGTAGTACACTCCCGCTCACCAACTCTCCGACTTGGGGGCGGCCACCGCCGTGCATCTTGGACAGGAAAGTGCGGCACGGGACCCATGGACCATGTGAAAGCGTCGACTCGAAAGATCCAAATTTAACGCCGTCCAAAGGCGCACCTTCTTGCTAAGTAGCTACGAAGGACCTTCGATACTGTTCTCCTTGGCCCGGCCGCCTGAAATACCGTGGTGCTGGCAAAATATGCTGAAGGCGCTTGCGCGCCGGAATGTGTTTTAACCCATGGGCCCTTAGCAGCAACTGTGCGGACCGTCACCCTCTGACCTCAAGCGGGAAAAGAGATATCAAATCGAGGCGTGACTAGAGTCATTGATGAGCTACCCCTCAGCCTCGACTACAGCGGAGAGGTGGTCCGACATCCTGACGCGGCCGCGTCATCATTCGGAATGGTGCGGGATCCTCGGCCGTTTTACACCACGGTTTTCACGAATTCTGGGTAGAGGGGCCACGCTAACGTCTCGTCGGAGTTCAGGTTTTTGCAACGACGCGAATAGTACGAACCGACTGGACGAGGGGCGGCCTCAACTAGAATTTGGTGGGGTGTCGGCATTAGAGCATCGCATAAGCACAGCGAAAAAGAACTGAACGAAGGGGGCAATTCTACTCAGACTAGGGTATACTCCTTGATAGTCCTAAAAATGGCATTGGCAACGGCGTCAACTGGGTTCTCTTACGCGATCGGCTCCCTTGGCGCGATTAACCTGGGTGGGACATTTAAAGCCGCTGAAACCCGGCATAAGCACAAGTACACCCTCGTTCCCCCGGAATTCGGTCGTCGCTTGTGAGATCTACGCAGAACGTAAGTGGGTAGCAACAATGTTTACGACAAGCACTCCTACTCCACCTCAACAACTGTTGTCCGTCTCCGTATTGTGGCGACTGACTATCAGCATTTCAGCGACTATCCAGCGGCAGCCTAGATAATATGCGCTCGAAGGGAGTTGGAGCTCGCTATTGGTGATGATCCTGCCTGAAACTTCCTACGCGGCCAGGGAGAGTTCTGTGATGGCGCGCAGCCCGACTCATCGACAAGAGGCCGCCAGGGTTCGCGCCGGGTAGTCGGGGTGGTCTCCAAGAGGCTCACTCTGATTCTTAACCTGGGGCATCGCACTAAACAGACAATGCAAGTGGGTGGTATCCCAAGTCCGGCCTACGGGGCGAACATCGAGAACGACAGGAACTACATTGCACTTTATCAACCACAGATGCTAAATCGGACGGTAACTCCCGTGTGGGGTTGGTGACCCTGGTTTCACAGTTTGAATACGGAGCGTGCGGATGTACCCGCCGCCTGCCAATTAGCACCGCTCAAAGTCTTAGGTGGCATAGTGACCAACACGCAGAGTCTCCGGGTACCGCGGCCTTCTGATCAGATTATTCGAGATTAACCCAAGTAAGGGCGCTCCCGTGAGTGTTAGCCCTAAACGTTCGGGTCATTACAAAGGGGCTAATTAAGCGGTGGGTGACTTGAGGCGATTCACCATTGGGTGCAGGGGCGGAGGGAAAAGGCTGGAGAGCGGCGCTGTCGGCGCGCCTAACGGTGTTCCTGATTGAACGCAGGGCAAGGCTAGACGGCTCGAATGTTAGGAGTGGGAGGGCCGATTAAACGTGCCGGCTACGATGCGAAATTGCGGCGGGGATTCGCACATTAAATACGTGAATACAGTCACAGCCGAATTAAGGATGGAGTAACCATACCGAGGTACCACGGCGCCACTGCTGGCGATTTTCGCTCATGGGGAAGCAACATCAACCTTAAATCACTGATAGGTAGGCCTTCCAATAGATTTCCACGCGAATGGGAGTCTGTGGTGACAATAAGCGACGACGACACGTTATTCTCGATGTGGGTAGGGAGACCAGGAGTACCCACGAACCGGTGATGCATAGGTACCCTTGTAATGAACTGACTCCAGCGCCCACAAAGCCCCGGCCAACGTGGGATCCATTGTCTGACGCTTCAAAGCCTCCCAGCGCCTCAGTCTTAGCCGTAACGCCACCCTGAATCACGAGCTATTCCACCAGGAATCCACCATACGAGAATCGGCCAGTCTAGCGGCAACGTATGTAAGAGTTACCCACGTCACTTGGATCAAGCACGGCGGACCTGATAACTTGGCCGCATTTGCATCGATCTCTGAGCCTGGCAGTAGCTTGGGGAACAAGTGCAGACTTCCTGCCCGCGTACGTTGTCTTCTAACGTTGGTTCGCCATTTAGAGGTGCCTGTAACCCGGATGCGCATATGGCCCTTCTTGAGGACACTCGTCTTAAGGGATGAGACTTTTTCAGTTCCCTAGTTCATTTAACCTAGCAATATTGGGGTGACCCGCTTGAGCGCCGGTGGGTGGACAAGCTCCGGATTTAACACGCCTGCCAGGCATGACGACTACGAGGTTTCAGGTTGTGTCGGAGCGTTGCAAGAACCGGTTCCTTCAATGGCGGCCCCTGCCGCGCGACGAATAGCTAATGCCTGGTACTCTTCTCTATAACTGCCGACGTCTAGAGCGGGGCACGATCGGCGTCTCGAGTTGCGCATCGTGGGAAGTGACGCATAACATACATAAATAGAGCGGTAAAAGGCTCGACGAAGCGAAGAAAACGTGACAGTCGGACGACCCTGCTGGGTACGCTGCCTCGTGTCGTTACGTGTGATACCACGCGACCTGTCGCTGTGTTCGCGCTAGATCCCACCCGGCAGTGGTGGGAATGCAGAAAACGGCTACCCCATCCTACCGCGATGGCGCCGAAGCGCTACAACCGACTTAGTGGCCAAACGGCCCGTACCAGTCAACACGTCACCAACACGAGAGCTCCTAAGTATGTCCGATTCTAAGCGAGAGTGTTTATCGCCGACATCGTAGACTATGAGGGCCGTAGTTTCTCTCTTCACTAGAAAGCGTCATAACAGGAGCGAATAACCGGTATGGAGCTTAGCCAAAGGTCAAGAAGTATAAATTAGCTGGCCTTTCCATCTACCGGGCGAGGATTATGGGAACCGTCACTATTATAAACTTGAAAAACGCATCCCTCAGGGGGGATTCCTATGGATTTACCAGACGTCCAGCTTCATCATGGAGTAGGCCCGCTTTTCATACCGCTCAAGAGCTTGATGTTTGCGAGATCATCACCACAGAAATCGCTTGACACGCAGGGTAAAGACGGGAGCGTCCTCAACCTGCAATGAGCGCCCACTGTTAGGTATGGTCGCAAGCTATTCGGCACGAGGCGATCGAAACTGTGGAAGGACGTTCCAGGATGCGATCACGGCTCATGGCGGGACGTACTTGCTCGAGCCTGATTGTGAATTATCGCCTGTACGAGCCTCTTCTGATCCCAGTTCCTTCTTGTTCGCTTGAGGCGGTGTGTAGGGGGTCCGTGGAGGAGACGAGGGCTGAAGCCCGCCATGCATCGTGAATTGGACACAGAGCAAAAGTAGAGAGGTGAGCGCCAGAGTCAACCCAGACCGTTCGGCCGTCAGCGGTGAAGTTCTTGTAAGGGGTCACGGCCATGCGCAGGGTGGCGAGTTCGCCGGCACCAACCGGGCCGTCTGGAGGCCGTGGGTCCTAGGTATGTGTACTGGGCGGAAGGCGTGAGACTAGGTCGTCTTCATTATTGTTCGACGTATATTGAGGCCGGAGTAGTGTACAGTGTCCCCGCGCACCACCCACTGAATAGGTAAGATCGATGACAAACTTAACGTGGTGCATAGTTGGGTCTGACCCCATGCTTTGGGTAATCTGGGGACGCGACCGAAGCTGAGGCTCTGCACGACGATAGAGAGAAACGCCCACGATGAACCTCAGCAGGGGGGAGCGGAAGAGTGTGGTGGACCTACATAGCCCGAAGCCACCAGGTTTCAGGTCATTAAGGTAGTGAGGCTGCTCCCCAGAGTATGCTCGTTGCCACGCCGACAGAAGGCAGGCTGTAGATCGACTTGACGTCCCATTTGGCCCGAGAGAAGCTGTAGAGAAATCATATCGGCTCAGGCTGGAAGTCGCACGACATAGTACTAACACCCCGAGCACGCAAAGGCTGAGAGTTACGTGTGACATTCCGCCAGGATGTCAGAAGACCGTACAGGAGGACAGTCGTGGCTGGATTGCGCTAGCCACAGCGTTCAGGGGGGACAGCCTCCAGGGCGATGACGGATGCGCGCCCCCCGCGTATCCCAACGCGGGGGCATGGTAACTAATCAGTACCTGGATCGGCCCAGACCCACCCTGACGTTGCGATTCTAAAATCCGACCTTCCTTACGGATAATAACAATGCCGCATCTGGCCGGATTTTACATTACGTTAAAAGCGATCCAATAGGCTCAAGTTCATCGAACCAGCATATGCCCTGATGCACCCCAGCCTGTAAGCGAAGTGAGTCACGCCCTATAAGACCCTAAGGCTTATCAGGTTGTGACCCACCCCCGCGTGAAGGGAGCTTAATAGAGTGACGCACGTATAATACGAGACGGGCTGCATAAATGGCTCCAAAGTAGGCGAGCCCGCTGAGACCGTCTGCTCCACCGCCCATTGCGAGACGCGAGAAGGACAGCAGGGCTACTGTTTCGGTTATGCTCACATGCGTTTCTAATTGCGCCGACCCTCTCGCACCATCTGCAGCAGGACTAAAGTAGTATTGAAACGTCGGTTGTAGCTCCTTTGCGTGGTGAACCGGCGGCGAACGCCACAATCGCAGTGACGTTGGTGTGACCAATATGCGGGGCCGGCTGGAGGCTTGACGCAGGTGTAGACGTCAAGTTGCTTTCCCCGCACACCCTCGAGCACAGGATTAGGCTTTGTCTATTTGAATCCGGCGCCCTCACGCGAAAGCCCCACGGAGCGCAAAGCGTAGTGCAACCGAGACAGTACAGACTATAGAGCGAAGTACAGCGCGGCCGGTTCTCGACTTTACCCGTGCAGTTCCCATTCGGGATCGCCCACTCTACTGCCCCCCGCGTTCCCGGTGACCTGAAAATATTAGACGGATCGAATACCCGCGTCGCATCCGCGTCTGCCATAGGGGTCTGACGATTGTGGACTCTAGAGGGCAATGGGCAAAGCCAGCTGTCTGTGCATTATCGTCTAGCCACGTCCGTCAGCTCGCTACTGGACGATTGCCCAGGCACGCGCGAGAGCTGACGGGGCGCTGGGGCGGACCCGTTGCAAGGAAGTAAGAAAGCTTCCCTAAACACCTAGTGCCGACTATCGCTTCACCTAGGCATCCGGCGCGGAACGAGTCACTCGCAACAACATTCGTTTGCTGCTTCGTCTCCGCGGACGTACGGCGCACGTACCCATCAATACTAGCTCCAATTAGGTCGTACTCGGACCGCTTAACGGAGCACTGGGGAACTGCCAAGTAGTCCCGATCTTGGTGTATGTCAACGGGCGGATGTGACGTGAAAAACAGACCGCAGTCAAGCCCCCAATTGTGGACAATCTGGAGACTCGATCCGTGGTATCAAGTCTACGAAAAGTTCGACCTGGCGGCCGCGCGGTGTCGGTGGCCGTCGGGAATAGTAACTATGCCGATGAAATTTAGAGCTAGCACGGAGCTGGTGGCTGTCCCTTCGCCCCTTACCGGGTTGATGTACGGGACTCGGTTCAAAGCTGGTCTTTGGTGGGCCATGGCTCCCCACTGAGAGCGTGGGAACTGCTGGTAATTTGGGTCAGGCGTATGGATGTCCCAATAATGTAAGGTAATGGATCACCGCCCAAACATAGGCCGTTCGTTGGTATCCGCGTGCCATCTAGTGGTGCTCCATCGCCCACGACGGCCCTATAAAGAGACGTTATGATCAGTTCAACGCAATATTGCGAGACGAGANATAGNTGNANCGGTNGTNGTCCCACATGTCATTATTGAGCAGCAAACCTTGAAACCGGCTTTGTCGTTCCTCCGATGCCCCAAGGTGCGTGCAGAGCTACTCACGTCGATCGATCCGATTCAGATACGCAAATACCGCAGCAATTTCTGGTGCGGATAGGCCGGGTAAGGCGGCGATATGATACCAAGATTCATGCCTGATTGTGAAGAGGAATCAGGCTGTGAGGTTGAGACGTTGTTTCGGGAACAGGACGAGTCCCTCTCGTATTAGGGATGGCAGGGCGAACCCGTACATTGGGTAGCCGGAGGTGGCTAACTCCGCAGGGCTTTTGTTCAGCCCCATGTGGCTTATTTATTTGCGTCGCGTAAATCGATTAACGGCTCGCGGGGTGTCGCTCGTCGCATACGCTTTCTCCGTCCACGTGGCTGCAGAATTTGCGATCTCGACCGATCACACACCGGTAAGCTCACCTGCACACCTATGGTCCGGAACACCTCAGCGAATACGCCACCTCGCTTGCCCTCTCCGGTTGGCGTCCTCCTGTGTCAGTGGGGATAGGGTGCCTAAGCGACCAGGACATAGTAGGCTCACCATTACGATTCCCGCATGAGCCTCTGACAGCGGCCGGGGTTCGGTCGGAATGATCAATGCCGCCCTATCGAGATGACTGAGGGGCGCGTACAGTCCGTACGGATTCGCGCATACGTGCNCCAACATTGGCTGGGTTTGCCAAGGGCAGCGAAGCCTCCGGAACATTTTGCGGTCTGTGCCGGTACCACACGAACTCGTTAGAGCTTGAAGGACAGCAGCCGGGCACAAAAAACGAATTTGATCCCCGCACGGCCTCGCCAAAACTTCTTCAGGCATGTGGAGGAGGTCCCCTGTAATTCGAAGCGACGTACCGTAGCCATGCTGTCCTGGTGTGTAGTGGCAAAACGCTAAATAGTATTAGTACCGAACGAGTCTCCCACCAATCAGTGTACGACTCGTACGGGGCACACCTGAACCTCGGAAGGGCCTAGAGCCCATCTTCCACAGTCAAGAGCTAATGATGGGTATGGTGAGGTCTAAGCTGAGACCGGCCGGAATCCCCCGCCAGGGACGGGTCAGGTGCGGGGCGTGCGCATGCCGTTTGTACGCCTCGAATCCTGCTGGAACAGCTCATGCATTAGATCCGTTAGGCCTCACCCGTCATGTTCGACAGGGCGATAATCGGGTGTTCGGTTTTCAGCCGAAGACTGGGAAACAGCGGGGTTGTGAATGACCCCGACTCGAGACAGCAGCCGGGACGGCATCAGTGGGTCCCTGCTCCAACTGGGGCCGGTCCGCACTATTTACCCCCGTGTAAAGGCTACCGTAGGCATCGATGTGACCTTGCCCCACCCCAGGTATGCTCGTATGTGATTCGTACGGCTGCCGCAAAGGTTAAGGAAACTGCTGGCGGAATCGGAGTGGTAAGCCTTATACGCTCGTCACACCTTTGCAGTTGCGTCCTTAAGGCATTGTCCACTGGCTGACATCGGTGGTGTTTCCTCCGCTAATGGACAATGGTGTGAAGTGGTCGTCCTCCTATGTATGTGTTGCCTGAAGAAGCTGAATCCATGGGTCCTAAGGTGACTACACCAGAAGCGTGACCTAGGGCAGGCGGTATTTTGATCCCGGCAGCAGGGGGGAATGAGCCGTTGATATAGCGGTACAGGGAGCAGTGTCCAATAAATCCATATAGCGTTCTCCACCATACGCGGCATAAACCAACATTGGCCTAGGCTAATAGCTTTCTAGGAAAGTCGTGGCGCCAATCGATAAAGACCTTAATCAGAAGTGCCGTCCGCCGTGGTATTTAGGCTCAGGGGTCAGTGAGTGTTTCGTCAACTATCAGTCGTTCTGTCAACCCACGCGCCACCGTGGAGGGGATTTCATCTTAGGGGGAAACGACTTAAGTCACATGCAGAGGTTAGTCCGGCGGCATGGTGATGTACTAAACGAAGACAGATGAAGCCGCCAAACAGGCTGTAGAGTCTCCTTAGTCTCATTATACAAGATCGTAGCCGGCAGGAGGTGATAACTTGCCGTTCCAGAATTACTTAGTGGTCAACGGGTAGACATGCCTGAACAGCGCGTATGGATTGGTTCGCTATGGACCTTGAGAGAGAGAGAAAACGGGGTTGTAAGCCAGTAATGAGGGGGAGGGCAAACCGATATACACCGTTCCGAGGGTGGTTGTTAACAGCCACACTTCCGCTAGGCCTGCTCATATCTAGGCATCGTGTTTTACGGGCGCAGTTATAAATCGCCTTTCGGTCTGGAACTCGGGTCGTCCCCCTCCAACAACGAGCAAACCCGTGCCGATCGCTGACTTGGATAGACGCAAAAATCCGGGGTATAACTATGTACTTTATGGTCGGCCCACGAACAGCGCTTTGGAGGGGTCAACCCTTGCCAGCAGAGGCCGTCTACGCCAACACACAGCCAAGTAACATTGACTGTAAAGCAATCGCAACGGTTGTGCCAAGGGAGACCTCTACAGAGATTGTAGCTGTGCTGTGAAGGAATTCGGCAAACGAGGAGCGCCTTGCGCCTGTAGATAGCCGAGTCTAATGTTCTACGTAGCAGCGGTATTGCATTCCGGGTTCGGGCTCCACCGCGCTCTAGGCTGGCGACGGCGTGGCGATGCGAAGAGTCCCAGCCAGACCCAGCGCTGCAGTTACCCGGTCCATTTGCCCCAGCTCAACCCGTATGCCCAAGTCCTCCGGTTGCCGGCAGATGACTCCGTGCAGTAGTGACCCGATGCTCGCCGCGGCCAATCCTACCGTAAAATTCATACCTCTGCAGGTTATGGGCTCGACTCGCACTTCCTATCCGTTGTCCCTTCGGCCTGCCCGTCGTAGTCGGGCGGTGACGGAGGGTAGCCCACATGCCGGGACCACTTGACGTGCCACGGTGTGGTGGGCTCGCAAGCAGCGCAGTATGTACCGTCCTTATGAGTCTTCAGCTCCGACGATCGTGAGACGTATGCTGGTCGTCGGGCTTGGCCTAAGATTGTGCGGTTCGTGTACCCGATGATTGGGGCCGAACACTCGTGTAGCTCGATGACGTGAAGTGGTGGACGTGCCGGATGCTATGCCGAGGAGGAGATGTCACGCACCCGGGCATCCCTCTGAGGGACCGACCTAATAGCGTCGCTCGTCAGCTGGTGGGGATCTAGTGGCACTAAACTACGCAGTTGTGCTTTTCGTCCACCTCAGGCGAAAGCCCCTGCTTCCGCCTGGCTGAGCGATCGAACACTTGGTCTTAACGCGGATAAACCTGCCATCGGTTCGGGCCGTTCCTCAATACCTCCCCCCGACCCCCTCCGGCCGAATGCGGGGCGCGGTAACCGATCTCGGCGAACGGATCTAGCCTCCCACGGTTCCGTATGTAACAGGGCCAACTTATTAAATCAACGCCACGTTCGGCTCTTCTAAGCACGAGGCGACTGCGAAGCTTTTAGCAGGCCGCGGCATGTGTACCCGCCCCGCCATAGAAGCTCAGCGTTTTTATCACGCGAAACCCAGCTTTATATTATTTCAGGCCTGGTTCGGGGTGACATGACCGGGCCGTCCAGACCGTATCGTGTTCACCGCAGTTGCCACTCAGGTTCTGTGTAGTTTTAGGTAACACCCCCGCTGCGACTATACCCACGATCTGTCGTCCCGAGGTATTCTCGCAGCCATAGCGGGGCAAATGAGCACAAGTAGAAACTTAAGCGTTAGTTACCTCTCTCAGACAAGATCCTGCGCTTCAAAAAGCTCGTGATTGATCTCATACCCTCGCTCAGGAAACGAGAAGCATTATACGATTTTGACACGGGGCCGATTCATCACTCGCTGGGTTACTGGATAAAACAGTGGGACGTGGTTAATTCATCACGCCGCGGAGTGCTATCCCCGCTCCCCCCTGACACTTCACATCCTCCCATGCGGGTAGGCCGATCGATCAATTGATTTGGGTTAACGACTCCGGCGGCTAACATAGACGTGCACTCCCATAAACCGCCGGGGCAGTACCGCAACCACTCACAGGGAATATCGATTTTAGCACCAAGTAGTCCACCCCAGACGTCGCGGTGTGCTTACGCGAAGTACACGAACGCCAAATCTGCAATGGCGCAGTGAAATACCAGTGTAGGGGTTCGACATCGTGGTCGCCTTCAGAAGCCTTTTTCAACCAAATGACCGTAGGGGGGTTCCAGTTTTAAGGTCTACCTTATGACGCTGTTGTAATACTTGGGCCCTTGGCTTGTCTTGCGGCCTCCGGAACAAACCTGAAACTGGTAATCGCAGTCCCTCGTAGGAGCCGAATGGGTGGCGTGAGCTTTGTCCCTGAACCTCTACCGTGGATGGCCGGCCAATCGGTTGGGTTCGGGCTGGTCAACGGCCCCATACCTCGACCATACCGTAGTTGACCGCCCCACCATGGGATCCTTCCCCTCGCGCCAGTGGGAGTCCTCAGCTGGCGTACCATTACAACTCTCGTGATAGTTATTACTGTAGCAGAAGTGCAGAATGAAGCTCAAACATGGGGACACTCAGGGCCGGTGCTCATGCCGCCGTACCACCCGCGTGCACTTCACCCGAAAGGGACGCCCGTTTGAGAAACCCATGGCCACAGAGACTGTTATCATGCTAAAATCTGATTAACCGCCCTAAACAGCGCCCGGGAGTGTGTATCTGGCCTTAGTTAAGGCCCCGGCGGGTTGTGATGGGTTACGTACCTCGTTTGGCTAGGGGTTCTGGTATAGCGGTCCCTCCTGGGGCTCCAATGGTCGTTACCTTGGGGTTCTCCGGAGTTGAGACGAAGTCCATCACGGCAGTGCCAGGGCTGGTCGAGACGCGGCTTAATGGCCCCGAGTGCAACCGCAGGTTTAGAGATCTCGTACCCGATAGCTCCCCTGGGGCGCGCTTCTAGTGAGATGTTGCCGTCGACTGAACTGGCGCCATCACCCTTCGGCGAATCAACATTTATCCTTGATTCGATTCTAATGTCTGGGCACCTCGTCGTCCATCGTGAGTCATGTAGCGGCCAACTTCTCGCACCACCCGCTTGACCGTGTGGCGAGAAATCGGACACTTATGGTTGCCCATTTTAGCGCTCCATACCATTGGGATTATCTGGTTGTCGGTCTTTCCTTCCCATACTTATATGGCGCAATTTCTTACACCGTCCGCGCAGCCGCCCCAGCCGACCTCCGGCGCGTGCGATGCCTATGCGTGAAACCTCTCAAGACACTCGTGAGTTAGTTGAGGGGATCTCCGACAGAAACGCTTAAGTCGATAGAATCCTCAGAATTTCGCCCTTCCGGTCGACAATCGTCGCGCCCCCCCATCATTGGCCCCCGACAGGGCCTGGGGGTCCGCAATTCATGCTGCATACGAGCGCTTGGGATGACAAACACGGGTAGGCCCCAGATAAGAGTCACTCCTTTGGGCCCCCGTCTAGTTAGCATGGGGGCCTCACGTTCCCGGAGTAAGCAGACCGAAAGCGTAATTTCGTTAGGGTGACACTGCTTTAACGCAGGCGCCCCCCGTCCCATCCACCCTACAGATGAATAGGGCCCGGTGTCCTCCTCCCTTTATGCCGCGCATCCCTCCCAGCGCACCACCATCATCGTTTCTGCCCGCTGATGTACTCACGCCGAGCGGGCAGACTGAACAGGTGGGCTTGTCCGTTACAACCCAGTGGATCGCAATCCACACTGCTAACCCTTCATCTTCGTTCGCGGCCCTATGGAGCAGAGCTAGAGCATTTGTGCTACTTGGCCCCTACTGACAGAGGGTGTCCCGCCGTACTTGCGTTTCCGACGATTATCTCATTTGCTCATTGAGCCAGCGCAACGCACCAGCACGAGGTGTAGCGTCGTTCCTGCCACGTACTCCCAGACTTATAGATCCACAAGAGGGTGTGCCCTGAGAATGGGGGTGCGGATCAAAGCTGTCTGAGTTAATATAGCCTTGGAAGACGGGGATAGTTCGTTGCTGGCCGGGTGAGAAGAGTGGATATCGTGCGGTTGGGAAATCCACATCCATTCGGCCACTAGCCGCCTGGCTCTGCCCGTGAAAGACCAAGGCAGCGACACGGCCGGGCCCTCCGATTGGTTGCGGCCAACACTACCCTCCGAGGGGGTTTCGTTGTCCACATCCGCCCCTCGCAAAGTGACTCCGGATGCGAATGGGCCGAGAGCTACTCTGCTCGCGCGGCACTCTCACGGGGGCAACAGACTTTCTACTGTCTGATGCGCCCAAATCGGAGCAACCGGCGGAGACACCGTTCGCCCGGGCAATGCTCTTATATCTTTACGTTTATTCAGAACTTACTCGCCGTTGGTGGCATGCTCGGTCGTAAACTCGGCTGCCCGATCACCACGTATCGCTACAGTTTGCCAGGATTATCCAGTACGTGAACCCAGCGACGAGGTATATACACCTGGATAGGGTAACTCTGGATGGGAGCCGAGTTTTGTCTCACCTTGGACTTCCTAAGCTCGAATATATATCTTGTTCGCCAATGTGTGTATACTTGCAGCCCACGACGTTGAACCTGTACCTGGTGGTGCCGATTAATCAAGAGAGCTCACGTAACCGATCGAGTGCGCGGGGGCCGGTAGATCGGTAGGCCGTGAACAGACTGGACGTGTCACGTCTACCCCTACTACTGTATATGTACGACAACCAGCGGATTACACCTGCGGGCACTGAGGAAGAGGAGTCAGTAGCCACCTAGCACGGCTATTCAAACGGTGTATTTGGTGGGTGCTGCTTGTCGCACTACGACTAAGTCCGTAGTTGCTTAGAAAGGATTCTCGAATAGTGAACGGCGCGGCATTAAATGTGGTATATCGACGATTCCAAGGTATGCGCTGTATCTGGGGGTGTTTGGGAGATCTGGCGTATAGGGAGACCACGTTTGGAGTGAAGGTTCGCTACCTTCCGCCTGCGACGTGGGAGACGTCATAGCGAGCTGAACACTTTTAGAGCTGGGCGGTCCTTCCAGCTTCATCTTTGAGGTGGGACTTGAGGGGCAAGTTACGTTAGGGGCACCACTATCCTTGTGCCACGCGCGGGGACACTATCGCTACGCTTCTGCGATTGTCACTGCTGAGTGGCGTGTCGCACCATCAGCTTACCAGTCGTTGATCACGCGGGTAACTCGCGATTTCTCACAAGCCCCGGTTATACATTAGGCTTCCCACTATGACGTATGGTTCAATACGCTGCCGCAGCGCCAGTTCGCGTAATGTAGCACTTCTATGTTTGCTAAGGGTTGGCAATATAGCCCTACTTTCTTTTACTGAGGTTTGATGTCGATGTCTCCTCGCCAACTGGACTAGACTGCCATGGGGGGGGAGAGCGTTGCGGTTGCACGCCTAAGCTGGGCAGGCGAATTTGNAGCCACCTGTCGTTTTCAAACGCGGCCGACCCCAGCTGTTCAATGGGCGAGCGTACGGCGCGAGGACTCCCGTACCGCCAAACGCACACGCTGACCCTCAGTCCTCTTCGACTTGCGTGGATCTTCCTCCCGAGTTTCTATTGACGCATAAACCATACAATCCATAGCTGATGTTAATTTAGACTCTCAGTCCACCCTTCAGTAAGGTTTCGGCGCCTTCGGTACTCTTATCTACCGGCTTTTACCCGTACCCGCTCCAGTTGACTTCGTCCGGTTTCTAGAAGGCTGCCGTTTGCAGCCGTACGATGCTATGTGTAGCTTCTCTGCTCTGTACGGGTAGGTGATCAGAACGAACCCTGGGGCCGAGTTCACCCGTTAAACGGGAAATCTTAAAGGTATCCACTGAGACGGCAAGTGTTATCCCTCTAGAAAGCCCCCATGGTTGTGATCCTACCGGCAAGCAATGTCACCGTAGACCGGACGTCGTCAGTGTCCCAACAGCCGCTCGCGGGTAGAAGCTAAGTATTCGGAGACCAGAGCTGCAGGCCACATCCAGCCCTCCCCGCGCCAGGAACGGTCGTTCTGTTAACGAGGTCCGTTAGCGTGTCCCGCTGAGCAGGACTGACCGCGCCCGTAGGGGTCGGCCCCCAAAACCGAGCCGGATGAGTCGCGCAGCTATCCGTAGATGATCCGGCCCCATTTACAAATGCAATTGAGTACGACGATACCATAACATGTCCCCGACCTTTTAAAGGGGCCCTTTATCGCCATGTGCGTGGTTGTGCATAAGCTGTACTCACGGTTTATGTTTTAGCAGTACAAAGGACAATGGTTCTTCTGACTCTATCGAGTCGGCCCTGTGGTTGCGACGCCAAGATAGGTAGTCGCCGTGACTGTCGTGCATCTGCTGCCCATGGTCGGTAAGGGTAGCAGGTCAGCCAGACTTCCGGGAGTGGCCCCTTTAGCGGTGGACCCGGACCTACTATCGTTTCGCCGGTCCCATTCGTGTGTCCCCCACGATGCGTCCCGCTAGACCGTGAGGTCAGCGATGGGCCCATGCGCTCGAGGGTCGATCAAACTTCCTTCATGTCTAGGCCAAATCGCTTAGCACCTTCGATTTACTAGACGACAGGATGAAAAGGTACCAGAGCGACGTGCGGTACCGGTAGTCGATCTTGCCATTAGCTGGCCCCAGAGATCACACATACCCTGGCGCGCCTTCAAGCTGATCGTGGCCGTGGGACGCCGGCCTAACTCCGCATGTAGTGTGGAGCCACCTAGCAGATCGTGCAGGGTGCTTCCAACGACAGCTTTTGTCTTATTATGTGGGGGTGTTCTCATGATCTCCGGGTCCGACCCGTCAGGCAGTCGATTTCATCCGGTTCGAGCGGTATAAAAGCGACGGTGCCGTCTCATGCGACGGGCCTTTATTATATTTTTTGGTTACTCCTTCACTTACAGTTAACGACGCTAGAGTAGCACACTGTCTCTGTTCTGCATGTCGGTCCTGTGACGCGCAGTTCACCTTGTGCTAACAAGTGATTTGATTATGGACACGGCACGATGCCTAAATTAGCATACGCTACTACGTTGTTACGCGGGTGCGCACCGTTTCCCGAGGGCTGCGGAACGGCGCGCAATTGCCGTGCGTTCTATCGACCCGCCTCACGTTGTCATAAATGTCACGTGCGACCGTTTGGCTAGACACGCCAGGCTCCGAACCGACCCAATGGTCAACTAAAGAGGGCCGCCCAAAACAAGTTCTTCCTTTACTGGTTCACGGAGTGAGTTCGACAGTGCTATGACGGTGGACGGACGAGTTAAATTGTGGCGGTGCAAGGCAACTTACAGGTTACCCGCTACCGGTCTTCTCGCTGGAGAGGTAGTAGAATAAAGTGATGAGTAATCGAAGTCACATTCTAGGGCTGGCAAATTAGGCAAGGACGTGGGGGAGACGTCGCGTCGTGACGTTTGTCGGATCAACTTATGTCTTTACGACCTGACTAAAGCCATACATCCCGTAGAATGCCCCAGCCTAGGGCCGTAGAGGCGCGGGATGAAAAGAATCAGTGATGCCAACCTGCCCCCACAATATCTCTATCGCGTTGCCACGAGGACGGGACGCTGGTGTCGATCCATTTGTGGCCCGTGGGCCCACGGCTGACTAAATCGACGACTGGCCAGTCCTTTCACCGCAGGCCGTCAACGGGCGTGGCGGCCGTGTATAAGAGGTGTCCCATCTTCAAGACCTGCCCCGATTCCTAGATTCCCTACGCATACTCAAGCACGCACCAATTGGGGGGTTGGAGTAGCGTAACGGGGTTTCGAATCCTTGTGGACGTATGTGGGTCAATGAGGCCCATCACCGCAGAGCAGGAATAGAAAACTTGCGCCACGCGTATACTTACTACAGGGGCGGTGGAGAAAACACGGGCGGGACAATGGCAGCTAAATCATAAAGCCTGGGCAACGCTGCACTCCCCTCCAGGGTGCCATCTTCGGATGAGCTACACAGCTCCCCCCAGTGGTAAGTTGCCATATAGTAGTATCATTTCAGCTCCGCCGGTTGGCCTCTTATGGCTACAAGGAAGGACGGCCAGCAGAAAGGGCTTCCACGCCGCAACCACGGCCCCGACCAATTCGTTTGGCACTTTTACCAACTACAGTCTATTGTTGTGCCCCGATTCGCGAATTTACAACGTTCGGTCTATCCTGGACTCACTCTAGGTTCCGCAGTGTTGCTCCCTTGTATGCTCGTGTTCCAACCAACTGACTGTCTTGAGGTGGAGTAGGGGACTGCGTGGCCGGCTATTCGTTTTAGTTTCCTCGGAACTCTCAGAAAGCTTACACATGCAGTTTCCCCGCGTAGTACAAAGTGAACCTGCGTGCGTGGAAAGGGATCCCCGTTTAGTCATTCGTGTGCATAGTTGAATCGCGAGCTTCAGGCTTCGTGCTTAGTGCGCCCGTGCACTCGTGTGTGTGCGCGGGGCTGGCTTTTCGGAAATGCTCGCCTAGAACGCGTTCCTTCCAACCCATTATTCGCATCGCGCAATTACCCATGTCCCACCCGGTTCTCGGCCACGTGTCCCACTTGTACCACACCGATACGTTGTGATTAGGCTAGGCCCTATCTAAAAAAAGTATCTATAACAGATCATTGTGCATAGCCGACGTCTGTGAGACTGACGGGCAGTCGACCCGTATGGGGAGTAAAAAACATCTACCGTAGCATAGTGATCAGGAGAGCGATTTTAGGCCCTAACGGATTAGCAGGGTGGTGAATCGCTCGTATCCTATCTCAGTGGTTACGGTACTTCGTACGCGGTCCGTTTCCGGCCTGTGGGCGGACAAAACTGGTCTGTTTACCAAGCCTGCGGCCCGGTTTCATCATCATACCTTGTATGAGCACCCACAGGTAGTGCCCCTTTGAGTCGCCTGTCACTTACCCTCTCTGTTGATAAGCCCGTGGTTCTAGAAAGGCTCGCGCACTGTCACTATTAGGGGTGGACCTTGAGGCTACAACAGCGCAGGAGGGGATGACTGATGCGCGAAAACCAGTATTTCTATCCCTGAAAGAAGACTGGAGGGCCCACGAGCTGTCGAGTTAGCTTCCGCGTAACACACTACGCTCAGCCCCTTCACCTTGACGAGCGGAGAGGATTCCACATACCCGGGGGAGGTCAGCACCTCGTTGCTTGCGTACGAGTGACCATTTGGGTTATCGCCTCCCCCTGAGGTCGTCGCCTCGGCCTTAGGATCAGGCCTTGTCGTGACCTATGGATTGAGTGAATTCTAGCTACTCGGATCGCACCACGCTTTCGAAAAGGTAGTGCCCACGAGACGGTAGGGTCCCTCCATGCTCGCGCTTGTCACCTGTTACCCGCTGTTGGCAATTTAACTCTGTTGGCGAACAATTGCATATTGAGGCTTCATGAGTCTCAAGGATACCTCGTTGCGAGCGCCCCCCGCGGGCGGCTGGGGTTGAACGGACAGGAATACAGTGCTGTACAGGCTCTACTACCAGGGCCCCCGCACACAGGTATGCGTTCCTGCTGAGTCTTGATACTCCTGCATGCTTCATTGACGGACCCATGTAGCCAATGATGATCCGCTGGAGTGCTACTTACCGCAATCCGAGTGTGCTCACGCCCGATGCTGTCTTTTGGCAATGGCCGACGAGCATAAAGTCCAAGCTGATTAGCGACTAGGTAGTATCTATCTCTCATGTGCCCTACATGACCTTGTTTCTTGGAAGTAGTGAAGGGCCCCACGACGACTGGGGCGTCACGACGGGCAGGTGATTGTGGCTGCAACCAGTGGATTAAGTAAGTCTAGGGGTTTGAAGAGGCACGCGGGGAGTAGTTAATCCGCGGCTTAGATTTTGCTCTGTACGTGTTACTTAGCTGACTTGTCCGCTGAGATCCCTGGGTGGGTTAGGACCACGTTGAGGCTAGCATACACCGCCCTAAGCGACGTCAATTTGCGAGCCCTCCCGCTGTAAACCATTTCCCGCGCGCGTGCGTCTTTCTTCTGTGGGGCGGCCTGCCCGGTGTTGTTTGTACTCGCCTTCATTCTCTGCCTGCAGATAGTGTGCCCCGGATCTCCTCACCCATATCTGCGCCGCAAACGTGTTTGATTGCGCCCCCCCGATCTGCGTGTTAGCTTACCCCCCGGCTTGCTGTTAGATTAAGCTTTTGGTGACGAGCACGTTCGTGCGACACTCTGTCGTGCGAAGATTGCGGGGGTGTGCCCACTGAAGTCTCTCGGCATGTGGGGTCCCCTTCGACGGTCGGTTGGTTCACTCTAACGCGAGGATGATTAAGATGCGAAGTGAGCTACAAGTTGCTCGTCGAAACACTAATGGTTGTGTTCCTCACATCACAACTTAACGCCTCTTTAGTTGCTAGGGCAAAAAAAGCCAAACAGGCTCTCGTGAGCCAAAGATATGACTTTGGATACGCGGAGTGAATGCGCCTGGGTTTTTTCTCACTCGTGCAGTTGGACATCTTAACGTTTCGGCGTGTTCGCTTCGTACGGGATAGTAGATCCACCGTAGTCCCCCAAGCTCCTGGCCATGACACATTTACCGGTTGCAGCGAAGACCTTATATCTAGATCGACGGTGTCAACAATTAGACATATTGCTGGGCTAGCTACCTCAATTCGACGGCGAACATCTGACCAGTGTGTCTGATACTCCCTTCGTAGTGATGGGTAATTTTAATTCACTCACCGCGCGCGAGGCCGCGTGGTCCGTGATGGGCCCAGATTGCGTGTCCTGCCCGATAGCGCCATGTCATGTCGGGTCACGAGGGTCATACTTACGGACTTCACATGGTCCGCAGATGGGAGTGCCGTGACCTCCTGGTACGGTGGGCCAGGAATAGCTAGACGTAGTTGCGGCTGTCCCCGCCTGCGCAGCAATCAAGAGCGGGAAGAGAACCGGTGGCTGGTGTTGTATTCCGTTCGAAACCGTAGATACCTTTCCTGAGGCGACGAGTGCTGGTTGAAATTGACGCCGGGCAAGCAATGGGGTTTGATAGTCAACAAGAGAGTCGAGCAAAACCTCTCACAGGAGCCTACCCTTCCTAGAACGATTCTCCCGACGTCCATGCCTTTAGGGACGCTGTCGACCACTCGAGCCAGACTTGCTTCCTGTTCCCTTTTACGTACACCGGGGACCGCAATACCACAGACCGTGACGTGTAGGTGTCGCGTTAAGGCCGCCACACTGGTCCATTGCTCCTTTTCGACCCTAATCGCGGCTTACGTATTGAGTGTGAGTCCCAGTACTTGCAAAGGAAATTCCAACAAACCTTCTTCCTGCAGACCCAATACGCATCGCGGGGACTTGGGAGCGGTAGATCCCGGCCGTCGGATATACTTGCGATTAAACCCATTAGAATCGCGCACACTACGCCCCGGCTTTATTACGTCACGCGCGTCCACCGGCAGGACGTTGGTTGGGTGGAATGAGTTTCCGCGACGTGTAGCACCGCAAAGGCCGAGACACTCGGGTTTTTCTAATGTTGGCCAACTTCCGAGTGGGCGGGTCGTTTTTACCAGGCGCCTCCAGTGTAGCTCCATTGAACCTCGTAACGCTACTAGGACCACATGGAACGCATTTGGCTGGCGGTGTTTTTCGTTGCGCCCCTCCACCTTTTGCCTGGCGGGGCCTTTTAACGCTCCGACCCCACAGGTAGCCCCTCGTACTTAAGGATGGCAGAGCTCGAGTTACCCATTCCGGAGATCAACACCCTATACGCCTAACAAACCAGGGCGGTATGGAGGGCCCTCACGGGACTGTTAAAAGTTAGTTTCGTTGTCTGATAGGCATTAATAGGGCTTGCCTCCCGCGTTTGCAGATGAGGTTAAGGTGTCCTTACAAGTCACGTCGACTTCCTTAAACCTCCTACGTGTTCTAATTTTTGCGGAACCCATGATTCCTTCGAGCCGGCACGATTTACGGTGTAGCTAGCTGAATCACCGAGTGCTTGTCAGATGGCACGACTTCTCGATTTCCCTACTATGTGCTTTTTCAACAAACATCAGTCTTCCCATTACCACCTGATTCGGATTCGTTTCATACACCCGCGTAGCCCTTGGCTCTTACTTGCGAGGACTTGTTTTCCTCATTTGGAGTTTACCTACACGGCCTACCGGGCGGTGTTGGGGCCCCATCAAAGTGGCTAGGCCAACTCACCTGGCCATGTTAAGACCTTACTGGCTGCCTCGCATATCAAACCCCTCAGTGGGTTTGACTCCGACAGATTGATTCCGGAGACCAGTACAAGGAGTTAAACATCGAGTGTCCGAGCCAAGGGAAGCCCTAGCGCGCCTAAGCGACGTCTTAGGTCTCATGAAAAGATGCTGTGCCCTAACACAGCTACGAGTTGTGTCTGCCTGATCTAGCAGGACGTCGATTGGCTAGCCTCTCCAGTCGTGGGAAAGTTCCCATGAAGCCGGTGGCGAGCGGTCGGCCATCCCGGGTTAATATAATATCCCGTGGGCAGCAGAGGGGAAATCCACCGTGGGGAATAGAATGAAGCGCACCCCAAGGCGATCGGGCCCTCTTAACGCGACTCAAAAGCTTCGACCTCAGGTCTTTGATCTTCATTGCAAGACTATTATCCCCCACATTAACCTAAGGTAAACTAACGGAGTTGCTTCACACGATGATCATCTTACGCAGCCAGTTGACAGGAATACAATCACATATCATCAACTGAGCGGCTACTGGCCTTACGTTCCGGAATGGACGCCAAGGATCGCACGGCACTGACCGAAATACTGCTGAAAGTGGGTTACTCAGGCCGCAGTTTCGAGTTCTGTCCCGCCGAACGTGGTGCCCGTTCATAGTCCCCTTATGCTGACCGTAGACCCATTGTGACTACAAATATAGTGAGCTGAAGTCGGCCGGACTCCACAGTGGCACGATACTAGCAGGCTAAAGGTACGAATCTCTTGATAATTCGCTCCGGAGCCGAGACTAACTAGCCGCACACGTTGTTCAGCTTATTAACCGTAACGGCCGTTGTCGAGACGTAAAACAATTTGCTGTTAACGCTAGTCTCTTTTGGATCGATCTGTTTTTTGGTAACAAGCCCGTCGAGACGGCGGATTATAAGCGAACCTATGATAGCTATGATCCAGCAGACACACAACTGGTCATGAGACAACGAGTCGTCGCGTAAAAAAGGAGAGTTGTACTGTGCATAACAGGGAACGTTGTAGGCGCACTCGGCCCAAATCCTAGTTGCGCCTCCCTATTGGGCCGCACACGTCTGCAGGTGTATTCAAGCGCGGATCGGGAGGCTGCAGGGTCGCGGGTGCTCTATCTCACCGTCACTCCGCGCAACATTTGTATCTCGTTATACCAGGACGTCCCAGATCGGTTCTGCCGGCGTTAGACGGTTGGTGGGCCCACGGGGCGCAGCCGGCGTTCGTTGCGTACCCCAACGCCGTACTGTAGTCACTTAAATTGAGGAGGAGAACTTCACATAAGGCGCAGAATCCTAGATTCACCCGGCTTACTGCACTCGCTGCGACCACCGCATATTGGTCATTAGGTTGCCATGCTGACCCGCCATCCGGGGCTTCAAGTCAGGCCACAGAGGGCGCCGCGAGGCAGCGGCGTCTACGCCCGTCGCACCCTCCAGTTGTCCGTGAAACTCGTACCTCTTTCCCAATCCTCCTGATAGCTGGAGATTTACACAGTCACATTCAAGCCTTTATATTCCCTTGCGATCTGGTTAGAGCGCGTCTATCACCGTTGGTCCGAGCACACGCCCATGACGCCCTTGAGACGGGTGATACGGCGCGGTTCGTGCGCCTCGTATCCAACCACTAAACTAAAGTATTTTGTCCTCCTACGGGTCGGACAGGACCGCACCTCAGTGACCCGTATCCGGAGACTGTCGTTATTACTGTGTCGTCAAGAGCCCGCGAGACGTGGGGAATTGAGCCGTCTGCGTAAGTCTTTCGGCCCCCACGGCGGGGCCCGTCCGCATTACACAAACCCCACCATTTCCCGCTTCACGCTTCCCACCAGTGAGGGTCTGTTCCACCTAACTTAATCAAGTACTTCTGGCAAAAAGAGAGGGCCGTGCTCCCAGCCCCGCAGTGGATTTTAGGAACTCCGATGGGGGCTAGCTAGTCTCTGGCAGCACCGAAACCTCCGTGTTCCGGCGCATTCCACAGAAGAACGAGCCCAGGCGGTCGGCATGAGCGACATCACGTTCTGGGATCACCCATCGTAGAGGCCCCCTAGGCGTGATCGGAGCATTGTCTTCTCTGAATCCAAGCGGGCCGTGCCCCCCGCAGCGCCCCGATTGCAACCGCGATCTTTGCGGAGGGGACGGTCTTTGTCCGATCCCCGCACCCTACTGACCAGATCGCAATGGTTTGCCCCGGCTGCGCGAGTCGCCGAACCCTCGCGGTGCGGTCGTCGCCTCTTGTCCTTGCGGTTATTCCAGGCACCGCCCAGCCTTACCCTTAGAAGACAAGCCTTCGAGTTGACTCCGCGGCGTGTTAAATGCCGCGATGGTAACTAGCGTTTTAATACTGCACTCAGGCTCGGGCTCCGTCCATATGGTTCTCGTTTACGCTGTCGCGGCGTGCGGCAGTGTGTATCCAAGACCTTCGGTTACTAATCGCCACACAAATACCAGGTTCGTCCCTTTGCCCCTACCTTTGGTGACGGCACGGCGGCACGTAGCCTAACACGTTGTGGTAACACGCTGTAGAATAGTCGCGGGATGTAATAAACCGTTACCGTATTCGA
>16-990C
GTCGATGTTGAGCCCGTTGGCTAATGCAAGCTCTACGTGGCAGCGCGTCCTTCGAGTCACACTGTCCTTCGGCGGGGCGCCCACATCTCATCATTGGTCAGGAGTGGGAGTTTACGTAGCTACCTCCTAAGGCTTTCGCCGGAGAAGCGGCTATGGACAGGTTAACGGTCGCTTTTGCTCACCCGTCCGCTAGGGCCGATTATTCGGGCCCTAGTAAACATGGGACCGAGCTATCACCGAGAGAGCTCCCTACCAACACAAGGCAGGGCAGGGTCCTTGGGTTCCGGCGTTACTAAATAGATAAGGCCGGAAAGGCAGGCTATGGTTAGCGACCTCGCCCCTAGGGGTCTTGGCCTGATAGCGGTGAACACTCCCGCGGCTGCTCGGCTTTCTGGCATTCGGCCCCCCTGTAAAACAGTACTGCCATGATCGCATTGTAGGCGTATTACCGGGCTGTCCCGAAGTGACAGGCTAGATATCGCAGGGCATAGCGCCGCATGTACATTCAGCCACCCTCCTAGTGACAGGCTTGCAAACTAGCTCGCCTGCCTATTCCACCTTAGTATCCACGCGTCATATTAACACTGTACCGATCAAGCTTTCATCACTCAGGTAACCACATGTGAGACGTGTATGTGGAGTCGAGCACTTTGAACTTGCACTACCAAATTAGGCGCCATCTTAGCGGCTTGTGCTAGGGTATCCGAGCGCGCTCGCCGTGCCCCGACCAGCCGCTCCTATGAATCGCTGTCGCCCGTATCCGCTGAGGGATGGGCAACCCCCAGAGGATGCCATGCACCCGAAGACTCAACCCGATACACACGAGCCGGCGGGGCACCGCCGTGCGACACTCAATATGCCTCCTGCGCGCGGCCGAGCTCCGCCCATCAGTTGGTCCTCCTCGAAGTCAAGAGGATGCTTGGTTCACGTCGCACCTACTGTGTGCATTATGCTTTCGATGGGCTTTGGGGAACCTGCGCTAACCCTGGCCGCCCTAAATATCGGCCGTGCTTTCACTAGGGTACCCGCACCTTCCCGTAGCCCGGCATTGCGAAGCCAAACCGCGGAAGCAGGTCACCGTGGACTCTGACTGCAAATCCCAGGAGGTCCGTTACACCCAGCGCCAGAGGTCCGTCACCGCCTTCAATTTAAAAGTCATTTGTTTACAAACATATTGCGCCTGAGCCAGTAACCGCGGTGACGCACCGACAAACTTCGATAATGAACTACCATATGGCCGAATGGGTGGCACTTGTAGGTTGCATTCATACGTGTAAACAATCCCGCTTATCTTGGCGGACTCTTACTAAACATCTCGATGAAACGCATAATCGCGGTTGTTGTAGTACTTCGGCAGCTTCAATACGCAAACGCCCCTGGAGTTATGCACATGGAGCTAATGGGATGCCTACTCGACGGATTTTCCCTGCGCAACTCGTGTCGGCCCACCTAGGGGGTTATTTCCCCGCCCCGGAGTCCCCCCGCGACGCTTTTGTATACCCATAATCGCGTCCGTCGCGCTGAGCTAAGGCGCGATTAGCGTTTCTCCTGAGCGCCGGCGGGTTGTGAATGGTGGGCGTCCCTACTATATGTTCTGACCCGCACGCAAATAGACGTATGGCGTATAGTGGCTTCATCAGTGCCAACAGTCACTCCAGTCTGAATGTAGCTGTAGATCAGGAAGTGGCTCAGATCCGCTGTCTGTACGGTTGCAGACATCGCAATTCGTATGGGAAATACGATCAGGCCGCTGACAGACTACTCTCAGGACCGCTCACCTGTTGCGGTCATTCCGGGCCCGCTAGCCACAGAGTAACATGCGGCGCAAGGATGGTGACAAGGGACCTATTAGCCCAGGCGCCCCAATCTATGTTACTACCCGTGTTTTCTCCGTGAATATCCGGTGTTTGGGGTATCAAGGCTTCAGGACTCTGAGGCGTGTAGTCAGAACATCCCGATATTATTTTAGCATGCCTGGAGGACCCTGCAATCCGGCGGGCTTCGTAGGCGCTGCGCTCGCTTGGGTACGTCTCCTTCTAAAAGAAACGAGCAATTGCCGTTGCTCCCGCTATTAGGCCCCGAGGCGCCTTGAGGATCCCCATTGATGTGCTCGACACGCCTTGTTCGTTGGTAGTACCTCCGACTCGTACTTGAGAAGCCCGATTTGTGTTTCCAATGTGCGTTGCAGAGTTGGCTCCATACATCCCTATATCGCCCAAGGCCTCTGGACGTTAGACCCCCTGAGCGCGCAACGGGTCAGGTAGGCTTCGGCACGTTACTCGCCACATTCAAAAATTTCTCGCCACTAGTTCAGCTGGAACGCTTAACAATGCGTCTCCACAGGTTAAAGGGGCAGCCAGAGTCGACTCAGTCCTTGAAATATGGATTGTAACGTTCAGCTTCGTTAGCGAAAGTAATTGGCGGACGTTCCGCCACACGTTGATTCTAGACGCCTATCATCGGTCACCTTAATAGGCGGAAGTATCGCGAGACTTGCGGGTCAGCCTAGGAAGAGCTAGGAAGGCTTGCCGCGAGCGCAAGATGGCCAACCAAATTGTATTGACAGCAGGTTGCTCGCGAACGTAACCCGTTAACAAAAGTCGCCACGGAACCATGCCCCGGGAGCCTCACAAGAGCGATTTCCTAGCATGAGGTGTAAGCGCATCGCCGTAACGCTAGTGTGAGGAGATACGGAGCCCGGTCGCGGCATGCCCTCCATCCACTCGTACCTTAGCCCACCTTCGATGATTGCCCGGGCACTGTCCTATAGACGAACACCCCGGGCAACTGTCTAGGGACGAGAGCGCCACATCTAGCCGTCGAAAAGGAGCTAGGCCCGCGTCGCGCCGGATGCTACAGGTAGTACTATCTGCGGGAACCATGTTAGCGTCCAGTCCGACTTGGGATTGGGGTCACCATAATATCGGGGTTTTTAGTCTTTGTCGCAGCAGGGTGTGCGTAGAAGCCCAGAGACCTATTCTTGACCTATATGCGTTCCCATCATACGTTGCCACATGTAACACGTGCGACAAACGGCGACCTCGAAGCACCAGGTCTCTGGGTCCTAATAAGAGGTGAAGACATGGCCATCGAACCGACGATCATTAATAGCGTCAGGAAAGGGCTCTTAGCCGAGCTGAGGACTCCGCCCAGTGCGTCCACAAGGAAGTGCTAGCCTGATTCCGTACAGCAATGAGATTAGACGGCCAGGGAGGAAGGGAGAGTGTACACGCAGGGAAGCACCGGCGCAGTTATGTTGCGGATTAAGCGGAGTGCGTCGCTGCCTTTAGCCACCGCCCGATGGATAAGTGACTTCCATGGAGGGTATTCCAGGTTGAAAACCCCAGGCCGCGATTGAAGCAAGATACCAGGAATGGGGATCACAAGTCGAAGGGAGCGGAATAGTCGGGCAGATATGCACGGTGTCATCGGTTCGCGCAAGATAATACAACGAGGTTTGCAAATTGGGCATCGGGCCAGAGTCCTCTATAACTACCCGGTAACTGCATGGGCTGGCTTAGAACTACCTGCTGCTTAGAGAACCCTTGCACACCAGGCCTGCTGATGTTACAGGCATTCGGGAGGGACTAGCGACATTACATTAGCGTTTAAAACAGGTTAGTCCCTACCAGCAGGAGAACCACACAGCTATGCTCGACCCCGCGCTCCCGCTTAAACGGTCAGGGCTGCCACCCACGTCCCATCACTATTGTCTACATCGTCATACTTAGTTGTTACCGCCCAGGCGGCTCCACGGTTACGCTAGGTCAACACAGCAATAGCTCGGGCAGTCCGTTAACATACTGTCGCGGGGACCATCTCCTGGAAGGAGGATTTAATCTAATCCCTTGTTCCCCCTGTGACGCTGGTACTAGCACAACCCAAGATGCTATCCTACGGCAACAAGTGCAAGGACTAGCTATAAGACAAAGACATTAGTCGCTGGTACACCGGTTCTCGATCGGAGATGGCGGGCGCCGGGGCGAATCCGAACGAGCGTATCCGCCTTCACATTCTTGTGGAGTTAGGTACCAAAGGCCGCCCCAATCTCTAAATACCGCGCTGCCCCGACTCAAGAGTCAGGAAACTATTCGTCCGGGATCCGTCAGTGTGCCGGCCCCACGAATGGCCATTTTAAGGGCAAGAGCAGACGCCGAGGTAGGTCTCACGCCGCCACCCGACGGATAGCCTGTAAGCGTAGTCCATGTATGGAGATCGAGTAAGCGTTCGTTTGGTCATCAAATAGGCGACGAAGTCGGCCATTAGAAGAAACAGGCTATCTTTATTGATGGGACCGGAATGACGTCAATATTTCCGCACCAAGCCGCCCCTGCGTGGCTACGCGCACTGCTCTTGGGCGATGAGTAGTGGAGGCAAGTCGTCAGAGTTGCCTTAACATGAAACGGGACCTGAAGGAGTTGGCAATGTCATTAAGCCGTACCCCGCCGCGCGACCCAGGTTATCGAGGGTGTGTTCTGAGGTGATCACCCAGGGGCGTGAGAAAGCAGAGGTCAAAGGTTCAACGGCCGGAGTCTCAGTGAAAGAGGAGACAAATACTAGCAGTAGGTCTAATCGTGACGATGGCAATCATTCCACGCGGTATAGCAATGGGACTGCACCACCGGGTAAGGCGGCACGGGCTGACAGATGGTAAGAACTGGCGTCGCTTCCGAGCGTCCGTTCCGGCGGAAGATGTTTCACATAACCCCCCTACAGCCTCCCAAGGTGACGCCTATAAAGTGGTAAATCCGACGAGATCCCGCTGTAATCCAACTCGACAACGAGCGTACTACTCACTGACTTGTGGTTTGCGGCAAGTCGTATAAAAGCAACGGTAAACGTGGCATGCTCTGCGTAAACGTCGTGTGACTGAGCGTCGGAGGGAGCTGCTGAGGCCGTGGAACACAGAGGGCGTGTGTTGATAAACTAAGAAAAATCTGGTGTCATTTTGATGAGCTCACTTGTGAATGCGGGAGGTGGGGCATGCGGATGCGGCGACAACTGGGGCGTGGCTAGTCCAGGTGCTCGCGAAAACATAGGTCGACAGTCAACGAAACGCTACTGCCTATCATTAGTTAGACTTGGCTGCGGGGACAACGTTGGCCATAGGAACGGCGCATCCAATCTCACACGGAGGACTTTCCAAGAAAAACAATTAGATGACTCCAGCCCTCAGTCCGCCCCACTAGAGCTGCAGCACGGACGATATGTGAGGTCCGGCGGGGGTGAATTCCGACCAGCGGCGCGTTGGAAGACATCGGGCTTGTGACGGGGTTCCCTGATTGATAAATCAATGCTGCAGGTAGATTCGTCGAGGTACCTTGGTCAAATTTTCAACGGGGCGTTTAAAGGATATGGAGAGGCAGTGGTCGTCGTGAGGTGCACAAATATCAGCTGATTATCCCTACTGGCCAATCTAGCATCTCCACTTAATAGTAGTGAGCAAACTCTGTAGCTAATAAGTAACGATACGTGCCCAGACCGAGGAGCGGGGCGGGAAGCGCGCGAGTTGGGCACGCACGATCTGATGCCAATATAATCCATTGCCTGCTAAAAAGCTGTGACAGATACAAGGACCGTTATGGTGCTTGATAGTGGTGACAGGAATATCCTGGGCTAGCAGGCCGCTGTTTGGCATAGGAAAGACGTGGTTCCGGAAATACCGCATTTTGCAATCGGGGAGAACGAGTGATGGTCCCTCTCACAGCTGGGCGCTTCCATACTAGAGCGTAGTTCGGCGTGGCAGGGCTGGTCTAGCGTGGGTATCAATCTGTGACCTCGTCATGCGATCTGCCCTAGCAAAAGGAACGGCATGCGCAGGGTACCGAGGCCACTTGTTGCCACCGAATGGGTGCCGCGCACTTTCGTGCCGTTCGGTATCAGCTACCAGGCGCTTGGTGACCTATCGCCTGACGCGGTCGTTTCTGCGCCCTACTTCGTTCAAACTAAAGCCACGCCAAGCCAGGCGGATGGGTTCCGCTAAGGTCCTTTAAGCGATGCGGGGTTGTTATTCGGTTGGCACAGAGTCGCAGTTACTCCGGGTACGGCGGGGGAGGCTTCTCGGATGTTTGCCATTTTCATATCCGCCCTGAGCGACTGCCGCTGCGGTTGATTGCGGTACAATGCGTAATCGACCCAAGGCAAGCAGGCTGAGCCGAATCAAGCCCTTTTGGTTAGTAATGGGTTCTATACCGGTGAGACGGTTCCGTCCAGTACCCGTCAGCCGTCCCGGGTCGCGGTTTGTGCACGACTATAAGCGGCAACGAGGTAGAAGACGTGAACCCTGCAGACGGCGCCTACGCGCATATAGGAACGTCACGCTGCGTAAAGGCCAGCCTCATCAGTCCACTTATTGGCGCGATTACCTTTTGGACTCACTTGCTAGCGATGTTCCACTGTATGACACTCCCAGGGGTTAGAGGTTGCCCCACGCCCAGTTGCACGGCGCCGTGAATATTCCTCGACCCCAACCCTGCGGATAAAGGCTAACCTGAGACAACTTGTTTTCGAAGCGGGGGCCGCGGTGTCTGTGAGACCAAGCACCAAGGAAGAGGGATCGGTCAAAATCGCGAGTTTTTCTGGACGCGGTGCCCCACAGATATTCCTCTGCGTCGCTCTCGGCGAGCACTTTACCGCCCAGAATTGCCCCCATGCCCCCGAACGTTAACTCCAGCAGTTCGCGTGGTAAAACCACAAAGCCCCTGGTTGACACGCGCGGCCCAACAGGTCTCGGCTGGCGATCGTTAGGATGAGAGGTTTGCATACCCCTCCGAGTGGTGAAGCGTTGCCGCCGGAAGGGGGCATGGAGCGAAGTTAGCATTCAGACCTAGGGCCGCTCGCCGTTATGCCGGTAATGTTAGTGAACGCGCCGGCATAGAGCGATTTAAGCTCTTCGCATCCGCTCTCGTGGGATAAATTTTAGAAGTGGCACTCAAGGGGCTTCTGCCCGCTGGCTAATTGAGGCATAACTCACCGCCGACGACGGCCTAGACCCCGGATGTAGTCGAGCCGGGAGGCGCATTTGCGCCTAGCTCCTGTCCTCTCGCAGGCCACTTCATCGTTGTACGCGGAACTTACCGCTCGCGGGTGATGATGGAATCGCGGGTCCAGAAACTCAGCCGCGATCAGCCACTGCGACGGGGGCGCGATGATAACTTCCCACGGGCTTACCACGTCGCGCCCAGCGACACCTATGCCGCACCAACCGTAAGCCAGATATGCAATAGCCCCCTCCGTGAACTGGAGGGAGGCAAGTCAATACGAGGGGTCAACGCTAACCAAGCCTAACTAGATTATAGTCCCGGCATCGCGCCCGACATCCTGCGGCGGCCTCATTCGGATCCCGTTCAAAGGCCCATGCAGCGGACACCTCGGTTGTTCGCGTTCATTTGATAGTCCACAGACCCGAATATCGACTTTCCCCTTGCTAGCCGTCCCCTTTCTCTTTCCCGCTATTCACCTTCTGCAAAGATCTTGATCCGAAGCCTAGATATGATTTCCCAGGATCGTGACCCGACATCCTTTACCATAACCGAGGCATGATTGCGGCGTCTGCGACGACCCAGGCGGTAAAATTGGGACTTCCGCACTTCGTGGATTCTGATAGGTACGGAGGTCTAAACTGGAACGGGGCTCAGGACCGGGTGAGGAATGGGTGGGCTTTGGACTCCCCAGACGATTGAAACGTAGGGTGCGGACGGCCGCACCGTGCCCTAGTCCCCGGCCCCTTACCGCCCACATCCTCCTAAAGGGTGGTTCCAGCAATCCCTAATCTTGAGAGCGTAAGCCCCGACTTCTTCGTTTTGCATCTGCGATTACCGCTGGGTGAAAAGATACGGAAGAGACATTGGGCCCATGAAATGGGGCACTCAGACCGGCGAGGAGTACATGAACGGCCGACCGAGCTTTCAGTCGCCAGATCGTCACTACATTGGAAATAATCACCGCCTTAAGGCCGTAAAGAGACCCACGATCCATTGTTGCATTTTCTCCCATAATGCACCCCCGTTTTCTGCCGGGCGACAACAAGCTATCAGGCATTCTTAACCGTATAACAAACAAGCCATCAAGAGGATACAAAATTCGGGCCCGTAAACATCACGCCGCCGATTGCGTCTCGTGCAAGCGGCGGACGGCTGGTTGCCTTCGACAGCCACGTTGCAGTCGTTCTTTTTAAGATAGCCTCCGCGAGCTGGCATGACAGACGGTCGGAGCATAGCAAGAGTTTGCCAACCAGATTCGACCCGTAATGCTTTAAAGGGCACCGGCTCGCCCATCTAGGGGGAGGGCCCACCAGAGTGGCGTGTATATAGCAGGCGACAAAATTCCGCGTGACCATGGCAAACTTAGATCTAAGTGTCGTGTTAATCCTTACTATTTTACCCCGTGCTAGTGGAAGATTCTTACACGTTCCCGAAAGTTCCACTGACCCGACACATGCTGCAGCGCAAACGCCGCATCGCATCACGCACCAGAGGTGCAGAATGCTCCCCTTGATGGAAGGTGCTCTTACCTTCAAGGGACGGCGATCAAAGCGATAGTGAGATCCCAGATTAGTATCTATGCTCGCGAGATCGAAGCCTCTCGGCCGACTGATCAGGGATAGTAGGTATTCGTATTCCGGGGAGAGTCTCAAGGGTGTCTGGTATGCCGTGTCGCTTAAGAACAACAACTGCTAGCGACGGTCTTCGGTACACAGCCGGCGTGGACGAGTTTCGAACTTAGTTGGGCTACGGATCGCGGCGCGTAGAAGTCGGCCGATATAGAGCTTAAAACGAGTGGAGAAACGACGGGCACGTCGCAGCCGTTTTTACTAGATGTAATATAGAGTAGGCATAGCGAGATCCTGCGTGCTCCGGGAGGCGAACGTATTTCTCGACTTCGCAGCGACTACCAAGCCATGGGGGAGCTCTCGATCCTGAGTTGACCGTTCGCAGAGATCTCAGGAAGTTAAAGGGGTTTAGGACCTGCACACATCGATTGGTGCCTGTGCCCTAGCAGGGGCCAAAGCAGGCACCGCAACAGCGGTATGTTCCCTGGTAAAACTCCGCACGAGATCGTGGGAACCAACCCGTTGGGTGCAATGTTGGGCCTCGTAGTGTGTACCGCTTACACCGCGCTGACCAGCGGGGTTTCACAAAGGTGAGAGCGGTCCTATTAGATGGTTGGGCTGCGTAACTGGAGGGTACCCTGAGCGGATCAGTCTTTTAGACGACAGCGGGGTAGTACACTCCCGCTCTCCAACTCTCCGACTTGGGGGCGGCCACCGCCGTGCATCTTGGACAGGAAAGTGCGGCACGGGACCCATGGACCATGTGAAAGCGTCGACTCGAAAGGCCCAAGTTTAACGCCGTTTGCAGGCGCACCTTCTTGCTAAGTAGCTACGAAGGACCTTCGATACTGTTCTCCTTGGCCCGGCCGCCTGAAATACCGTGGTGCTGGCAAAATATGCTGAAGGCGCTTGCGCGCCGGAATGTGTTTTAACCCATGGGCCCTTAGCAGCAACTGTGCGGACCGTCACCCTCTGACCTCAAGCGGGAAAAGAGATATCAAATCGAGGCGTGACTAGAGTCATTGATGAGCTACCCCTCAGCCTCGACTACAGCGGAGAGGTGGTCCGACATCCTGACGCGGCCGCGTCATCATTCGGAATGGTGCGGGATCCTCGCCCGTTTTACACCACGGTTTTCACGAATTCTGGGTAGAGGGGCCACGCTAACGTCTCGTCGGAGTTCAGGTTTTTGCAACGACGCGAATAGTACGAACCGACTGGACGAGGGGCGGCCTCAACTAGAATTTGGTGGGGTGTCGGCATTAGAGCATCGCATAAGCACAGCGAAAAAGAACTGAACGAAGGGGGCAATTCTACTCAGACTAGGGTATACTCCTTGATAGTCCTAAAAATGGCGTTGGCAACGGCGTCAACTGGGTTCTCTTACGCGATCGGCTCCCTTGGCGCGATTAACCTGGGTGGGACATTTAAAGCCGCTGAAACCCGGCATAAGCACAAGTACACCCTCGTTCCCCCGGAATTCGGTCGTCGCTTGTGAGATCTACGCAGAACGTATGGAGGCGACAACAATGCTCACGACGGTCACTCTTACTCCACCTCAACAACTGGGCCCTGTCCTCGTATTGTAGCTACTGACTATAAACCTTTGAGTAGATACTCGGCGATGGCTTAGATAATATGCGCTCGAAGGGAGTTGGAGCTCGCTATTGGTGATGATCCTGCCTGAAACTTCCTACGCGGCCAAGGCAGGTTCTGTGATGGCGCGCAGCCCGACTCATCGACAAGAGGCCGCCAGGGTTCGCGCCGGGTAGTCGGGGTGGTCTCCAAGAGGCTCACTCTGATTCTTAACCTGGGGCATCGCACTAAACAGACAATGCAAGTGGGTGGTATCCCAAGTCCGGCCTACGGGGCGAACATCGAGAACGACAGGCACTACATTGCACTTTATCAACCACAGATGCTAAATCGGACGGTGGCCCGCACGTGGGGTTGGTAAACCCGTCCCGGCACCTCACGGACCAAGCGTGCGGATGTACCCGCCGCCTGCCAATTAGCACCGCTCAAAGTCTTAGGTGGCATAGTGACCAACACGCAGAGTCTCCGGGTACCGCGGCCTTCTGATCAGATTATTCGAGATTAACCCAAGTAAGGGCGCTCCCGTGAGTGTTAGCCCTAAACGTTCGGGTCATTACAAAGGGGCTAATTAAGCGGTGGGTGACTTGAGGCGATTCACCATTGGGTGCAGGGGCGGAGGGAAAAGGCTGGAGAGCGGCGCTGTCGGCGCGCCTAACGGTGTTCCTGATTGAACGCAGGGCAAGGCTAGACGGCTCGAATGTTAGGAGTGGGAGGGCCGATTAAACGTGCCGGCTACGATGCGAAATTGCGGCGGGGATTCGCACATTAAATACGTGAATACAGTCACAGCCGAATTAAGGATGGAGTAACCATACCGAGGTACCACGGCGCCACTGCTGGCGATTCCTATTCATGGGGAAGCAACATCAACCTTAAATCACTGATAGGTAGGCCTTCCAATAGATTTCCACGCGAATGGGAGTCTGTGGTGACAAGAGACAACCACGATGCCTTATTCCCGATGTGGGTAGGGAGACCAGGAGTACCCACGAACCGGTGATGCATAGGTGTTTTTACAGCAAACTGGGTCTGGCGTGCACAAAGCCCCGGCCAACGTGGGATCCATTGTCTGACGCTTCAAAGCCTCCCAGCGCCTCAGTCTTAGCCGTAACGCCACCCTGAATCACGAGCTATTCCACCAGGAATCCACCATACGAGAATCGGCCAGTCTAGCGGCAACGTATGTAAGAGTTAACCACGTCACTTGGATCAAGCACGGCGGACCTGATAACTTGGCCGCATTTGCATCGATCTCTGAGCCTGGCAGTAGCTTGGGGAACAAGTGCAGACTTCCTGCCCGCGTACGTTGTCTTCTAACGTTGGTTCGCCATTTAGAGGTGCCTGTAACCCGGATGCGCATATGGCCCTTCTTGAGGACACTCGTCTTAAGGGATGAGACTTTTTCAGTTCCCTAGTTCATTTAACCTAGCAATATTGGGGTGACCCGCTTGAGCGCCGGTGGGTGGACAAGCTCCGGATTTAACACGCCTGTTGGACCTGGAAGCTGCGAGGTTTCAGGTTGTGTCGGAGCGTTGCAAGAACCGGTTCCTTCAATGGCGGCCCCTGCCGCGCGACGAATAGCTAATGCCTGGTACTCTTCTCTATAACTGCCGACGTCTAGAGTGGTGTATGGCCGGCGGGCCCGGTAACGTCCGAAGGGAAGTGACGCATAACATACATAAATAGAGCGGTAAAAGGCTCGACGAAGCGAAGCAAACGTGACAGTCGGACGACCCTGCTGGGTACGCTGCCTCGTGTCGTTACGTGTGATACCATGCGATGTGCGCCCACCTTGGCAACGAGCCGTGATTGCCAGTGGTGGGAATGCAGAAAACGGCTACCCCATCCTACCGCGATGGCGCCGAAGCGCTATGAGGGGTCCAACTGCCAAACGGCCCGTACCAGTCAACACGTCACCAACAGCGGAATCTCCCGCCGGATCCGATTCTAAGCGAGAGTGTTTATCGCCGACATCGTAGACTATGAGGGCCGTAGTTTCTCTTTTCACTAGAAAGCGTCATAACAGGAGCGAATAACCGGTATGGAGCTTAGCCAAAGGTCAAGAAGTATAAATTAGCTGGCCTTTCCATCTACCGGGCGAGGATTATGGGAACCGTCACTATTATAAACTTGAAAAACGCATCCCTCAGGGGGGATTCCTATGGATTTACCAGACGTCCAGCTTCATCATGGAGTAGGCCCGCTTTTCATACCGCTCAAGAGCTTGATGTTTGCGAGATCATCACCACAGAAATCGCTTGACACGCAGGGTAAAGAAGGGAGCGTCCTCAACCTGCAATGAGCGCCCACTGTTAGGTATGGTCGCAAGCTATTCGGCACGAGGCGATCGAAACTGTGGAAGGACGTTCCAGGATGCGATCACGGCTCATGGCGGGACGTACTTGCTCGAGCCTGATTGTGAATTGTCGCCTGTACGAGCCTCTTCTGATCCTGGCTGTCCTTTACCGGTTTAAAGCGACGGGTAGGGGGCCGCCAAGAAAGACGAGGGCTGAAGCCCGCCATGCATCGTGAATTGGACACAGAGCAAAAGTAGAGAGGTGAGCGCCAGAGTCAACCCAGACCGTTCGGCCGTCAGCGGTGAAGTTCTTGTAAGGGGTCACGGCCATGCGCAGGGTGGCGAGTTCGCCGGCACCAACCGGGCCGTCTGGAGGCCGTGGGTCCTAGGTATGTGTACTGGGCGGAGAGAGCAGCGTCGCATCATTGCTAGTACTATCTAGCGCAAACCCAGGCCGGAGTAGTGTACAGTGTCCCCGCGCACCACCCACTGAATAGGTAAGATCGATGACAAACTTAACGTGGTGCATAGTTGGGTCTGACCCCATGCTTTGGGTAATCTGGGGACGCGACCGAAGCTGAGGCTCTGCACGACGATAGAGAGAAACGCCCACGATGAACCTCAGCAGGGGGGAGCGGAAGAGTGTGGTGGACCTACATAGCCCGAAGCCACCAGGTTTCAGGTCATTAAGATAGTGAGGCTGCTCCCAAGAGTATGCTCGTTGCCACGCCGACAGGATACAGAGTATGGATTGACTTGACGTCCCATTTGGCCCGAGAGAAGCTGTAGAGAAATCATATCGGCTCAGGCTGGAAGTGGCACGACATAGTACTAACACCCCGAGCACGCAAAGGCTGAGAGTTACGCGTAATGCTTCATCTGGAGGCCAAAAGAATGGGCAGACAAGGGATCGCGATCGAGTCTTACCGTTCGCAGCGTTCGGGGGGGACAGCCTCCAGGGCGATGACGGATGCGCGCCCCCCGCGTATCCCAACGCGGGGGCATGGTAACTAACCTTTAGCTGTGCTAAACCGCGTTCCTCACCGTGTCTTGACTTTACCCGTCCGGTTCACTTACGGATAATAACAATGCCGCATCTGGCCGGATTTTACATTACGTTAAAAGCGATCCAATAGGCTCAAGTTCATCGAACCAGCATATGCCCTGATGCACCCCAGCCTGTAAGCGAAGTGAGTCACGCCCTATAAGACCCTAAGGCTTATCAGGTTGTGACCCACCCCCGCGTGAAGGGAGCTTAATAGAGTGACGCACGTATAATACGAGACGGGCTGCATAAATGGCTCCAAAGTAGGCGAGCCCGCTGAGACCGTCTGCTCCACCGCCCATTGCGAGACGCGAGAAGGACAGCAGGGCTACTGTTTCGGTTATGCTCACATGCGTTTCTAATTGCGCCGACCCTCTCGCACCATCTGCAGCAGGACTAAAGTAGTATTGAAACGTCGGTTGTAGCTCCTTTGCGTGGTGAACCGGCGGCGAACGCCACAATCGCAGTGACGTTGGTGTGACCAATATGCGGGGCCGGCTGGAGGCTTGACGCAGGTGTAGACGTCAAGTTGCTTTCCCCGCACACCCTCGAGCACAGGATTAGGCTTTGTCTATTTGAATCCGGCGCCCTCACGCGAAAGCCGTACGAGATGGAAAGGTTAACGTGGTGACCGGAGCGCAGACTATAAAGCGAAGTACAGCGCGGCCGGTTCTCGACTTTACCCGTGCAGTTCCCATTCGGGATCGCCCACTCTACTGCCCCCCGCGTTCCCGGTGACCTGAAAATATTAGACGGATCGAATACCCGCGTCGCATCCGCGTCTGCCATAGGGGTCTGACGATTGTGGACTCTAGAGGGCAATGGGCAAAGCCAGCTGTGTGTGCATTATCGTCTAGCCACGTCCGTCAGCTCGCTACTGGACGATTGCCCAGGCACGCGCGAGAGCTGACGGGGCGCTGGGGCGGACCCGTTGCAAGGAAGTCAGAAAGCTTCCCTAAACACCTAGTGCCGACTATCGCTTCACCTAGGCATCCGGCGCGGAACGAGTCACTCGCAACAACATTCGTTTGCTGCTTCGTCTCCGCGGACGTACGGCGCACGTACCCATCAATACGAGCTCCAATTAGGTCGTACTCGGACCGCTTAACGGAGCACTGGGGAACTGCCAAGTAGTCCCGATCTTGGTGTATGTCAACGGGCGGATGTGACGTGAAAAACAGACCGCAGTCAAGCCCCCAATTGTGGACAATCTGGAGACTCGATCCGTGGTATCAAGTCTACGAAAAGTTCGACCTGGCGGCCGCGCGGTGTCGGTGGCCGTCGGGAATAGTAACTATGCAGATGAAATTTAGAGCTAGCACGGAGCTGGTGGCTGTCCCTTCGCCCCTTACCGGGTTGATGTACGGGACTCGGTTCAAAGCTGGTCTTTGGTGGGCCATGGCTCCCCACTGAGAGCGTGGGAACTGCTGGTAATTTGGGTCAGGCGTATGGATGTCCCAATAATGTAAGGTAATGGATCTCCGCCCAAACATAGGCCGTTCGTTGGTATCCGCGTGCCATCTAGTGGTGCTCCATCGCCCACGACGGCCCTATAAAGAGACGTTATGATCAGTTCAACGCAATATTGCGAGACGAGAAATAGCTGGATCGGTCGTAGTCCCACATGTCATTATCGAGCAGCAAACCTTGAAACCGGCTTTGTCGTTCCTCCGATGCCCCAAGGTGCGTGCAGAGCTACTAACGTCGATCGATCCGATTCAGATACGAAAATACCGCAGCAATTTCTGGTGCGCATAGGCCGGGTAAGGCGGCGATATGATACCAAGATTCATGCCTGATTGTGAAGAGGAATCAGGCTGTGAGGTTGAGACGTTGTTTCGGGAACAGGACGAGTCCCTCTCGTATTAGGGATGGACTAGCAGATTCGTATGGCTGTTATCCGGAGGTGGCTAACTCCGCAGGGCTTTTGTTCAGCCCCCTGTGGCTTATTTATTTGCGTCGCGTAAATCGATTAACGGCTCGCGGGGTGTCGCTCGTCGCATACGCTTTCTCCGTCCACGTGGCTGCAGAATTTGCGATCTCGACCGATCACACACCGGTAAGCTCACCTGCACACCTATGGTCCGGAACACCTCAGCGAATACGCCACCTCGCTTGCCCTCTCCGGTTGGCGTCCTCCTGTGTCAGTGGGGATAGGGTGCCTAAGCGACCAGGACATAGTAGGCTCACCATTACGATTCCCGCATGAGCCTCTGACAGCGGCCGGGGTTCGGTCGGAATGATCAATGCCGCCCTATCGAGATGACTGAGGGGCGCGTACAGTCCGTACGGATTCGCGCATACGTGCACCAACATTGGCTGGGTTTGCCAAGGGCAGCGAAGCCTCCGGAACATTTTGCGGTCTGTGCCGGTACCACACGAACTCGTTAGAGCTTGAAGGACAGCAGCCGGGCACAAAAAACGAATTTGATCCCCGCACGGCCTCGCCAAAACTTCTTCAGGCATGTGGAGGAGGTCCCCTGTAATTCGAAGCGACGTACCGTAGCCATGTCGCGCTGGTGTGTAGTGGCAAAACGCTAAATAGCGTCGCGACCGAACGAGTCTCCCACCAATCAGTGTACGACTCGTACGGGGCACACCTGAACCTCGGAAGGGCCTAGAGCCCATCTTCCACAGTCAAGAGCTAATGATGGGTATGGTGAACTTTGGTCTGAGACCGGCCAGGATCGCCCATCAAGAGCGGGTCAAACATGGCATCCACACGTGCCGTTTGTACGCCTCGAATCCCGCTGGAACAGCTCATGCATTAGATCCGTTAGGCCTTGCGCGCCACATTCAAGGGAATAGCAATCATGCAGTTTACCCCCGCCGGCCAACTGGGAAACAGCGGGGTTGTGAATGACCCCGACTCGAGACAGCAGCCGGGACGGCATCAGTGGGTCCCTGCTCCAACTGGGGCCGGTCCGCACTATTTACCCCCGTGTAAAGGCTACCGTAGGCATCGAGGTGACCTTGCCCCACCCCAGGTATGCTCGTATGTGATTCGTACGGGGGCCGCAAACGTTAAGGAGAATGCCACCGGGATTGGAGCGTTAAGCCTTATACGCTCGTCACACCTTTGCAGTTGCGTCCTTAAGGCATTGTCCACTGGCTGACATCGGTGGTGTTTCCTCCGCTAATGGACAATGGTGTGAAGTGGTCGTCCTCCTATGTATGTGTTGCCTGAAGAAGCTGAATCCATGGGTCCTAAGGTGACTACACCAGAAGCGTGACCTAGGGCAGGCGGTATTTTGATCCCGGCAGCAGGGGGGAATGAGCCGTTGATATAGCGGTACAGGGAGCAGTGTCCAATAAATCCATATAGCGTTCTCCACCATACGCGGCATAAACCAACATTGGCCTAGGCTAATAGCTTTCTAGGAAGGTCGTGGCGCCAATCGATAAAGACCTTAATCAGAAGTGCCGTCCGCCGTGGTATTTAGGCTCAGGGGTCAGTGAGTGTTTCGTCAACTATCAGTCGTTCTGTCAACCCACGCGCCACCGTGGAGGGGATTTCATCTTAGGGGGAAACGACTTAAGTCACATGCAGAGGTTAGTCCGGCGGCATGGTGATGTACTAAACGAAGACAGATGAAGCCGCCAAACAGGCTGTAGAGTCTCCTTAGTCTCATTATACGAGATCGTAGCCGGCAGGAGGTGATAACTTGCCGTTCCAGAATTACTTAGTGGTCAACGGGTAGACATGCCTGAACAGCGCGTATGGATTGGTTCGCTATGGACCTTGAGAGAGAGAGAAAACGGGGTTGTAAGCCAGTAATGAGGGGGAGGGCAAACCGATATACACCGTTCCGAGGGTGGTTGTTAACAGCCACACTTCCGCTAGGCCTGCTCATATCTAGGCATCGTGTTTTACGGGCGCAGTTATAAATCGCCTTTTAGTCGGAGCCTCGGGTCGTCCCCCTCCAACAACGAGCAAACCCGTGCCGATCGCTGACTTGGATAGACGCAAAAATCCGGGGTATAACGATGTACTTTATGGTCGGCCCACGAACAGCGCTTTGGAGGGGTCAAGTCCTCTCAGCAAAACCCGTCTACGCCAGTGCGCGATGAAGTAACATTGACTGTAAAGCAATCGCAACGGTTGTGCCAAGGGAGACCTCTACAGAGATTGTAGCTGTGCTGTGAAGGAATTCGGCAAACGAGGAGCGCCTTGCGCCTGTAGATAGCCGGGTCTGGTATCTTCTGTGACAGCGGTATTGCATTCCGGGTTCGGGCTCCACCGCGCTCTAGGCTGGCGACGGCGTGGCGATGCGAAGAGTCCCAGCCAGACCCAGCGCTGCAGTTACCCGGTCCCTTTGCCCCAGCTCAACCCGTATGCCCAAGTCCTCCGGTTGCCGGCAGATGACTCCGTGCAGTAGCGACCCGATGCTCGCCGCGGCCAATCCTACGGCACGACTCGGACCTCTGCAGGTTATGGGCTCGACTCGCACTTCCTATCCGTTGTCCCTTCGGCCTGCCCGTCGTAGTCGGGCGGTGACGGAGGGTAGCCCACATGCCGGGACCACTTGACGTGCCACGGTGTGGTGGGCTCGCAAGCAGCGCAGTATGTACCGTCCTTATGGTTCGCCGGCTCCGACGATCGTGAGACGTATGCTGGTCGTCGGGCTTGGCCTAAGATTGTGCGGTTCGTGTACCCGATGATTGGGGCCGAACACTCGTGTAGCTCGATGACGTGAAGTGGTGGACGTGCCGGATGCTATGCCGAGGAGGAGATGTCACGCACCCGGGCATCCCTCTGAGGGACCGACCTAATAGCGTCGCTCGTCAGCTGGTGGGGATCTAGTGGCACTAAACTACGCAGTTGTGCTTTTCGTCCACCTCAGGCGAAAGCCCCTGCTTCCGCCTGGCCAAGCGATCGAACACTTGGTCTTAACGCGGATAAACCTGCCATCGGTTCGGGCCGTTCCTCAATACCTCCCCCCGACCCCCTCCGGCCGAATGCGGGGCGCGGTAACCAACGTGGACGAACGGATCTAGCCTCCCACGGTTCCGTATGTAACAACAACGAGTCATTAAATCAACGCCACGTTCGGCTCTTCTAAGCACGAGGCGACTGCGAAGCTTTTAGCAGGCCGCGGCATGTGTACCCGCCCCGCCATAGAAGCTCAGCGTTTTTATCACGCGAAACCCAGCTTTATATTATTTCAGGCCTGGTTCGGGGTGACATGACCGGGCCGTCCAGACCGTATCGTGTTCACCGCAGTTGCCACTCAGGTTCTGTGTAGTTTTAGGTAACACCCCCGCTGCGACTATACCCACGATCTGTCGTCCCGAGGTATTCTCGCAGCCATAGCGGGGCAAATGAGCACAAGTAGAAACTTAAGCGTTAGTTACCTCTCTCAGACAAGATCCTGCGCTTCAAAAAGCTCGCGCCCGGTATCACGCCTGCCCCCAGGAAACGAGAAGCATTATACGATTTTGACACGGGGCCGATTCATCACTCGCTGGGTTACTGGATAAAACAGTGGGACGTGGTTAATTCATCACCTCGCGGAGTGCTATCCCCGCTCCCCCGTGACACTTCACATCCTCCCATGCGGGTAGGCCGATCGATCAATTGATTTGGGTTAACGACTCCGGCGGCTAACATAGACGTGCACTCCCATAAACCGCCGGGGCAGTACCGCAACCACTCACAGGGAATATCGATTTTAGCACCAAGTAGTCTACCCCGATTTCGGTGGTACGGCTACGTTAAGTACATAAATGACGAGGCCACAGTGGCGCAGCGGAAGGCGGGTGCCGAAGTTCTGTGCTATTGCTATCCGTAGCACCTACCTCCAATTACGCTGATACGGGTCAGCCTTGACGGTAATGTCTGCGTTACGACGATGCTTTGATACCCGGGCCCTTGGCTTGTCTTGCGGCCTCCGGAACAAACCTGAAACTGGTAATCGCAGTCCCTCGTAGGAGCCGATCCACCAGGAGAGGCTTTGTTCGTGCATTTTAGTCGCATGTCGCTGAGGGGCTATTTGGGTTCGGATCAACTAGTCGCCCCGCGTTCTCACCGGCTACCAGCCGAATTTCTCACCATGGGATCCTCCCCGGAATTGCACTAGGAGGTGTCTGCTGGCGTACTGCCAAGACTCTCGTGATAGTTATTACTGTAGCAGAAGTGCAGAATGAAGCTCAAACATGGGGACACTCAGGGCCGGTGCTCATGCCGCCGTACCACGGACATCCCGCCAACTCTGGAGGGAGAGTCGTTTGAGAAACCCATGGCCACAGAGGTCGTCCTCGTGCCGAAACCCTATGAACTGCTCCATACAGCGCCCGGGAGTGTGTATCTGGCCTTAGTTAAGGCCCCGGCGGGTTGTGATGGGTTACGTACCTCGTTTGGCTAGGGGTTCTGGTATAGCGGTCCCTCCTGGGGCTCCAATGGTCGTTACCTTGGGATTCTTTCAGAGTGAGACGAAGTCCATCACGGCAGTGCCAGGGCTGGTCGAGACGCGGCTTAATGGCCCCGAGTGCAACCGCAGGTTTAGAGATCTCGTACCCGATAGCTCCCCTGGGGCGCGCTTCTAGTGAGATGTTGCCGTCGACTGAACTGGCGCCATCACCCTTCGGCGAATCAACATTTATCCTTGATTCGATTCTAATGTCTGGGCACCTCGTCGTCCATCGTGAGTCATGTAGCGGCCAACTTCTCGCACCACCCGCTTGAACGTGTGGCGAGAAATCGGACACTTATGGTTGCCCATTTTAGCGCTCCATACCATTGGGATTATCTGGTTGTCGGTCTTTCCTTCCCATACTTATATGGCGCAATTTCTTACACCGTCCGCGCAGCCGCCCCAGCCGACCTCCGNCGCGTGCGATGCCTATGCGTGAAACCTCTCAAGACCCTCGTGAGTTAGTTGAGGGGATCTCCGACAGAAACGCTTAAGTCGATAGAATCCTCAGAATTTCGCCCTTTCGGTCGACAATCGTCGCGCCCTCCCATCATTGGCGCCCGACAGGGCCTGGGGGTCCGCAATTCATGCTGCATACGAGCGCTTGGGATGACAAACACGGGTAGGCCCCAGATAAGAGTCACTCCTTTGGGCCCCCGTCTAGTTAGCATGGGGATCTCACGTTCCCGGAGTAAGCAGACCGAAAGCGTAATTTCGTTAGGGTGACACTGCTTTAACGCAGGCGCCCCCCGTCCCATCCACCCTACAGATGAATAGGGCCCGGTGTCCCGTTCGCCCTGTGGCGCGCATCCCTCCCAGCGCACCACCATCATCGTTTCTGACCGATGATGTACTCACGCCGAGCGGGCAGACTGAACAGGTGGGCTTGTCCGTCGCAACCCAGTGGACTATGGCCCGTACTGCTAGTTTCTCGCTCTTACCGGCGGCCCTACAGGGCGAAGTTAGAGCACCAATATCATTTAGCTTCTACTGACAGAGGGTGTCCCGCCGTACTTGCGTTTCCGACGATTATCTCATTTGCTCATTGAGCCAGCGCAACGCACCAGCACGAGATGCGATATCGCCCCCCGTACTTATGCAGCATTTTACTGATCTGCAAGAGGGTCTGCCCTGAGAATGGGGGTGCGGATCAAAGCTGTCTGAGTTAATATAGCCTTGGAAGACGGGGATAGTTCGTAGCTGGCCGGGTGAGAAGAGTGGATATCGTGCGGTTGGGAAATCCACATCCATTCGGCCACTAGCCCCCTGGCTCTGCCCGTGAAAGACCAAGGCAGCGACACGGCCGGGCCCTCCGATTGGTTGCGGCCAACACTACCCTCCGAGGGGGTTTCGTTGTCCACATCCGCCCCTCCCGAAGCAGTTCCAGATACAATCAAGCTAGGAATCCTTCTGCGCCTCCGCTTCCCTCACGGGGGCAACAGACTTTTCACCATTTAACGTTCCCAAACTGGAGCAACCGGCCAGGATGGCGTTCACTGTCGCAATGCCCTCGTACCTGTGTGTTTATTCAGAACTTACTCGCCGTTGGTGGCATGCTCGGTCGTAAACTCGGCTGCCCGATCACCACGTATCGCTACAGTTTGCCAGGATTATCCAGTACGTGAACCCAGCGACGAGGTATATACACCTGGATAGGGTAACTCTGGATGGGAGCCGAGTTTTGTCTCACCTTGAGTTTCCTAAGCTCGAATATATATCTCGCTTACCGGCCTACGCGCGTCTGCAGCCGGGGGCGCTGGGGCGCTACCCTGTGGTGCCGATTAATCAAGAGAGCTCACGTAACCGATCGAGTGCGCGGGGGCCGGTAGATCGGTAGGCCGTGAACAGACTGGACGTGTCACGTCTACCCCTACTACTGTATATGTACGACAACCAGCGGATTACACCTGCGGGCACTGAGGAAGAGGAGTCAGTAGCCACCTAGCACGGCTATTCAAACGGTGTATTTGGTTGCTGCTGCTTGTCGCACTACGACTAAGTCCNTAGTTGCTTAGAAAGGATTCTCGAATAGTGAACGGCGCGGCATTAAATGTGGTATATCGACGATTCCAAGGTATGCGCTGTATCTGGGAGTGTTTGGGAGATCTGGCGTATAGGGAGACCACGTTTGGAGTGAAGGTTCGCTACCTTCCGCCTGCGACGTGGGAGACGTCATAGCGAGCTGAACACTTTTAGAGCTGGGCGGTCCTTCCAGCTTCATCTTTGAGGTGGGACTTGAGGGGCAAGTTACGTTAGGGGCACCACTATCCTTGTGCCACGCGCGGGGACACTATCGCTACGCTTCTGCGATTGTCACTGCTGAGTGGCGCGTTATACTATCAACTCGCCAGTCGTTGATCACGCGGGTAACTCGCGATTTCTCACAAGCCCCGGTTATACATTAGGCTTCCCACTATGACGCATGGTTCAATACGCTGCCGCAGCGCCAGTTCGCGTAATGTAGCACTTCTATGTTTGCTAAGGGTTGGCAATATAGCCCTACTTTCTTTTACTGAGGTTTGATGTCGATGTCTCCTCGCCAACTGGACTAGACTGCCATGGGGGGGGAGAGCCTTGCGGTTGCACGCCTAAGCTGGGCAGGCGAATTTGGAGCCACCTGTCGTTTTCAAACGCGGCCGACCCCAGCTGTTCAATGGGCGAGCGTACGGCGCGAGGACTCCCGTACCGCCAAACGCACACGCTGACCCTCAGTCCTCTTCGACTTGCGTGGATCTTCCTCCCGAGTTTCTATTGACGCATAAACCATACAATCCATAGCTGATGTTAATTTAGACTCTCAGTCCACCCTTCAGTAAGGTTTCGGCGCCTTCGTTACTCTTATCTACCGGCTTTTACCCGTACCCGCTCCAGTTGACTTCGTCCGGTTTCTAGAAGGCTGCCGTTTGCAGCCGTACGATGCTATGTGTAGCTTCTCTGCTCTGTACGGGTAGGTGATCAGAACGAACCCTGGGACCGAGTTCACCCGTTAAACGGGAAATCTTAAAGGTATCCACTGAGACGGCAAGTGTTATCCCTCTAGAAAGCCCCCATGGTTGTGATCCTACCGGCAAGCAATGTCACCGTAGACCGGACGTCGTCAGTGTCCCAACAGCCGCTCGCGGGTAGAAGCTAAGTATTCGGAGACCAGAGCTGCAGGCCACATCCAGCCCTCCCCGCGCCAGGAACGGTCGTTCTGTTAACGAGGTCCGTTAGCGTGTCCCGCTGAGCAGGACTGACCGCGCCCGTAGGGGTCGGCCCCCAAAACCGAGCCGGATGAGTCGCGCAGCTATCCGTAGATGATCCGGCCCCATTTACAAATGCAATTGAGTACGACGATACCATAACATGTCCCCGACCTTTTAAAGGGGCCCTTTATCGCCATGTGCGTGGTTGTGCATAAGCTGTACTCACGGTTTATGTTGTGGTGCTGTGACAGATGGGGGCCGCTCTGACCTGGCTAAATTGTTCCTGTGGTCATGGCGTAGAGATGGGTGGTAGTTGCAGCTATTGCGCATTTGCTGCCCATGGTCGGTAAGGGTAGCAGGTCAGCCAGACTTCCGGGAGTGGCCCCTTTAGCGGTGGACCCGGACCTACTATCGTTTCGCCGGTCCCATTCGTGTGTCCCCCACGATGCGTCCCGCTAGACCGTGAGGTCAGCGATGGGCCCATGCGCTCGAGGGTCGATCAAACTTCCTTCATGTCTAGGCCAAATCGCTTAGCACCTTCGATTTACTAGACGACAGGATGAAAAGGTACCAGAGCGACGTGCGGTACCGGTAGTCGATCTTGCCATTAGCTGGCCCCAGAGATCACACATACCCTGGCGCGCCTTCAAGCTGATCGTGGCCGTGGGACGCCGGCCTAACTCCGCATGTAGTGTGGAGCCACCTAGCAGATCGTGCAGGGTGCTTCCAACGACAGCTTTTGTCTTATTATGTGGGGGTGTTCTCATGATCTCCGGGTCCGACCCGTCGCCTGGTCGATTTCATCGGGTTCGAGCGGTATAAAAGCGACGGTGTCGTCTCGTGCGACGGGCCTTTATTATATTTTTTGGTTACTCCTTCACTTACAGTTAACGACGCTAGAGTAGCACACTGTCTCTGTTCTGCATGTCGGTCCTGTGACGTGCGTGGAGCCTTACGCGCATGGCCAGTTTGATTATGGACACGGCACGATGCCTAAATTAGCATACGCTACTACGTTGTTACGCGGGTGCGCACCGTTTCCCGAGGGCTGCGGAACGGCGCGCAATTGACGTGCGTTCTATCGACCCGCCTCACGTTGCCATAAATGTCACGTGCGACCGTTTGGCTAGACACGCCAGGCTCCGAACCGACCCAATGGTCAACTAAAGAGGGCCGCCCAAAACAAGTTCTTCCTTTACTGGTTCGTGGGTTAGGTTCGACAGTGCTATGACGGTGGACGGACGAGTTAAATTGTGGCGGTGCAAGGCAACTTACAGGTTACCCGCTACCGGTCTTCTCGCTGGAGAGGTAGTAGAATAAAGTGATGAGTAATCGAAGTCACATTCTAGGGCTGGCAAATTAGGCAAGGACGTGGGGGAGACGTCGCGTCGTGACGTTTGTCGGATCAACTTATGTCTTTACGACCTGACTAAAGCCATACATCCCGTAGAATGCCCCAGCCTAGGGCCGTAGAGGCGCGGGATGAAAAGAATCAGTGATGCCAACCTGCCCCCACAATATCTCTATCGCGTTGCCACGAGGACGGGACGCTGGTGTCGATCCACACACGGCCCGTGCGCCCACGGCTGACTAAATCGACGACTGGTCAGTCCTTTCACCGCAGGCCGTCAACGGGCGTGGCGGCCGTGTATAAGAGGTGTCCCATCTTCAAGACCTGCCCCGATTCCTAGATTCCCGGCACACGTCCGAACATACGCGAGTCAAGGAACCAGCGTAGCGTAACGAAATTTCGAATCCCGGTGGACGTATGTGGGTCAATGAGGCCCATCACCGCAGAGCAGGAATGGGGGGCTCGCGCTACGCGTATACTTACTACAGGGGCGGCAGAGGAGGCGTAAGCGGGACAATGGCAGCTAAATCATAAAGCCTGGGCAACGCTGCACTCCTGCTTAAGACATAGCCTTCGGATAAGCTAAGAAGGTCAACCCGACGGGAAGTTGCCATATAGTAGTATCATTTCAGCTCCGCCGGTTGGCCTCTTATGGCTACAAGGAAGGACGGCCAGCAGAAAGGGCTTCCACGCCGCAACCACGGCCCCGACCAATTCGTTTGGCACTTTTACCAACTACAGTCTATTGTTGTGCCCCGATTCGCGAATTTACAACGTTCGGTCTATCCTGGACTCACTCTAGGTTCCGCAGTGTTGCTCCCTTGTATGCTCGTGTTCCAACCGACTGACTGTCTTGGTCCGGCACGAGGGGCTGCGCTACCGACCGTCTAGCGTGATTCCACCAAAGCCCTCAGGAAGCTTACACATGCAGTTTCCCCGCGTAGTACAAAGTGAACCTGCGTGCGTGGAAAGGGATCCCCGTTTAGTCATTCGTGTGCATAGTTGAATCGCGAGCTTCAGGCTTCGTGCTTAGTGCGCCCGTGCACTCGTGTGTGTGCGCGGGGCTGGCTTTTCGGAAATGCTCGTCCGGACTAGGCGCACCTTGAATTGTGACCCATGTGGCGCAATTACCCATGTCCCACCCGGTTCTCGGCCACGTGTCCCACTTGTACCACACCGATACGTTGTGATTAGGCTAGGCCCTATCTAAAAAAAGTATCTATAACAGATCATTGTGCATAGCCGACGTCTGTGAGACTGACGGGCAGTCGACCCGTATGGGGAGTAGGAAGTATTCGTTGTGCAATGGTACCCGAGGGAGCTATTTCGGGCCCTAACGGATTAGCAGGGTGGTGAATCGCTCGTATCCTATCTCAGTGGTTACTGTACTTCGTACGCGGTCCGTTTCTGGCCTGCGGGCGAATGAAACTGGTCTGTTTACCAAGCCTGCGGCCCGGTTTCATCATCATACCTTGTATGAGCACCCACAGGTAGTGCCCCTTTGAGTCGCCTGTCACTTACCCTCTCTGTTGATAAGCCCGTGGTTCTAGAAAGGCTCGCGCACTGTCACTATTAGGGGTGGACCTTGAGGCTACAACAGCGCAGGAGGGGATGACTGATGCGCGAAAACCAGTATTTCTATCCCTGAAAGAAGACTGGAGGGCCCACGAGCTGTCGAGTTAGCTTCCTCGTAACACACTACGCTCAGCCCCTTCACCTTGACGAGCGGAGAGTATTCCACATACCCGGGGGAGGTCAGCACCTCGTTGCTTGCGTACGAGTGACCATTTGGGTTATCGCCTCCCCCTGAGGTCGTCGCCTCGGCCTTAGGATCAGGCCTTGTCGTGACCTATGGATTGAGTGAATTCTAGCTACTCGGATCGCACCACGCTTTCGAAAAGGTAGTGCCCACGAGACGGTAGGGTCCCTCCATGCTCGCGCTTGTCACCTGTTACCCGCTGTTGGCAATTTAACTCTACCAGCAAGTAGCCGTGTGTTAAGGCCTCGTGAGTCTGGCAGGTGCCTTATTGCAGGTAATCTTCACGGACAGCTAACGTCAGACGGACGGCAATACGGCGCCGTACAGGCTCTACTACCAGGGCCCCCGCACACAGGTATGCGTTCCTGCTGAGTCTTGATACTCCTGCATGCTTCATTGACGGACCCATGTAGCCAATGATGATCCGCTGGAGTGCTACTTACCGCAGTCCGAGTGTGCTCACGCCCGATGCTGTCTTTTGGCAATGGCCGACGAGCATAAAGTCCAAGCTGATTAGCGACTAGGTAGTATCTATCTCTCATGTGCCCTACATGACCTTGTTTCTTGGAAGTAGTGAAGGGCCCCACGACGACTGGGGCGTCACGACGGGCAGGTGATTGTGGCTGCAGCCAGCAGATTAAGTAAGTCTAGGGGTTTGAAGAGGCACGCGGGGAGTAGTTAATCCGCGGCTTAGATTTTGCTCTGTACGTGTTACTTAGCTGACTTGTCCGCTGAGATCCCTGGGTGGGTTAGGACCACGTTGAGGCTAGCATACACCGCCCTAAGCGACGTCAATTTGCGAGCCCTCCCGCTGTAAACCATTTCCCGCGCGCGTGCGTCTTTCTTCTGTGGGGCGGCCTGCCCGGTGTTGTTTGTACTCGCCTTCATTCTCTGCCTGCAGATAGTGTGCCCCGGATCTCCTCACCCATATCTGCGCCGCAAACGTGTTTGATTGCGCCCCCCCGATCTGCGTGTTAGCTTACCCCCCGGCTTGCTGTTAGATTAAGCTTTTGGTGACGAGCACGTTCGTGCGACACTCTGTCGTGCGAAGATTGCGGGGGTGTGCCCACTGAAGTCTCTCGGCATGTGGGGTCCCCTTCGACGGTCGGTTGGTTCACTCTAACGCGAGGATGATTAAGATGCGAAGTAAGCTACAAGTTGCTCGTCGAAACACTAATGGTTGTGTTCCTCACATCACAACTTAACGCCTCTTTAGTTGCTAGGGCAAAAAAAGCCAAAAAGGCTCTCGTGAGCCAAAGATATGACTTTGGATACGCGGAGTGAATGCGCCTGGGTTTTTTCTCACTCGTGCAGTTGGACATCTTAACGTTTCGGCGTGTTCGCTTCGTACGGGGCGATAGATCCACCGTAGTCCCCCAAGCTCCTGGCCATGACACATTTACCGGTTGCAGCGAAGACCTTATATCTAGATCGACGGTGTCAACAATTAGACATATTGCTGGGCTAGCTACACGACGTTAGTACTGAATATCCACTCGATACGTTTGATGCTCGCTTCGTAGTGATGGGTAATTTTAATTCACTCACCGCGCGCGAGGCCGCGTGGTCCGTGATGGGCCCAGATTGCGTGTCCTGCCCGATAGCGCCATGTCATGTCGGGTCGCCAAAGTGATCGTTACAAGCCCTATATAATCCGCAGATGGGAGTGCCGTGACCTCCTGGTACTGTGGGCCAGGAATAGCTAGACGTAGTTGCGGCTGTCCCCGCCTGCGCAGCAATCAAGAGCGGGAAGAGAACCGGTGGCTGGTGTTGTATTCCGTTCGAAACCGTAGATACCTCTCCTGAGGCGACGAGTGCTGGTTGAAATTGACGCCGGGCAAGCAATGGGGTTTGATAGTCAACAAGAGAGTCGAGCAAAACCTCTCACAGGAGCCTACCCTTCCTAGAACGATTCTCCCGACGTCCATGCCTTTAGGGACGCTGTCGACCACTCGAGCCAGACTTGCTTCCTGTTCCCTTTTACGTACACCGGGGACCGCAATACCACAGACCGTGACGTGTAGGTGTCGCGTTAAGGCCGCCACACTGGTTCACCGTTTTTCTTCCACCCTGGTCGCGGCTTACGTATTGGGTGTGACTCCCGGCGATTATGAGCTGAATCTCAGTGCGGTCCTCCTCTACCAGTGTGTCATATGCCGCAAAACCTTGGGATTAATCATCTCCGTCCCCCAAGCGGGCCCGCGGGCAAGCTAGTCAAGGTCAAAGAAGTGGTGTGGTACTTCGACGGAGTCAAAGATGGGCGTCGACCAACCGCGAGTTAAGTGAAATGGGTCCTTGACGTCTCTAGCACCGCAAAGGCCGAGACACTCGGGTTTTTCTAATGTTGGCCAACTTCCGAGTGGGCGGGTCGTTTTTACCAGGCGCCTCCAGTGTAGCTCCATTGAACCTCGTAACGCTACTAGGACCACATGGAACGCATTTGGCTGGCGGTGTTTTTCGTTGCGCCCCTCCACCTTTGAGTTCGCAGAACTTCGTAATGCTCCGACCCCACAGGTAGCCCCTCGTACTTAAGGATGGCAGAGCTCGAGTTACCCATTCCGGAGATCAACACCCTATACGCCTAACAAACCAGGGCGGTGTGGAAAGCCCCCACGGGGCTGTTAAAAGTTAGTTTCGTTGTCTGATAGGCATTAATAGGGCTTGCCTCCCGCGTTTGCAGATGAGGTTAAGGTGTCCTTACAAGTCACGTCGACTTCCTTAAACCTCCTACGTGTTCTAATTTTTGCGGAACCCATGATTCCTTCGAGCCGGCACGATTTACGGTGTAGCTAGCTGAATCACCGAGTGCTTGTCAGATGGCACGACTTCTCGATTTCCCTACTATGTGCTTTTTCAACAAACATCAGTCTTCCCATTACCACCTGATTCGGATTCGTTTCATACACCCGCGTAGCCCTTGGCTCTTACTTGCGAGGACTTGTTTTCCTCATTTGGAGTTTACCTACACGGCCTACCGGGCGGTGCTGGGGTCCCATCAAGGCGGCTACGCTGAGTGACCCCATTACTCCGGAGTGCCGACTTTCAATTCGTACCTGAGGTCTGCTGCCACGTTCGGTCGCAGGAGAGCAGCTTCGGAGACCAGTACAAGGATACAGGTGTTGGCTATTTGGGCCAAAGGAAGCCCTAGCGCGCCTAAGCGACGTCTTAGGTCTCATGAAAAGATGCTGTGCCCTAACACAGCTACGAGTTGTGTCTGCCTGATCTAGCAGGATACCGGCCCAGCGATACCGGTAGTCGTGGGAAAGTCATCGTGGGATCGGGGGCGGCTAACTGATCATCGGAGATCGATGCGATCTCTCATGAATGGTGGCGGAGCAATCCACCGTGGGGAATAGAATGAAGCGCACCCCAAGGCGATCGGGCCCTCTTAACGCGACTCAAAAGCTTCGACCTCAGGTCTTTGATCTTCATTGCAAGACTATTATCCCCCACATTAACCTAAGGTAAACTAACGGAGTTGCTTCACACGATGATCATCTTACGCAGCCAGTTGACAGGAATACAATCACATATCATCAACTGAGCGGCTACTGGCCTTACGTTCCGGAATGGACGCCAAGGATCGCACGGCACTGACCGAAATATTGCTGAAAGTGGGTTACTCAGGCCGCAGTTTCGAGTTCTGTCCTCCCGAGTAGGGCGTGCACTTACAGCCCCCTTATGCTGACCGTAGACCCATTGTGACTACAAATATAGTGAGCTGAAGTCGGCCGGACTCCACAGTGGCACGATACTAGCAGGCTAAAGGTACGAATCTCTTGATAATTCGCTCCGGAGCCGAGACTAACTAGCCGCACACGTTGTTCAGCTTATTAAACGTAACGGCCGTTGTCGAGACGTAAAACAATTTGCTGTTAACGCTAGTCTCTTTTGGATCGATCTGTTTTTTGGTAACAAGCCCGTCGAGACGGCGGATTATAAGCGAACCTATGATAGCTATGATCCAGCAGACACACAACTGGTCATGAGACAACGAGTCGTCGCGTAAAAAAGGAGAGTTGTACTGTGCATAACAGGGAACGTTGTAGGCGCACTCGGCCCAAATCCTAGTTGCGCCTCCCTATTGGGCCGCACACGTCTGCAGGTGTATTCAAGCGCGGATCGGGAGGCTGCAGGGTCGCGGGTGCTCTATCTCACCGTCACTCCGCGCAACATTTGTATCTCGTTATACCAGGACGTCCCAGATCGTTTCTGCCGGCGTTAGACGGTTGGTGGGCCCACGGGGCGCAGCCGGCGTTTGTTGCGTACCCTAAAGCCGTACTGTAGTCACTTAAATTGAGGAGGAGAACTTCACATAAGGCGCAGAATCCTAGATTCACCCGGCTTACTGCACTCGCTGCGACCACCGCATATTGGTCATTAGGTTGCCATGCTGACCCGCCATCCGGGGCTTCAAGTTGGGCCATAGCGATCTCCGCGAGGCAGCGGCGTCTACGCCCGTCGCACCCTCCAGTTGTCCGTGAAACTCGTACCTCTTTCCCAATCCTCCTGATAGCTGGAGATTTACACAGTCACATTCAAGCCTTTATATTCCCTTGCGATCTGGTTAGAGCGCGTCTATCACCGTTGGTCCGAGCACACGCCCATGACGCCCTTGAGACGGGTGATACGGCGCGGTTCGTGCGCCTCGTATCCAACCACTAAACTAAAGTATTTTGTCCTCCTACGGGTCGGACAGGACCGCACCTCAGTGACCCGTATCCGGAGACTGTCGTTATTACTGTGTCGTCAAGGGCCCGCGAGACGTGGGGAATTGAGCCGTCTGCGTAAGTCTTTCGGCCCCCACGGCGGGGCCCGTCCGCATTACACAAACCCCACCATTTCCCGCTTCACGCTTCCCACCAGTGAGGGTCTGTTCCACCTAACTTAATCAAGTACTTCTGGCAAAAAGACAACACTGCGGTCCCGGTCATATGATGGGGTCCGAGAGCGCTATTATGTAGGAACCAGTCTCTGGCAGCACCGAAACCTCCGTGTTCCGGCGCATTCCACAGAAGAACGAGCCCAGGCGGTCGGCATGAGCGACATCACGTTCTGGGATCACCCATCGTAGAGGCCCCCTAGGCGTGATCGGAGCATTGTCTTCTCTGAATCCAAGCGGGCCGTGCCCCCCGCAGCGCCCCGATTGCAACCGCGATCTTTGCGGAGGGGACGGTCTTTGTCCGATCCCCGCACCCTACTGACCAGATCGCAATGGTTTGCCCCGGCTGAGCGAGTCGCCGGACCCTCGCGATCCGGTAGTCGTTCCCCAGTTCCGCGTCCCGCGCGACGATTGTCCCAGCCTGTGCGCGCAACGCAAGCGTTCTAGTTGACTCCGCAAGGCGGTAAATATCTTGATGGTAATCGACATCCTGACCCTGCACTCAGGCTCGGGCTCCGTCCATATGGTTCTCGTTTACGCTGTCGCGGCGTGCGGCAGTGTGTATCCAAGACCTTCGGTTACTAATCGCCACACAAATACCAGGTTCGTCCCTTTGCCCCTACCTTTGGTGACGCTCACCCGGCACGTAGCCTAACACGTTGTGGTAACACGCTGTAGAATAGTCGCGGGATGTAATAAACCGTTACCGTATTCGA
>1P4S1D
[truncated: 8,237,008 more chars]
