# Supplementary material for: Diversification of an emerging bacterial plant pathogen; insights into the global spread of Xanthomonas euvesicatoria pv. perforans
Source: PLoS Pathog. 2025 Apr 9;21(4):e1013036. doi: 10.1371/journal.ppat.1013036 (PMC12047805; doi:10.1371/journal.ppat.1013036)
Supplement: S3 Data — (ZIP) [file ppat.1013036.s016.zip › Xp259.xml]

<?xml version="1.0" standalone="yes"?>

<!-- Generated by BEAUTi v1.10.4 Prerelease #bc6cbd9                         -->
<!--       by Alexei J. Drummond, Andrew Rambaut and Marc A. Suchard         -->
<!--       Department of Computer Science, University of Auckland and        -->
<!--       Institute of Evolutionary Biology, University of Edinburgh        -->
<!--       David Geffen School of Medicine, University of California, Los Angeles-->
<!--       http://beast.community/                                           -->
<beast version="1.10.4">
	

	<!-- The list of taxa to be analysed (can also include dates/ages).          -->
	<!-- ntax=259                                                                -->
	<taxa id="taxa">
		<taxon id="12A_2016">
			<date value="2016.0" direction="forwards" units="years"/>
		</taxon>
		<taxon id="14-463-1A_2014">
			<date value="2014.0" direction="forwards" units="years"/>
		</taxon>
		<taxon id="14A_2016">
			<date value="2016.0" direction="forwards" units="years"/>
		</taxon>
		<taxon id="16-1165A1_2016">
			<date value="2016.0" direction="forwards" units="years"/>
		</taxon>
		<taxon id="16-1181-2_2016">
			<date value="2016.0" direction="forwards" units="years"/>
		</taxon>
		<taxon id="16-1182A_2016">
			<date value="2016.0" direction="forwards" units="years"/>
		</taxon>
		<taxon id="16-1184A_2016">
			<date value="2016.0" direction="forwards" units="years"/>
		</taxon>
		<taxon id="16-1205A_2016">
			<date value="2016.0" direction="forwards" units="years"/>
		</taxon>
		<taxon id="16-1402A_2016">
			<date value="2016.0" direction="forwards" units="years"/>
		</taxon>
		<taxon id="16-974C_2016">
			<date value="2016.0" direction="forwards" units="years"/>
		</taxon>
		<taxon id="16-990A_2016">
			<date value="2016.0" direction="forwards" units="years"/>
		</taxon>
		<taxon id="16-990C_2016">
			<date value="2016.0" direction="forwards" units="years"/>
		</taxon>
		<taxon id="1P4S1D_2011">
			<date value="2011.0" direction="forwards" units="years"/>
		</taxon>
		<taxon id="1P6S1_2011">
			<date value="2011.0" direction="forwards" units="years"/>
		</taxon>
		<taxon id="2P4S1D_2011">
			<date value="2011.0" direction="forwards" units="years"/>
		</taxon>
		<taxon id="2P4S1_2011">
			<date value="2011.0" direction="forwards" units="years"/>
		</taxon>
		<taxon id="2P6S1_2011">
			<date value="2011.0" direction="forwards" units="years"/>
		</taxon>
		<taxon id="4A_2016">
			<date value="2016.0" direction="forwards" units="years"/>
		</taxon>
		<taxon id="4D_2016">
			<date value="2016.0" direction="forwards" units="years"/>
		</taxon>
		<taxon id="91-118_1991">
			<date value="1991.0" direction="forwards" units="years"/>
		</taxon>
		<taxon id="Aus10_2016">
			<date value="2016.0" direction="forwards" units="years"/>
		</taxon>
		<taxon id="Aus11_2016">
			<date value="2016.0" direction="forwards" units="years"/>
		</taxon>
		<taxon id="Aus14_2015">
			<date value="2015.0" direction="forwards" units="years"/>
		</taxon>
		<taxon id="Aus15_2017">
			<date value="2017.0" direction="forwards" units="years"/>
		</taxon>
		<taxon id="Aus16_2017">
			<date value="2017.0" direction="forwards" units="years"/>
		</taxon>
		<taxon id="Aus1_2017">
			<date value="2017.0" direction="forwards" units="years"/>
		</taxon>
		<taxon id="Aus3_2015">
			<date value="2015.0" direction="forwards" units="years"/>
		</taxon>
		<taxon id="Aus5_2016">
			<date value="2016.0" direction="forwards" units="years"/>
		</taxon>
		<taxon id="Aus7_2015">
			<date value="2015.0" direction="forwards" units="years"/>
		</taxon>
		<taxon id="Bzl10_2015">
			<date value="2015.0" direction="forwards" units="years"/>
		</taxon>
		<taxon id="Bzl11_2015">
			<date value="2015.0" direction="forwards" units="years"/>
		</taxon>
		<taxon id="Bzl13_2016">
			<date value="2016.0" direction="forwards" units="years"/>
		</taxon>
		<taxon id="Bzl14_2017">
			<date value="2017.0" direction="forwards" units="years"/>
		</taxon>
		<taxon id="BZL-16_2010">
			<date value="2010.0" direction="forwards" units="years"/>
		</taxon>
		<taxon id="Bzl1_2011">
			<date value="2011.0" direction="forwards" units="years"/>
		</taxon>
		<taxon id="BZL-21_2013">
			<date value="2013.0" direction="forwards" units="years"/>
		</taxon>
		<taxon id="Bzl2_2011">
			<date value="2011.0" direction="forwards" units="years"/>
		</taxon>
		<taxon id="Bzl3_2012">
			<date value="2012.0" direction="forwards" units="years"/>
		</taxon>
		<taxon id="Bzl5_2013">
			<date value="2013.0" direction="forwards" units="years"/>
		</taxon>
		<taxon id="Bzl6_2013">
			<date value="2013.0" direction="forwards" units="years"/>
		</taxon>
		<taxon id="Bzl7_2014">
			<date value="2014.0" direction="forwards" units="years"/>
		</taxon>
		<taxon id="Bzl8_2014">
			<date value="2014.0" direction="forwards" units="years"/>
		</taxon>
		<taxon id="CHI-10_2016">
			<date value="2016.0" direction="forwards" units="years"/>
		</taxon>
		<taxon id="CHI-12_2016">
			<date value="2016.0" direction="forwards" units="years"/>
		</taxon>
		<taxon id="CHI-15_2016">
			<date value="2016.0" direction="forwards" units="years"/>
		</taxon>
		<taxon id="CHI-18_2016">
			<date value="2016.0" direction="forwards" units="years"/>
		</taxon>
		<taxon id="CHI-3_2016">
			<date value="2016.0" direction="forwards" units="years"/>
		</taxon>
		<taxon id="CHI-5_2016">
			<date value="2016.0" direction="forwards" units="years"/>
		</taxon>
		<taxon id="CHI-6_2016">
			<date value="2016.0" direction="forwards" units="years"/>
		</taxon>
		<taxon id="CHI-7_2016">
			<date value="2016.0" direction="forwards" units="years"/>
		</taxon>
		<taxon id="CHI-8_2016">
			<date value="2016.0" direction="forwards" units="years"/>
		</taxon>
		<taxon id="ETH11_2011">
			<date value="2011.0" direction="forwards" units="years"/>
		</taxon>
		<taxon id="ETH21_2011">
			<date value="2011.0" direction="forwards" units="years"/>
		</taxon>
		<taxon id="ETH25_2011">
			<date value="2011.0" direction="forwards" units="years"/>
		</taxon>
		<taxon id="ETH33_2011">
			<date value="2011.0" direction="forwards" units="years"/>
		</taxon>
		<taxon id="ETH5_2011">
			<date value="2011.0" direction="forwards" units="years"/>
		</taxon>
		<taxon id="F210_2013">
			<date value="2013.0" direction="forwards" units="years"/>
		</taxon>
		<taxon id="F215_2013">
			<date value="2013.0" direction="forwards" units="years"/>
		</taxon>
		<taxon id="GEV1001_2012">
			<date value="2012.0" direction="forwards" units="years"/>
		</taxon>
		<taxon id="GEV1026_2012">
			<date value="2012.0" direction="forwards" units="years"/>
		</taxon>
		<taxon id="GEV1044_2012">
			<date value="2012.0" direction="forwards" units="years"/>
		</taxon>
		<taxon id="GEV1054_2012">
			<date value="2012.0" direction="forwards" units="years"/>
		</taxon>
		<taxon id="GEV1063_2012">
			<date value="2012.0" direction="forwards" units="years"/>
		</taxon>
		<taxon id="GEV1911_2015">
			<date value="2015.0" direction="forwards" units="years"/>
		</taxon>
		<taxon id="GEV1912_2015">
			<date value="2015.0" direction="forwards" units="years"/>
		</taxon>
		<taxon id="GEV1913_2015">
			<date value="2015.0" direction="forwards" units="years"/>
		</taxon>
		<taxon id="GEV1914_2015">
			<date value="2015.0" direction="forwards" units="years"/>
		</taxon>
		<taxon id="GEV1915_2015">
			<date value="2015.0" direction="forwards" units="years"/>
		</taxon>
		<taxon id="GEV1916_2015">
			<date value="2015.0" direction="forwards" units="years"/>
		</taxon>
		<taxon id="GEV1917_2015">
			<date value="2015.0" direction="forwards" units="years"/>
		</taxon>
		<taxon id="GEV1918_2015">
			<date value="2015.0" direction="forwards" units="years"/>
		</taxon>
		<taxon id="GEV1919_2015">
			<date value="2015.0" direction="forwards" units="years"/>
		</taxon>
		<taxon id="GEV1920_2015">
			<date value="2015.0" direction="forwards" units="years"/>
		</taxon>
		<taxon id="GEV1921_2015">
			<date value="2015.0" direction="forwards" units="years"/>
		</taxon>
		<taxon id="GEV1989_2015">
			<date value="2015.0" direction="forwards" units="years"/>
		</taxon>
		<taxon id="GEV1991_2015">
			<date value="2015.0" direction="forwards" units="years"/>
		</taxon>
		<taxon id="GEV1992_2015">
			<date value="2015.0" direction="forwards" units="years"/>
		</taxon>
		<taxon id="GEV1993_2015">
			<date value="2015.0" direction="forwards" units="years"/>
		</taxon>
		<taxon id="GEV2004_2015">
			<date value="2015.0" direction="forwards" units="years"/>
		</taxon>
		<taxon id="GEV2009_2015">
			<date value="2015.0" direction="forwards" units="years"/>
		</taxon>
		<taxon id="GEV2010_2015">
			<date value="2015.0" direction="forwards" units="years"/>
		</taxon>
		<taxon id="GEV2011_2015">
			<date value="2015.0" direction="forwards" units="years"/>
		</taxon>
		<taxon id="GEV2013_2015">
			<date value="2015.0" direction="forwards" units="years"/>
		</taxon>
		<taxon id="GEV2015_2015">
			<date value="2015.0" direction="forwards" units="years"/>
		</taxon>
		<taxon id="GEV2047_2015">
			<date value="2015.0" direction="forwards" units="years"/>
		</taxon>
		<taxon id="GEV2048_2015">
			<date value="2015.0" direction="forwards" units="years"/>
		</taxon>
		<taxon id="GEV2049_2015">
			<date value="2015.0" direction="forwards" units="years"/>
		</taxon>
		<taxon id="GEV2050_2015">
			<date value="2015.0" direction="forwards" units="years"/>
		</taxon>
		<taxon id="GEV2052_2015">
			<date value="2015.0" direction="forwards" units="years"/>
		</taxon>
		<taxon id="GEV2055_2015">
			<date value="2015.0" direction="forwards" units="years"/>
		</taxon>
		<taxon id="GEV2058_2015">
			<date value="2015.0" direction="forwards" units="years"/>
		</taxon>
		<taxon id="GEV2059_2015">
			<date value="2015.0" direction="forwards" units="years"/>
		</taxon>
		<taxon id="GEV2060_2015">
			<date value="2015.0" direction="forwards" units="years"/>
		</taxon>
		<taxon id="GEV2063_2015">
			<date value="2015.0" direction="forwards" units="years"/>
		</taxon>
		<taxon id="GEV2065_2016">
			<date value="2016.0" direction="forwards" units="years"/>
		</taxon>
		<taxon id="GEV2067_2016">
			<date value="2016.0" direction="forwards" units="years"/>
		</taxon>
		<taxon id="GEV2072_2016">
			<date value="2016.0" direction="forwards" units="years"/>
		</taxon>
		<taxon id="GEV2087_2016">
			<date value="2016.0" direction="forwards" units="years"/>
		</taxon>
		<taxon id="GEV2088_2016">
			<date value="2016.0" direction="forwards" units="years"/>
		</taxon>
		<taxon id="GEV2089_2016">
			<date value="2016.0" direction="forwards" units="years"/>
		</taxon>
		<taxon id="GEV2097_2016">
			<date value="2016.0" direction="forwards" units="years"/>
		</taxon>
		<taxon id="GEV2098_2016">
			<date value="2016.0" direction="forwards" units="years"/>
		</taxon>
		<taxon id="GEV2099_2016">
			<date value="2016.0" direction="forwards" units="years"/>
		</taxon>
		<taxon id="GEV2108_2016">
			<date value="2016.0" direction="forwards" units="years"/>
		</taxon>
		<taxon id="GEV2109_2016">
			<date value="2016.0" direction="forwards" units="years"/>
		</taxon>
		<taxon id="GEV2110_2016">
			<date value="2016.0" direction="forwards" units="years"/>
		</taxon>
		<taxon id="GEV2111_2016">
			<date value="2016.0" direction="forwards" units="years"/>
		</taxon>
		<taxon id="GEV2112_2016">
			<date value="2016.0" direction="forwards" units="years"/>
		</taxon>
		<taxon id="GEV2113_2016">
			<date value="2016.0" direction="forwards" units="years"/>
		</taxon>
		<taxon id="GEV2114_2016">
			<date value="2016.0" direction="forwards" units="years"/>
		</taxon>
		<taxon id="GEV2115_2016">
			<date value="2016.0" direction="forwards" units="years"/>
		</taxon>
		<taxon id="GEV2116_2016">
			<date value="2016.0" direction="forwards" units="years"/>
		</taxon>
		<taxon id="GEV2117_2016">
			<date value="2016.0" direction="forwards" units="years"/>
		</taxon>
		<taxon id="GEV2118_2016">
			<date value="2016.0" direction="forwards" units="years"/>
		</taxon>
		<taxon id="GEV2119_2016">
			<date value="2016.0" direction="forwards" units="years"/>
		</taxon>
		<taxon id="GEV2120_2016">
			<date value="2016.0" direction="forwards" units="years"/>
		</taxon>
		<taxon id="GEV2121_2016">
			<date value="2016.0" direction="forwards" units="years"/>
		</taxon>
		<taxon id="GEV2122_2016">
			<date value="2016.0" direction="forwards" units="years"/>
		</taxon>
		<taxon id="GEV2123_2016">
			<date value="2016.0" direction="forwards" units="years"/>
		</taxon>
		<taxon id="GEV2124_2016">
			<date value="2016.0" direction="forwards" units="years"/>
		</taxon>
		<taxon id="GEV2125_2016">
			<date value="2016.0" direction="forwards" units="years"/>
		</taxon>
		<taxon id="GEV2126_2016">
			<date value="2016.0" direction="forwards" units="years"/>
		</taxon>
		<taxon id="GEV2127_2016">
			<date value="2016.0" direction="forwards" units="years"/>
		</taxon>
		<taxon id="GEV2128_2016">
			<date value="2016.0" direction="forwards" units="years"/>
		</taxon>
		<taxon id="GEV2129_2016">
			<date value="2016.0" direction="forwards" units="years"/>
		</taxon>
		<taxon id="GEV2130_2016">
			<date value="2016.0" direction="forwards" units="years"/>
		</taxon>
		<taxon id="GEV2132_2016">
			<date value="2016.0" direction="forwards" units="years"/>
		</taxon>
		<taxon id="GEV2133_2016">
			<date value="2016.0" direction="forwards" units="years"/>
		</taxon>
		<taxon id="GEV2134_2016">
			<date value="2016.0" direction="forwards" units="years"/>
		</taxon>
		<taxon id="GEV2135_2016">
			<date value="2016.0" direction="forwards" units="years"/>
		</taxon>
		<taxon id="GEV2384_2016">
			<date value="2016.0" direction="forwards" units="years"/>
		</taxon>
		<taxon id="GEV2388_2016">
			<date value="2016.0" direction="forwards" units="years"/>
		</taxon>
		<taxon id="GEV2389_2016">
			<date value="2016.0" direction="forwards" units="years"/>
		</taxon>
		<taxon id="GEV2390_2016">
			<date value="2016.0" direction="forwards" units="years"/>
		</taxon>
		<taxon id="GEV2391_2016">
			<date value="2016.0" direction="forwards" units="years"/>
		</taxon>
		<taxon id="GEV2392_2016">
			<date value="2016.0" direction="forwards" units="years"/>
		</taxon>
		<taxon id="GEV2393_2016">
			<date value="2016.0" direction="forwards" units="years"/>
		</taxon>
		<taxon id="GEV2396_2016">
			<date value="2016.0" direction="forwards" units="years"/>
		</taxon>
		<taxon id="GEV2397_2016">
			<date value="2016.0" direction="forwards" units="years"/>
		</taxon>
		<taxon id="GEV2399_2016">
			<date value="2016.0" direction="forwards" units="years"/>
		</taxon>
		<taxon id="GEV2400_2016">
			<date value="2016.0" direction="forwards" units="years"/>
		</taxon>
		<taxon id="GEV2403_2016">
			<date value="2016.0" direction="forwards" units="years"/>
		</taxon>
		<taxon id="GEV2407_2016">
			<date value="2016.0" direction="forwards" units="years"/>
		</taxon>
		<taxon id="GEV2408_2016">
			<date value="2016.0" direction="forwards" units="years"/>
		</taxon>
		<taxon id="GEV2410_2016">
			<date value="2016.0" direction="forwards" units="years"/>
		</taxon>
		<taxon id="GEV2420_2016">
			<date value="2016.0" direction="forwards" units="years"/>
		</taxon>
		<taxon id="GEV485_2011">
			<date value="2011.0" direction="forwards" units="years"/>
		</taxon>
		<taxon id="GEV839_2012">
			<date value="2012.0" direction="forwards" units="years"/>
		</taxon>
		<taxon id="GEV872_2012">
			<date value="2012.0" direction="forwards" units="years"/>
		</taxon>
		<taxon id="GEV893_2012">
			<date value="2012.0" direction="forwards" units="years"/>
		</taxon>
		<taxon id="GEV904_2012">
			<date value="2012.0" direction="forwards" units="years"/>
		</taxon>
		<taxon id="GEV909_2012">
			<date value="2012.0" direction="forwards" units="years"/>
		</taxon>
		<taxon id="GEV915_2012">
			<date value="2012.0" direction="forwards" units="years"/>
		</taxon>
		<taxon id="GEV917_2012">
			<date value="2012.0" direction="forwards" units="years"/>
		</taxon>
		<taxon id="GEV936_2012">
			<date value="2012.0" direction="forwards" units="years"/>
		</taxon>
		<taxon id="GEV940_2012">
			<date value="2012.0" direction="forwards" units="years"/>
		</taxon>
		<taxon id="GEV968_2012">
			<date value="2012.0" direction="forwards" units="years"/>
		</taxon>
		<taxon id="GEV993_2012">
			<date value="2012.0" direction="forwards" units="years"/>
		</taxon>
		<taxon id="K41_2013">
			<date value="2013.0" direction="forwards" units="years"/>
		</taxon>
		<taxon id="KS5_2013">
			<date value="2013.0" direction="forwards" units="years"/>
		</taxon>
		<taxon id="Mexico-1_2016">
			<date value="2016.0" direction="forwards" units="years"/>
		</taxon>
		<taxon id="Mexico-3_2016">
			<date value="2016.0" direction="forwards" units="years"/>
		</taxon>
		<taxon id="Mexico-LT1_2016">
			<date value="2016.0" direction="forwards" units="years"/>
		</taxon>
		<taxon id="Mexico-LT3_2016">
			<date value="2016.0" direction="forwards" units="years"/>
		</taxon>
		<taxon id="Mexico-LT5_2016">
			<date value="2016.0" direction="forwards" units="years"/>
		</taxon>
		<taxon id="mli-2_2013">
			<date value="2013.0" direction="forwards" units="years"/>
		</taxon>
		<taxon id="MRS-30P-011_2016">
			<date value="2016.0" direction="forwards" units="years"/>
		</taxon>
		<taxon id="NC-101_2015">
			<date value="2015.0" direction="forwards" units="years"/>
		</taxon>
		<taxon id="NC-112_2015">
			<date value="2015.0" direction="forwards" units="years"/>
		</taxon>
		<taxon id="NC-14_2015">
			<date value="2015.0" direction="forwards" units="years"/>
		</taxon>
		<taxon id="NC-204_2015">
			<date value="2015.0" direction="forwards" units="years"/>
		</taxon>
		<taxon id="NC-242_2016">
			<date value="2016.0" direction="forwards" units="years"/>
		</taxon>
		<taxon id="NC-252_2016">
			<date value="2016.0" direction="forwards" units="years"/>
		</taxon>
		<taxon id="NC-282_2016">
			<date value="2016.0" direction="forwards" units="years"/>
		</taxon>
		<taxon id="NC-289_2016">
			<date value="2016.0" direction="forwards" units="years"/>
		</taxon>
		<taxon id="NC-350_2016">
			<date value="2016.0" direction="forwards" units="years"/>
		</taxon>
		<taxon id="NC-373_2016">
			<date value="2016.0" direction="forwards" units="years"/>
		</taxon>
		<taxon id="NC-47_2015">
			<date value="2015.0" direction="forwards" units="years"/>
		</taxon>
		<taxon id="NC-67_2015">
			<date value="2015.0" direction="forwards" units="years"/>
		</taxon>
		<taxon id="Scott-1_1998">
			<date value="1998.0" direction="forwards" units="years"/>
		</taxon>
		<taxon id="SEA-21_2013">
			<date value="2013.0" direction="forwards" units="years"/>
		</taxon>
		<taxon id="SEA-23_2013">
			<date value="2013.0" direction="forwards" units="years"/>
		</taxon>
		<taxon id="SEA-3_2013">
			<date value="2013.0" direction="forwards" units="years"/>
		</taxon>
		<taxon id="SEA-5_2013">
			<date value="2013.0" direction="forwards" units="years"/>
		</taxon>
		<taxon id="SM-1806_2017">
			<date value="2017.0" direction="forwards" units="years"/>
		</taxon>
		<taxon id="SM-1807_2017">
			<date value="2017.0" direction="forwards" units="years"/>
		</taxon>
		<taxon id="SM-1808_2017">
			<date value="2017.0" direction="forwards" units="years"/>
		</taxon>
		<taxon id="SM-1809_2017">
			<date value="2017.0" direction="forwards" units="years"/>
		</taxon>
		<taxon id="SM-1810_2017">
			<date value="2017.0" direction="forwards" units="years"/>
		</taxon>
		<taxon id="SM-1811_2017">
			<date value="2017.0" direction="forwards" units="years"/>
		</taxon>
		<taxon id="SM-1812_2017">
			<date value="2017.0" direction="forwards" units="years"/>
		</taxon>
		<taxon id="SM-1813_2017">
			<date value="2017.0" direction="forwards" units="years"/>
		</taxon>
		<taxon id="SM-1814_2017">
			<date value="2017.0" direction="forwards" units="years"/>
		</taxon>
		<taxon id="SM-1815_2017">
			<date value="2017.0" direction="forwards" units="years"/>
		</taxon>
		<taxon id="SM-1828_2017">
			<date value="2017.0" direction="forwards" units="years"/>
		</taxon>
		<taxon id="SM-1829_2017">
			<date value="2017.0" direction="forwards" units="years"/>
		</taxon>
		<taxon id="SM-1830_2017">
			<date value="2017.0" direction="forwards" units="years"/>
		</taxon>
		<taxon id="SM-1831_2017">
			<date value="2017.0" direction="forwards" units="years"/>
		</taxon>
		<taxon id="TB15_2013">
			<date value="2013.0" direction="forwards" units="years"/>
		</taxon>
		<taxon id="TB6_2013">
			<date value="2013.0" direction="forwards" units="years"/>
		</taxon>
		<taxon id="TB9_2013">
			<date value="2013.0" direction="forwards" units="years"/>
		</taxon>
		<taxon id="THA-100_2016">
			<date value="2016.0" direction="forwards" units="years"/>
		</taxon>
		<taxon id="THA-112_2016">
			<date value="2016.0" direction="forwards" units="years"/>
		</taxon>
		<taxon id="THA-116_2016">
			<date value="2016.0" direction="forwards" units="years"/>
		</taxon>
		<taxon id="THA-119_2016">
			<date value="2016.0" direction="forwards" units="years"/>
		</taxon>
		<taxon id="THA-126_2016">
			<date value="2016.0" direction="forwards" units="years"/>
		</taxon>
		<taxon id="THA-128_2016">
			<date value="2016.0" direction="forwards" units="years"/>
		</taxon>
		<taxon id="THA-132_2016">
			<date value="2016.0" direction="forwards" units="years"/>
		</taxon>
		<taxon id="THA-135_2016">
			<date value="2016.0" direction="forwards" units="years"/>
		</taxon>
		<taxon id="THA-14_2016">
			<date value="2016.0" direction="forwards" units="years"/>
		</taxon>
		<taxon id="THA-157A_2016">
			<date value="2016.0" direction="forwards" units="years"/>
		</taxon>
		<taxon id="THA-40_2016">
			<date value="2016.0" direction="forwards" units="years"/>
		</taxon>
		<taxon id="THA-45_2016">
			<date value="2016.0" direction="forwards" units="years"/>
		</taxon>
		<taxon id="THA-54_2016">
			<date value="2016.0" direction="forwards" units="years"/>
		</taxon>
		<taxon id="THA-72_2016">
			<date value="2016.0" direction="forwards" units="years"/>
		</taxon>
		<taxon id="THA-81A_2016">
			<date value="2016.0" direction="forwards" units="years"/>
		</taxon>
		<taxon id="THA-8_2016">
			<date value="2016.0" direction="forwards" units="years"/>
		</taxon>
		<taxon id="TOM801_2013">
			<date value="2013.0" direction="forwards" units="years"/>
		</taxon>
		<taxon id="TOM816_2013">
			<date value="2013.0" direction="forwards" units="years"/>
		</taxon>
		<taxon id="X10-B85_2011">
			<date value="2011.0" direction="forwards" units="years"/>
		</taxon>
		<taxon id="X2-B14_2008">
			<date value="2008.0" direction="forwards" units="years"/>
		</taxon>
		<taxon id="X59-BD1351_2015">
			<date value="2015.0" direction="forwards" units="years"/>
		</taxon>
		<taxon id="Xp10-13_2006">
			<date value="2006.0" direction="forwards" units="years"/>
		</taxon>
		<taxon id="Xp1118_1992">
			<date value="1992.0" direction="forwards" units="years"/>
		</taxon>
		<taxon id="Xp11-2_2006">
			<date value="2006.0" direction="forwards" units="years"/>
		</taxon>
		<taxon id="Xp1144_1992">
			<date value="1992.0" direction="forwards" units="years"/>
		</taxon>
		<taxon id="Xp1183_1991">
			<date value="1991.0" direction="forwards" units="years"/>
		</taxon>
		<taxon id="Xp1241_1993">
			<date value="1993.0" direction="forwards" units="years"/>
		</taxon>
		<taxon id="Xp1268_1993">
			<date value="1993.0" direction="forwards" units="years"/>
		</taxon>
		<taxon id="Xp1275_1993">
			<date value="1993.0" direction="forwards" units="years"/>
		</taxon>
		<taxon id="Xp15-11_2006">
			<date value="2006.0" direction="forwards" units="years"/>
		</taxon>
		<taxon id="Xp1550_1994">
			<date value="1994.0" direction="forwards" units="years"/>
		</taxon>
		<taxon id="Xp1564_1994">
			<date value="1994.0" direction="forwards" units="years"/>
		</taxon>
		<taxon id="Xp1-5_2006">
			<date value="2006.0" direction="forwards" units="years"/>
		</taxon>
		<taxon id="Xp1-6_2006">
			<date value="2006.0" direction="forwards" units="years"/>
		</taxon>
		<taxon id="Xp17-12_2006">
			<date value="2006.0" direction="forwards" units="years"/>
		</taxon>
		<taxon id="Xp1797_1995">
			<date value="1995.0" direction="forwards" units="years"/>
		</taxon>
		<taxon id="Xp1805_1995">
			<date value="1995.0" direction="forwards" units="years"/>
		</taxon>
		<taxon id="Xp18-15_2006">
			<date value="2006.0" direction="forwards" units="years"/>
		</taxon>
		<taxon id="Xp1856_1996">
			<date value="1996.0" direction="forwards" units="years"/>
		</taxon>
		<taxon id="Xp1861_1996">
			<date value="1996.0" direction="forwards" units="years"/>
		</taxon>
		<taxon id="Xp1912_1997">
			<date value="1997.0" direction="forwards" units="years"/>
		</taxon>
		<taxon id="Xp1920_1998">
			<date value="1998.0" direction="forwards" units="years"/>
		</taxon>
		<taxon id="Xp2010_2010">
			<date value="2010.0" direction="forwards" units="years"/>
		</taxon>
		<taxon id="Xp3-12_2006">
			<date value="2006.0" direction="forwards" units="years"/>
		</taxon>
		<taxon id="Xp3-15_2006">
			<date value="2006.0" direction="forwards" units="years"/>
		</taxon>
		<taxon id="Xp3-16_2006">
			<date value="2006.0" direction="forwards" units="years"/>
		</taxon>
		<taxon id="Xp3-8_2006">
			<date value="2006.0" direction="forwards" units="years"/>
		</taxon>
		<taxon id="Xp4-20_2006">
			<date value="2006.0" direction="forwards" units="years"/>
		</taxon>
		<taxon id="Xp4B_2007">
			<date value="2007.0" direction="forwards" units="years"/>
		</taxon>
		<taxon id="Xp5-14_2006">
			<date value="2006.0" direction="forwards" units="years"/>
		</taxon>
		<taxon id="Xp5-6_2006">
			<date value="2006.0" direction="forwards" units="years"/>
		</taxon>
		<taxon id="Xp5-9_2006">
			<date value="2006.0" direction="forwards" units="years"/>
		</taxon>
		<taxon id="Xp7-12_2006">
			<date value="2006.0" direction="forwards" units="years"/>
		</taxon>
		<taxon id="Xp8-16_2006">
			<date value="2006.0" direction="forwards" units="years"/>
		</taxon>
		<taxon id="Xp894_1991">
			<date value="1991.0" direction="forwards" units="years"/>
		</taxon>
		<taxon id="Xp909_1991">
			<date value="1991.0" direction="forwards" units="years"/>
		</taxon>
		<taxon id="Xp9-5_2006">
			<date value="2006.0" direction="forwards" units="years"/>
		</taxon>
		<taxon id="XV0938_1991">
			<date value="1991.0" direction="forwards" units="years"/>
		</taxon>
	</taxa>
	
	

	<!-- The sequence alignment (each sequence refers to a taxon above).         -->
	<!-- ntax=259 nchar=22108                                                    -->
	<alignment id="alignment" dataType="nucleotide" excludefrom="0" excludeto="4" ascertained="true">
		<sequence>
			<taxon idref="12A_2016"/>
			ACGT GTCGATGTTGAGACCGTTGGCTAATGCAAGCTCTACGTGGCAGCGCGTCCTTCGATCACTGTCTCGCGGGACCTCGCTCACCCATTTACGCTACCTCCTAAGGCTTTCGCCGGAGAAGCGGCTATGGAAGTTAACGTCTCGCTACTGTACTACCGAGAAGGAGTTGGTTCCGGGTTACAACTAGATAACGAAGCAGGCTATGGTTAGCGAACCTCCTGCTGCGCACTCCGGCTCTCGGTTCTGGCATTCGGCCCCCCCGAAAAGTATGCCATGCGGAAAAGGTAGATATCGCAGGGCATAGCGCAGTGCACTGCTACTATAGCGTAAGGCTCGCGGGTCATATTAACACTGTACCGATCAAGCTTTCATTCTCCACCTGGTTACGCGTGAGACGTGTATGTGGAGTCGAGCACTTTGAACTTCTCAAATTAGGCGCCATCGTAGCGGCTTGTGAACGTCTCATCAATTGTCTTTATTAACTACCGTTGCAGCCACCGCGCAGCAAGACCCCCAGAGATGCCATGCACCCGAAGACTCAACCCGATACCGAGCCGGCGGGGCACCGCGTGCGACACTCAATATGCCTCCTGGCGCGGCCGAGCTCCGCCCGTCTTGGCCCCCTAGTCAGATGCTTGGGTCACGTCGCCCTATTGTGCGTGTCGCAGTTCTAAAATATTTTCTGGGCCCATCTTAACCCTGGCCGCCCTAAATATCGGCCGTGCTTTCACTAGGGTACCCGCACCTTCCCGTAGCCCGGCATTGCGAAGCCAAACCGCGGAAGCAGGTCACCGTGGCCTCTGACTGCAAATCCCAGGAGTTTTAACAGCGCCAGAGGTCCGTCACCGCTTCAATAAAATTTTACAAAGCATATTGCTGAGTAACGCGTGACGCAACACAAATTATAATGAACTACATTGGCGAATGGGGTGCTTGGGTTGCATCATACGTGTTACATCCCTCGCCCTGGCGCACTTTTAATAATATTTGACTAGGCACATAATGGTTGTTGTAGTTACTTCGGCAGCTTCAATACGCAAACGCCCCTGGAGATATGCACACGGAGATAATGACCTGCCTACTCCCCCGTGTATTCCCCCTGTCGCCCCTGGGGTTTCCGCCCAGTCCCCCCGCGACGCTTTTTTACATAACGCGTCCGGCGAAAGTGCCGCACCCAAGGTGTTGCTTGGTTACTAGTTCTGACCGCAGCGCAAATAGACTCCTGGGTATAGTGGCTTCATCAGTGCCAACCACTCCAGTTCTGAATAGCTTTAGATCGGACGTTCAGATCCCGTCTTAGTTGCAGACGAGCAATTCGTATGGGAAATACGATCAGGCCGCGACAGACTACTCTCAGGACCGCTCACCTGTTGCGTCATTCCGGCCTAGCCACAGAGTACAATGAGGGCGCAGTGTGAAGGGGATATGAGCTACCCTGTTTTCTCGTGAATATCGTGTGGGGTATCAAGTTCAGGACTCTGAGCGTGTAGCAACATCCCATTTATTTAGCATGCCTGGAGACCTGCAATCCAATCGGCTTCATGGCTGACGCGCTCGCTTGGTACGCCTTAAGAAAGACAATTGCCGTTGGTCTCGTTGCCCCGAGGCCGAGGATCTATTTTAAGTTGTGCCTCCATATACGGCGTCGCATATCAAATTAAGGAGCGAGCGTTCAGTTTAGGAAAGCTCCGGGTTGTTCTAGACGCCAAGGTCACCTTAATGAACAGACGCCTCCGAGACTGGGGTAGCCTAAGAGTTGGGCAAGGACTTGCCGCGAGCGCAAGGTGCCAACATTGTATGACAGCGTTCGCGAACGTAACCGTTAACGATAGTAGCATAAGGCATCCCGTATAGTTGAGGAAGCGTCCGGCACCCTCCTCATACTCGTACCTTAGCCCACCTTCGATGATTGCCAGGCATCATAGACGAACACCCGCCTCGTCGAAGCGCCACATCTAGCCGTCGAAAAGGAGCTAGGCCCGCCCGCCGTCACTACCGTGTACTGACTTTGCCCAGTCCGACTTGGCCTGGGGTCACCATAAATGGTTCTTAACGTTAAGCAGAGACCATTCCATGGTTCCCATCTTGCACATGTAACACGTGCGACAAACGGCGACCTCGAAGCACCAGGTCTCTGGGCCTAGAGGGACACTCGACACGATCATATAGCAGGAAAGGCCGGGAGGACTCCGCCCAGTGCGTCCACAAGAAGTGCTAGCCTGATTCCTACAGCATGAGATTAGGGTCATAAGGGTACACGCAGAACACCGGCTGGATTAAGCGGAGTGCGTCGCTGCCTTTACCACTAGGCCCGATGAGGATCCCTCGGAAACGCTCTGTAAAAGGGTCCACGCAATACAAGAATAAAAACTGCGCGTTGGGATAGCATTTGGCTCAAACACTTTGAATTGGGCATCGGGATGGGAGTTTCGTAACCCGCTGCCGTTGCATGGAGGTGAGCACTACCTGCTGCTTAGAGAACGCTTGCACACCAGGCCTGCTGCTGTTACAGCATTCGGGAGGGACTAGCGACATTACATTAGCCGTTTAAAAAGTTAGTCAGAACCACACAGCTACTCGCCGCGTGCGTTACGGCAAGGCCGCCGCTTGGACCCCTCACTTGTCTACATCGTCATATGTCTCGCGAGCGGCACGAGTTTACGCTAGGCACCACCAATAGGGTACATACTGACAAGGAGATTTAATCTAGTCCCCCTGTGACGCTGTACTGCACAGCTCTACATCAGACACATAAAATGTTTCTGAGAGGGGGGAACACGAGCGTATCGCCTTCATGTGTGGACAGGTTAAAGCTAAAACTGCATGATTTAAGGGGCAAGAGCAAGACGCCGAGGTAACCGCCCGAGCGGAGCCTGTAGCGTAGTCCATGTATGAATCATGTAGTTCGTTTGGGCATCAAATAGCGCGTATCCATTAGAAGAAACAGGCTACGGACAATTTATACCGCCCTCTACTGATGTCCTTACGCGCACTGCTCGTGGGCGTGAGTAGTGGGGCAAGTCGTCAGAGTTGCCTTAACATGAAACGGGACCTGAAGGAGTTGGCAATGTCATTAAGCCGTACCCGCCGCGCGACCCAGGTTATCGAGGGTGTGTGAGGGATCAAGCTGAAAGCAGAGTATAAAAGAGGATACTGCAGATAACGTCGGCACCTCATTCCACGCGGTATGCGTATGGGCTGCAACCGGGTAAGGCCAGGGAAGATGAGATACTGCTCGCTTCCGAGTGGCTGAAAAGGACCTTTCATATAACCCCCTCCCAAGGTGACGCCTATAAAGTGAACTAATCTCGAGCTTCTTGTTCTAACGTGGATCTCTGCAAATTGAGATGTTAAACCCGGGTTATAAACTAGCTTTTTGTAGTCGTGAATAGGAAGAGCAAAAAACGCTACTGCTATCAGTTAACGTGATGCGACAACGTTGGCCATAGGAACGGGCATCCAATCTCACACGGAGGACTTTACAAGAAAAACAACCAGCAGACGGGCCGCGCACAGAACACAAAAGTCTAGGCTTGTGAGGGTGGCTGATGATAAATAAGTGCTGCAGGTGAATCGTCGAGGTACTTGGTCTAATATTTCAACGGTGTTTAGATTGAATAATTATTATCAGTGAAGCGGGCTGCCCATCGCAAATGCTGCGATTCTGCAGGGAATGTAGAGTTTTGCATTCCGATCCATTTTAACGGGGAAAGAGTAGGTCCCTCTCACATGGGCGCTGCCATACTTTCGGATCATATAAAGGAACGGCAGCGAGGTATTTGTCGCCACGCCTTCGGTATCAGGGGACATCCTGCACTCTAAAAGGCGCGCTAGTTAGGACTACTCAGCGACATTATCGGCGCCTAACGTACGACGTGCCCTTTAGTGAAACAGGTCTTTCGCCCGGTTATCTACCCATATGGGAGCAACTACCAACTTACTACACGTCGAACAGCTGAATACCTTTTGGATGGGGTTCTCGGTGAGACGGTTCCGTCCAGTACCCGTCAGCCGTCCCGGGTCGCGGTTTCCGATACAAATGACCGCACCTTGCCCAATGGTACCTTTCTGAATGTATGACACTCCCAAAGACAGGGCAATGATTCCCGCCCAACCCGCGGATAAAGGCTAAGCCTGAACAACTTGTTTTCGAAGCGGGGGCCCGCGGTGTAAGGGGTGGTCAAAATCGCAGTTTTTTGGCTCCCAAGAATCTTCCTCTCGCCCGCGGCAAGCAATTACGCCCAGTCTTCCAGTACTCCCCATCCCCCGAACCATGGTTTTAACTGGTTGAACGGCCCAACGCTCGGCTTGTTGTGGGAACGAGCGAAGTTTCAACCTAGGGCGGCTCGAAAGCGGCAGAGCGATACAACCCTATATTAACTGACCAACATCACGCACGAGCCTAGACCGGTGATGAGTGTTCCGTCAGCATCATCGTTGTAAATGCGACTCAGCGCCCGATGATAGAATCGCGGGTCCAGAAACTGAGATCAGAGACGGGGCGCGATGAAACCCTCACGGGCTACTGTTGGTATCCCCGTGGTACCAGATATAATAGCTGGAATAAGCAACTAGATTATAGTCCCGGCATCGCGCCCGACATCCTGCGGCGGCCTCACGGATTCCCGGTTCCGAAAGGCCCATGCAGCGGCCACCTCGGTGTTCGCTCATTTGATAGTCACAGAATCACTTTCCTTGCTGCTCCCCTTTCTCTCCCATTCACCTCTAATGACAAGCCTAGATAGATGATTTCCCAGGATCGTGACCCGAATCCTTTAAACATAACCGAGGCAGGGCTCTGACGACACTTACGTGGATTCTGGATCGGACGGGGTTAACGTTGGGACGGGCTAGGACCGTAAATGAGCTGGGCTTCAGCAAGATATATCGCGCGCACGTGCCCTAGTCCCCGGCCCCTACCGCCACATCCTCCTAAAGGTGGTTCCAGCAATCCCTAATCCTTAGAGCGTAGATCCGTTGGACTGTTGGCCATGAAATGGGGCCTAGACCGGCGAGGAACTAGAAGGGCCGACCGACTTCAGTCGCGCAGATCGTCCTACATGGAAATAATCACCGCAAGGCCTAAAGAGACCCATTTAAGCCCGTTTTCTGCTGACCAAACAAGATAGGCATTTTAATATCAAACGAGCCATCAAGGTACAAATATTCGGGTAAACATCACGCCGCCGATTGCGTCTCGTGCAAGCGGACGGCTGGTTGCCTCACACCCGTTGCGATGTCTTTTTAAATAGCCTTCGGAGCTGGCGACGCGTGAGGTGTGCCCTTCCTTATAGGGTTCCAAAACCATTAAGTCAGTTGAGAGGCGAGCGATTTGAAGAGATCTTAACTTTCCCGAAAGTCCACTGACCCGACACATGCTGCAGCGCAAACGCCGCTCAATGGACGCAAGAAGCTGATATCCATGGACGACGTGCTTTACCTTCAAGACGGCATCAAAAGTCGTGGATCCCTATATGCTCGAACCGAAGTCCCCTAGTCGACATCAGGGAAGAGGTATCGTATTCCGGGAGATTAGGGTGTCTGGTATGCGTGGTCGCCGAGGGACAACACTCTAGCGGTCTAAGACGGTCGGCGTTGACGAGTTTCGAACTAGTTGGGAACGTTCTAAGATCTAAAGTTAGATAATGTGTCGGGAGATATTTCTCGACTTCGCCGACTACCAAGAGGGGGCTCTCGTCCCGAGTTGACCGTTCAAGATCTATAGGGAACCGAGTAAAGGCCTGATGTCACACAGTACGACCAACAGCGTAGCACTTCGCCGGCCAGATCGTGGGAACCAACCGTTGGATGCAATGTGGGCCTCGTAGGGTACCGCTTCACCGGCCTGACACGGGGTAAGTCAAGGATAGATCGTTCGCTGCCCGGGGCAGCCCCTAGAGCGGGTGGGCCGCCTGACGGCAGCGGGTGACGTCCCGCTCACCAACTCTCCGACTTGGGGGCGGCCACAGCGCTTTGGAAACAGGAACGGCACGGACCCATGGACATGTGAAACGTCGACTCAAAGCCCAAGTGCTTTGCAGGCGCACCTTCTGCTAAGTAGCTACGGGACCTTCGATACTGTGGCCCGCCGCCTAAGCCTTAAACAGAGGGCACCTGAGGGCGATCTGCCGGATTTGATGAAACCCATGGCCTAAGTTACGCGGACCGTCACCCTCTGACCTCAAGGAAGCGATATCAAATCGAGGCGTGACTAGAGTCATTGATGAGCTACCCCTCCCACTTGTAACATGATAAGAGGACACTGTCCGCGTCACAATCGGAATTGGGATCCTCGGGACGGTTTTCACGAATTCTGGGTAGAGGGGCCACGTAACGTCTCGTCGGAGTTCGGTTGAAACCGACGCGAATAGTACGAACCGACTGGACGAGGCGGCCTCAACTAGAATTTGGTGGGGTGTCGGCATAGATGCGTGATGATTTTCGTCCATGGCGGGCAGCGTCAAGGTGGGTTCTTTACACGGCTCCTTGCGCGGTTAACCTGGGTGGGACATTTAAAGCCGCTGAAACCCGGATACAGTACACTTACCAATGTGCTTCCCCATGTCGTTAATTCGCAGAACGTTTGAGGCGAACTCGGTGTTTTACTCCCTCAAAGGCCTTCTGATAGTAGAACTGTAGATCTAGGATGGCTTGATAAATCGCTCAAGGGAGTTGGAGTGCTATTGGTGATGATCCTGCCTGAAACGAGATTGCCGACTCATCGACAAGAGGCCGCCAGGGTTCGCGCCGGGTAGTCGGGGTGGTCTCAAGAGGCTCACTCTGATTCTTAACCTGGGCATCGACACTAAACAGACAATGCAAGTGGGTTACCGTTTATGGCGTTCATGGAACGACAGAACTACATGCACTTTAAACATGAAATCGTGTGGGGTTGGTTGCCCTGGTTTCACAGTTTGAATACGGACGGCGAGACCGCCCGCAATATACGTCAAGCTTACAGACCACACGCAGTCGGGTAGGCTTCTATCATTAATCACAAGAGGCGCTCCCGTGAGTGTTAATATCGGGGCACCGAAGCAAAAATCCGTTTTTGAAGCCCCTCGGTTCTCCCCGTGGTTCCTATTGGGGGATTCGCACATTAAATACGTGAATACAGTCACACCAGTAACGCGCCACTGCTGGCTTTTCGCTGATCAGAATATCCCATCGGAGTCTGGTGGTACAATAAGCGACGAGACACGTTATCTCATGTGGAGACATACCCACGAACCGTAGACCCGTTATGGACACCACCCAGATCTATCGGCTAACTCTGATTTACCCCATGATCGGCCAGTCTAGCGGCAACGTATGTAAGAGTTACCCACGTCCTGGTCAAGCACGGACGGACGTAACTTTCTGCAGCTGAAAATCGCTCCTCCCGTTAAAAGAGTGCCTCAACTCGCTTAAGGATGGACTATTTTCTCCAGTTCATATGGCCAATATTGGTGGGTGGACAAGCTCCGGATTTAACACGCCTGCCAGGCATGACGATACGAGGTTTCAGGTTGGTGAAGAACGGTTCCCGGCCCCTGCCGCGCGACGAATGAAGTACTCTTTCTATAACGCCGACGTCTAGGCGGGCACGATCGTCTGATTGCATCGTGGGAATGAATAAATACAAAAGACGAAGCTGAAAGCAACGTGACATGTGTGACGCCCTGCTGGGTACGCTGCCTCGTGTCGTTACGTGTGATACCACGCGACCTGTCGCTGTGTTCGCGCTAGATCCCACCCGCCATTGGGGAATGCAGAAAACGGCTACCCCACCGATGGCGCCGAGCGTAACAACCACTTAGTGCTGTACCGAGAGCTCCTAAGTATGCGTTCTAGAGTGTTTTGAGCATGAGCGTGTTTCTCTCTTAAAGATAAGTGGTGTTTATCACGGGGATTATGGAACCGTCATATTATAAACTGAAAAACGCTCCCAGATTCCTAGGATTTAGACGAGCTTATCAGGAGTAGGCCCGCTTTTCAGTACCGTAGTGTGTTTGCGAGATCATACCACAGAAATCGCTACACGCAGTAAAGACGGGAGCGTCCTCAACTCATGAGCGCTGTTAGGTATGGTCGCAAGCTATTCGGCGGCGATCGAATTGGAAGGACGTTCACGTCACGGCTCATGGCGGGACGTACTTGCTCGAGCCTGATTGGATATATAGCCTTGTACGAGCCTCTCTCAGGTTCAGTTCCTTCTTGTTCGCTTGAGGCGGTGGGTAGGGGTCCGTGGAGGAGACGAGGGCTACGCCAGCTGAATTGGACACAGAAGTAGGTAGCCCAGATCAACCCGACTACTTCCCCCGTCAGCGTGATTCTTGTAAGGGGGCACGGAGCGAGATGGCCTCCCACAACGGCATGGAGGCCGTGGGTCCTAGTATGTGTACTGGGCGGAAGGCGTGAGACTAGGTCGTCTTCATTATTGTTCGACGTATTTGGGATCGACCCGAGGTACTTGTTCCCGCGCACGACTGATAGGCATCAGACAAATTAACGTGGTGCTAGTTGGCTATCTGTTGGTAATCTGGCGCGACCAAGCTGAAGGCCGACGTAGGAGAACGCACGATGAAAGCAGCAGGGGGGGGGATGTGGTGCAATACCGAAGCCACTGAGGTTCTCAGGTCATTAAGATAGTGAGGCTCTCAAAGTATCGTGCACTACGACAGAAGGAGGCTGAGATCGACTATAGGGGCACTACTAACACCCCGAGCACGCAATGAGGTTATGTGACATCCGCCAGGTGTCAGAAGACCGTACAGGAGGACAGTCGTGGCCGGATTGCGCTAGCCACAGGTTCAGGGGGGACAGCCTCCAGGGCGATGACGGATGGCTACAAGCGGGGGATGGGAACTAATCAGTACTGGATCGGCAAGACCACCCTGACTTGCGATTCTAAATCCGACCTCCTTGAGGATATTAACAATGCATTGCCTTATGCGCAAGTCAATAGGGCTTAACCTAATACCCTACGCCGCTTTTACCCTACGCAGGACCCGTTTCATGGCGTTCTTAATAAATGGGGCTCTAGCTTTCTCAGAGATCAGCGCCAGTAGACCCCATACAGTAAGTGACGGCAACGGAATAGGCGAGCCCGCTGAGACCGTCTCTCAGCGCGAGGCTACTCGGTTATCTACATGTTCTAATTGCGCCGACCCTTCCCAGGACTAAAGGATTGAAACTCGTTGTAGCTCCGTTGCGTGGTCCGGCGGCATGAGTGATGGTATGACGAGGCTTGACCGGCAGTTTCCAGACTATTCTATAGATACGAACGAACGCCGTCGAGATGGAAAGGTTAACGTGGTGACCGGAGCGCAGACTTAAAGGAGTAAGCGGGCGTTCCGATTACCTGCAGTTCCCTTGACCGCCCACTCTACTGCCCCCCGCGTTCCCGGTGACCTGAAATATTAAAAGACCGCGTCTGCCATGTCTGATCTGATTGCCAGTGTGTGTGCATTATCGCACTCGGCGGAAACCTACTCATACCCCGCGCGGAACGAGTCACTCGCAACAACATTCGTTGTGCTTCGTTACCCATCAATACGAGCTCAATTCTTAACGGAGCACTGGGGAACTGGTAGTCCCGATCTTGGTGTATGTCAACGGGCGGATGTGACGTGAAAAACAGACCGCAGTCAAGCCCCCAATTGGGACATCTGGAGACTCGATCCGTGGTATCAAGTCTCAGCGTGAAAAGTTCGACCTGGCGGCCGCGCGGTGTCGGTGGCCGTCGGGAATAGTAACTATGCCGATGAAATTAGAGCTAGACGGAGCTGAGGCTGTCCCTTCCCCCTTACCGGGTTGATGTACGGGACTCGGTTCAAAGCTGGCTTTGGTGGGCCATGGCTCCCCACGAGAGCGTGGGAACTGCTGGTAAGGGTCAAGGCGTATGGATGTCCCAATAATGTAAGGTAATGGATCACCGCCCAAACATAGGCCGTTCGTTGGTATCCGCGGCATCTGTGGTGCTCCATGCCCACGACGGCCCTATAAAGGACTTATGATACAGGAGGTCCCAGCACGAGCAGCAAACCTTGAAACCGCTTTGTCGTCCTCCGATGCCCCAAGGTGGTGCAGAGCTACTCACGCGATCGATCCGATTCACATCCGCATAGGCCGGGTAAGGCGGCGATATGCAAGATTCATGCCTGATTGTGAAGAGGAATCAGGCTGTAGGTTGAGACGTGTTTCGGGAAAACGTATTTCAGGGCGATTACCCACATTGGGTAGCCGGAGGTGGCTAACTCCGCAGGGCTTCTGTTCAGCCCCATGTGGCTTATTTATTTGCGTCGCGTAAATCGATTAACGCTCGCGGGGTGTCGCTCGCGCATACGCTTTCTCCGTCCACGTGGCTGCAGATTTGCGATCTCGACCGATCACACACCGGTGCGCATTCAAGTGTCCACCCCGTCCGGCATTTTGACTGGCGTCCGGTCCCATCCAGACTCTCGGGTTTGGTAAATAATGCGTGGCCTCCAGGACGTCCTCCTGTGTCAGTGGGGTGGGTGCTAAGCGACCAGGACATAAGGCTACCATTACATCCGCAGAGCCTCTGACGCGGCCAGGTTGCGAAGATCAATGCCGCCCTCGCGGGCTGGGGGCGTGCAGACATGGGTCCATTCGCGCAGTGCGTGGAGAGCTGGCTGGGTTTGCAAAGGCAGCGAAGCCTCCGGAACATTTTGCGGTTTGTGCCGGTACCACAGAACTCGCCAGGGCCGTAGCTACAGCAACTTAGTATGAGCAACGATCTGATCCCCGCGGCCTCGCCAAAACTCTAGAGAGAGCTGTATTCGAGACGTTGACGAGTCGCGTGGTTGGGAAAACGCTAAGGAGCGTCGCTACGACGCGTCTCCCACCAATAGTGTACGACCCAAAGCCTGAGGCCATCCCACAGTCAGAGTGAACTTTGGTTCTGAGACCGGCCGGAACCCCCCGCCAGGGAAGGGTCAGGTGCGGGGCGTGCGCATCCGTCGAACTGCTGGAACAGCTGAGATGTGGCCTTGCGCGCCACATTCAAGGAATAGCATCAGTTACCCCCGCCGGCCACTGAACAGGGGTTGGAATGACCCCGACTCGAGACAGCAGCCGGGACGGCATCAGTGGGTCCCTGCTCCAACTGGGGCCGGTCCGCACTATTTACCCCCGTGTAAAACGGCTACCGTGGCATCGAGGTTTGTTGCCCACCCAGGTATCTCGGTAGTGATTCGTAGGGGACCGCAAAGGTTAAGGAGAATACTGCCACCGGGATTGGAGCGTTAACCTTAATTTTTTGGAATCGTTTTCCTCGGCTATGCTACGGTTGACATGTTGTTTCTGAGACGATCCATGGGTCTAAGGACTGCCACCAGAGCTGAAACTAGGCAGCGTTTTTGACCCGGCAGCAGGGGAATGATTTATCGACATAATAAATAGCGTTTCTCCACCATACCGCAAAACCAAATTTACGGTAGTAGCTTTCTAGGAAGTGTGGCGCCAATCGATAAAGACCTTAATCAGAAGTGCCGTCCGCCGTGGTATTTAGGCTCAGGGGTCAGTGAGGTTTCGTCAACTATAGTCGTTCTGTCAACCCACGCGCCACGGTGGAGGGGATTTCTTCATCTTAGGGGGAAACGCTTACATGCAAGGTTAGTCGGCGGCATGGGATGTACTAAACGAAGACGAGAGAAGCGCCAAACAGGCTTATCTCCTTAGTCTCATTATACGAGATTAGGGATCATCAGGGCACGTAAGTCAGTATGGCAGTGTTCGCACTGGACTTGGAGGAGAAAAGGGTTGAAGCCAATGAGGGTGCTGCCGATTCCGTTCCGAGGGTGTCCAAACTTTCTAGCATATCGGCAGTTACGGCGGTAAAACGTTCACGGTCTGGAACTCGGGTCGTCCCCCTCCAACAACGAGAAGGCTGACTTGGATAGACGCAAAAATCCGGGGTATAACTATGTGACTTTATGGTCCGCCACGACAAGGTTGGAGGGGTCTACCCTTGCCAGCAGAGGCCGTCTACAACACACAGCCAAATTGACTGTAAAGCAATCGCAACGGTTCAACGAGATACACAGAGATTGTAGCTGTGCTGTGAAGGAATTAGACCTTCGTAGGATATTAGCGGGTCTGGTATCTTCTGTGACATGATTGCTTCCGGCATGGCCGATTCTCTACTGGGCGCGTGGACAGGTCCCAGCAGACCACGTGCAGTTACCGCACTCACCACAGCCCCAAAGCTGTGCCCGATGATCGTGCAGTAGTGACCCGATGCTCGCGCGAGGAGTTCTACGGCACGACTCGGACCTTGCAGTAGGTGACTCCACTCTACGTTGTCCCTTCGGCCTCCCGTCGTAGTACGGTGACGAGGGTCGCGGGCACTTTGACACGGTGGGCTCGCAGCAGTGCAGTGCGTTAGGCTTAAAGTCTTCAGCCCGACGTCGTAACTTGCTGGTCGCGGGCTTGGCCTAATGTGGTTCGTGACCCGATGATTGGGGCCGAACACTCGTAGCTCGATGACGTGAAGTGGTGGACGTGCCGATGCCGAGGAGGAGATGTCACGCACCCGGGCTCCCTGATTGGAGACATAGCGTCCTTCGTCAGCTGGTGGGGATCTAGTGGCCCACTAAACTACGCAGTTGTGCTTTTCGCACCTGCGAAATCGTGTTGGCCTGGCTGACTTCGAAATCACCTCGAGGGCTTACTCAATACCTCCCCCCGACCCCCTCGCCGAATCGCCGGTAAGATCCGTGTGTAAAGGGCCAACTTATAAATACCCACGTTCGGCTCTTCTAAAGCACGCAGGCGACTGCGAAGTTTTACAGGCCGATGGTACGCCCCGCCATAGAGCTCAGCGTTTTTATCACGCGAAACCAGCTTTAATTTATTAGGCTGGCAGTACCGGCCGTCAGACCGTATCGTGTTACCGCATTGCGTAGCTTTGTAGTTGGTAACACCCCGCTGCACTATACCATTGCTTGTCCGAGTCCTAAACTAATGTTCAAGATCTCGTAATGGTGGCTGCCCCGGACCGCCTGCCCCCAGGAACAACATCGATTTTACCGATCATCACTCGCTGGGTTACTGGATAAAACAGTGGGACGTGGTTAATTCATCGCGCACCCAATTAAATGCGGGTAGGCCGATCGATCAATGTTCATAAGCCGGAACACACAGGAATTTAGCACCAAGTAGTCTCGATCGATTTGGTGGTACAGGCTCACTTAAGTACATAAATGACGAGGCCACAGTGGCGCACGGAAGGGGGTGCCGAAGTTGTGCTATTCTATCCGTCCTACCTCAATTACGCTGATACGGGTCAGCCTTGACGGTAAGGTCTACCTTATGACGCTGTTGTAATACTTTGGGCCCTTTATTTACCCCTTGAGTCTGAAACACCCCCCACGCTCCCCTTTGAAGTCCACGTACGAAAAGGGGTCCACCAGGAGAGGCCTGTTCGTGCATTTTTGTCGCATGCCTGAGGGGCTATCTGATCAACTGGTCCGCGTTCTCCGGCTACCAGCCGAATTTCTCCTCCCCGGAATTGCACTAGGAGGTGCTGCTGATGCCAAGACTCTCGTGATTTTTACTGTAGCAGAAGTGAGAATGAAGCTCAAACATGGGGACACTCAGGGCCGGTGCTCATGCCGCCGTAACACCCGCGTGCACTTCACCCGAAAGGGACGCCCGTTTGAGAAACCCATGGCCACAGAGACTGTTATCATGCTAAAATCTGATTAACCGCCCTAAACAGCGCCCGGGAGTTTGTATCTGGCCTTAGTTAAGGCCCCGGCGGGTTGTGACGGGTTACATACCTCGTTTGGCTAGGGGTTCGACATAGTAACCTTTGCCAAGGTTCGCATTGTTGTTACTCCCGGGTTCTTTCAGAGTGAGACGAAGTCCATCACGCAGTCCAGCTGGAACGGCTCTAATGGCCCGAGGCAACTCGCAGGTCATCTCGTAGATAGCTCCCCTGGCGCCTTCTAGTGAGATGTTGCCTCGACTGGGTGTTCGGCAACCAATTTTCCTTGATCATTTCTCGTTTCAGAATAGCTTCTGGACTATCCCATACTGGGATTATCGGTGTTGGCTTTCCTTCCCACTACTTATATGGCGATAGGTGTCAATCTTCGCCGTGAAACCCTCAAGTACCCTCGTATTAGTTAGGGTCTCCGACAGAAACGTTTGCCTCATAGAATCCTGTTTCTAGATCTTTCGGTCGACAACGTCGCGCCCTATCATTGGCCCCGACAGGGCCTGGGGGTCCGCAATTCATGCTGATAGGCTGACAACAACGGGAGCCAGATAAGAGCACTCCTTTGGGCCCCCTCTAGCATGGGGATCTCAGTTCGAGTAAGAGACGAAGCTTAAGGCCCGCCCCGTCCACGCAGCAAACGTTCCCTTATCACGCAGCGAGACATTGTCCGCCCCTCCGACGCACGCAAGTGAGCGCCTCGAATAAGCCACCTGCCGATTACAACTTATAAGTCGCAATTACTGTAACCCCTCGCCATCGTTCGTGGAGCAGGCTGTACGGCCAATATCATTTAGCTTTCGCCCGTGCCACCTGCTAGTCGTTGCTCATTGGCCAGCGCAACGCACCAGCACGAGATGCGATATCCCCCCGTATTTGAGCATTTATTTGCTTACTGATCTGCAAGAGTCTGCCGAGAATGGGGGTGCGGATCAAATGTCTCTAGTTAATATACTTGGAAGCGGGACGGTCCGATGCTAATCCCCGGAGAAGAGTGGATTCGTTTGGGAACATCCAACCCATTCGGCCACTCTGCCGGTGAGACTAAGGCGCACATGGGGTTTTACTACTAGGTTCTTCACATCCGCCCCGTAATGACTCCGGGGAATGGCGAAGCTACTACTCTCGCGCGCACTCTCACGGGGGCAACAGACTCACATTTAACGTTCCCAACTGGAGCAACGGCCAGGTGGCGTCACTGTCGCAATGCCCTCGTACCTGTGTGTCTATCGGGAGGCTGCCCGATCACCACGTACTGCCAAATTCCGAGTAGTCTCTGGTGGGTTTGTCTCACCTTGAGTTTTAGCTATAATCTCGCATTACCGGCCTACCGCGTCTGCAGCCGGGGGCTGGGCGCTACCCTGTGTCCGATTAATCAAGAGCTCACGTAATCGAGTGCGCGGGGCCGGTAGATCGGTAGGCCGTGATACAGACTGGACGGCGTCTACCCCTACTACTGTTCCAAGACGCATAGCGTAACTGCGATGAGGAACAGAGGTCACTACACGGCTATTCAAACGTGGTTCTCTACTACGACTAAGTCCTAGTTAAGGGAACGGCGCGGCATTAAATGTGGTATATCGACGATCCAAGGTATGCGTTGAGTTTGGGAGATCTGGCGTATAGGGAGACCACGTTTGGAGTGAAGGTTGCTACCTTCACGAATGAACCTTTTAGAGCTGGGCGGCAGCTTGAGGGGACATATGGGCAGTAGCCCACTACCTTTGCCAACGGTGGGACATCTCTACGCTTCTGCGATTGTCACTGCTGATGGCCGTTATACTATCAACTCGCCGGTCGTGATCCTAATCTTTTTCCACAACTGGTCCGCTAATGTAGCACTCTATGTTTGCTAAGGGTTGGCAATATAGCCCTACTTTCTTTTACTGAGGTTTGATGTCGATCAAGGACTACTGGGGGAGAGCCTTGCTTCTCCGTGGCAGGCGAATTGAGCCACCTTGCGATAGGGCCAGCTTAATGGGCGACGTACGGGCGAGGACTCCCGTACCGCCAAACGCACACGTCTGACCTAGTCTTTCTTGCGTGCGATCTCTCGTTCTTAGCATAACATACAATCCATAGCTGTTTAATTTAACTCTCAGTCCACCCTTTTAGGCCTTCGGTCTATTCTACTTTTACATACCGTTCTGCACCGTACGATGCTATGTGTAGCTTCTTGCTCGTCGTAGGTGATAAAAGTTCACCCTGAGACGGCAAGTGACCGTGGCTGTTCTACCGATGTCCGAACGCAGCTCTCGGTGGATTATACACATCCCTCTTAACGACAGGACTACCCGTAGAGTCGCCCAAAACCGGCCGGAGTATAAATTTGTTCGTTAGTACTCATTTAGTTGTAGTGCTGTGACAGATGGGGGCCGCTCTGACCTGGCTAAATTGTTCCTGTGGTCATGGCGTAGAGATGGGTAGGGTAGTTGCAGCTATTGCGCATTTGCTGCCCATGTCGTAAAGCAGTCAGCCTCTCGGGAGTGGCCCCTCTTAGCCGTGCCGGACCTTATCGTTTCCCGTCGTCCCAGTTCGTTGTCACAGTCCCGCCGCCGGTTAGACTAAATCTATGTCACCGATACAACGAAGGATGAAAAGTACCAGAGCGACGTGCGGTACCGACATCCTTGACATTAGCTGGCCCCAGAGATCACACATACCCTGGCGCGCCTTCAAGCTGATCGTGGCCGTGGGACGCCGGCCTAACTCATGTAGTGTGGAGCTCGGGATTTTTAGGGGTTCCCGAGTCAGGCAGTCGATTTCATCCGGTCGAGCGGTATGAAAGCCGATCCTTTATTATGATTTATGTACTTACAGTTAACGACGCTAGAGTAGCACACTGTCTTTTCTGCATGTCGGTTGCGCAGTTCACCTTGTGCTAACAAGTGATTTATAGACGTCACCGACTAAGATACTATACGTCGGGGGCGCACCGTTTCCCGATGGGGGGCATTGAAAGCCAATTCACGTGCGACCGTTTGGTGACAACGTCCATATGCTCAAAAATTGTTCTTCCTTTACTGGTTCACGGAGTGATGGACGAGTTATGTGGAAATCGATTAATAATCGGGCTGTCGGATCAACTTATGTCTTTACGACCTGACTAAAGCCATACATCCCGTAGAATGCCCAGCTAGGCCAGGGCGGGATGAAAGATCAGTGGACCAACCCCCCACAATATCTCTACGACGCCGGAGGGCGATGGGACGCTGGTGTCATCTTTTGTGGCCCGTGGGCCCACGGCTGACTAAATCGAGCCGCCTTCCGCAGGCCGTCAACGGCGTGGCGGCCGTGTAGAAGGTGTCCCATCTCAGACCTGCCCAGATTCCTAGATTCCCCTACGCATACTCAAGCACGCACCAATTGGGGGGTTGGAGTAGTATAGGGGTTTCGAATCCCGGTGGACGTATGTGGTAATGAGGCCCATGTTCCGGGGGGGGCCGCGCTGGATACAGACGCCCTAAAGGGGCGGTGGAGAAAACACGGGCGGGACCAATGGCTAAACATAAGCCGGGCACTGACCCCTCCGGTGCCATGGCTCACAGCTCCCAGTTACAATACTATTTTATTCGTTAAAGTCCCGCCAATCGTTGAGTAGCGATTCGCGAATTTACAACTTCGTCTATCCTGGCCTGTCCGTCCTGTATTCTCGTGTTCCACCGACTGACTGTCTTGGTCCGGCACGAGGGGCTGCGCTACCGACCGTCTAGCGTGATTCCACCAAAGCCCTCCAGAATGACAAATACCTCGTCTGCAAGGATCCCCGTTTAGCAAATACAAGCTCGTGCTTGCAATGTGCGTGTGTGCCGGGGCTGGTTTCGTAAATCCCTAGGACGCGTTCCTTCCAACCCATTATTCGCATCGCGCAATTACCCATGTCCCACCCGGTTCTCGGCCACGTGTCCACTTGTACCAACCGATACGTTGTGATTAGGCTAGGCCCTCTAAAAAAAGTATCTAAAAGATCATTGTGCATAGCCGACGTCTGTGAGACTGACGGGCAGTCGACCCGTATGGGGAGTAAAAAACATCTACCGTAGCATAGTGATCAGGAGGCGATTTTAGCGCTAAAGATTAGGTGTCCGCTTCCATCCTATCTCAGTGGTTAGGTCGTAGCGGTCTAGCAAAGGGCTGTTTACCAGCCTCGGCCCCGTCCTCATACTAGGTGAGCACCCAGGTAGTGCCTTTTGAGGTCCGTGTCACTACCCTCTCTTGCCCTAGAAAGGCTGCTCACTATTAGGGGTGGCCTTGAGGTACAAAGCGAGGATAGCGACTGATGCGACCAGTATTTCTATCCCTGACGTCTCGCTCAGCCTTCACCTTGACGAGCGGAGAGGTCGGTGGTGTTTTGGGTTATGCCTGAGGTTTAGGAGCGGCCTTGTCGTGACCTATGGATTGAGTGATTCTAGCTACTGGATCGCCCACGCTTTCGAAAAGGGTGCCCCAGGTAGGTCCCTATCCCGCTGTCACCTGTTACCCGTGATAAGGGTACTACCAGCAAGTAGCCGTGTGTTAAGGCCTCGTGAGTCTGGCAGGTGCCTTATTGCAGGTAATCTTCACGGACAGCTAACGTCAGACGGACGGCAATACGGCGCCGTAAGGCTCTACTTGTCGAACTCCTCACACACGGATATGCGTTCCTGCTGAGTCTTGATACTCCTGCATGCTTCATTGACGGAAGACAATGATGAGTCCAACGGTGGCTCAGACATCTCTACTACGCATCGCTCCTCATGAATTGCATAAGTCCAACTTGCGACTAGTCATCATTGTCGCGAGATGAAGTCCAGTGCGGTGCAGCAGACATCGATTAAGTAACTAGGGGTTTGAAAGGCACGCGGGGAACGTAGTTAATCCCGGCTTAGATTTTGCTCTGTACGTGTCTAGCTTCGCTGAGCCTGGGGGGGTTAGGACACTGGTAGCATACCCGCTAAGCGACTGTTTCGGCGCTGTATCATTTGGAGCCGGTAGCTCGTGGTGGTCTTTCTGGGGGCCTGCGTACTCGCCTTCATTTCTCCTGCAGATGGTTGCCGATTCTCACCCATATCTCGCCGCAACGTTTGTGCGCCCCCCGTTTCGTGTAGCTACCCGGCTTCTGAGTAGCTTTGGTGACGACACCGTCCACATTTCGTGCGACGATTGCGCGGGTGTGCCACTGAAGTCTCTCGGCATGTGGGGTCCCCTCACGGTCGGTTGTGGAGTGAAGTAAGCTACAAGTTGCTCGTCGAAACACTACGTTTACCATTTAAAAAGTCAACGAAATAGTTTGGATACGCGGAGTGAATGCGCCTGGGTTTTTTCTCACTCGTGCGAGTTGGACACACTTGGCGTGTCTTTCTACGGGGCGATAGACCACCTAGTCCCCCAAGCTCCTGGCCATGACACATTTACCGGTTGCAGCGAAGACCTTATTCTAGATCGACGGTGTCAACAATTAACATATTGCTGGGCTAGCTACACGACGTTAGTACTGAATATCCACTCGATACGTTTGATGCTCCCTTCGTAGTGATAGGCAGTTCTGGGCGGTTCGTCGCGCGCGAGCCCGTGTGGTCTGCGAGCTGGCCAGATTGCGTGCTGCCGATGCGATGTATACGTCGTGCCAAAGTGATCGTTACAAGCCCTATATAATCCGCAGATGGGAGGCGTGAGTTTGTATATTCATGTTACGTGCTTCCCAGCTGGCAAGAGCGGGAGCTTGTATTCCGAAACCAATACTTCGTGAGCGATCGAGTGCTGGTTAAATGTACGGTCAACAAGAAGTCGAGCAAAACCTCGTTCAACCAACTACACGCATTTCCCGACGTCCATGCCTTTAGGGACGCTGCGACTCGAGCCAGACTTGCTCTTCCCTTTTACTAACCGGACGACCAAACACAGACGATGTAGTGTCGTTAAGGCCGCCACACTGGTTCACCGTTTTTCTTCCACCCTGGTCGCGGCTTACGTATTGAGTGTGAGTCCCAGTACTTGCAAGGGGAAATTCACAAACCTTCCCTCTACCAGTGTGTCATATGCGCAGGGACTTGGGATTAATCATCTCCGTCCCCCAAGCGGGCCCGCGGGCAAGCTAGGCCAGGTAAAGAAGTGGTGTGGTACTCGACGGAGTCAAAGATGGGCGTCGACCAACCGCGAGTTAAGTGAAATGGGTCCTTGACGTCCTAGCAGAAGCGAGAACTCGTTTTTCTAATGTGGCCAACTTCCGAGTGGTCGTTTATCCTAGATCCATGACTCATAAATCACTAGGACCACATGGAACGCATTTTTCCTGTCACTTTGCCTGGGGGCTTTAACGCTCTCCTAAGGATGGCAGAGCTCGAGTTACCCCTTCCACGCACAGGCGTGTGGAAACGCTGTTAAAAGTTATTTCGTTCTACTCCCTAGATGGTAAGGTGTCCTTACAACACGTCGACTTCCTTAAACCTCCTACGTGTTCTCATTTGGGATCATCCTATCGACATAGGTGTAGTAGCTGAATCACGAGGCATGTAGATGGCACGACTTCTCGATTTCCCTACTATGTGCTTTTTCAACAAACATGGTCTTCCCATTACCACCTGATTCGGATTCGTTTCATACACCCGCGTAGCCCTTGGCTCTTACTTGCGAGACTTGTTTTCCTCAGGTTACTAGCCTACCGGGCGGTGTGGGGCCCCATCAAAGTGGCCAACTCACCTGGCCCTCCGGAGTGCCGACTTTCAATTTTTACCGAGGTCCGCTGCCACACTCGTCGCGACAATTGATTCCGGAGACCAGTACAAGGATACAGGTGTTGGCTATTTGGGCCAAAGGAAGACCTAACCTAGCGCCTAAGCGACGTCTTACACCAAAATTTGTTGCTGCCGATCTAGCAGGTACGCCCAGCGCATACGGTATCGGGGAAATGCATGGGGATCGGGGCGGCTAACTAATTGGAATCTAGGGCGTCCTACTGAATGTGCATCCTTAAGATAGCCTAACGCGACTCAAAAGCTTCGACCTCAGGTTCTTTGATCTTCATTGCAGACTATTATCCCCCACATAAGTACTAAGGAGTTCGATTACACAGTGACAGTATATCATGACGCTATGGCTACAGGGATTAGCACGGACTGACCGAAATACTGAAGTACTCAGGGAGTGAGTCTGTCGTAGCTGTACTACAGCCCTTCTATTAGTGAGCTGAAGTCGGCGGACCCATACACTAGCAGGCTAAAGTAGAATCTCTTGATATTCGCTCCGGACGGACTAACTAGAGGTCTTATTAAAGAACGCGTGTTAAAATCCCTTTTTTAATGTGGTGTGTACACGGGATATAAGGAACCTATGATAGCTATGATCAGCAGACCGAACACAACTGGTCATGAGACAACGAGTCGTCGCGTAAAAAAGGTACTGTGCTAACGGAACGTGGGGACTGCCAAATCCTAGTTGCGCTCCTATTGGGCTCGCAACGCTGCTGTATTCAAGCGCGGATCGGCTCGCAGGTCCGGGTGCTCTTTCTCACCGTCACTCAAACATACGAATATTTGTATTGTATACAGGACGTCCCAGATCGTTTCTGCCGCGTTAGACGGTTGGTGGGCCCACGGGACACGGTCCGTCTTTGTTGCGTACCCCAACGCCGTACTGTAGTAATTGAAGAGAGACTTCACATAAGGCGCAGAATCTTCACCGGCACTGCACTCGCTGGACCACCGCATATTGGTCATTAGGTTGCATGCGCCGCTTGAACGGGGTTCAAGTTGGTCGATCTCGCGCAGCGCGGATTAATATCTTTACGTCTCACGATTGGTCGAGCACAGCTGCAAGTGTATCAGACTAAATAAAGTATTTCTGTCTAGGAACTTCCTCCTATCGCTCACGCCTATCGTGAGGACGCTATTACTGGTGTAAGAGCCCCGTAAGTGCCTTCAAAAACGATTAAGAATCAAGTACTTCTGAAAAAGACACATCGGTCGGTATATGATGGGTCCGAGAGCGCTATTATTAGGAACGTCTAACCGCATATCCCATACACGCAAGGCGGGGATGAGCGACATCACGTTCGAAGCTTGTCTCTGTTGGCGAGGGAGTTGTCTCCAGATGCAATGGTTTGCCCGCTAGCGAGTCGCCGGACCCTCGCGATCCGTATCCCCCCCAGTTCCCGTCCCGCGCGACGTTTCCAGCCTGTGCGCGCAAGACAACTTGATTGACTCGCAAGGCGAAATATTTTGGTAACTAGACCGACCCGGGGCTCCGTCCATATGGTTCTCGTTTACGCTGTCGCGGCGTGCGGCAGTGTTCAAAAATCTTGACCACAATGCCACATTTCGTGTTCAGCGGCACGGGCACGTAGCCTAACACGTTGTGGTAACACGCTGTAGAATAGTCGCGGATGTAATAAACCGTTACCGTATTCGA
		</sequence>
		<sequence>
			<taxon idref="14-463-1A_2014"/>
			ACGT GTCGATGTTGAGCCCGTTGGCTAATGCAAGCTCTACGTGGCAGCGCGTCCTTCGATCACTGTCTCGCGGGACCTCGCTCACCCATTTACGCTACGCTCCGAAGCTTTCGGAGGAAGGCTAGTTGCGGAAGTTAACGTCTCGCTACTGTACTACCGAGAAGGAGTTGGTTCCGGGTTACAAATAGATAACGTAGCAGGCTATGGTTAGCGAACCTCCGGCTGCGCACTCCGGCTCTCGGTTCTGGCATTCGGCCCCCCCGAAAAGTATGCCATGCGGAAAAGGTAGATATCGCAGGGCATAGCGCAGTGCACTGCTACTATAGCGTAGGGTTTGCACCGTGCGTTAACACCCCGCTGCTCGCGCCCCCGCTCTCCACCTGGTTACGCGTGAGACGTGTATGTGGAGTCGAGCACTTTGAACTTCTCAAATTAGGCGCCATCGTAGCGGCTTGTGAACGTCTCATCAATTGCCTTTATTAACTACCGTTGCAGCCACCGCGCAGCGGAACTTCAGAGAACTTACAGTATTTAGGAGATCAATTCGATGCCGAGCCAATCGATCACAGTACCTGGGGTCCAGCGCACTTCTCGGCACGGCCGAGCTCGGACCGTCTTGGCCCCCTAGTCAGATGCTTGGGTCACGTCGCCCTACTGTGTGCATTATGCTTTCGATGGGCTTTGGGAACCTGCGCTAACCCTGGCCGCCCTAAATATCGGCCGTGCTTTCACTAGGGTACCCGCACCTTCCCGTAGCCCGGCATTGCGAAGCCAAACCGCGGAAGCAGGTCACCGTGGACTCTGACTGCAAATCCCAGGAGTTTTAACAGCGCCAGAGGTCCGTCACCGCTTCAATAAAATTTTACAAAGCATATTGCTGAGTAACGCGTGACGCAACACAAATTATAATGAACTACATTGGCGAATGGGGTGCTTGGGTTGTATCATACGTGTTACATCCCTTATCTTGGCGGACTCTTACTAACATCTCGATGAAACCATAATGGTTGTTGTAGTTCTCCTGGCAGAGTTGGGGTGTGAACATCCCTGGGCATTCGCGCACGGAGATAACCACCTGCCTACTCGCCCGGATATTCCCCCTGTCGCCCCTGGGGTTCTGATTAGCATTTTCTAAGGTCTCTTCTCGCATAATGTACGCAATGGGGGAATTGCGTTCGGGGTGTTGCTTGGTTACTAGTTCTGACCGCAGCGCAAATAGACTTATGGGTATAGTGGCTTCATCAGTGCCAACTGTTTGGCTCTCTCGCGATCTTGAGTTAAGCGTTCAGATCCCGTCTTAGTTGCAGACGAGCAATTCGTATGGGAAATACGATCAGGCCGCGACAGACTACTCTCAGGACCGCTCACCTGTTGCGTCATTCCGGCCTAGCCACAGAGTACAATGAGGGCGCAGTGTGAAGGGGATATGAGCTACCCTGTTTTCTCGTGAATATCGTGTGGGGTATCAAGTTCAGGACTCTGAGCGTGTAGCAACATCCCATTTATTTAGCATGCCTGGAGACCTGCAATCCAATCGGCTTCATGGCTGACGCGCTCGCTTGGTACGCCTTAAGAAAGACAATTGCCGTTGGTCTCGTTGCCCCGAGGCCGAGGATCTATTTTAAGTTGTGCCTCCATATACGGCGTCGCATATCAAATTAAGGAGCGAGCGTTCAGTTTAGGAAAGCTCCGGGTTGTTCTAGACGCCAAGGTCACCTTAATGAACAGACGCCTCCGAGACTGGGGTAGCCTAAGAGTTGGGCAAGGACTTGCCGCGAGAGCAAGGTGCCAACATTGTATGACAGCGTTCGCGAACGTAACCGTTAACGATAGTCACGCGGATGGCGGCGTATAGTCCGAAAGATGGTTATGATAATTTTTCGCTGCACACTCCGGAAAGCCTTCGACGATAGCTGAATGCTGCGAGGGGCCCTTTGCCTCGTCGAAGCGCCACATCTAGCCGTCGAAAAGGAGCTAGGCCCGCCCGCCGTCACTACCGTGTACTGACTTTGCCCAGTCCGACTTGGCCTGGGGTCACCATAAATGGTTCTTAACGTTAAGCAGAGACCATTCCATGGTTCCCATCTTGCACATGTAACACGTGCGACAAACGGCGACCTCGAAGCACCAGGTCTCTGGGCCTAGAGGGACACTCGACACGATCATATAGCAGGAAAGGCCGGGAGGACTCCGCCCAGTGCGTCCACAAGAAGTGCTAGCCTGATTCCTACAGCATGAGATTAGGGTCATAAGGGTACACGCAGAACACCGGCTACGCCGGATTGCTCGTATCATCCCGCTCGCCACTAGGCCCGATGAGGATCCCTCGGAAACGCTCTGTAAAAGGGTCCACGCAATACAAGAATAAAAACTGCGCGTTGGGATAGCATTTGGCTCAAACAATTTGAATTGGGCATCGGGATGGGAGTTTCGTAACCCCCCGCTACTGCATGGGGGTGAGAACTACCTGCTGCTTAGAGAACCCTTGCACACCAGGCCTGCTGATGTTACAGCATTCGGGAGGGACTAGCGACATTACATTAGCCGTTTAAAAAGTTAGTCAGAACCACACAGCTACTCGCCGCGTGCGTTACGGCAAGGCCGCCGCTTGGACCCATCACTTGTCTACATCGTCATATGTCTCGCGAGCGGCACGAGTTTACGCTAGGCACCACCAATAAGGTACATACTGACAAGGAGATTTAATCTAGTCCCCCTGTTACGCTGTACTGCACAGCTCTACATCAGACACATAAAATGCTTCTGAGAGGGGGGAACACGAGCGTATCGCCTTCATGTGTGGACAGGTGAACGCTAAAACTGCATGATTTAAGGGGCAAGAGCAAGACGCCGAGGTAACCGCCCGAGCGGAGCCTGTAGCGTAGTCCATGTATGAATCATGTAGTTCGTTTGGGCATCAAATAGCGCGTATCCATTAGAAGAAACAGGCTACGGACAATTTATACCGCCCTCTACTGATGTCAATACGCGCACTGCTCTTGGGCGTGAGTAGTGGGGCAAGTCGTCAGAGTTGCCTTAACATGAAACGGGACCTGAAGGAGTTGGCAATGTCATTAAGCCGTACCCGCCGCGCGACCCAGGTTATCGAGGGTGTGTGAGGGATCAAGCTGAAAGCAGAGTATAAAAGAGGGCGGGGATAACGGTACTGATACCTGGTTTGGCACGGTATCTACCCCGATTAGAACCGGGTAAGGCCAGGGAAGATGAGATACTGCTCGCTTCCGAGTCGTTGAAAAGGACCTTTCATATAACCCCCTCCCAAGGTGACGCCTATAAAGTGAACTAATCTCGAGCTTCTTGTTCTAACGTGGATCTCTGCAAATTGAGATGTTAAACCCGGGTTATAAACTAGCTTTTTGTAGTCGTGAATAGGAAGAGCAAAAAACGCTACTGCTATCAGTTAACGTGATGCGACAACGTTGGCCATAGGAACGGGCATCCAATCTCACACGGAGGACTTTACAAGAAAAACAACCAGCAGACGGACGATATGTGAGGTCCGGCGGTCCAGGCTTGTGAGGGTTCCTGATGATAAATAAGTGCTGCAGGTAGATCGTCGAGGTACTTGGTCAAATATTTCAACGGGGTTTAGATTGAATAATTATTATCAGTGAAGCGGGCTGCCCATCGCAAATGCTGCGATTCTGCAGGGAATGTAGAGTTTTGCATTCCGATCCATTTTAACGGGGAAAGAGTAGGTCCCTCTCACATGGGCGCTGCCATACTTTCGGATCATATAAAGGAACGGCAGCGAGGTATTTGTCGCCACGCCTTCGGTATCAGGGGACATCCTGCACTCTACAAGGCGCGCTAGTTAGGACTACTCAGCGACATTATCGGCGCCTAACGTACGACGTGCCCTTTAGTGAAACAGGTCTTTCGCCCGGTTATTTACCCATATGGGAGCAACTACCAACTTACTACACGTCGAACAGCTGAATACCTTCCATATAATGCCTTCATCCGGAGAAGCAGACTTGATACATGCTGGCTCCTTATGGTCGCAAGCGTTGGCGCCGACGACCGCACCTTGCCCAATGGTACCTTTCTGAATGTATGACACTCCCAAAGACAGGTGAATGATTCCCGCCCAACCCGCGGATAAAGGCTAAGCCTGAACAACTTGTTTTCGAAGCGGGGGCCCGCGGTGTAAGGGGTGGTCAAAATCGCAGTTTTTTGGCTCCCAAGAATCTTCCTCTCGCCCGCGGCAAGCAATTACGCCCAGTCTTCCAGTACTCTATGCGCCGTGAAACATGGTTTTAACTGTCGAGGCAAGATGACCCTTAATTTACTGTGGTAACGAGCGAACTTTCAACCTAGGGCGGCTCGAAAGCGGCAGAGCGATAAAATCCTATATTAACTAGTTAACATTCTATCTCCAGCCGAGTGAACAGCTGACGTTCCGTCAGCATCATCGTTGTAAATGCGACTTAGCGCCCGATGATAGAATCGCGGGTCCAGAAACTGAGATCAGAGACGGGGCGGGATACGCGGACAGTACATTACGATTGGTATCAATACATCACCAGATATAATAGCTGGAATAAGCAACTAGGTTGCAGCTTCAGCACTGTATTTAACCGCTCCGGGTAGCCTTACCCATTCCCTGTCACACACGACCCATGGGGCGGCTGCTCTAACCGCCGTTCATTTGATAGTCACAGAATCACTTTCCTTGCTGCTCCCCTTTCTCTCCCATTCACCTCTAATGACACCCCGGAGCAACCAGCCTCCCAGGATCGTGACCCGAATCCTTTAAACATAACCGAGGCAGGGCTCTGACGACACTTACGTGGATTCTGGATCGGACGGGGTTAACGTTGGAACGGGCTAGGACCGTAAATGAGCTGGGCTTCAGCAAGATATATCGCGCGCACGTGCCCTAGTCCCCGGCCCCTACCGCCACATCCTCCTAAAGGTGGTTCCAGCAATCCCTAATCCTTAGAGCGTAGATCCGTTGGACTTTTGGCCATGAAATGGGGCCTAGACCGGCGAGGAACTAGAACGGCCGACCGACTTCAGTCGCGCAGATCGTCCTACATGGAAATAATCACCGCAAGGCCTAAAGAGACCCATTTAAGCCCGTTTTCTGCTGACCAAACAAGATAGGCATTTTAATATCAAACAAGCCATCAAGGTACAAATATTCGGGTAAACATCACGCCGCCGATTGCGTCTCGTGCAAGCGGACGGCTGGTTGCCTCACACCCGTTGCGATGTCTTTTTAAATAGCCTTCGGAGCTGGCGACGCGTGAGGTGTGCTATTCCTTATAGGGTTCCAAAACCATTCAGTCAGTTGAGAGGCGAGCGATTCAGGAGTGCACCGGTCTCTTAATGGATCTATAGGCTTAACATGCAGGCGGATATAGATCGCGCTCAGTAAAGGCGGGAAGTCTCCGCCTTGATGGAACGTGCTTTACCTTCAAGACGGCATCAAAAGTAGTGGATCCCTATATGCTCGAATCGAAGCCTCTCGGCCGACATCAGGGAAGAGGTATCGTATTCCGGGAGATTAGGGTGTCTGGTATGCGTGGTCGCTTAGGGACAACACTCTAGCGGTCTAACACAGCCGGCGTGGACGAGTCTCGAGATAGCTGCGAACGTTCTAAGATCTAAAGTTAGATAATGTGTCGGGAGATATTTCTCGACTTCGCCGACTACCAAGAGGGGGCTCTCGTCCCGAGTTGACCGTTCAAGATCTATAGGAAGTTAAAGAAGGGTTTAATGTCACACAGTACGACCAACAGCGTAGCACTTCGCCGGCCAGATCGTGGGAACCAACCGTTGGATGCAATGTGGGCCTCGTAGGGTACCGCTTCACCGGCCTGACACGGGGTAAGTGAAGGATAGATCGTTCGCTGCCCGGGGTACCGCCCTGAGCGGATCAGTCTTTTGACGACAGCGGGTGACGTCCCGCTCACCAACTCTCCGACTTGGGGGCGGCCACAGCGCTTTGGAAACAGGAACGGCACGGACCCATGGACATGTGAAACGTCGACTCAAAATCCAAATGCTCCAAAGGCGCACCTTCTGCTAAGTAGCTACGGGACCTTCGATACTGTGGCCCGCCGCCTAAATACCGGGTGCTAAAATAGCTGAAGGCGCTTGCCGGATTTGATGAAACCCATGGCCTAAGTTACGCGGACCGTCACCCTCTGACCTCAAGGAAGCGATATCAAATCGAGGCGTGACTAGAGTCATTGATGAGCTACCCCTCCCACTTGTAACATGATAAGAGGACACTGTCCGCGTCACAATCGGAATTGGGATCCTCGGTACGGTTTTCACGAATTCTGGGTAGAGGGGCCACGTAACGTCTCGTCGGAGTTCGGTTGAAACCGACGCAAATAGTACGAACCGACTGGACGAGGCGGCCTCAACTAGAATTTGGTGGGGTGTCGGCATAGATGCGTGATGATTTTCGTCCATGGCAGGCAGCGTCAAGGTGGGTTCTTTACACGGCTCCTTGCGCGGTTAACCTGGGTGGGACATTTAAAGCCGCTGAAACCCGGATACAGTACACTTCCCAATGTGCTTCCCCATGTCGTTAATTCGCAGAACGTCATGGGTAGATTTAACACGTCACCCCCTCAAAGGCCTTCTGATAGTAGAACTGTAGATCTAGGATGGCTTGATAAATCGCTCAAGGGAGTTGGAGTGCTATTGGTGATGATCCTGCCTGAAACGAGATTGCCGACTCATCGACAAGAGGCCGCCAGGGTTCGCGCCGGGTAGTCGGGGTGGTCTCAAGAGGCTCACTCTGATTCTTAACCTGGGCATCGACACTAAACAGACAATGCAAGTGGGTTACCGTTGATGGCGTTCATGGAACGACAGAACTACATGCACTTTAAACATGAAATCGTGTGGGGTTGGTTGCCCTGGTTTCACAGTTTGAATACGGACGTCGAGACCGCCCGCAATATACGTCAAGCTTACAGACCACACGCAGTCGGGTAGGCTTCTATCATTAATCACAAGAGGCGCTCCCGTGAGTGTTAATATCGGGTCATTCAAAAGGGGACTTTTTTTTGAAGCCCCTCGGTTCTCCCCGTGGTTCCTATTGGGGGATTCGCACATTAAATACGTGAATACAGTCACACCAGTAACGCGCCACTGCTGGCTTTTCGCTGATCAGAATATCCCATCGGAGTCTGGTGGTACAATAAGCGACGAGACACGTTATCTCATGTGGAGACATACCCACGAACCGTAGACCCGTTATGAACACCACCCAGATCTATCGGCTAACTCTGATTTACCCCATGATCGGCCAGTCTAGCGGCAACGTATGTAAGAGTTACCCACGTCCTGGTCAAGCACGGACGGACGTAACTTTCTGCAGCTGAAAATCGCTCCTCCCGTTAAAAGAGTGCCTCAACTCGCTTAAGGATGGACTATTTTCTCCAGTTCATATGGCCAATATTGGTGGGTGGACAAGCTCCGGATTTAACACGCCTGCCAGGCATGACGATACAGGGGTCGAATGCGGTGAAGAACGGTTCCCGGCCCCTGCCGCGCGACGAATGAAGTACTCTTTCTATAACGCCGACGTCTAGGCGGGCACGATCGTCTGATTGCATCGTGGGAATGAATAAATACAAAAGACGAAGCTGAAAGCAACGTGACATGTGTGACGCCCTGCTGGGTACGCTGCCTCGTGTCGTTACGTGTGATACCACGCGACCTGTCGCTGTGTTCGCGCTAGATCCCACCCGCCATTGGGGAATGCAGAAAACGGCTACCCCACCGATGGCGCCGAGCGTAACAACCACTTAGTGCTGTACCGAGAGCTCCTAAGTATGCGTTCTAGAGTGTTTTGAGCATGAGCGTGTTTCTCTCTTAAAGATAAGCGGTGTTTATCACGGGGATTATGGAACCGTCATATTATAAACTGAAAAACGCTCCCAGATTCCTAGGATTTAGACGAGCTTATCAGGAGTAGGCCCGCTTTTCAGTACCGTAGTGTGTTTGCGAGATCATACCACAGAAATCGCTACACGCAGTAAAGACGGGAGCGTCCTCAACTCATGAGCGCTGTTAGGTATGGTCGCAAGCTATTCGGCGGCGATCGAATTGGAAGGACGCTCACATCACGGCTCATGGCGGGACGTACTTGCTCGAGCCTGATTGGATATATAGCCTTGTACGAGCCTCTTCTGATCCCAGTTCCTTCTTGTTCGCTTGAGGCGGTGTGTAGGGGTCCGTGGAGGAGACGAGGGCTACGCCAGCTGAATTGGACACAGAAGTAGATAGCCCAGATCAACCCGACTACTTCCCCCGTCAGCGTGATTCTTGTAAGGGGGCACGGAGCGAGATGGCCTCCCACAACGGCATGGAGGCCGTGGGTCCTAGTATGTGTACTGGGCGGAAGGCGTGAGACTAGGTCGTCTTCATTATTGTTCGACGTATTTGAGGCCGGAGTAGTGTACTTGTTGTGAGATGTAGTCTGTAGGCGCTGGGCAAATTAACGTGGTGCTAGTTGGCTATCTGTTGGTAATCTGGCGCGACCAAGCTGAAGGCCGACGTAGGAGAACGCACGATGAAAGCAGCAGGGGGGGGGATGTGGTGCAATACCGAAGCCACTGAGGTTCTCAGGTCATTAAGATAGTGAGGCTCTCAAAGTATCGTGCACCACGACAGAAGGAGGCTGAGATCGACTATAGGGGCACTACTAACACCCCGAGCACGCAATGAGGTTATATGACATCCGCCAGGGCTAAGAGGGCCGTATCCACAAGGGGCGGCGACCGGACTTTAATGTTCACAGGTTCAGGGGGGACAGCCTCCAGGGCGATGACGGATGGCTACAAGCGGGGGATGGTAACTAATCAGTACTGGATCGGCAAGACCACCCTGACTTGCGATTCTAAATCCGACCTCCTTGAGGATATTAACAATGCATCGCCTTACATACAAGTCAATAGGGCTTAATTTAACATTGCTGATGCACCCCACTTAGCGAAGGATCCGCCCTATAAGACCACTAACAGGCTAAGTTGTGATCCGCGTAAGAGCTAATAATGACGCCTACTATAGGACGGGCATAAATGGCTCAATAGGCGAGCCCGCTGAGACCGTCTCTCAGCGCGAGGCTACTCGGTTATCTACATGTTCTAATTGCGCCGACCCTTCCCAGGACTAAAGGATTGAAACTCGTTGTAGCTCCGTTGCGTGGTCCGGCGGCATGAGTGATGGTATGACCAGGCTTGACCGGCAGTTTCCAGACTATTCTATAGATACGATCGAAAGCCCCCGGAGCGCAAAGCGTAGTGCAACCGAGACAGTACAGACTTAGAGGAGTAAGCGGGCGTTCCGATTACCTGCAGTTCCCTTGATCGCCCACTCTACTGCCCCCCGCGTTCCCGGTGACCTGAAATATTAAAAGACCGCGTCTGCCATGTTTGATCTGATTGCCAGTGTGTGTGCATTATCGCACTCGGCGGAAACCTACTCATACCCCGCGCGGAACGAGTCACTCGCAACAACATTCGTTGTGCTTCGTTACCCATCAATACTAGCTCAATTCTTAACGGAGCACTGGGGAACTGGTAGTCCCGATCTTGGTGTATGTCAACGGGCGGATGTGACGTGAAAAACAGACCGCAGTCAAGCCCCCAATTGGGACATCTGGAGACTCGATCCGTGGTATCAAGTCTCAATGTGAAAAGTTCGACCTGGCGGCCGCGCGGTGTCGGTGGCCGTCGGGAATAGTAACTATGCCGATGAAATTAGAGCTAGACGGAGCTGGGGCTGTCCCTTCCCCCTTACCGGGTTGATGTACGGGACTCGGTTCAAAGCTGGCTTTGGTGGGCCATGGCTCCCCACGAGAGCGTGGGAACTGCTGGTAAGGGTCAAGGCGTATGGATGTCCCAATAATGTAAGGTAATGGATCACCGCCCAAACATAGGCCGTTCGTTGGTATCCGCGGCATCTGTGGTGCTCCATGCCCACGACGGCCCTATAAAGGACTTATGATACAGGAGGTCCCAGCACGAGCAGCAAACCTTGAAACCGCTTTGTCGTCCTCCGATGCCCCAAGGTGGTGCAGAGCTACTCACGCGATCGATCCGATTCACATCCGGATAGGCCGGGTAAGGCGGCGATATGCAAGATTCATGCCTGATTGTGAAGAGGAATCAGGCTGTAGGTTGAGACGTGTTTCGGGAAAACGTATTTCAGGGCGATTACCCACATTGGGTAGCCGGAGGTGGCTAACTCCGCAGGGCTTCTGTTCAGCCCCATGTGGCTTATTTATTTGCGTCGCGTAAATCGATTAACGCTCGCGGGGTGTCGCTCGCGCATACGCTTTCTCCGTCCACGTGGCTGCAGATTTGCGATCTCGACCGATCACACACCGGTAAGCACCTGCACACCTATGGTCCGGAACACCTCAGCGAATACGCCACCTCGCTTGCCCTCTCGGGTTTGGTAAATAATGCGTGGCCTCCAGGACGTCCTCCTGTGTCAGTGGGGTGGGTGCTAAGCGACCAGGACATAAGGCTACCATTACATCCGCAGAGCCTCTGACGCGGCCAGGTTGCGAAGATCAATGCCGCCCTATCGAATGAGGGGCGCGACAGTCCGTACGGATTCGCGCAACGTGCCCAACATTGGCTGGGTTTGCAAAGGCAGCGAAGCCTCCGGAACATTTTGCGGTTTGTGCCGGTACCACAGAACTCGTTAGAGCTTGAAGGACAGCAGCCGGGCACAAAAAACGATCTGATCCCCGCGGCCTCGCCAAAACTCTAGAGAGAGCTGTATTCGAGACGTTGACGAGTCGCGTGGTTGGGAAAACGCTAAATAGCGTCGCGACGACGCGTCTCCCACCAATAGTGTACGACCCAAAGCCTGAGGCCATCCCACAGTCAGAGTGAACTTTGGTTCTGAGACCGGCCAGGATCGCCCATCAAGGGCGGGTCAAACATGGCATCCACACGTGCGTTGGGTTACTACAGTGATACGTGTCCGATTCTGCGCGCCACATTCAAGGAATAGCATCAGTTACCCCCGCCGGCCACTGAACAGGGGTTGGAATGACCCCGACTCGAGACAGCAGCCGGGACGGCATCAGTGGGTCCCTGCTCCAACTGGGGCCGGTCCGCACTATTTACCCCCGTGTAAAACGGCTACCGTGGCATCGAGGTTTGTTGCCCACCCAGGTATCTCGGTAGTGATTCGTAGGGGGCCGCAAAGGTTAAGGAGAATACTGCCACCGGGATTGGAGCGTTAACCTTAATTTTTTGGAATCGTTTTCCTCGGCTATGCTACGGTTGACATGTTGTTTCTGAGACGATCCATGGGTCTAAGGACTGCCACCAGAGCTGAAACTAGGCAGCGTTTTTGATACAATGCTAGATCGAAAATTTATCGACATAATAAATAGCGTTTCTCCACCATACCGCAAAACCAAATTTACGGTAGTAGCTTTCTAGGAAGTGTGGCGCCAATCGATAAAGACCTTAATCAGAAGTGCCGTCCGCCGTGGTATTTAGGCTCAGGGGTCAGTGAGGTTTCGTCAACTATAGTCGTTCTGTCAACCCACGCGCCACCGTGGAGGGGATTTCTTCATCTTAGGGGGAAACGCTTACATGCAAGGTTAGTCGGCGGCATGGGATGTGTCAAGTAGGAGCAGAGAGTCGAGCAGATGAATGCGCGCTCCTAGGTCATGCGCAAGGAGCCGAGGATAATCAGGGCACGTAAGTCAGTATGGCAGTGTTCGCACTGGACTTGGAGGAGAAAAGGGTTGAAGCCAATGAGGGTGCTGCCGATTCCGTTCCGAGGGTGTCCAAACTTTCTAGCATATCGGCAGTTACGGCGGTAAAACGTTCACGGTCTGGAACTCTGGTCGTCCCCCTCCAACAACGAGAAGGCTGACTTGGATAGACGCAAAAATCCGGGGTATAACTATGTGACTTTATGGTCCGCCACGACAAGGTTGGAGGGGTCAACCCTTGCCAGCAGAGGCCGTCTACAACACACAGCCAAATTGACTGTAAAGCAATCGCAACGGTTCAACGAGATACACAGAGATTGTAGCTGTGCTGTGAAGGAATTAGACCTTCGTAGGATATTAGCGGGTCTGGTATCTTCTGTGACATGATTGCTTCCGGCATGGCCGATTCTCTACTGGGCGCGTGGACAGGTCCCAGCAGACCACGTGCAGTTACCGCAATCACCACAGCCCCAAAGCTGTGCCCGATGATCGTGCAGTAGTGACCCGATGCTCGCGCGAGGAGTTCTACGGCACGACTCGGACCTTGCAGTAGGTGACTCCACTCTACGTTGTCCCTTCGGCCTCCCGTCGTAGTACGGTGACGAGGGTAATAAATGGTTTGACGTCCCAGATCGAGGATGAGAGATTACGCCGTCCTTAGAGTCTTCAGCCCGACGTCGTAACTTGCTGGTCGCGGGCTTGGCCTAATGTGGTTCGTGACCCGATGATTGGGGCCGAACACTCGTAGCTCGATGACGTGAAGTGGTGGACGTGCCGATGCCGAGGAGGAGATGTCACGCACCCGGGCTCCCTGATTGGAGACATAGCGTCCTTCGTCAGCTGGTGGGGATCTAGTGGCCCACTAAACTACGCAGTTGTGCTTTTCGCACCTGCGAAATCGTGTCGGCCTGGCTGACTTCGACCTTAGGGCGGTGATTTCACTGGCATTTTTCAGTACTTTTCAGTTTGCGTCGCCGGTAAGATCCGTGTGTAAAGGGCCAACTTATAAATACCCACGTTCCTTCTTCTTAAAGCACGCAGGTGGTGGCTAAGCTCTACAGGCCGATGGTACGCCCCGCCATAGAGCTCAGCGTTTTTATCACGCGAAACCAGCTTTAATTTATTAGGCTGGCAGTACCGGCCGTCAGACCGTATCGTGTTACCGCATTGCGTAGCTTTGTAGTTGGTAACACCCCGCTGCACTATACCATTGCTTGTCCGAGTCCTAAACTAATATTCAAGATCTCGTAATGGCCACCGTATTGACCTACCCTCGCTCAGGAACAACATCGATTTTACCGATCATCACTCGCTGGGTTACTGGATAAAACAGTGGGACGTGGTTCATTCATCGCGCACCCAATTAAATGCGGGTAGGCCGATCGATCAATGTTCATAAGCCGGAACACACAGGAATTTAGCACCAAGTAGTCCCGATCAGACGCGCGGTGTGGCTTCACCGAAGTACACGAACGCCAAATCTGCAATGGCGCATGAAATACAGTGTAGGGGTGACATCGTGTCGCTTTCAGCTTTTTAACCAAATGACCGTAGGGGGGTTCCAGTTTTAAGGTCTACCTTATGACGCTGTTGTAATACTTTGGGCCCTTGGCTTGTCTTGCGGCCTCCGGACAAACCTGAAACTGGTATCGCACGTCCCTCGGTAGGAGCCGAATGGGTGGGAGAGGCTTGTCCGTGCATTTTTGTCGCATGCCTGAGGGGCTATCTGGCTGGTCAACGCATACCTCGCATACCGTAGTTGACCGCCCCCTTCCCCTCGCGCCAGTGGGAGTCCCAGCTGACATTACAACTCTCGTGATCTTTACTGTAGTGTAAGTAAGCATGAAGCTCAAACATGGGGACACTCGGGGCAGGTGCTCATGCCGCCGTACCACCCGCGTGCACTTCACCCGAAAGGGACGCCCGTTTGAGAAACCCATGGCCACAGAGACTGTTATCATGCTAAAATCTGATTAACCGCCCTAAACAGCGCCCGGGAGTGTGTATCTGGCCTTAGTTAAGGCCCCGGCGGGTTGTGACGGGTTACGTACCTCGTTTGGCTAGGGGTTCGGTATAGCGGTCCCTCCTGGGGCTCCAATGGTCGTTACCTTGGGGTTCTCCGGAGTTGAGACGAAGTCCATCACGCAGTCCAGCTGGAACGGCTCTAATGGCCCGAGGCAACTCGCAGGTTATCTCGTAGATAGCTCCCCTGGCGCCTTCTAGTGAGATGTTGCCTCGACTGGGTGTTCGGCAACCAATTTTCCTTGATCATTTCTCGTTTCAGAATAGCTTCTGGACTATCCCATACTGGGATTATCGGTGTTGGCTTTCCTTCCCACTACTTATATGGCGATAGGTGTCAATCTTCGCCGTGAAACCCTCAAGTACCCTCGTATTAGTTAGGGTCTCCGACAGAAACGTTTGCCTCATAGAATCCTGTTTCTAGATCTTTCGGTCGACAACGTCGCGCCCTATCATTGGCCCCGACAGGGCCTGGGGGTCCGCAATTCATGCTGATAGGCTGACAACAACGGGAGCCAGATAAGAGCACTCCTTTGGGCCCCCTCTAGCATGGGGGCCTCAGTTCGAGTAAGAGACGAAGCTTAAGGCCCGCCCCGTCCACGGGGCCGGTGGTCCCTTATCGGACGCCAGCGAACCACTCATTTTCTCCGCATGTACGGAGCGGCAGACTGAACAGGTGGCTTGTCCGTTACAACCCGTGGATCGCAATCACTGTAACCCCTCATCCTCGTTCGTGGAGCAGGCTAGAGCATTTGTGCTACTTGGTCCCTACTGACAGAGGGCGTCGGTCGTTGCTCATTGGCCAGCGCAACGCACCAGCACGAGATGCGATATCCCCCCGTATTTGAGCATTTATTTGCTTACTGATCTGCAAGAGTCTGCCGAGAATGGGGGTGCGGATCAAATGTCTCTAGTTAATATACTTGGAAGCGGGATAGTTCGTTGCTGGCCGGGTGAGAAGAGTGGATTCGTTTGGGAACATCCAACCCATTCGGCCACTCTGCCGGTGAGACTAAGGCGCACATGGGGTTTTACTACTAGGTTCTTCACATCCGCCCCGTAATGACTCCGGGGAATGGCGAAGCTACTACTCTCGCGCGCACTCTCACGGGGGTAACAGACCTATGTCTGATGCGCCCAATCGGAGCAACGGCGGAGCACCGTCGCCCGGGCAATGCTCTTATATCTTTACGTCTATCGGGAGGCTGCCCGATCACCACGTACTGCCAAATTCCGAGTAGTCTCTGGTGGGTTTGTCTCACCTTGGACTTTAGCTATAATCTTGTATCGCCAATGTGTTATACTTGCAGCCCACGATTAACCTGTACCTGGTGTCCGATTAATCAAGAGCTCACGTAATCGAGTGCGCGGGGCCGGTAGATCGGTAGGCCGTGATACAGACTGGACGGCGTCTACCCCTACTACTGTTCCAAGACGCATAGCGTAACTGCGATGAGGAACAGAGGTCACTACACGGCTATTCAAACGTGTTTCTCTACTACGACTAAGTCCTAGTTAAGTGAACGGCGCGGCATTAAATGTGGTATATCGACGATCCAAGGTATGCGTTGGGTTTGGGAGATCTGGCGTATAGGGAGACCACGTTTGGAGTGAAGGTTGCTACCTTCACGAATGAACCTTTTAGAGCTGGGCGGCAGCTTGAGGGGACATATGGGCAGTAGCCCACTACCTTTGCCAACGGTGGGACATCTCTACGCTTCTGCGATTGTCACTGCTGATGGCCGTTATACTATCAACTCGCCAGTCGTGATCCTAATCTTTTTCCACAACTGGTCCACCAACACGCTGTGGTAGGCGCGTCGGAAAGTGGCAATATAGCCCTACTTTCTTTTACTGAGGTTTGATGTCGATCAAGGACTACTGGGGGAGAGCCTTGCTTCTCCGTGGCAGGCGAATTGAGCCACCTTGCGATAGGGCCAGCTTAATGGGCGACGTACGGGCGAGGACTCCCGTACCGCCAAACGCACACGTCTGACCTAGTCTTTCTTGCGTGCGATCTCTCGTTCTTAGCATAACATACAATCCATAGCTGTTTAATTTAACTCTCAGTCCACCCTTTTAGGCCTTCGGTCTATTCTACTTTTACATACCGTTCTGCACCGTACGATGCTATGTGTAGCTTCTTGCTCGTCGTAGGTGATAAAAGCTCACACTGAGACGGCAAGTGACCGTGGCTGTTCTACCGATGTCCGAACGCAGCTCTCGGTGGATTATACACATCCCTCTTAACGACAGGACTACCCGTGGAGTCGCCCAAAACCGGCCGGGGTATAAATTTGTTCGTTAGTACTCATTTAGTTTTAGCAGTACAAAGGACAATGGTTCTTCTGACTCTATCGAGTCGGCCCTGTGGTTGCGACGCCAAGATAGGTAAAGTCGCCGTGACTGTCGTGCATCTGCTGCCCATGTCGTAAAGCAGTCAGCCTCTGAACAGCCAACCCTCTTAGCCGTGCCGGACCTTATCGTTTCCCGTCGTCCCAGTTCGTTGTCACAGTCCCGCCGCCGGTTAGACTAAATCTATGTCACCGATACAACGAAGGATGAAAAGTACCAGAGCGACGTGCGGGGAGCGTGTGCCCAGCGTTCGCTGGCCCCAGAGATCACACATACCCTGGCGCGCCTTCAAGCTGATCGTGGCCGTGGGACGCCGGCCTAACTCATGTAGTGTGGAGCTCGGGATGTTTAGGGTTTTTCGAGTCAGGCAGTCGATTTCATCCGGTCGAGCGGTATAAAAGCCGATCCTTTATTATGATTTATGTACTTACAGTTAACGACGCTAGAGTAGCACACTGTCTTTTCTGCATGTCGGGCGCGCAGTTCACCTTGTGCTAACAAGTGATTTATAGACGTCACCGACTAAGATACTATACGTCGGGTGCGCACCGTTTCCCGATGGGGGGCATTGAAAGTCGATTCACGTGCGACCGTTTGGTGACAACGTCCATATGCCCAAAAATTGTTCTTCCTTTACTGGTTCACGGAGTGATGGACGAGTTATGTGGAAATCGATTAATAATCTGGCTGCCGGGGGGGTTTATGTCTTTACAAACTGAATAGGGGGGTACGTATTGTAGAATGCCCAGCTAGGCCAGGGCGGGATGAAAGATCAGTGGACCAACCCCCCACAATATCTCTACGACGTTGCACGAGGACGGGACGCTGGTGTGATCTTTTGTGGCCCGTGGGCCCACGGCTGACTAAATCGAGCCGCCTTGCGTGAGAGGCTGACGAGCCGGCGCTTACATATGGGGCGGCTCGGTCAGGAGACCCGCCCGTTCCTAGATTCCCCGGCACACGTCCGAACATAAGCGAGCCAAGGAACCAGCGTAGCGCGGAAGTTTCGAATCCCGGTGGACGTATGTGGTAATGAGGCCCATGTTCCGGGGGGGGCCGCGCTGGATACAGACGCCCTAAAGGGGCGGTGGAGAAAACACGGGCGGGACCAATGGCTAAACATAAGCCGGGCACTGACCCCTCCGGTGCCATGGCTCACAGCTCCCAGTTACAATACTATTTTATTCGTTAAAGCCCCGCCAATCGTTGAGTAGCGATTCGCGAATTTACAACTTCGTCTATCCTGGCCTGTCCGTCCTGTACTCTCGTGTTCCACCAACTGACTGTCTTGAGGTGGAGTAGGGGACTGCGTGGCCGGCTATTCGTTTTAGTTTCCTCGGAACTCTGCAGAATGACAAATACCTCGTCTGCAAGGATCCCCGTTTAGCAAATACAGGCTCGTGCTTGGCCCGTGCGTGTGTGCCGGGGCTGGCTTCGTAAATCCCTAGAACGCGTTCCTTCCAACCCATTATTCGCATCGCGCAATTACCCATGTCCCACCCGGTTCTCGGCCACGTGTCCACTTGTACCAACCGATACGTTGTGATTAGGCTAGGCCCTCTAAAAAAAGTATCTAGAAGATCATTGTGCATAGCCGACGTCTGTGAGACTGACGGGCAGTCGACCCGTATGGGGAGTAAAAAACATCTACCGTAGCATAGTGATCAGGAGGCGATTTTAGCGCTAAAGATTAGGTGTCCGCTTCCATCCTATCTCAGTGGTTAGGTCGTAGCGGTCTAGCAAAGGGCTGTTTACCAGCCTCGGCCCCGTCCTCATACTAGGTGAGCACCCAGGTAGTGCCTTTTGAGGTCCGTGTCACTACCCTCTCTTGCCCTAGAAAGGCTGCTCACTATTAGGGGTGGCCTTGAGGTACAAAGCGAGGATAGCGACTGATGCGACCAGTATTTCTATCCCTGACGTCTCGCTCAGCCTTCACCTTGACGAGCGGAGAGGTCGGTGGTGTTTTGGGTTATGCCTGAGGTTTAGGAGCGGCCTTGTCGTGACCTATGGATTGAGTGATTCTAGCTACTGGATCGCCCACGCTTTCGAAAAGGGTGCCCCAGGTAGGTCCTCACTCCGCTGTCACCTGTTACCCGTGGTCTGAATACTGTTGGCGAACAATTGCATATTGAGGCTTCATGAGTCTCAAGGATACCTCGTTGCGAGCGCCCCCCGCGGGCGGCTGGGGTTGAACGGACAGGAATACAGTGCTGTAAGGCTCTACTTACCAGGGCCCCCGCACACAGGTATGCGTTCCTGCTGAGTCTTGATACTCCTGCATGCTTCATTGACGGAAGACAATGATGAGTCCAACCGCAGTCCGAGTGTGCTCGCCGAATGTTTTTTTCTGTCAATTGCATAAGTCCAACTTGCGACTAGTCATCATTGTCGCGAGATGAAGTCCAGTGCGGTGCAGCAGACATCGATTAAGTAACTAGGGGTTTGAAAGGCACGCGGGGAACGTAGTTAATCCCGGCTTAGATTTTGCTCTGTACGTGTCTAGCTTCGCTGAGCCTGGGGGGGTTAGGACACTGGTAGCATACCCGCTAAGCGACTGTTTCGGCGCTGTATCATTTGGTGCCGGTAGCGCGTGGTGGTCTTTCTGGGGGCCTGCGTACTCGCCTTCATTTCTCCTGCAGATGGTTGCCGATTCTCACCCATATCTCGCCGCAACGTTTGTGCGCCCCCCGTTTCGTGTAGCTACCCGGCTTCTGAGTAGCTTTGGTGACGACACCGTCCACATTTCGTGCGACGATTGCGCGGGTGTGCCACTGAAGTCTCTCGGCATGTGGGGTCCCCTCACGGTCGGTTGTAGAGTGAAGTAAGCTACAAGTTGCTCGTCGAAACACTAGGTTTACCATTTAAAAAGTCAACTAAATAGTTTGAATACGCGGAGTGAATGCGCCTGGGTTTTTTCTCACTCGTGCGAGTTGGACACCCTTGGCGTGTCTTTCTACGGGGCGATAGACCACTCAATCGCCCAAGCTCCTGGCCATACTGTATTCACGGGTCACGGCGAAGACCCCATTATGGGTCAGCGGTGTCAACAATTAACATATTGCTGGGCTAGCTACACGACGTTAGTACTGAATATCCACTCGATACGTTTGATGCTCCCTTCGTAGTGATGGGTAATTTTAATTCACTCACCGCGCGCGAGGCCGCGTGGTCCGTGAGCTGGCCAGATTGCGTGCTGCCGATGCGATGTATACGTCGTGCCAAAGTGATCGTTACAAGCCCTATATAATCCGCAGATGGGAGGCGTGAGTTTGTATATTCATGTTACGTGCTTCCCAGCTGGCAAGAGCGGGAGCTTGTATTCCGAAACCAATACTTCGTGAGCGATCGAGTGCTGGTTAAATGTACGGTCAACAAGAAGTCGAGCAAAACCTCGTTCAACCAACTACACGCATTTCCCGACGTCCATGCCTTTAGGGACGCTGCGACTCGAGCCAGACTTGCTCTTCCCTTTTACTAACCGCAGGACCAAACACAGACGATGTAGTGTCGTTAAGGCCGCGACATGAACTTATCGTTCCTCCTTCATTTTAACTGGGTCCCGCGTATTGAGTGTGACTCCCGGCGATTATGAGCTTGAATCTGTGCGGTCCTCCTCTACCAGTGTGTCATATGCGCAAAACCTTGGGATTAATCATCTCCGTCCCCCAAGCGGGCCCGCGGGCAAGCTAGTCAAGGTAAAGAAGTGGTGTGGTACTCGACGGAGTCAAAGATGGGCGTCGACCAACCGCGAGTTAAGTGAAATGGGTCCTTGACGTCCTAGCAGAAGCGAGAACTCGTTTTTCTAATGTGGCCAACTTCCGAGTGGTCGTTTATCCTGTATCCATGACTCATAAATCACTAGGACCACATGGAACGCATTTTTCTTGTCACTTTGCCTGGGGGCTTTAACGCTCTCCTAAGGATGGCAGAGCTCGAGTTACCCCTTCCACGCACAGGCGTATGGAGGTATCACCTAAAATTAGGCAGTCGTACTCCCTAGATGGTAAGGTGTCCTTACAACACGTCGACTTCCTTAAACCTCCTACGTGTTCCAATTTGGGATCATCCTATCGACATAGGTGTAGTAGCTGAATCACGAGGCATGTAGATGGCACGCCCTTCTTATCCTGCGAGCACACGCCGCCTTGCCGAGCATATCCCCTACCCCGCCGCCCGACCTGGACCCGTTTTATACGCCCGGGTAGCTGCCACCTCTTACTTGCGAGACTTGTTTTCCTCAGGTTACTAGCCTACCGGGCGGTGTGGGGCCCCATCAAAGTGGCCAACTCACCTGGCCTGTTAAGACCTTACTGGCTGCCTCGCATCCAAACCCCTCAGTGGGTTTACTCCGACAATTGATTCCGGAGACCAGTACAAGGAGTTAAACATCGAGTGTCCGAGCCAAGGGAAGACCTAACCTAGCGCCTAAGCGCCGTCTTACACCAAAAGTTGTTGCTGCCGATCTAGCAGGCGTATTGGCTATGCCTTCCATCGGGGAAATGCATGGGGATCGGGGCGGCTAACTGATTCCGGTTCAAAATATACCGTTGGGCACAAGTCCTTAAGATAGCCTAACGCGACTCAAAAGCTTCGACCTCAGGTTCTTTGATCTTCATTGCAGACTATTATCCCCCACATAAGTACTAAGGAGTTCGATTACACAGTGACAGTATATCATGACGCTATGGCTACAGGGATTAGCACGGACTGACCGAAATACTGAAGTACTCAGGGAGTGAGTCTGCGACGTTCCTGTCATAGTCCTTCTATTAGTGAGCTGAAGTCGGCGGACCCATACACTAGCAGGCTAAAGTAGAATCTCTTGATATTCGCTCCGGACGGACTAACTAGAGGTCTTATTAAAGAACGCGTGTTAAAATCCCTTTTTTAATGTGGTGTGTACAGATAGCTGGGAAGGTTCGCGACGATGGCCGTTATTGAGTGTGTTGGACTCAACTGTGGGGTGGCGAGCTAGTAGACAGAAGGCACGGCAGCTCGGGATGGTTTGGGGACTGCCAAATCCTAGTTGCGCTCCTATTGGGCTCGCAACGCTGGTGTATTCAAGCGCGGATCGGCTCGCAGGTCCGGATGCTTCGTCTCGCTGCCGCTAAAACATACGAATATTTGTATTGTATACAGGACGTCCCAGATCGTTTCTGCCGCGTTAGACGGTTGGTGGGCCCACGGGGCGCAGCCGGCGTTCGTTGCGTACCCCAACGCCGTACTGTAGTAATTGAAGAGAGACTTCACATAAGGCGCAGAATCTTCACCGGCACTGCACTCGCTGGACCACCGCATATTGGTCATTAGGTTGCATGCGCCGCTTGAACGGGGTTCAAGTCAGCAGGGCGCGCGCAGCGCGGATTAATATCTTTACGTCTCACGATTGGTCGAGCACAGCTGCAAGTGTATCAGACTAAATAAAGTATTTCTGTCTAGGAACTTCCTCCTATCGCTCACGCCTATCGTGAGGACGCTATTACTGGTGTAAGAGCCCCGTAAGTGCGGTCAAAAATGATTAAGAATCAAGTACTTCTGAAAAAGACACATCGGTCGGTATATGATGGGTCCGAGAGCGCTATTATTAGGAACGTCTAACAGCATATCCCATACACGCAAGGCGGGGATGAGCGACATCACGTTCGAAGCTTGTCTCTGTTGGCGAGGGAGTTGTCTCCAGATGCAATGGTTTGCCCGCTCGCGAGTCGCCGAACCCTCGCGGTGCGTCTCCCTCTTGTCCTTCAGTTATTCCAGGCCCCCAGCCTTACCCTTAGAAGACAACTTGATTGACTCGCGGCGTTGAATGCGCTGGTAACTAGGTTAATACGGGGCTCCGTCCATATGGTTCTCGTTTACGCTGTCGCGGCGTGCGGCAGTGTTCAAAAACTCCCAAAATAGCGCTTTGCCCTACCTTCAGCGGCACGGGCACGTAGCCTAACACGTTGTGGTAACACGCTGTAGAATAGTCGCGGATGTAATAAACCGTTACCGTATTCGA
		</sequence>
		<sequence>
			<taxon idref="14A_2016"/>
			ACGT GTCGATGTTGAGCCCGTTGGCTAATGCAAGCTCTACGTGGCAGCGCGTCCTTCGATCACTGTCTCGCGGGTCCTCGCTCACCCATTTACGCTACCTCCTAAGGCTTTCGCCGGAGAAGCGGCTATGGAAGTTAACGTCTCGCTACTGTACTACCGAGAAGGAGTTGGTTCCGGGTTACAAATAGATAACGAAGCAGGCTATGGTTAGCGAACCTCCTGCTGCGCACTCCGGCTCTCGGTTCTGGCATTCGGCCCCCCCGAAAAGTATGCCATGCGGAAAAGGTAGATATCGCAGGGCATAGCGCAGTGCACTGCTACTATAGCGTAAGGCTCGCGGGTCATATTAACACTGTACCGATCAAGCTTTCATTCTCCACCTGGTTACGCGTGAGACGTGTATGTGGAGTCGAGCACTTTGAACTTCTCAAATTAGGCGCCATCGTAGCGGCTTGTGAACGTCTCATCAATTGTCTTTATTAACTACCGTTGCAGCCACCGCGCAGCAAGACCCCCAGAGATGCCATGCACCCGAAGACTCAACCCGATACCGAGCCGGCGGGGCACCGCGTGCGACACTCAATATGCCTCCTGGCGCGGCCGAGCTCCGCCCGTCTTGGCCCCCTAGTCAGATGCTTGGGTCACGTCGCCCTATTGTGCGTGTCGCAGTTCTAAAATATTTTCTGGGCCCATCTTAACCCTGGCCGCCCTAAATATCGGCCGTGCTTTCACTAGGGTACCCGCACCTTCCCGTAGCCCGGCATTGCGAAGCCAAACCGCGGAAGCAGGTCACCGTGGACTCTGACTGCAAATCCCAGGAGTTTTAACAGCGCCAGAGGTCCGTCACCGCGTCAATAAAATTTTACAAAGCATATTGCTGAGTAACGCGTGACGCAACACAAATTATAATGAACTACATTGGCGAATGGGGTGCTTGGGTTGCATCATACGTGTTACATCCCTCGCCCTGGCGCACTTTTAATAATATTTGACTAGGCACATAATGGTTGTTGTAGTTACTTCGGCAGCTTCAATACGCAAACGCCCCTGGAGATATGCACACGGAGATAATGACCTGCCTACTCCCCCGTGTATTCCCCCTGTCGCCCCTGGGGTTTCCGCCCAGTCCCCCCGCGACGCTTTTTTACATAACGCGTCCGGCGAAAGTGCCGCACCCAAGGTGTTGCTTGGTTACTAGTTCTGACCGCAGCGCAAATAGACTTATGGGTATAGTGGCTTCATCAGTGCCAACCACTCCAGTTCTGAATAGCTTTAGATCGGACGTTCAGATCCCGTCTTAGTTGCAGACGAGCAATTCGTATGGGAAATACGATCAGGCCGCGACAGACTACTCTCAGGACCGCTCACCTGTTGCGTCATTCCGGCCTAGCCACAGAGTACAATGAGGGCGCAGTGTGAAGGGGATATGAGCTACCCTGTTTTCTCGTGAATATCGTGTGGGGTATCAAGTTCAGGACTCTGAGCGTGTAGCAACATCCCATTTATTTAGCATGCCTGGAGACCTGCAATCCAATCGGCTTCATGGCTGACGCGCTCGCTTGGTACGCCTTAAGAAAGACAATTGCCGTTGGTCTCGTTGCCCCGAGGCCGAGGATCTATTTTAAGTTGTGCCTCCCTATACGGCGTCGCATATCAAATTAAGGAGCGAGCGTTCAGTTTAGGAAAGCTCCGGGTTGTTCTAGACGCCAAGGTCACCTTAATGAACAGACGCCTCCGAGACTGGGGTAGCCTAAGAGTTGGGCAAGGACTTGCCGCGAGAGCAAGGTGCCAACATTGTATGACAGCGTTCGCGAACGTAACCGTTAACGATAGTAGCATAAGGCATCCCGTATAGTTGAGGAAGCGTCCGGCACCCTCCTCATACTCGTACCTTAGCCCACCTTCGATGATTGCCAGGCATCATAGACGAACACCCGCCTCGTCGAAGCGCCACATCTAGCCGTCGAAAAGGAGCTAGGCCCGCCCGCCGTCACTACCGTGTACTGACTTTGCCCAGTCCGACTTGGCCTGGGGTCACCATAAATGGTTCTTAACGTTAAGCAGAGACCATTCCATGGTTCCCATCTTGCACATGTAACACGTGCGACAAACGGCGACCTCGAAGCACCAGGTCTCTGGGCCTAGAGGGACACTCGACACGATCATATAGCAGGAAAGGCCGGGAGGACTCCGCCCAGTGCGTCCACAAGAAGTGCTAGCCTGATTCCTACAGCATGAGATTAGGGTCATAAGGGTACACGCAGAACACCGGCTGGATTAAGCGGAGTGCGTCGCTGCCTTTACCACTAGGCCCGATGAGGATCCCTCGGAAACGCTCTGTAAAAGGGTCCACGCAATACAAGAATAAAAACTGCGCGTTGGGATAGCATTTGGCTCAAACAATTTGAATTGGGCATCGGGATGGGAGTTTCGTAACCCGCTGCCGTTGCATGGAGGTGAGCACTACCTGCTGCTTAGAGAACGCTTGCACACCAGGCCTGCTGCTGTTACAGCATTCGGGAGGGACTAGCGACATTACATTAGCCGTTTAAAAAGTTAGTCAGAACCACACAGCTACTCGCCGCGTGCGTTACGGCAAGGCCGCCGCTTGGACCCCTCACTTGTCTACATCGTCATATGTCTCGCGAGCGGCACGAGTTTACGCTAGGCACCACCAATAGGGTACATACTGACAAGGAGATTTAATCTAGTCCCCCTGTGACGCTGTACTGCACAGCTCTACATCAGACACATAAAATGCTTCTGAGAGGGGGGAACACGAGCGTATCGCCTTCATGTGTGGACAGGTTAAAGCTAAAACTGCATGATTTAAGGGGCAAGAGCAAGACGCCGATGTAACCGCCCGAGCGGAGCCTGTAGCGTAGTCCATGTATGAATCATGTAGTTCGTTTGGGCATCAAATAGCGCGTATCCATTAGAAGAAACAGGCTACGGACAATTTATCCCGCCCTCTACTGATGTCCTTACGCGCACTGCTCTTGGGCGTGAGTAGTGGGGCAAGTCGTCAGAGTTGCCTTAACATGAAACGGGACCTGAAGGAGTTGGCAATGTCATTAAGCCGTACCCGCCGCGCGACCCAGGTTATCGAGGGTGTGTGAGGGATCAAGCTGAAAGCAGAGTATAAAAGAGGATACTGCAGATAACGTCGGCACCTCATTCCACGCGGTATGCGTATGGGCTGCAACCGGGTAAGGCCAGGGAAGATGAGATACTGCTCGCTTCCGAGTCGTTGAAAAGGACCTTTCATATAACCCCCTCCCAAGGTGACGCCTATAAAGTGAACTAATCTCGAGGTTCTTGTTCTAACGTGGATCTCTGCAAATTGAGATGTTAAACCCGGGTTATAAACTAGCTTTTTGTAGTCGTGAATAGGAAGAGCAAAAAACGCTACTGCTATCAGTTAACGTGATGCGACAACGTTGGCCATAGGAACGGGCATCCAATCTCACACGGAGGACTTTACAAGAAAAACAACCAGCAGACGGGCCGCGCACAGAACACAAAAGTCTAGGCTTGTGAGGGTTCCTGATGATAAATAAGTGCTGCAGGTGAATCGTCGAGGTACTTGGTCTAATATTTCAACGGGGTTTAGATTGAATAATTATTATCAGCGAAGCGGGCTGCCCATCGCAAATGCTGCGATTCTGCAGGGAATGTAGAGTTTTGCATTCCGATCCATTTTAACGGGGAAAGAGTAGGTCCCTCTCACATGGGCGCTGCCATACTTTCGGATCATATAAAGGAACGGCAGCGAGGTATTTGTCGCCACGCCTTCGGTATCAGGGGACATCCTGCACTCTACAAGGCGCGCTAGTTAGGACTACTCAGCGACATTATCGGCGCCTAACGTACGACGTGCCCTTTAGTGAAACAGGTCTTTCGCCCGGTTATTTACCCATATGGGAGCAACTACCAACTTACTACACGTCGAACAGCTGAATACCTTTTGGATGGGGTTCTCGGTGAGACGGTTCCGTCCAGTACCCGTCAGCCGTCCCGGGTCGCGGTTTCCGATACAAATGACCGCACCTTGCCCAATGGTACCTTTCTGAATGTATGACACTCCCAAAGACAGGTGAATGATTCCCGCCCAACCCGCGGATAAAGGCTCAGCCTGAACAACTTGTTTTCGAAGCGGGGGCCCGCGGTGTAAGGGGTGGTCAAAATCGCAGTTTTTTGGCTCCCAAGAATCTTCCTCTCGCCCGCGGCAAGCAATTACGCCCAGTCTTCCAGTACTCCCCATCCCCCGAACCATGGTTTTAACTGGTTGAACGGCCCAACGCTCGGCTTGTTGTGGTAACGAGCGAAGTTTCAACCTAGGGCGGCTCGAAAGCGGCAGAGCGATACAACCCTATATTAACTGACCAACATCACGCACGAGCCTAGACCGGTGATGAGTGTTCCGTCAGCATCATCGTTGTAAATGCGACTTAGCGCCCGATGATAGAATCGCGGGTCCAGAAACTGAGATCAGAGACGGGGCGCGATGAAACCCTCACGGGCTACTGTTGGTATCCCCGTGGTACCAGATATAATAGCTGGAATAAGCAACTAGATTATAGTCCCGGCATCGCGCCCGACATCCTGCGGCGGCCTCACGGATTCCCGGTTCCGAAAGGCCCATGCAGCGGCCACCTCGGTGTTCGCTCATTTGATAGTCGCAGAATCACTTTCCTTGCTGCTCCCCTTTCTCTCCCATTCACCTCTAATGACAAGCCTAGATAGATGATTTCCCAGGATCGTGACCCGAATCCTTTAAACATAACCGAGGCAGGGCTCTGACGACACTTACGTGGATTCTGGATCGGACGGGGTTAACGTTGGGACGGGCTAGGACCGTAAATGAGCTGGGCTTCAGCAAGATATATCGCGCGCACGTGCCCTAGTCCCCGGCCCCTACCGCCACATCCTCCTAAAGGTGGTTCCAGCAATCCCTAATCCTTAGAGCGTAGATCCGTTGGACTGTTGGCCATGAAATGGGGCCTAGACCGGCGAGGAACTAGAACGGCCGACCGACTTCAGTCGCGCAGATCGTCCTACATGGAAATAATCACCGCAAGGCCTAAAGAGACCCATTTAAGCCCGTTTTCTGCTGACCAAACAAGATAGGCATTTTAATATCAAACAAGCCATCAAGGTACAAATATTCGGGTAAACATCACGCCGCCGATTGCGTCTCGTGCAAGCGGACGGCTGGTTGCCTCACACCCGTTGCGATGTCTTTTTAAATAGCCTTCGGAGCTGGCGACGCGTGAGGTGTGCTATTCCTTATAGGGTTCCAAAACCATTAAGGCAGCTGAGAGGCGAGCGATTTGAAGAGATCTTAACTTTCCCGAAAGTCCACTGACCCGACACATGCTGCAGCGCAAACGCCGCTCAATGGACGCAAGAAGCTGATATCCATGGACGACGTGCTTTACCTTCAAGACGGCATCAAAAGTCGTGGATCCCTATATGCTCGAACCGAAGTCCCCTAGTCGACATCAGGGAAGAGGTATCGTATTCCGGGAGATTAGGGTGTCTGGTATGCGTGGTCGCTTAGGGACAACACTCTAGCGGTCTAAGACGGTCGGCGTTGACGAGTTTCGAACTAGTTGGGAACGTTCTAAGATCTAAAGTTAGATAATGTGTCGGGAGATATTTCTCGACTTCGCCGACTACCAAGAGGGGGCTCTCGTCCCGAGTTGACCGTTCAAGATCTATAGGGAACCGAGTAAAGGCCTGATGTCACACAGTACGACCAACAGCGTAGCACTTCGCCGGCCAGATCGTGGGAACCAACCGTTGGATGCAATGTGGGCCTCGTAGGGTACCGCTTCACCGGCCTGACACGGGGTAAGTGAAGGATAGATCGTTCGCTGCCCGGGGCAGCCCCTAGAGCGGGTGGGCCGCCTGACGGCAGCGGGTGACGTCCCGCTCACCAACTCTCCGACTTGGGGGCGGCCACAGCGCTTTGGAAACAGGAACGGCACGGACCCATGGACATGTGAAACGTCGACTCAAAGCCCAAGTGCTTTGCAGGCGCACCTTCTGCTAAGTAGCTACGGGACCTTCGATACTGTGGCCCGCCGCCTAAGCCTTAAACAGAGGGCACCTGAGGGCGATCTGCCGGATTTGATGAAACCCATGGCCTAAGTTACGCGGACCGTCACCCTCTGACCTCAAGGAAGCGATATCAAATCGAGGCGTGACTAGAGTCATTGATGAGCTACCCCTCCCACTTGTAACATGATAAGAGGACACTGTCCGCGTCACAATCGGAATTGGGATCCTCGGTACGGTTTTCACGAATTCTGGGTAGAGGGGCCACGTAACGTCTCGTCGGAGTTCGGTTGAAACCGACGCGAATAGTACGAACCGACTGGACGAGGCGGCCTCAACTAGAATTTGGTGGGGTGTCGGCATAGATGCGTGATGATTTTCGTCCATGGCGGGCAGCGTCAAGGTGGGTTCTTTACACGGCTCCTTGCGCGGTTAACCTGGGTGGGACATTTAAAGCCGCTGAAACCCGGATACAGTACACTTACCAATGTGCTTCCCCATGTCGTTAATTCGCAGAACGTTTGAGGCGAACTCGGTGTTTTACTCCCTCAAAGGCCTTCTGATAGTAGAACTGTAGATCTAGGATGGCTTGATAAATCGCTCAAGGGAGTTGGAGTGCTATTGGTGATGATCCTGCCTGAAACGAGATTGCCGACTCATCGACAAGAGGCCGCCAGGGTTCGCGCCGGGTAGTCGGGGTGGTCTCAAGAGGCTCACTCTGATTCTTAACCTGGGCATCGACACTAAACAGACAATGCAAGTGGGTTACCGTTGATGGCGTTCATGGAACGACAGAACTACATGCACTTTAAACATGAAATCGTGTGGGGTTGGTTGCCCTGGTTTCACAGTTTGAATACGGACGGCGAGACCGCCCGCAATATACGTCAAGCTTACAGACCACACGCAGTCGGGTAGGCTTCTATCATTAATCACAAGAGGCGCTCCCGTGAGTGTTAATATCGGGGCACCGAAGCAAAAATCCGCTTTTGAAGCCCCTCGGTTCTCCCCGTGGTTCCTATTGGGGGATTCGCACATTAAATACGTGAATACAGGCACACCAGTAACGCGCCACTGCTGGCTTTTCGCTGATCAGAATATCCCATCGGAGTCTGGTGGTACAATAAGCGACGAGACACGTTATCTCATGTGGAGACATACCCACGAACCGTAGACCCGTTATGAACACCACCCAGATCTATCGGCTAACTCTGATTTACCCCATGATCGGCCAGTCTAGCGGCAACGTATGTAAGAGTTACCCACGTCCTGGTCAAGCACGGACGGACGTAACTTTCTGCAGCTGAAAATCGCTCCTCCCGTTAAAAGAGTGCCTCAACTCGCTTAAGGATGGACTATTTTCTCCAGTTCATATGGCCAATATTGGTGGGTGGACAAGCTCCGGATTTAACACGCCTGCCAGGCATGACGATACGAGGTTTCAGGTTGGTGAAGAACGGTTCCCGGCCCCTGCCGCGCGACGAATGAAGTACTCTTTCTATAACGCCGACGTCTAGGCGGGCACGATCGTCTGATTGCATCGTGGGAATGAATAAATACAAAAGACGAAGCTGAAAGCAACGTGACATGTGTGACGCCCTGCTGGGTACGCTGCCTCGTGTCGTTACGTGTGATACCACGCGACCTGTCGCTGTGTTCGCGCTAGATCCCACCCGCCATTGGGGAATGCAGAAAACGGCTACCCCACCGATGGCGCCGAGCGTAACAACCACTTAGTGCTGTACCGAGAGCTCCTAAGTATGCGTTCTAGAGTGTTTTGAGCATGAGCGTGTCTCTCTCTTAAAGATAAGCGGTGTTTATCACGGGGATTATGGAACCGTCATATTATAAGCTGAAAAACGCTCCCAGATTCCTAGGATTTAGACGAGCTTATCAGGAGTAGGCCCGCTTTTCAGTACCGTAGTGTGTTTGCGAGATCATACCACAGAAATCGCTACACGCAGTAAAGACGGGAGCGTCCTCAACTCATGAGCGCTGTTAGGTATGGTCGCAAGCTATTCGGCGGCGATCGAATTGGAAGGACGTTCACGTCACGGCTCATGGCGGGACGTACTTGCTCGAGCCTGATTGGATATATAGCCTTGTACGAGCCTCTCTCAGGTTCAGTTCCTTCTTGTTCGCTTGAGGCGGTGGGTAGGGGTCCGTGGAGGAGACGAGGGCTACGCCAGCTGAATTGGACACAGAAGTAGGTAGCCCAGATCAACCCGACTACTTCCCCCGTCAGCGTGATTCTTGTAAGGGGGCACGGAGCGAGATGGCCTCCCACAACGGCATGGAGGCCGTGGGTCCTAGTATGTGTACTGGGCGGAAGGCGTGAGACTAGGTCGTCTTCATTATTGTTCGACGTATTTGGGATCGACCCGAGGTACTTGTTCCCGCGCACGACTGATAGGCATCAGACAAATTAACGTGGTGCTAGTTGGCTATCTGTTGGTAATCTGGCGCGACCAAGCTGAAGGCCGACGTAGGAGAACGCACGATGAAAGCAGCAGGGGGGGGGATGTGGTGCAATACCGAAGCCACTGAGGTTCTCAGGTCATTAAGATAGTGAGGCTCTCAAAGTATCGTGCACTACGACAGAAGGAGGCTGAGATCGACTATAGGGGCACTACTAACACCCCGAGCACGCAATGAGGTTATGTGACATCCGCCAGGTGTCAGAAGACCGTACAGGAGGACAGTCGTGGCCGGATTGCGCTAGCCACAGGTTCAGGGGGGACAGCCTCCAGGGCGATGACGGATGGCTACAAGCGGGGGATGGTAACTAATCAGTACTGGATCGGCAAGACCACCCTGACTTGCGATTCTAAATCCGACCTCCTTGAGGATATTAACAATTCATTGCCTTATGCGCAAGTCAATAGGGCTTAACCTAATACCCTACGCCGCTTTTACCCTACGCAGGACCCGTTTCATGGCGTTCTTAATAAATGGGGCTCTAGCTTTCTCAGAGATCAGCGCCAGTAGACCCCATACAGTAAGTGACGGCAACGGAATAGGCGAGCCCGCTGAGACCGTCTCTCAGCGCGAGGCTACTCGGTTATCTACATGTTCTAATTGCGCCGACCCTTCCCAGGACTAAAGGATTGAAACTCGTTGTAGCTCCGTTGCGTGGTCCGGCGGCATGAATGATGGTATGACGAGGCTTGACCGGCAGTTTCCAGACTATTCTATAGATACGAACGAAAGCCGTCGAGATGGAAAGGTTAACGTGGTGACCGGAGCGCAGACTTAAAGGAGTAAGCGGGCGTTCCGATTACCTGCAGTTCCCTTGATCGCCCACTCTACTGCCCCCCGCGTTCCCGGTGACCTGAAATATTAAAAGACCGCGTCTGCCATGTCTGATCTGATTGCCAGTGTGTGTGCATTATCGCACTCGGCGGAAACCTACTCATACCCCGCGCGGAACGAGTCACTCGCAACAACATTCGTTGTGCTTCGTTACCCATCAATACGAGCTCAATTCTTAACGGAGCACTGGGGAACTGGTAGTCCCGATCTTGGTGTATGTCAACGGGCGGATGTGACGTGAAAAACAGACCGCAGTCAAGCCCCCAATTGGGACATCTGGAGACTCGATCCGTGGTATCAAGTCTCAGCGTGAAAAGTTCGACCTGGCGGCCGCGCGGTGTCGGTGGCCGTCGGGAATAGTAACTATGCCGATGAAATTAGAGCTAGACGGAGCTGAGGCTGTCCCTTCCCCCTTACCGGGTTGATGTACGGGACTCGGTTCAAAGCTGGCTTTGGTGGGCCATGGCTCCCCACGAGAGCGTGGGAACTGCTGGTAAGGGTCAAGGCGTATGGATGTCCCAATAATGTAAGGTAATGGATCACCGCCCAAACATAGGCCGTTCGTTGGTATCCGCGGCATCTGTGGTGCTCCATGCCCACGACGGCCCTATAAAGGACTTATGATACAGGAGGTCCCAGCACGAGCAGCAAACCTTGAAACCGCTTTGTCGTCCTCCGATGCCCCAAGGTGGTGCAGAGCTACTCACGCGATCGATCCGATTCACATCCGCATAGGCCGGGTAAGGCGGCGATATGCAAGATTCATGCCTGATTGTGAAGAGGAATCAGGCTGTAGGTTGAGACGTGTTTCGGGAAAACGTATTTCAGGGCGATTACCCACATTGGGTAGCCGGAGGTGGCTAACTCCGCAGGGCTTCTGTTCAGCCCCATGTGGCTTATTTATTTGCGTCGCGTAAATCGATTAACGCTCGCGGGGTGTCGCTCGCGCATACGCTTTCTCCGTCCACGTGGCTGCAGATTTGCGATCTCGACCGATCACACACCGGTGCGCATTCAAGTGTCCACCCCGTCCGGCATTTTGACTGGCGTCCGGTCCCATCCAGACTCTCGGGTTTGGTAAATAATGCGTGGCCTCCAGGACGTCCTCCTGTGTCAGTGGGGTGGGTGCTAAGCGACCAGGACATAAGGCTACCATTACATCCGCAGAGCCTCTGACGCGGCCAGGTTGCGAAGATCAATGCCGCCCTCGCGGGCTGGGGGCGTGCAGACATGGGTCCATTCGCGCAGTGCGTGGAGAGCTGGCTGGGTTTGCAAAGGCAGCGAAGCCTCCGGAACATTTTGCGGTTTGTGCCGGTACCACAGAACTCGCCAGGGCCGTAGCTACAGCAACTTAGTATGAGCAACGATCTGATCCCCGCGGCCTCGCCAAAACTCTAGAGAGAGCTGTATTCGAGACGTTGACGAGTCGCGTGGTTGGGAAAACGCTAAGGAGCGTCGCTACGACGCGTCTCCCACCAATAGTGTACGACCCAAAGCCTGAGGCCATCCCACAGTCAGAGTGAACTTTGGTTCTGAGACCGGCCGGAACCCCCCGCCAGGGAAGGGTCAGGTGCGGGGCGTGCGCATCCGTCGAACTGCTGGAACAGCTGAGATGTGGCCTTGCGCGCCACATTCAAGGAATAGCATCAGTTACCCCCGCCGGCCACTGAACAGGGGTTGGAATGACCCCGACTCGAGACAGCAGCCGGGACGGCATCAGTGGGTCCCTGCTCCAACTGGGGCCGGTCCGCACTATTTACCCCCGTGTAAAACGGCTACCGTGGCATCGAGGTTTGTTGCCCACCCAGGTATCTCGGTAGTGATTCGTAGGGGACCGCAAAGGTTAAGGAGAATACTGCCACCGGGATTGGAGCGTTAACCTTAATTTTTTGGAATCGTTTTCCTCGGCTATGCTACGGTTGACATGTTGTTTCTGAGACGATCCATGGGTCTAAGGACTGCCACCAGAGCTGAAACTAGGCAGCGTTTTTGACCCGGCAGCAGGGGAATGATTTATCGACATAATAAATAGCGTTTCTCCACCATACCGCAAAACCAAATTTACGGTAGTAGCTTTCTAGGAAGTGTGGCGCCAATCGATAAAGACCTTAATCAGAAGTGCCGTCCGCCGTGGTATTTAGGCTCAGGGGTCAGTGAGGTTTCGTCAACTATAGTCGTTCTGTCAACCCACGCGCCACCGTGGAGGGGATTTCTTCATCTTAGGGGGAAACGCTTACATGCAAGGTTAGTCGGCGGCATGGGATGTACTAAACGAAGACGAGAGAAGCGCCAAACAGGCTTATCTCCTTAGTCTCATTATACGAGATTAGGGATAATCAGGGCACGTAAGTCAGTATGGCAGTGTTCGCACGGGACTTGGAGGAGAAAAGGGTTGAAGCCAATGAGGGTGCTGCCGATTCCGTTCCGAGGGTGTCCAAACTTTCTAGCATATCGGCAGTTACGGCGGTAAAACGTTCACGGTCTGGAACTCGGGTCGTCCCCCTCCAACAACGAGAAGGCTGACTTGGATAGACGCAAAAATCCGGGGTATAACTATGTGACTTTATGGTCCGCCACGACAAGGTTGGAGGGGTCAACCCTTGCCAGCAGAGGCCGTCTACAACACACAGCCAAATTGACTGTAAAGCAATCGCAACGGTTCAACGAGATACACAGAGATTGTAGCTGTGCTGTGAAGGAATTAGACCTTCGTAGGATATTAGCGGGTCTGGTATCTTCTGTGACATGATTGCTTCCGGCATGGCCGATTCTCTACTGGGCGCGTGGACAGGTCCCAGCAGACCACGTGCAGTTACCGCACTCACCACAGCCCCAAAGCTGTGCCCGATGATCGGGCAGTAGTGACCCGATGCTCGCGCGAGGAGTTCTACGGCACGACTCGGACCTTGCAGTAGGTGACTCCACTCTACGTTGTCCCTTCGGCCTCCCGTCGTAGTACGGTGACGAGGGTCGCGGGCACTTGGACACGGTGGGCTCGCAGCAGTGCAGTGCGTTAGGCTTAAAGTCTTCAGCCCGACGTCGTAACTTGCTGGTCGCGGGCTTGGCCTAATGTGGTTCGTGACCCGATGATTGGGGCCGAACACTCGTAGCTCGATGACGTGAAGTGGTGGACGTGCCGATGCCGAGGAGGAGATGTCACGCACCCGGGCTCCCTGATTGGAGACATAGCGTCCTTCGTCAGCTGGTGGGGATCTAGTGGCCCACTAAACTACGCAGTTGTGCTTTTCGCACCTGCGAAATCGTGTCGGCCTGGCTGACTTCGAAATCACCTCGGTGGCTTACTCAATACCTCCCCCCGACCCCCTCGCCGAATCGCCGGTAAGATCCGTGTGTAAAGGGCCAACTTATAAATACCCACGTTCGGCTCTTCTAAAGCACGCAGGCGACTGCGAAGTTTTACAGGCCGATGGTACGCCCCGCCATAGAGCTCAGCGTTTTTATCACGCGAAACCAGCTTTAATTTATTAGGCTGGCAGTACCGGCCGTCAGACCGTATCGTGTTACCGCATTGCGTAGCTTTGTAGTTGGTAACACCCCGCTGCACTATACCATTGCTTGTCCGAGTCCTAAACTAATATTCAAGATCTCGTAATGGTGGCTGCCCCGGACCGCCTGCCCCCAGGAACAACATCGATTTTACCGATCATCACTCGCTGGGTTACTGGATAAAACAGTGGGACGTGGTTAATTCATCGCGCACCCAATTAAATGCGGGTAGGCCGATCGATCAATGTTCATAAGCCGGAACACACAGGAATTTAGCACCAAGTAGTCTCGATCGATTTGGTGGTACAGGCTCACTTAAGTACATAAATGACGAGGCCACAGTGGCGCACGGAAGGGGGTGCCGAAGTTGTGCTATTCTATCCGTCCTACCTCAATTACGCTGATACGGGTCAGCCTTGACGGTAAGGTCTACCTTATGACGCTGTTGTAATACTTTGGGCCCTTTATTTACCCCTTGAGTCTGAAACACCCCCCACGCTCCCATTTGAAGTCCACGTACGAAAAGGGGTCCACCAGGAGAGGCCTGTTCGTGCATTTTTGTCGCATGCCTGAGGGGCTATCTGATCAACTGGTCCGCGTTCTCCGGCTACCAGCCGAATTTCTCCTCCCCGGAATTGCACTAGGAGGTGCTGCTGATGCCAAGACTCTCGTGATTTTTACTGTAGCAGAAGTGAGAATGAAGCTCAAACATGGGGACACTCAGGGCCGGTGCTCATGCCGCCGTAACACCCGCGTGCACTTCACCCGAAAGGGACGCCCGTTTGAGAAACCCATGGCCACAGAGACTGTTATCATGCTAAAATCTGATTAACCGCCCTAAACAACGCCCGGGAGTTTGTATCTGGCCTTAGTTAAGGCCCCGGCGGGTTGTGACGGGTTACATACCTCGTTTGGCTAGGGGTTCGACATAGTAACCTTTGCCAAGGTTCGCATTGTTGTTACTCCCGGGTTCTTTCAGAGTGAGACGAAGTCCATCACGCAGTCCAGCTGGAACGGCTCTAATGGCCCGAGGCAACTCGCAGGTCATCTCGTAGATAGCTCCCCTGGCGCCTTCTAGTGAGATGTTGCCTCGACTGGGTGTTCGGCAACCAATTTTCCTTGATCATTTCTCGTTTCAGAATAGCTTCTGGACTATCCCATACTGGGATTATCGGTGTTGGCTTTCCTTCCCACTACTTATATGGCGATAGGTGTCAATCTTCGCCGTGAAACCCTCAAGTACCCTCGTATTAGTTAGGGTCTCCGACAGAAACGTTTGCCTCATAGAATCCTGTTTCTAGATCTTTCGGTCGACAACGTCGCGCCCTATCATTGGCCCCGACAGGGCCTGGGGGTCCGCAATTCATGCTGATAGGCTGACAACAACGGGAGCCAGATAAGAGCACTCCTTTGGGCCCCCTCTAGCATGGGGATCTCAGTTCGAGTAAGAGACGAAGCTTAAGGCCCGCCCCGTCCAGGCAGCAAACGTTCCCTTATCACGCAGCGAGACATTGTCCGCCCCTCCGACGCACGCAAGTGAGCGCCTCGAATAAGCCACCTGCCGATTACAAATTATAAGTCGCAATTACTGTAACCCCTCGCCATCGTTCGTGGAGCAGGCTGTACGGCCAATATCATTTAGCTTTCGCCCGTGCCACCTGCTAGTCGTTGCTCATTGGCCAGCGCAACGCACCAGCACGAGATGCGATATCCCCCCGTATTTGAGCATTTATTTGCTTACTGATCTGCAAGAGTCTGCCGAGAATGGGGGTGCGGATCAAATGTCTCTAGTTAATATACTTGGAAGCGGGACGGTCCGAAGCTAATCCCCGGAGAAGAGTGGATTCGTTTGGGAACATCCAACCCATTCGGCCACTCTGCCGGTGAGACTAAGGCGCACATGGGGTTTTACTACTAGGTTCTTCACATCCGCCCCGTAATGACTCCGGGGAATGGCGAAGCTACTACTCTCGCGCGCACTCTCACGGGGGCAACAGACTCACATTTAACGTTCCCAACTGGAGCAACGGCCAGGTGGCGTCACTGTCGCAATGCCCTCGTACCTGTGTGTCTATCGGGAGGCTGCCCGATCACCACGTACTGCCAAATTCCGAGTAGTCTCTGGTGGGTTTGTCTCACCTTGAGTTTTAGCTATAATCTCGCATTACCGGCCTACCGCGTCTGCAGCCGGGGGCTGGGCGCTACCCTGTGTCCGATTAATCAAGAGCTCACGTAATCGAGTGCGCGGGGCCGGTAGATCGGTAGGCCGTGATACAGACTGGACGGCGTCTACCCCTACTACTGTTCCAAGACGCATAGCGTAACTGCGATGAGGAACAGAGGTCACTACACGGCTATTCAAACGTGTTTCTCTACTACGACTAAGTCCTAGTTAAGTGAACGGCGCGGCATTAAATGTGGTATATCGACGATCCAAGGTATGCGTTGAGTTTGGGAGATCTGGCGTATAGGGAGACCACGTTTGGAGTGAAGGTTGCTACCTTCACGAATGAACCTTTTAGAGCTGGGCGGCAGCTTGAGGGGACATATGGGCAGTAGCCCACTACCTTTGCCAACGGTGGGACATCTCTACGCTTCTGCGATTGTCACTGCTGATGGCCGTTATACTATCAACTCGCCGGTCGTGATCCTAATCTTTTTCCACAACTGGTCCGCTAATGTAGCACTCTATGTTTGCTAAGGGTTGGCAATATAGCCCTACTTTCTTTTACTGAGGTTTGATGTCGATCAAGGACTACTGGGGGAGAGCCTTGCTTCTCCGTGGCAGGCGAATTGAGCCACCTTGCGATAGGGCCAGCTTAATGGGCGACGTACGGGCGAGGACTCCCGTACCGCCAAACGCACACGTCTGACCTAGTCTTTCTTGCGTGCGATCTCTCGTTCTTAGCATAACATACAATCCATAGCTGTTTAATTTAACTCTCAGTCCACCCTTTTAGGCCTTCGGTCTATTCTACTTTTACATACCGTTCTGCACCGTACGATGCTATGTGTAGCTTCTTGCTCGTCGTAGGTGATAAAAGTTCACACTGAGACGGCAAGTGACCGTGGCTGTTCTACCGATGTCCGAACGCAGCTCTCGGTGGATTATACACATCCCTCTTAACGACAGGACTACCCGTAGAGTCGCCCAAAACCGGCCGGAGTATAAATTTGTTCGTTAGTACTCATTTAGTTGTAGTGCTGTGACAGATGGGGGCCGCTCTGACCTGGCTAAATTGTTCCTGTGGTCATGGCGTAGAGATGGGTAGGGTAGTTGCAGCTATTGCGCATTTGCTGCCCATGTCGTAAAGCAGTCAGCCTCTCGGGAGTGGCCCCTCTTAGCCGTGCCGGACCTTATCGTTTCCCGTCGTCCCAGTTCGTTGTCACAGTCCCGCCGCCGGTTAGACTAAATCTATGTCACCGATACAACGAAGGATGAAAAGTACCAGAGCGACGTGCGGTACCGACATCCTTGACATTAGCTGGCCCCAGAGATCACACATACCCTGGCGCGCCTTCAAGCTGATCGTGGCCGTGGGACGCCGGCCTAACTCATGTAGTGTGGAGCTCGGGATTTTTAGGGTTTTCCGAGTCAGGCAGTCGATTTCATCCGGTCGAGCGGTATAAAAGCCGATCCTTTATTATGATTTATGTACTTACAGTTAACGACGCTAGAGTAGCACACTGTCTTTTCTGCATGTCGGGCGCGCAGTTCACCTTGTGCTAACAAGTGATTTATAGACGTCACCGACTAAGCTACTATACGTCGGGTGCGCACCGTTTCCCGATGGGGGGCATTGAAAGCCAATTCACGTGCGACCGTTTGGTGACAACGTCCATATGCTCAAAAATTGTTCTTCCTTTACTGGTTCACGGAGTGATGGACGAGTTATGTGGAAATCGATGCATAATCTGGCTGTCGGATCAACTTATGTCTTTACGACCTGACTAAAGCCATACATCCCGTAGAATGCCCAGCTAGGCCAGGGCGGGATGAAAGATCAGTGGACCAACCCCCCACAATATCTCTACGACGCCGGAGGGCGATGGGACGCTGGTGTCATCTTTTGTGGCCCGTGGGCCCACGGCTGACTAAATCGAGCCGCCTTCCGCAGGCCGTCAACGGCGTGGCGGCCGTGTAGAAGGTGTCCCATCTCAGACCTGCCCAGATTCCTAGATTCCCCTACGCATACTCAAGCACGCACCAATTGGGGGGTTGGAGTAGTATAGGGGTTTCGAATCCCGGTGGACGTATGTGGTAATGAGGCCCATGTTCCGGGGGGGGCCGCGCTGGATACAGACGCCCTAAAGGGGCGGTGGAGAAAACACGGGCGGGACCAATGGCTAAACATAAGCCGGGCACTGACCCCTCCGGTGCCATGGCTCACAGCTCCCAGTTACAATACTCTTTTATTCGTTAAAGCCCCGCCAATCGTTGAGTAGCGATTCGCGAATTTACAACTTCGTCTATCCTGGCCTGTCCGTCCTGTATTCTCGTGTTCCACCGACTGAATGCCTTGGTCCGGCACGAGGGGCTGCGCTACCGACCGTCTAGCGTGATTCCACCAAAGCCCTCCAGAATGACAAATACCTCGTCTGCAAGGATCCCCGTTTAGCAAATACAAGCTCGTGCTTGCAATGTGCGTGTGTGCCGGGGCTGGTTTCGTAAATCCCTAGAACGCGTTCCTTCCAACCCATTATTCGCATCGCGCAATTACCCATGTCCCACCCGGTTCTCGGCCACGTGTCCACTTGTACCAACCGATACGTTGTGATTAGGCTAGGCCCTCTAAAAAAAGTATCTAAAAGATCATTGTGCATAGCCGACGTCTGTGAGACTGACGGGCAGTCGACCCGTATGGGGAGTAAAAAACATCTACCGTAGCATAGTGATCAGGAGGCGATTTTAGCGCTAAAGATTAGGTGTCCGCTTCCATCCTATCTCAGTGGTTAGGTCGTAGCGGTCTAGCAAAGGGCTGTTTACCAGCCTCGGCCCCGTCCTCATACTAGGTGAGCACCCAGGTAGTGCCTTTTGAGGTCCGTGTCACTACCCTCTCTTGCCCTAGAAAGGCTGCTCACTATTAGGGGTGGCCTTGAGGTACAAAGCGAGGATAGCGACTGATGCGACCAGTATTTCTATCCCTGACGTCTCGCTCAGCCTTCACCTTGACGAGCGGAGAGGTCGGTGGTGTTTTGGGTTATGCCTGAGGTTTAGGAGCGGCCTTGTCGTGACCTATGGATTGAGTGATTCTAGCTACTGGATCGCCCACGCTTTCGAAAAGGGTGCCCCAGGTAGGTCCCTATCCCGCTGTCACCTGTTACCCGTGATAAGGGTACTACCAGCAAGTAGCCGTGTGTTAAGGCCTCGTGAGTCTGGCAGGTGCCTTATTGCAGGTAATCTTCACGGACAGCTAACGTCAGACGGACGGCAATACGGCGCCGTAAGGCTCTACTTGTCGAACTCCTCACACACGGATATGCGTTCCTGCTGAGTCTTGATACTCCTGCATGCTTCATTGACGGAAGACAATGATGAGTCCAACGGTGGCTCAGACATCTCTACTACGCATCGCTCCTCATGAATTGCATAAGTCCAACTTGCGACTAGTCATCATTGTCGCGAGATGAAGTCCAGTGCGGTGCAGCAGACATCGATTAAGTAACTAGGGGTTTGAAAGGCACGCGGGGAACGTAGTTAATCCCGGCTTGGATTTTGCTCTGTACGTGTCTAGCTTCGCTGAGCCTGGGGGGGTTCGGACACTGGTAGCATACCCGCTCAGCGACTGTTTCGGCGCTGTATCATTTGGAGCCGGTAGCTCGTGGTGGTCTTTCTGGGGGCCTGCGTACTCGCCTTCATTTCTCCTGCAGATGGTTGCCGATTCTCACCCATATCTCGCCGCAACGTTTGTGCGCCCCCCGTTTCGTGTAGCTACCCGGCTTCTGAGTAGCTTTGGTGACGACACCGTCCACATTTCGTGCGACGATTGCGCGGGTGTGCCACTGAAGTCTCTCGGCATGTGGGGTCCCCTCACGGTCGGTTGTGGAGTGAAGTAAGCTACAAGTTGCTCGTCGAAACACTAGGTTTACCATTTAAAAAGTCAACTAAATAGTTTGGATACGCGGAGTGAATGCGCCTGGGTTTTTTCTCACTCGTGCGAGTTGGACACACTTGGCGTGTCTTTCTACGGGGCGATAGACCACCTAGTCCCCCAAGCTCCTGGCCATGACACATTTACCGGTTGCAGCGAAGACCTTATTCTAGATCGACGGTGTCAACAATTAACATATTGCTGGGCTAGCTACACGACGTTAGTACTGAATATCCACTCGATACGTTTGATGCTCCCTTCGTAGTGATAGGCAGTTCTGGGCGGTTCGTCGCGCGCGAGCCCGTGTGGTCTGCGAGCTGGCCAGATTGCGTGCTGCCGATGCGATGTATACGTCGTGCCAAAGTGATCGTTACAAGCCCTATATAATCCGCAGATGGGAGGCGTGAGTTTGTATATTCATGTTACGTGCTTCCCAGCTGGCAAGAGCGGGAGCTTGTATTCCGAAACCAATACTTCGTGAGCGATCGAGTGCTGGTTAAATGTACGGTCAACAAGAAGTCGAGCAAAACCTCGTTCAACCAACTACACGCATTTCCCGACGTCCATGCCTTTAGGGACGCTGCGACTCGAGCCAGACTTGCTCTTCCCTTTTACTAACCGGACGACCAAACACAGACGATGTAGTGTCGTTAAGGCCGCCACACTGGTTCACCGTTTTTCTTCCACCCTGGTCGCGGCTTACGTATTGAGTGTGAGTCCCAGTACTTGCAAGGGGAAATTCACAAACCTTCCCTCTACCAGTGTGTCATATGCGCAGGGACTTGGGATTAATCATCTCCGTCCCCCAAGCGGGCCCGCGGGCAAGCTAGTCAAGGTAAAGAAGTGGTGTGGTACTCGACGGAGTCAAAGATGGGCGTCGACCAACCGCGAGTTAAGTGAAATGGGTCCTTGACGTCCTAGCAGAAGCGAGAACTCGTTTTTCTAATGTGGCCAACTTCCGAGTGGTCGTTTATCCTGTATCCATGACTCATAAATCACTAGGACCACATGGAACGCATTTTTCTTGTCACTTTGCCTGGGGGCTTTAACGCTCTCCTAAGGATGGCAGAGCTCGAGTTACCCCTTCCACGCACAGGCGTGTGGAAACGCTGTTAAAAGTTATTTCGTTCTACTCCCTAGATGGTAAGGTGTCCTTACAACACGTCGACTTCCTTAAACCTCCTACGTGTTCTAATTCGGGATCATCCTATCGACATAGGTGTAGTAGCTGAATCACGAGGCATGTAGATGGCACGACTTCTCGATTTCCCTACTATGTGCTTTTTCAACAAACATAGTCTTCCCATTACCACCTGATTCGGATTCGTTTCATACACCCGCGTAGCCCTTGGCTCTTACTTGCGAGACTTGTTTTCCTCAGGTTACTAGCCTACCGGGCGGTGTGGGGCCCCATCAAAGTGGCCAACTCACCTGGCCCTCCGGAGTGCCGACTTTCAATTTTTACCGAGGTCCGCTGCCACACTCGTCGCGACAATTGATTCCGGAGACCAGTACAAGGATACAGGTGTTGGCTATTTGGGCCAAAGGAAGACCTAACCTAGCGCCTAAGCGACGTCTTACACCAAAAGTTGTTGCTGCCGATCTAGCAGGTACGCCCAGCGCATACGGTATCGGGGAAATGCATGGGGATCGGGGCGGCTAACTGATTGGAATCTAGGGCGTCCTACTGAATGTGCATCCTTAAGATAGCCTAACGCGACTCAAAAGCTTCGACCTCAGGTTCTTTGATCTTCATTGCAGACTATTATCCCCCACATAAGTACTAAGGAGTTCGATTACACAGTGACAGTATATCATGACGCTATGGCTACAGGGATTAGCACGGACTGACCGAAATACTGAAGTACTCAGGGAGTGAGTCTGTCGTAGCTGTACTACAGCCCTTCTATTAGTGAGCTGAAGTCGGCGGACCCATACACTAGCAGGCTAAAGTAGAATCTCTTGATATTCGCTCCGGACGGACTAACTAGAGGTCTTATTAAAGAACGCGTGTTAAAATCCCTTTTTTAATGTGGTGTGTACACGGGATATAAGGAACCTATGATAGCTATGATCAGCAGACCGAACACAACTGGTCATGAGACAACGAGTCGTCGCGTAAAAAAGGTACTGTGCTAACGGAACGTGGGGACTGCCAAATCCTAGTTGCGCTCCTATTGGGCTCGCAACGCTGGTGTATTCAAGCGCGGGTCGGCTCGCAGGTCCGGGTGCTCTTTCTCACCGTCACTCAAACATACGAATATTTGTATTGTAGACAGGACGTCCCAGATCGTTTCTGCCGCGTTAGACGGTTGGTGGGCCCACGGGACACGGTCCGTCTTTGTTGCGTACCCCAACGCCGTACTGTAGTAATTGAAGAGAGACTTCACATAAGGCGCAGAATCTTCACCGGCACTGCACTCGCTGGACCACCGCATATTGGTCATTAGGTTGCATGCGCCGCTTGAACGGGGTTCAAGTTGGTCGATCTCGCGCAGCGCGGATTAATATCTTTACGTCTCACGATTGGTCGAGCACAGCTGCAAGTGTATCAGACTAAATAAAGTATTTCTGTCTAGGAACTTCCTCCTATCGCTCACGCCTATCGTGAGGACGCTATTACTGGTGTAAGAGCCCCGTAAGTGCGGTCAAAAACGATTAAGAATCAAGTACTTCTGAAAAAGACACATCGGTCGTTATATGATGGGTCCGAGAGCGCTATTATTAGGAACGTCTAACCGCATATCCCATACACGCAAGGCGGGGATGAGCGACATCACGTTCGAAGCTTGTCTCTGTTGGCGAGGGAGTTGTCTCCAGATGCAATGGTTTGCCCGCTAGCGAGTCGCCGGACCCTCGCGATCCGTATCCCCCCCAGTTCCCGTCCCGCGCGACGTTTCCAGCCTGTGCGCGCAAGACAACTTGATTGACTCGCAAGGCGAAATATTTTGGTAACTAGACCGACCCGGGGCTCCGTCCATATGGTTCTCGTTTACGCTGTCGCGGCGTGCGGCAGTGTTCAAAAATCTTGACCACAATGCCACATTTCGTGTTCAGCGGCACGGGCACGTAGCCTAACACGTTGTGGTAACACGCTGTAGAATAGTCGCGGATGTAATAAACCGTTACCGTATTCGA
		</sequence>
		<sequence>
			<taxon idref="16-1165A1_2016"/>
			ACGT GCGGGTAGCAGGCGCGTTGGCCAATACAAGCTCGGTGCGCTACCGTGCCCTCCGATCACTGTCTCGCGGGTCCTCGCTCACCCATTTACGCTACCTCCTAAGGCTTTCGCCGGAGAAGCGGCTATGGAAGTTAGCGTCTCGCTACTGGACTACCGAGGAGGAGTTGGTTCAGCGTTACAAATAGATAACGAAGCAGGCTATGGTTAGCGAACCTCCGGCTGCGCACTCCGGCTCTCGGTTCTGGCATTCGGCCCCCCCGAACAATAGACGATACGGCAAAGGTAGATATCGCAGGGCATAGCGCAGTGCACTGCTACTATAGCGTAAGGCTCGCGGGTCATATTAACACTGTACCGATCAAGCTTTCATCACTCAGGTAACCACATGTGAGACGTGTATGTGGAGTCGAGCACTTTGAACTTCTCAAATTAGGCGCCATCGTAGCGGCTTGTGAACGTCGGACCAGCCGCTCCTATGAATCGTGTCGGTATCCGTGAGATGGTAAGACCCCCAGAGATGCCATGCACCCGAAGACTCAACCCGATACCGAGCCGGCGGGGCACCGCGTGCGACACTCAATATGCCTCCTGGCGCGGCCGAGCTCCACCCGTCTTGGCCCCCTAGTCAGATGCTTGGGTCACGTCGCCCTACTGTGTGCATTATGCTTTCGATGGGCTTAGGGAACCTGCGCTAACCCTGGCCGCCCTAAATATCGGCCGTGCTTTCACTAGGGTACCCGCACCTTCCCGTAGCCCGGCAGTGCGAAGCCAAACCGCGGAAGCAGGTCACCGTGGACTCTGACTGCAAATCCCAGGAGTTTTAACAGCGCCAGAGGTCCGTCACCGCTTCCATAAAGTTTTACAAAGCATATTGCTGAGTAACGCGTGACGCAACACAAATTATAATGAACTACATTGGCGAATGGGGTCCTTGGGTTGCATCATACGTGTTACATCCCTTATCTTGGCGGACTCTTACTAACATCTCGATGAAACCATAATGGTTGTTGTAGTTACTTCGGCAGAGTTGGGGCGTGAACATCCCTGGAGATATGCACATGGAGCTAATGGGATGCCTACTCGCCCGGATATTCCCCCTGTCGCCCCTGGGGTTTCCGCCCAGTCCCCCCGCGACGCTTTTTTACATAACGCGTCCGGCGAGGGAATTGCGTTCGGGGTGTTGCTTGGTTACTAGTTCTGACCGCAGCGCAAATAGGCTTATGGGTATAGTGGCTTCATCAGTGCCAACCACTCCAGTTCTGAATAGCTTTAGATCGGACGTTCAGATCCCGTCTTAGTTGCAGACGAGCAATTCGTATGGGAAATACGATCAGGCCGCGACAGACTACTCTCAGGACCGCTCACCTGTTGCGTCATTCCGGCCTAGCCACAGAGTACAATGAGGGCGCAGTGTGAAGGGGATATGAGCTACCCTGTTTTCTCGTGAATATCGTGTGGGGTATCGAGCCGGAAGTCTCCGGTTCATATTGCCGCTTTGCCTAACTCGTCCCGCTAAGGGGTGGCAATCCAATCGGCTTCATGGCTGACGCGCTCGCTTGGTACGCCTTAAGAAAGATGGCTACTACCATCGCCACCGTGTTGACGTGAGGGATCTATTTTAAGTAGTGCCTCCATATACGGCGTCGCATATCAAATGACGGAGCGAGCGTTCAGTTTAGGAAAGCTCCGGGTTGTTCTAGACGCCAAGGTCACCTTAATGAACAGACGCCTCCGAGACTGGGGTAGCCTAAGAGTTGGGCAAGGACTTGCCGCGAGAGCAAGGTGCCAACATTGTATGACAGCGTTCGCGAACGTAACCGTTAACGATAGACACGCGGATGGCGGGGTGTAGTCCGAAAGATAGTTATGATAATTTTTCTACTCGCACTCCGGAAAGCTCGTAGCGATTGCCAGGCATCATAGACGAACACCCGCCTCGTCGAAGCGCCACATCTAGCCGTCGAAAAGGAGCTAGGCCCGCCCGCCGTCACTACCGTGTACTGACTTTGCCCAGGCCGACTTGGCCTGGGGTCACCATAAATGGTGCTTCGCGTCAAGCAGAGACCATTCCATGGTTCCCATCTTGCACATGTAACGCATGTGACAAACGGCCACCTCGAAACGGCGAACCCCCGGATTCAAAGGCGTGGTAGGCATCACAGTGTCTTGTAGGCTATCGACGAAGTTCCGAATGATATACTGGTGGCAGATGGCGGGCTGATTCCTACAGCATGAGATTAGACGAGGAAGAGTGTGGATGGGGTGATTACTGGATTAAGCGGAGTGCGTCGCTGCCTTTACCACTAGGCCCGATGAGGATCCCTCGGAAACGCTCTGTAAAAGGGTCCACGCAATACAAGAATAAAAACTGCGCGTTGGGATAGCATTTGGCTCAAACAATTTGAATTGGGCATCGGGCCAGAGTCCCCATAACTACCCGGTACTGCATGGGGGTGAGAACTACCTGCTGCTTAGAGAACCCTTGCACACCAGGCCTGCTACCACCGCACTGTGTCAGAACGGCCGATGGCGCTATATCAATGTTTTAACAAGTTAGTCAGAACCACACAGCTACTCGCCGCGTGCGTTACGGCAACGCCGCCGCTTGGACCCATCACTTGTCTACATCGTCATATGTCTCGCGAGCGGCACGAGTTTAGGTCGAGCACCACCAATAGGGTACATACTGACAAGGAGATTTCCTCTAGTCCCCCTGTGACGCTGTACTACACAGCTCTACATCAGACACATAAAATGCTTCTGAGAGGGGGGAACACGAGCGTATCGCATTCATGTGTGGACAGGTTAAAGCTAAAACTGCATGATTTAAGGGGCAAGAGCAAGACGCCGAGGTAACCGCCCGAGCGGAGCCTGTAGCGTAGTCCATGTATGAATCATGTAGTTCGTTTGGGCATCAAATAGCGCGTATCCATTAGAAGAAACAGGCTACGGACAATTTATACCGCCCTCTATGGATGTCCTTACGCGCACTGCTCTTGGGCGTGAGTAGTGGGGCAAGTCGTCAGAGTTGCCTTAACATGAAACGGGACCTGAAGGAGTTGGCAATGTCATTAAGCCGTACCCGCCGCGCGACCCAGGTTATCGAGGGTGTGTGAGGGATCAAGCTGAAAGCAGAGTATGAAAGAGGATACTGCAGATAACGTCAGCACCTCATTCCACGCGGTATGCGTATGGGCTGCAACCGGGTAAGGCCAGGGAAGATGAGATACTGCTCGCTTCCGAGTCGTTGAAAAGGACCTTTCATATAACCCCCTCCCAAGGTGACGCCTATAAAGTGAACTAATCTCGAGGTTCTTGTTCTAACGTGGATCTCTGCAAATTGAGATGTTAAACCCGGGTTATAAACTAGCTTTTTGTAGTCGTGAATAGGAAGAGCAAAAAGCGGTGCTATGCCGCAGCGGGCCAGCTTAGGGCTCCCGCACGCACAAGAAAATGCTGGACTCCGCAGCGGAGCTTTTACAATAAAAACAACCAGCAGACGGACGATATGTGAGGTCCGGCGGTCCAGGCTTGTGAGGGTTCCTGCTGATAAATAAGTGCTGCAGGTAGATCGTCGAGGTACTTGGTCAAATATTTCAACGGGGTTTAGATTGAATAATTATTATCAGTGAAGCGGGTTGCCCATCGCAAATGCTGCGATTCTGCAGGGAATGTAGAGTTTTGCATTCCGATCCATTTTAACGGGGAAAGAGTAGGTCCCTCTCACATGGGCGCGGCCATACTTGCGGATCATATAAAGGAACGGCAGCGAGGTATTTGTCGCCACGCCTTCGGTATCAGGGGACATCCTGCACTCTACGGGGCGCGCTAGTTAGGACTACTCAGCGACATTGTCGGCGCCTAACGTACGACGTGCCCTTTAGTGAAACAGGTCTTTCGCCCGGTTATTTACCCATATGGGAGCAACTACCAACTTACTACACGTCGAACAGCTGAATACCTTCCATATGGGGTTCTCGGTGAGACGGTTCGGCCCAGTAACTGCCGGTTGCCCCTCCCTAGGATCTCCGATACAAATGACCGCACCTTGCCCAATGGTACCTTTCTGAATGTATGACACTCCCAAAGACCGGTGAATGATTCCCGCCCAACCCGCGGATAAAGGCTAAGCCTGAACAACTTGTTTTCGAAGCGGGGGCCCGCGGTGTAAGGGGTGGTCAAAATCGCAGTTTTTTGGCTCCCAAGGATCTTCCTCTCGCCCGCGGCAAGCAATTGCGTGGGCCTCCTATACGTCTTCTGCGCTGTGAAACATGGTTTTAACTGGTTGAACGGCCCAACGCTCGGCTTGTTGTGGTAACGAGCGAAGCTTCAACCTAGGGCGGCTCGAAAGCGGCAGAGCGACAAAATCCTATATTAACTAGTTAACATCACGCACGAGCCTAGACCGGTGATGAGTGTTCCGTCAGCATCATCGTTGTACGCGGAACTTACCGCTCAATGATGGAATCGCGGGTCCAGAAACTGAGATCAGAGACGGGGCGCGATGAAACCCTCACGGGCTACTGCCAGCGCACCTATGGCACCAGATATAATAGCTGGAATAAGCAACTAGATTATAGTCCCGGCATCGCGCCCGACATCCTGCGGCGGCCTCACGGATTCCCGGTTCCGAAAGGCCCATGCAGCGGCCACCTCGGTGTTCGCTCATTTGATAGTCACAGAATCACTTTCCTTGCTGCTCCCCTTTCTCTCCCATTCACCTCTAATGACCAGCCTAGATAGATGATTTCCCAGGATCGTGACCCGAATCCTTTAAACATAACCGAGGCAGGGCTCTGACGACACTTACGTGGATTCTGGATCGGACGGGGTTAACGTTGGAACGGGCTAGGACCGTAAATGAGCTGGGCTTCAGCAAGATATATCGCGCGCACGTGCCCTAGTCCCCGGCCCCTACCGCCACATCCTCCTAAAGGTGGTTCCAGCAATCCCTAATCCTTAGAGCGTAGATCCGTTGGACTGTTGGCCATGAAATGGGGCCTAGACCGGCGAGGAACTAGAACGGCCGACCGACTACAGTCGCGCAGATCGTCCTACATGGAAATAATCACCGCAAGGCCTAAAGAGACCCATGTAAGCCCGTTTTCTGTTGACCAAACAAGATAGGCATTTTAATATCAAACAAGCCATCAAGGTACAAATATTCGGGTAAACATCACGCCGCCGATTGCGTCTCGTGCAAGCGGACGGCTGGTTGCCTCACACCCGTTGCGATGTCTTTTTACATAGCCTTCGGAGCTGGCGACGCGTGAGGTGTGCTATTCCTTATGGGGTTCCAAAACCATGAAGTCACTTGACAGGCGAGCGATTTGAAGAGATCTTAACTTTCCCGAAAGTCCACTGACCCGACACATGCTGCAGCGCAAACGCCGCTCAATGGACGCAAGGAATCTCCGCCTTGATGGAACGTGCTTTACCTTCAAGACGGCATCAAAAGTAGTGGATCCCTATATGCTCGAATAGAAGCCTCTCGGCCGACATCAGGGAAGAGGTATGGTATTCCGGGAGATTAGGGTGTCTGGTATGCGTGGCTCTTTAGGGACAAGACTCTAGCGGTCTAACACAGCCGGCGTGTACGAGTTTCGAACCCGTTGGGAACGTTCTAAGATCTAAAGTTAGATAATGTGTCGGGAGATATTTCTCGACTTCGCCGACTACCAACCAAAAAGCAGAACGAGTGCCCATGTAAGTAGTGCCCCCGAGAGGCCGAGGAAAGGCCCGATGTCACACAGTACGACCAACAGCGTAGCACTTCGCCGGCCAGATCGTGGGAACCAACCGTTGGATGCAATGTGGGCCTCGTAGGGTACCGCTTCACCGGCCTGACACGGGGTAAGTGAAGGATAGATCGTTCGCTGCCCGGGGTACCGCCCTGAGCGGATCAGTCTTTTGACGACAGCGGGTGACGTCCTTCGTTTTCGGGGCTCTACTTGGGGGCGGCCACAGCGCTTTGGAAACAGGAACTGCACGGACCCATGGACATGTGAAACGTCGACTCAAAGCCCAAGTGCTTTGCAGGCGCACCTTCTGCTAAGTAGCTACGGGACCTTCGATACTGTGGCCCGCCGCCTAAATACCGGGTGCTAAAATAGCTGAAGGCGCTTGCCGGATTTGATGAAACCCATGGCCTAAGTTACGCGGACCGTCACCCTCTGACCTCAAGGAAGCGATATCAAATCGAGGCGTGACTAGAGTCATTAACAATGCGTTTACTACACTTGTAAAATGATAAGAGGACACTGTCCGCGTCACAATCGGAATTGGGATCCTCGGTACGGTTTTCACGAATTCTGGGTAGAGGGGCCACGTAACGTCTCGTCGGAGTTCGGTTGAAACCGACGCGAATAGTACGAACCGACTGGACGAGGCGGCCTCAACTAGAATTTGGTGGGGTGTCGGCATAGATGCGTGATGATTTTCGTCCATGGCGGGCAGCGTCAAGGTGGGTTCTTTACACGGCTCCTTGCGCGGTTAACCTGGGTGGGACAGTTAAAGCCGCTGAAACCCGGATATAGCACCTTTCCCAATGTGCTTCCCCATGTCGTTAATTCGCAGAACGTTTGAGGCGAACTCGGTGTTTTCCTCCCTCAAAGGCCTTCTGATAGTAGAACTGTAGAGCTAGGATGGCTTGATAAATCGCTCAAGGGAGTTGGAGTGCTATTGGTGATGATCCTGCCTGAAACGAGATTGCCGACTCATCGACAAGAGGCCGCCAGGGTTCGCGCCGGGTAGTCGGGGTGGTCTCAAGAGGCTCACTCTGATTCTTAACCTGGGCGCTCGCACCGAACAGACGGCCGAACCAAACTACCGTTGATGGCGTTCATGGAACGACAGAACTACATGCACTTTAAACATGAAATCGTGTGGGGTTGGTTGCCCTGGTCCGGTTCTTTGAAGACGGGCATCGGACTTATTGGCAATATACGTCAAATCCTTAGGTTGTCTATCACTAAGTAAACCTCTATCATTAATCACAAGAGGCGCTCCCGTGAGTGTTAATATCGGGTCATTCAAAAGGGGACTTTTTTTTGAAGCCCCTCGGTTCTCCCCGTGGTTCCTATTTGGGGATTCGCACATTAAATACGTGAATACAGTCACACCAGTAACGCGCCACTGCTGGCTTTTCGCTGATCAGAATATCCCATCGGAGTCTGGTGGTACAATAAGCGACGAGACACGCTATCTCATGTGGAGACATACCCACGAACCGTAGACCCGTTATGAACACCACCCAGATCTAACGGCTAACTCTGATTTACCCCATGATCGGCCAGTCTAGCGGCAACGTATGTAAGAGTTACCCACGTCCTGATCAAGCACGGACGGACGTAACTTTCTGCAGCTGAAAATCGCTCCTCCCGTTAAAAGAGTGCCGCAACTCGCTTAAGGATGGACTATTTTCTCCAGTTCATATGGCCAATATTGGTGGGTGGACAAGCTCCGGATTTAACACGCCTGCCAGGCATGACGATACGAGGTTTCAGGTTGGTGAAGAACGGTTCCCGGCCCCTGCCGCGCGACGAATGAAGTACTCTTTCTATAACGCCGACGTCTAGGCGGGCACGATCGTCTGATTGCATCGTGGGAATGAATAAATACAAAAGACGAAGCTGAAAGCAACGTGACATGGGGGACGCCCTGCTGGGTACGCTGCCTCGTGTCGTTACGTGTGATACCACGCGACCTGTCGCTGTGTTCGCGCTAGATCCCACCCGCCATTGGGGAATGCAGAAAACGGCTACCCCACCGATGGCGCCGAGCGTAACAACCACTTAGTGCTGTACCGAGAGCTCCTAAGTATGCGTTCTAGAGTGTTTGGAGCATGAGCGCGTTTCTCTCTTAAAGATAAGCGGTGTTTATCACGGGGATTATGGAACCGTCATATTCTAAACTGAAAAACGCTCCCGGATGCCTAGGATTTAGACGAGCTTATCAGGAGTAGGCCCGCTTTTCAGTACCGTAGTGTGTTTGCGAGATCATACCACAGAAATCGCTACACGCAGTAAAGACGGGAGCGTCCTCAACGCATGAGCGCTGTTAGGTATGGTCGCAAGCTATTCGGCGGCGATCGAATTGGAAGGACGTTCCCATCACGGCTCATGGCGGGACGTACTTGCTCGAGCCTGATTGGATATATAGCCTTGTACGAGCCTCTTCTGATCCCAGTTCCTTCTTGTTCGCTCGGAATAGCAGAGTGAACCCCGTGGAGGGAGTAGACACCCCGATGACTAGGCCCGGAGTGGAAGTATGCAGGAGGAGCTGCTTTAAGTACTCGTAGGAGTAAGACCGCTAGCACACAAAAGTGTTAGCTAGAGCAATTCTTCCACATCATGAAAGAATGCATCATCCTAGTATGTGTACTGGGCGGAAGGCGTGAGACTAGGTCGTCTTCATTATTGTTCGAAGTATTTGAGGCCGGAGTAGTGTACTTGTTCCCGCGCACGACTGATAGGCATCAGACAAATTAACGTGGTGCTAGTTGGCTATCTGTTGGTAATCTGGCGCGACCAAGCTGAAGGCCGACGTAGGAGAACGCACGATGCAAGCAGCAGGGGGGGGGATGTGGTGCAATACCGAAGCCACTGAGGTTCTCAGTTCATTAAGATAGTGAGGCTCTCAAAGTCTCGTGCACCACGACAGAAGGAGGCTGAGATCGACTATAGGGGCACTACTAACACCCCGAGCACGCAATGAGGTTATGTGACATCCGCCAGGTGTCAGAAAACCGTACAGGAGGACAGTCGTGGCCGGATTGCGCTAGCCACAGGTTCAGGGGGGACAGCCTCCAGGGCGATGACGGATGGCTACAAGCGGGGGATGGTAACTAATCAGTACTGGATCGGCAAGACCACCCTGACTTGCGATTCTAAATCCGACCTCCTTGAGGATATTAACAATGCATCGCCTTACATATAAGGCAATAGGGCTTAATTTAACATTGCTGATGCACCCCACTTAGCGAAGGATCCGCCCTATAAGACCACTAACAGGCTAAGTTGTGATCCGCGTAAGAGCTAATAACGACGCCTAATATAGGACGGGCATAAATGGCTCAATAGGCAGTTTTAACAACAGTAATGGCGAGCGCGAGGCTACTCGGTTATCTACATGTTCTAATTGCGCCGACCCTTCCCAGGACTAAAGGATTGAAACTCGTTGTAGCTCCGTTGCGTGGTCCGGCGGCATGAGGGATGGTATGACGAGGCTTGACCGGCAGTGTCCAGACTATTCTATAGATACGAACGAAAGCCGTCGAGATGGAACGGTTAACGTGGTGACCGGAGCGCAGACTTAAAGGAGTAAGCGGGCGTTCCGATTACCTGCAGTTCCCTTGATCGCCCACTCTACTGCCCCCCGCGTTCCCGGTGACCTGAAATATTAAAAGAGTACGTCTGCCATGTCTGATCTGATTGCCAGTGTGTGTGCATTATCGCACTCGGTGGAAACCTACTCATACCTAATATCAGGTAGCGCAGCACTGACGGCACCTTCCATATCCTACTACCTGCTGGCTTGGCTCTGACCCTTAACGGAGCACTGGGGAACTGGTAGTCCCGATCTTGGTGTATGTCAACGGGCGGATGTGACGTGAAAAACAGACCGCAGTCAAGCCCCCAATTGGGACATCTGGAGACTCGATCCGTGGTATCAAGTCTCAGCGTGAAAAGTTCGACCTGGCGGCCGCGCGGTGTCGGTGGCCGTCGGGAATAGTAACTATGCCGATGAAATTAGAGCTAGACGGAGCTGGGGCTGTCCCTTCCCCCTTACCGGGTTGATGTACGGGACTCGGTTCAAAGCTGGCTTTGGTGGGCCATGGCTCCCCACGAGAGCGTGGGAACTGCTGGTAAGGGTCAAGGCGTATGGATGTCCCAATAATGTAAGGTAATGGATCACCGCCCAAACATAGGCCGTTCGTTGGTATCCGCGGCATCTGTGGTGCTCCATGCCCACGACGGCCCTATAAAGGACTTATGATACAGGAGGTCCCAGCACGAGCAGCAAACCTTGAAACCGCTTTGTCGTCCTCCGATGCCCCAAGGTGGTGCAGAGCTACTCACGCGATCGATCCGATTCACATCCGCATAGGCCGGGTAAGGCGGCGATATGCACGCTTCATGCCTAATTGTGAAGAGGAATCAGGCTGTAGGTTGAGACGTGTTTCGGGAAAACGTATTTCAGGGCGATTACCCACATTGGGTAGCCGGAGGTGGCTAACTCCGCAGGGCTTCTGTTCAGCCCCATGTGGCTTATTTATTTGCGTCGCGTAAATCGATTAACGCTCGCGGGGTGTCGCTCGCGCATACGCTTTCTCCGTCCACGTGGCTGCAGATTTGCGATCTCGACCGATCATACACCGGTAAGCACCTGCACACCTATGGTCCGGAACACCTCAGCGAATACGCCACCTCGCTTGCCCTCTCGGGTTTGGTAAATAATGCGTGGCCTCCAGGACGTCCTCCTGTGTCAGTGGGGTGGGTGCTAAGCGACCAGGACATAAGGCTACCATTACATCCGCAGAGCCTCTGACGCGGCCAGGTTGCGAAGATCGATAAAGTACCCTGAAATGGAAAACGTACAGACATGGGTCGATTCGCGCAACGTGCCCAACATTGGCTGCCCCCATAAAGGCAGCGAAGCCTCCGGAACATTTTGCGGTTTGTGCCGGTACCACAGAACTCGTTAGAGCTTGAAGGACAGCAGCCGGGCACAAAAAACGATCTGATCCCCGCGGCCTCGCCAAAACTCTAGAGAGAGCTGTATTCGAGACGTTGACGAGTCGCGTGGTTGGGAAAACGCCGGGTAACGTCGCGACGACGCGTCTCCCACCAATAGTGTACGACCCAAAGCCTGAGGCCATCCCACAGTCAGAGTGAACTTTGGTTCTGAGACCGGCCAGGATCGCCCATCAAGGGCGGGTCAAACATGGCATCCACACGTGCGTCGAACTGCTGGAACAGCTGAGATGTGGCCTTGCGCGCCACATTCAAGGAATAGCATCAGTTACCCCCGCCGGCCACTGAACAGGGGTTGGAATGACCCCGACTCGAGACAGCAGCCGGGACGGCATCAGTGGGTCATCATTTGGGTCAAAGTGAACATATGTCGGCTGTTGGGTCCCAAAGCGGCTACCGTGGCATCGAGGTTTGTTGCCCACCCAGGTATCTCGGTAGTGATTCGTAGGGGGCCGCAAAGGTTAAGGAGAATACTGCCACCGGGATTGGAGCGTTAACCTTAATTTTTTGGAATCGTTTTCCTCGGCTATGCTACGGTTGACATACCATTTTCGGAGTAGGTTGCACACGCGGCAGTCGAGGTGGAGCGTCAAACTAGGCAGCGTTTTTGACCCGGCAGCAGGGGAATGATTTATCGACATACTAAATAGCGTTTCTCCACCACGTGAAGGGCGTGGGCGCGTGACGACGATTCCACGAAAAGCACGGCGCCAATCGATAAAGACCTTAATCAGAAGTGCCGTCCGCCGTGGTATTTAGGTTCAGGGGTCAGTGAGGTTTCGTCAACTATAGTCGTTCTGTCAACCCACGCGCCACCGTGGAGGGGATTTCTTCATCTTAGGGGGAAACGCTTACATGCAAGGTTAGTCGGCGGCATGGGATGTACTAAACGAAGACGAGAGAAGCGCCAAACAGGCTTATCTCCTTAGTCTCATTATACGAGATTAGGGATAATCAGGGCACGTAAGTCAGTATGGCAGTGTTCGCACTGGACTTGGAGGAGAAAAGGGTTGAAGCCAATGAGGGTGCTGCCGATTCCGTTCCGAGGGTGTCCAAACTTTCTAGCATATCGGCAGTTACGGCGGTAAAACGTTCACGGTCTGGAACTCGGGTCGTCCCCCTCCAACAACGAGAAGGCCAGTCCACGAGAAAGTGGGGGGCGAATTCGTGATTGCAAGGACCCACAACTTATTCTCATGAGGTTGGAGGGGTCAACCCTTGCCAGCAGAGGCCGTCTACAACACACAGCCAAATTGACTGTAAAGCAATCGCAACGGTTCAACGAGATACACAGATATTGTAGCTGTGCTGTGAAGGAATTAGACCTTCGTAGGATATTAGCGGGTCTGGTATCTTCTGTGACATGATTGCTTCTCGCATGGCCGATTCTCTACTGGGCGCGTGGACAGGTCCCAGCAGACCACGTGCAGTTACCGCACTCACCACAAGTACAAGATCACATTTGAGCGCAGCATGATCGCGGATGGGGCACAGCCAAACCCGCTCCATGACACGGTCTGTGCCTTGCAGTAGGTGACTCCACTCTACGTTGTCCCTTCGGCCTCCCGTCGTAGTACGGTGACGAGGGTCGCGGGCACTTTGACACGGTGGGCTCGCAGCAGTGCAGTGCGTTAGGCTTAAAGTCTTCAATTTAACATCTCAGTCGATCAATTACGGGCTCGCTTCGATGTCACCTACACTGTAGCAGCGAAAAGGCGGTGTTGAAGGCGCAACAGCGTCGGATGACAAGTTCCTGCGCAGTGGGAGCCGAGCATTGTGTGTACAAATTTATCACGCCAGCCTGCGCACGGATTTACTGAGTGGCCCGAGTTCCGGGGCTCGTCAGACTACACAACCATCCCTGTTAGACATGCGAAATCGTGTCGGCCTGGCTGACTTCGAAATCACCTCGGTGGCTTACTCAATACCTCCCCCCGACCCCCTCGCCGAATCGCCGGTAAGATCCGTGTGTAAAGGGCCAACTTATAAATACCCACGTTCGGCTCTTCTAACGCACACAGGCGACTGCGAAGTTTTACAGGCCGATGGTACGCCCCGCCATAGAGCTCAGCGTTTTTATCACGCGAACCTCACTTTAATTTATTAGGCTGGTGACATCAGAAGCAAGGCGGCATGATGCCTCCATATTGCGTAGCTTTGTAGTTGGTAACACCCCGCTGCACTATACCATTGCTTGTCCGAGTCCTAAACTAATATTCAAGATCTCGTAATGGTGGCTGCCCCGGACCGCCTGCCCCCAGGAACACCACCGATTTTACCGATCATCACTCGCTGGGTTACTGGATAAAACAGTGGGACGTGGTTAATTCATCGCGCACCCAATTAAATGCGGGTAGGTTGATCGATCAATGTTCATAAGCCGGAACACACAGGAATTTAGCACCAAGTAGTCTCGATCGATTTGGTGGTACAGGCCTGCTTAAGGACATAAATGACGAGGCCACAGTGGCGCACGGAAGGGGGTGCCGAAGTTGTGCTATTCTATCCGTCCTACCTCAATTACGCTGATACGAGTCAGCCTTGACGGTAATGTCTGCGTTACGACGATGCTTTGATACCTCGGGCCCTTGGCTTGTCTTGCGGCCTCCGGACAAACCTGAAACTGGTATCGCACGTCCCTCGGTAGGAGCCGAATGGCTGGCGTGATTCTGTTCGTGCATTTTTGTCGCATGCCTGAGGGGCTATCTTATCAACTGGTCCGCGTTCTCCGGCTACCAGCCGAATTTCTCCTCCCCGGAATTGCACTAGGAGGTGCTGCTGATGCCAAGACTCTCGTGATTTTTACTGTAGCAGAAGTGAGAATGAAGCTCAAACATGGGGACACTCAGGGCCGGTGCTCATGCCGCCGTACCACCCGCGTGCACTTCACCCGAAAGGGACGCCCGTTTGAGAAACCCATGGCCACAGAGACTTTTATCATGCTAAAATCTGATTAACCGCCCTAAACAGCGCCCGGGAGTGTGTATCTGGCCTTAGTTAAGGCCCCGGCGGGTTGTGACGGGTTACGTACCTCGTTTGGCTAGGGGTTCGGTATAGCGGTCCCTCCTGGGGCTCCAATGGTCGTTACCTTGGGATTCTTTCAGAGTGAGACGAAGTCCATCACGCAGTCCAGCTGGAACGGCTCTAATGGCCCGAGGCAACTCGCAGGTCATCTCGTAGATAGCTCCCCTGGCGCCTTCTAGTGAGATGTTGCCTCGACTGGGTGTTCGGCAACCAATTTTCCTTGATCATTTCTCGTTTCAGAATAGCTTCTGGACAATCCCATACTGGGATTATCGGTGTTGGTCCCCTCCTTTGGCTTCCGCGCCGTGATAGGTGCCAATCTTCGCCGTGAAACCCTCAAGTACCTCTACGGTGGCGGAAACGCACGGTGAGGGTACCCCCACGGCGAGGTTTGACCCTGGCCCTCCTCCACTAGTGCCACTTTATGTTGCTATTGCACATGATGAGCCCCGAACACCCAAGGTTAGCATCGGCGGATAACGCGGGACAATCACTGCGCGGCGACACCCTCTCAAATCCTTCTCAGTATCAAAATGCTAGTTCAAGTAAGAGACGAAGCTTAATCATCCTACTACTTGCGGGGCCGGTGGTCCCTTATCGGACGCCAGCGACCCACTCATTTTCTCCGAATGTACGGAGCGGCAGACTGAACAGGTGGCTTGTCCGTCGCAACCCGTGGATCGCAATCACTGTAACCCCTCATCCTCGTTCGCGAGACGGTCTGTACGGCCAATATTACTTGGCCCCTACTGACAGAGGGCGTCGGTCGTTGCTCATTGGCCAGCGCAACGCACCAGCACGAGATGCGATATCCCCCCGTATTTGAGCATTTATTTGCTTACTGAGCTGCAAGAATCTGCCGAGAATGGGGGGGCGGCTCAAATGTCTCTAGTTAATATACTTGGAAGCGGGATAGTTCGTAGCTGGCCCCCGAGGGGCCACAAGCCTTCCCGCCGACATCCAACCCATTCGGCCACTCTGCCGGTGAGACTAAGGCGCACATGGGGTTTTATCGTCGTACTTCCGAGCTTTATTTCGAAATGGCCGTGAGGGTCAACAGAATCCTTGTCTTTCTCTCTTCCTCGGTAATACCGGTGAGCTCGCATCCAGCCCGCGTGGCTCCGATGGAAATCGAATGGTATAGTTCGGATGCCATCTCCACGCCCGCGCATCTATCGGGAGGCTGCCCGATCACCACGTACTGCCAAATTCCGAGTAGTCTCTGGTGGGTTTGTCTCACCTTGAGTTTTAGCTATAATCTCGCATTACCGGCCTACCGCGTCTGCAGCCGGGGGCTGGGCGCTACCCTGTGTCCGATTAATCAAGAGCTCACGTAATCGAGTGCGCGGGGCCGGTGGATCGGTAGGCCGTGATACAGACTGGACGGCGTCTACCCCTACTACTGTTCCAAGACGCATAGCGTAACTGCGATGAGGAACAGAGGTCACTACGCGGCTATTCAAACGTGTTTCTCTACTACGACTAAGTCCTAGTTAAGTGAACGGGGCGGCATTAAATGTGATATATCGACGATCCAAGGTATGCGTTGAGCTTGGGAGATCTGGCGTATAGGGAGACCACGTTTGGAGTGAAGGTTGCTACCTTCACGAATGAACCTTTTAGAGCTGGGCGGCAGCTTGAGGGGACGCGCAAATGGTACATAGACGTTCCCAGAGGTAACAAAGTGCCTACGCACCCGCGCAACCATGGTGCTCACCAAGTATCACAGTGCTGAGTTGCCAGTCGTGATCCTAATCTGTTTCCACAACTGGTCCGCTAATGTAGCACTCTATGTTTGCTAAGGGTTGGCAATATAGCCCTACTTTCTTTTACTGAGGTTTGATGTCAGTCAAGCGTGGCTGGGGGAGAGCCTTGCTTCTCCGTGGCAGGCGAATTGAGCCACCTTGCGATAGGGCCAGCTTAATGGGCGACGTACGGGCGAGGACTCCCGTACCGCCAAACGCACACGTCTGACCTAGTCTTTCTTGCGTGCGATCTCTCGTTCTTAGCATAACATACAATCCATAGCTGTTTAATTTAACTCTCAGTCCACCCTTTTAGGCCTTCGGTCTATTCTACTTTTACATACCGTTCTGCACCGTACGATGCTATGTGTAGCTTCTTGCTCGTCGTAGGTGATAAAAGTTCACACTGAGACGGCAAGTGACCGTGGCTGTTCTACCGATGTCCGAACGCAGCTCTCGGTGGATTATACATGTTTTTCTTAACGACAGGACTACCCGTAGAGTCGCCCAAAACCGGCCGGGGTATAAATTTGTTCGTTAGTACTCATTTAGTTGTAGTGCTGTGACAGATGGGGGCCGCTCTGACCTGGCTAAATTGTTCCTGTGGTCATCGCGTAGAGATGGGTAGGGTAGTTGCAGCTATTGCGCATTTGCTGCCCATGTCGTAAAGCAGTCAGCCTCTCGGGAGTGGCCCCTCTTAGCCGTGCCGGACCTTATCGTTTCCCGTCGTCCCAGTTCGTTGTCACAGTCCCGCCGCCGGTTAGACTAAATCTATGTCACCGATACAACGAAGGATGAAAAGTACCAGAGCGACGTGCGGTACCGACATCCTTGACATTAGCTGGCCCCAGAGATCACGCATACCCTGGCGCGCCTTCAAGCTGATCGTGGCCGTGGGACGCCGGCCTAACTCATGTAGTGTGGAGCTCGGGATTTTTATGGTTTTCCGAGTCAGGCAGTCGATTTCATCCGGTCGAGCGGTATAAAAGCCGATCCTTTATTATGATTTATCTACTTACAGTTAACGACGCTAGAGTAGCACACTGTCTTTTCTGCATGTCGGGCGCGCAGTTCACCTTGTGCTAACAAGTGATTTATAGACGTCACCGACTAAGATACTATACGTCGGGTGCGCACCGCGGCCCGATGGGGTGCATTGAAAGCCAATTCACGTGCGACCGTTTGGTGACAACGTCCATATGCCCAAAAATTGTTCTTCCTTTACTGGTTCACGGAGTGATGGACGAGTTATGTGGAAATCGATTAATAATCTGGCTGTCGGATCAACTTATGTCTTTACGACCTGACTGAAGCCATACATCCCGTAGAATGCCCAGATAGGCCAGGGCGGGATGAAAGATCAGTGGACCAACCCCCCACAATATCTCTACGACGTTGCACGAGGACGGGACGCTGGTGTCATCTTTTGTGGCCCGTGGGCCCACGGCTGACTAAATCGAGCCGCCTTCCGCAGGCCGTCAACGGCGTGGCGGCCGTGTAGAAGGTGTCCCATCTCAGACCTGCCCCGATTCCTAGATTCCCCTACGCATACTCAAGCACGCACCAATTGGGGGGTTGGAGTAGTATAGGGGTTTCGAATCCCGGTGGACGTATGTGGTAATGAGGCCCATGTTCCGGGGGGGGCCGCGCTGGATACAGACGCCCTAACGTTGCGGTGGAGAAAACACGGGCGGGACCAATGGCTAAACATAAGCCGGGCACTGACCCCTCCGGTGCCATGGCTCACAGCTCCCAGTTACAATACTATTTTATTCGTTAAAGCCCCGCCAATCGTTGAGTAGCGATTCGCGAATTTACAACTTCGTCTATCCTGGTGGACATGTCCTGTATTCTTAGGTCCGCTTGGTTAGCCCTCTCCGTCCGGCACGAGGGGCTGCGCTATCGACCGTCTAGCGTGATTCCACCAAAGCCCTCCAGAATGACAAATACCTCGTCTGCAAGGATCCCCGTTTAGCCAATACAGGCTCGTGCTTGGAACGGCCCCATTTATTAACACTAATTTAACGGATACTCGCAACGCGCTCCTTCCACATTGTGAACAACATCTAACAAGCTAGTCCCTCTTGATACCACTCTAGTTATCTGTCCGCCCACCTTGTTGCCAACACCTTAAACAACTGGACTCTTCTGAGGGAGCTGCTGGAGGAGTTCCTAATTAGGGTTTGTACTCACAGCGACTGGTGATGACCGGTATACCCTTAAGATAAAGGATTTTCGTTTCGCAATGAGAACAGGAGAATTGCCCTAAGCGGGGCAGCCGCACGTGGACTTTTGTTTTGATGCAACATCTCGGTCGTAGCGGTCTAGCAAAGAATTATTGGGTGGTTGTCATTTAGCTGCGGCTAAAAGTGGAGGTCGAGGTGACCATTTTTGGAACTTCCTCCGACGGCTCGCTCCACTCCGCGGGAAACTTCTATCGTCACAATAGATTCCACTACATAGGATAGCAATAGCAATTGATCTAACGGAGATTTTTATTTCCTACGTCTCGCTCAGCCTTCACCTTGACGAGCGGAGAGGTCGGTGGTGTTTTGGGTTATGCCTGAGGTGGTACGATCTTTCCACATATGTTCGCAAGCGAGACTGCCACGCTCGTCAGATCCGGGGCGCCTCTGGAGGAACTATTCAGGACCGGTCCTCACTCCGCTGTCACCTGTTACCCGTGGTCTGAATACTACCAGCAAGTAGCCGTGTGTTAAGGTCTCGTGAATTCGGCAAGCCCCTCGCCGCAGGTAATCTTCACGGACAGCTAACGTCAGACGGACGGCAATACGGCGCCGTAAGGCTCTACTTACCAGGGCCCCCGCACACAGGTATGCGTTCCTGCTGAATCTTGATACTCCTGCATGCTTCATTGACGGAAGACAATGATGAGTCCCACCGCAGTCCGAGTGTGCTCGCCGAATGTTTTGTTCTGTCAATTGTCCGCACTGGGTACCTCGGCGCTCATCATTGTCGCGAGATGAAGTCCAGTGCGGTGCAGCAGACATCGATTAAGTAACTAGGGGTTTGAAAGGCACGCGGGGAACGTAGTTAATCCCGGCTTAGATTTTGCTCGGTACGTGTCTAGCTTCGCTGAGCCTGGGGGGGTTAGGACACTGGTAGCATACCCGCTAAGCGACTGTTTCGGCGCTGTGGTAGCCGGTGCCGATAGCGCGTGGTGGTCTTTCTGGGGGCCTGCGTACTCGCCTTCATTTCTCCTGCAGATGGTTGCCGATTCTCACCCATATCTCGCCGCAACGTTTGTGCGCCCCCCGTTTCGTGTAGCTACCCGGCTTCTGAGTAGCTTTGGTGACGACACCGTCCACATTTCGTGCGACGATTGCGCGGGTGTGCCACTGAAGTCTCTCGGCATGTGGGGTCCCCTCACGGTCGGGTGTAGAGTGAAGTAAGCTACAAGTTGCTCGTCGAAACACTCGGTTTACCATTTAAAAAGTCAACTCAATAGTTTGGATACGCGGAGTGAATGCGCCTGGGTTTTTTCTCACTCGTGTGAGTTGGACACACTTGGCGTGTCTTTCTACGGGGCGATAGACCACCTAGTCCCCCAAGCTCCTGGCCATGACACATTTACCGGTTGCAGCGAAGACCTTATTCTAGATCGACGGTGTCAACAATTAACATATTGCTGGGCTAGCTACACGACGTTAGTACTGAATATCCACTCGATACGTTCGATGCTCCCTTCGTAGTGATGGGTAATTTTAATTCACGCATTCGGTATAAGGGTCCACAACTCATTGAGCAAGGGAATTGCGTGCTGCCGATGCGATGTATACGTCGTGCCAAAGTGATCGTTACAAGCCCTATATAATCCGCAGATGGGAGGCGTGAGTTTGTAGATTCATGTTACGTGCTTCCCAGCTGGCAAGAGCGGGAGCTTGTATTCCGAAACCAATACTTCGTGAGCGATCGAGTGCTGGTTAAATGTACGGTCAACAAGAAGTCGAGCAAAACCTCGTTCAACCAACTACACGCATTTCCCGACGTCCATGCCTTTAGGGACGCTGCGACTCGAGCCAGACTTGCTCTTCCCTTTTACTAACCGGACGACCAAACACAGACGATGTAGTGTCGTTAAGGCCGCCACACTGGTTCACCGTTTTTCTTCCACCCTGGTCGCGGCTTACGTATTGAGTGTGACTCCCGGCGATTATGAGCTTGAATCTGTGCGGTCCTCCTCTACCAGTGTGTCATATGCGCAAAACCTTGGGGGCGGTAGATTTTCTCCCCCAAGTATACTTACGGGCAAGCTAGTCAAGGTAAAGAAGTGGTGTGGTACTCGACGGAGTCAAAGATGGGCGTCGACCAACCGCGAGTTAAGTGAAATGGGTCCTTGACGTCCTAGCAGAAGCGATAACTCGTTTTTCTAATGTGGCCAACTTCCGAGTGGTCGTTTATCCTGTATCCATGACTCATAAATCACTAGGACCACATGGAACGCATTTTTCTTGCTGTCCTGCCTGGGGGCTTTAACGGTCTCATTGGAGCGATCTCAACCGTCCCGCTTGCCCCCCTCACAGGCGTGGGAAAACGCTGTTAAAAGTTATTTCGTTCTACTCCCTAGATGGTAAGGAGTCCTTACAACACGTCGACTTCCTTAAACCTCCTACGTGTTCTAATTTGGGATCATCCTATCGACCTAGGTGTAGTAGCTGAATCACGAGGCATGTAGATGGCACGACTTCTCGATTTCCCTACTATGTGCTTTTTCAACAAACATAGTCTTCCCATTACCACCTGATTCGGATTCGTTTCATACACCCGCGTAGCCCTTGGCTCTTACTTGCGAGACTCGCCCCTCGTCAACTATTACTTCGTGAAATACTACAAAACTTCCTTGCGGTGGCCAACTCACCTGGCCTGTTAAGACCTTACTGGCTGCCTCGCATCCAAACCCCTCAGTGGGTTTACTCCGACAATTGATTCCGGAGACCAGTACAAGGATACAGGTGTTGGCTATTTGGGCCAAAGGAAGACCTAACCTAGCGCCTAAGCGACGTCTTACACCAAAAGTTGTTGCTGCCGATCTAGCAGGTACGCCCAGCGCATACGGTATCGGGGAAATGCATGGGGATCGGGGCGGCTAACTGATTGGAATCTAGAGCGTCCTACTGAATGTGCATCCTTCAGATAGCCTAACGCGACTCAAAAGCTTCGACCTCAGGTTCTGTGATGTTCATTGCAGACTATTATCCCCCACATAAGTACTAAGGAGTTCAATTACACAGTGACAGTATATCATGACGCTATGGCTACAGGGATTAGCACGGACTGACCGAAACCCTGAAGTACTCAGGGAGTGAGTCTGTCGTAGCTGTACTACAGCCCTTCTATTAGTGAGCTGAAGTCGGCGGACCCATACACTAGCAGGCTAAAGTAGAATCTCTTGATATTCGCTCCGGACGGACTAACTAGAAGTCTTATTAAAGAACGCGTGTTAGAATCCCTTTTTTAATGTGGTGTGTACACGGGATATAAGGAACCTATGATAGCTATGATCAGCAGACCGAACACAACTGGTCATTATGTGACAGCCCGTCGCGTCAAAAAGGTACTGTGCTAACGGAACGTGGGGACTGCCAAATCCTAGTTGCGCTCCTATTGGGCTCGCAACGCTGCTGTATTCAAGCGCGGATCGGCTCGCAGGTCCGGGTGCTCTTTCTCACCGTCACTCAAACATACGAATATTTGTATTGTATACAGGACGTTTTACGTTATTTCTGCCGCGTTAGACGGTTGGTGGGCCCACGGGACACGGCCGGCGTTCGCTATATACTTTAAAGGCGTACTGTAGTCACTGAAGCGAGACTTCACATAAGGCGCAGAATCTTCACCGGCACTGCACTCGCTGGACCACCGCATATTGGTCATTAGGTTGCATGCGCCGCTTGAACGGGGTTCAAGTTGGTCGATCTCGCGCAGCGCGGATTGATATCTTTATACTTCACGATTGGTCGAGCACAGCTGCAAGTGTATCAGACTACATAAAGTATTTCTGTCTAGGAACTTCCTCCTATCGCTCACGCCTATCGTGAGGACGCTATAACTGGTGTAAGAGCCCCGTAAGTGCGGTCAAAAACGATTAAGAATCAAGTACTTCTGAAAAAGACACATCGATCGGTATATGATGGGTCCGAGAGCGCTATTATTAGGAACGTCTAACCGCATATCCCATACACGCAAGGCGGGGATGAGCGACATCACGTTCGAAGCTTGTCTCTGTTGGCGAGGGAGTTGTCTCCAGATGCCATGGTTTGCCCGCTAGCGAGTCGCCGGACCCTCGCGATCCGTATCCCCCCCAGTTCCCGTCCCGCGCGACGTTTCCAGCCTGTGCGCGCAACGCAAGTTTGCTAAGCTGCGGCGTTGAATGCGCTGGTAACTAGGTTAATACGGGGCTCCGTCCATATGGTTCTCGTTTACGCTGTCGCGGCGTGCGGCAGTGTTCAAAAACTCCCAAAATAGCGCTTTGCCCTACCTTCAGCGCTCACCGCACGTAGCCTAACACGTTGTGGTAACACGCTGTAGAATAGTCGCGGATGTAATAGACTGCTGGTGTATTTGA
		</sequence>
		<sequence>
			<taxon idref="16-1181-2_2016"/>
			ACGT GCGGGTAGCAGGCGCGTTGGCCAATACAAGCTCGGTGCGCTACCGTGCCCTCCGATCACTGTCTCGCGGGTCCTCGCTCACCCATTTACGCTACCTCCTAAGGCTTTCGCCGGAGAAGCGGCTATGGAAGTTAACGTCTCGCTACTGTACTACCGAGAAGGAGTTGGTTCCGGGTTACAAATAGATAACGAAGCAGGCTATGGTTAGCGAACCTCCGGCTGCGCACTCCGGCTCTCGGTTCTGGCATTCGGCCCCCCCGAAAAGTATGCCATGCGGAAAAGGTAGATATCGCAGGGCATAGCGCAGTGCACTGCTACTATAGCGTAAGGCTCGCGGGTCATATTAACACTGTACCGATCAAGCTTTCATCACTCAGGTAACCACATGTGAGACGTGTATGTGGAGTCGAGCACTTTGAACTTCTCAAATTAGGCGCCATCGTAGCGGCTTGTGAACGTCTGACCAGCCGCTCCTATGAATCGTGTCGGTATTCGTGAGATGGTAAGACCCCCAGAGATGCCATGCACCCGAAGACTCAACCCGATACCGAGCCGGCGGGGCACCGCGTGCGACACTCAATATGCCTCCTGGCGCGGCCGAGCTCCACCCGTCTTGGCCCCCTAGTCAGATGCTTGGGTCACGTCGCCCTACTGTGTGCATTATGCTTTCGATGGGCTTTGGTAACCTGCGCTAACCCTGGCCGCCCTAAATATCGGCCGTGCTTTCACTAGGGTACCCGCACCTTCCCGTAGCCCGGCATTGCGAAGCCAAACCGCGGAAGCAGGTCACCGTGGACTCTGACTGCAAATCCCAGGAGTTTTAACAGCGCCAGAGGTCCGTCACCGCTTCAATAAAGTTTTACAAAGCATATTGCTGAGTAACGCGTGACGCAACACAAATTATAATGAACTACATTGGCGAATGGGGTGCTTGGGTTGCATCATACGTGTTACATCCCTTATCTTGGCGGACTCTTACTAACATCTCGATGAAACCATAATGGTTGTTGTAGTTACTTCGGCAGAGTTGGGGCGTGAACATCCCTGGAGATATGCACATGGAGCTAATGGGATGCCTACTCGCCCGGATATTCCCCCTGTCGCCCCTGGGGTTTCCGCCCAGTCCCCCCGCGACGCTTTTTTACATAACGCGTCCGGCGAGGGAATTGCGTTCGGGGTGTTGCTTGGTTACTAGTTCTGACCGCAGCGCAAATAGACTTATGGGTATAGTGGCTTCATCAGTGCCAACCACTCCAGTTCTGAATAGCTTTAGATCGGACGTTCAGATCCCGTCTTAGTTGCAGACGAGCAATTCGTATGGGAAATACGATCAGGCCGCGACAGACTACTCTCAGGACCGCTCACCTGTTGCGTCATTCCGGCCTAGCCACAGAGTACAATGAGCGCGCAGTGTGAAGGGGATATGAGCTACCCTGTTTTCTCGTGAATATCGTGTGGGGTATCAAGTTCAGGACTCTGAGCGTGTAGCAACATCCCATTTATTTAGCATGCCTGGAGACCTGCAATCCAATCGGCTTCATGGCTGACGCGCTCGCTTGGTACGCCTTAAGAAAGACAATTGACGTTGGTCTCGTTGCCCCGAGGCCGAGGATCTATTTTAAGTTGTGCCTCCATATACGGCGTAGCATATCAAATTAAGGAGCGAGTCCCGGACCCCACCGGACCTGAGCCCATTTTATGTCAAGAATCTGTACTGGAAGGGGAGCCCCGTTCGCACCATATCGGATCAGAGTGCACATGGTAGCTTCTTCTACCACCGAACTCTGCTGGTCTTAGTGGGAGGTTTGGCAGAATAAGCGTTAGCGATAGACACGCGGATGGCGGGGTGTAGTCCGAAAGATAGTTATGATAATTTTTCTACTCGCACTCCGGAAAGCTCGTAGCGATTGCCAGGCATCATAGACGAACACCCGCCTCGTCGAAGCGCCACATCTAGCCGTCGAAAAGGAGCTAGGCCCGCCCGCCGTCACTACCGTGTACTGACTTTGCCCAGTCCGACTTGGCCTGGGGTCACCATAAATGGTGCTTCGTGTCAAGCAGAGACCATTCCATGGTTCCCATCTTGCACATGTAACGCACACAGAGCGTCCGCTATTTCAGGTACGGAACCCCCGGATTCAAAGGCGTGGTCGGCATCACAGTGTCTTGTAGGCTATCGACGAAGTTCCGAATGATATACTGGTGGCAGATGGCGGGCTGATTCCTACAGCATGAGATTAGACGAGGAAGAGTGTGGATGGGGTGATTACTGGATTAAGCGGAGTGCGTCGCTGCCTTTACCACTAGGCCCGATGAGGATCCCTCGGAAACGCTCTGTAAAAGGGTCCACGCAATACAAGAATAAAAACTGCGCGTTGGGATAGCATTGGGCTCAAACAATTTGAATTGGGCATCGGGCCAGAGTCCTCAGAACTACCCGGTACTGCATGGGGGTGAGAACTACCTGCTGCTTAGAGAACCCTTGCACACCAGGCCTTCTACTGTTACAGCATTCGGGAGGGACTAGCGACATTACATTAGCCGATTAAAAAGTTAGTCAGAATAAAAGGCCTACTTACCGCGTGCGTTACGGCAAGGCCGCCGCTTGGACCCATCACTTGTCTACATCGTCATATGTCTCGCGAGCGGCACGAGTTTACGCTAGGCACCAGCAATAGGGTACATACTGACAAGGAGATTTAATCTAGTCCCCCTGTGACGCTGTACTGCACAGCTCTACATCCGACACATAAAATGCTTCTGAGAGGGGGGAACACGAGCGTATCGCATTCATGTGTGGACAGGTTAAAGTTAAAACTGCATGATTTAAGGGGCAAGAGCAAGACGCCGAGGTAACCGCCCGAGCGGAGCCTGTAGCGTAGTCCATGTATGAATCATGTAGTTCGTTTGGGCATCAAATAGCGGGTATCCATTAGAACAAACAGGCTACGGACAATTTATACCGCCCTCTACTGATGTCCTTACGCGCACTGCTCTTGGGCGTGAGTAGTGGGGCAAGTCGTCAGAGTTGCCTTAACATGAAACGGGACCTGAAGGAGTTGGCAATGTCATTAAGCCGTACCCGCCGCGCGACCCAGGTTATCGAGGGTGTGTGAGGGATCAAGCTGAAAGCAGAGTATAAAAGAGGATACTGCAGATAACGTCGGCACGTCATTCCACGCGGTATGCGTATGGGCTGCAACCGGGTAAGGCCAGGGAAGATGAGATACTGCTCGCTTCCGAGTCGTTGAAAAGGACCTTTCATATAACCCCCTCCCAAGGTGACGCCTATAAAGTGAACTAATCTCGAGCTTCTTGTTCTAACGTGGATCTCTGCAAATTGAGATTCTAAACCCGGGTTATAAACTAGCTTTTTATAGTGACATATGAAAAGAGCAAAAAACGCTACTGCTATCAGTTAACGTGATGCGGGGCCCCCCCCAGCACAAGCAAATGCTGAATCTCACACGAGAGCTCGCATGGGGCGCATGACCAGCAGACGGACGATATGTGAGGTCCGGCGGTCCAGGCTTGTGAGGGTTCCTGATGATAAATAAGTGCTGCAGGTAGACCGTCGAGGTACTTGGTCAAATATTTCAACGGGGTTTAGATTGAATAATTATTATCAGTGAAGCGGGCTGCCCATCGCAAATAATATAATGGCGGACCCGGAAGGAGAGCCCTCATCTTCCTGAACCTTCGTAAAAAGGAGACGTACTCTCACTGAGTCCATATTGTCATACTTGCGGATCATATAAAGGAACGGCAGCGAGGTATTTGTCTCCACGCCTTCGGTATCAGGGGACATCCTGCACTCTACAAGGCGCGCTAGTTAGGACTACTCAGCGACATTGTCGGCGCCTAACGTACGACGTGCCCGTTAGTGAAACAGGTCTTTCGCCCGGTTATTTACCCATATGGGAGCAACTACCAACTTACAACACGTCGAACAGCTGAATACCTTCCATATGGGGTTCTCGGTGAGACGGTTCGGCCCAGTAACTGCCGGTTGCCCCTCCCTAGGATCTCCGATACAAATGACCGCACCTTGCCCAATGGTACCTTTCTGAATGTATGACACTCCCAAAGACAGGTGAATGATTCCCGCCCAACCCGCGGATAAAGGCTAAGCCTGAACAACTTGTTTTCGAAGCGGGGGCCCGCGGTGTAAGGGGTGGTCAAAATCGCAGTTTTTTGGCTCCCAAGAATCTTCCTCTCGCCCGCGGCAAGCAATTGCGTGGGCCTCCTATACGTCTTCTGCGCTGTGCGACATGGTTTTAACTGGTTGAACGGCCCAACGCTCGGCTTGTTGTGGTAACGAGCGAAGTTTCAACCTAGGGCGGCTCGAAAGCGGCAGAGCGACAAAATCCTATATTAACTAGTTAACATCACGCACGAGCCTAGACCGGTGATGAGTGCTCCGTCAGCATCATCGTTGTACGCGGAACTTACCGCTCAATGATGGAATCGCGGGTCCAGAAACTGAGATCAGAGACGGGGCGCGATGAAACCCTCACGGGCTACTGCCAGCGCACCTATGGCACCAGATATAATAGCTGGAATAAGCAACTAGATTATAGTCCCGGCATCGCGCCCGACATCCTGCGGCGGCCTCATGGCCTATTGACGCCGAACCAGTTATAGAGTGCCCGTTCTGGTGTTCGCTCATTTGATAGTCACAGAATCACTTTCCTTGCTGCTCCCCTTTCTCTCCCATTCACCTCTAATGACAAGCCTAGATAGATGATTTCCCAGGATCGTGACCCGAATCCTTTAAACATAACCGAGGCAGGGCTCTGACGACACTTACGTGGATTCTGGATCGGACGGGGTTAACGTTGGAACGGGCTAGGACCGTAAATGAGCTGGGCTTCAGCAACATATATCGCGCGCACGTGCCCTAGTCCCCGGCCCCTACCGCCACATCCTCCTAAAGGTGGTTCCAGCAATCCCTAATCCTTAGAGCGTAGACCCGTTGGATTGTTGGCCATGAAATGGGGCCTAGACCGGCGAGGAACTAGAACGGCCGACCGACTTCAGTCGCGCAGATCGTCCTACATGGAAATAATCACCGCAAGGCCTAAAGAGACCCATTTAAGCCCGTTTTCTGCTGACCAAACAAGATAGGCATTTTAATATCAAACAAGCCATCAAGGTACAACTATTCGGGTAAACATCACGCCGCCGATTGCGTCTCGTGCAAGCGGACGGCTGGTTGCCTCACACCCGTTGCGATGTCTTTTTAAATAGCCTTCGGAGCTGGCGACGCGTGAGGTGTGCTATTCCTTATAGGGTTCCAAAACCATTAAGTCAGTTGAGAGGCGAGCGATTTGAAGAGATCTTAACTTTCCCGAAAGTCCACTGACCCGACACATGCTGCAGCGCAAACGCCGCTCAATGGACGCAAGGAATCTCCGCCTTGATGGAACGTGCTTTACCTTCAAGACGGCATCAAAAGTAGTGGATCCCTATATGCTCGAATAGAAGCCTCTCGGCCGACATCAGGGAAGAGGTATCGTATTCCGGGAGATTAGGGTGTCTGGTATGCGTGGCTCTTTAGGGACAAGACTCTAGCGGTCTAACACAGCCGGCGTGGACGAGTTTCGAACTAGTTGGGAACGTTCTAAGATCTAAAGTTAGATAATGTGTCGGGAGATATTTCTCGACTTCGCCGACTACCAAGAGGGGGCTCTCGTCCCGAGTTGACCGTTCAAGATCTATAGGAAGTTAAAGAAAGGCCCGATGTCACACAGTACGACCAACAGCGTAGCACTTCGCCGGCCAGATCGTGGGAACCAACCGTTGGATGCAATGTGGGCCTCGTAGGGTACCGCTTCACCGGCCTGACACGGGGTAAGTGAAGAATAGATCGTTCGCTGCCCGAAACGCTGGGTTAGTTCAGTGGGTTTTTCAACGACAGCGGGTGACGTCCCGCTCACCAACTCTCCGACTTGGGGGCGGCCACAGCGCTTTGGAAACAGGAACGGCACGGACCCATGGACATGTGAAACGTCGACTCAAAGCCCAAGTGCTTTGCAGGCGCACCTTCTGCTAAGTAGCTACGGGACCTTCGATACTGTGGCCCGCCGCCTAAATACCGGGTGCTAAAATAGCTGAAGGCGCTTGCCGGATTTGATGAAACCCATGGCCTAAGTTACGCGGACCGTCACCCTCTGACCTCAAGGAAGCGATATCAAATCGAGGCGTGACTAGAGTCATTGATGAGCTACCCCTCCCACTTGTAAAATGATAAGAGGACACTGTCCGCGTCACAATCGGAATTGGGATCCTCGGTACGGTTTTCACGAATTCTGGGTAGAGGGGCCACGTAACGTCTCGTCGGAGTTCGGTTGAAACCGACGCGAATAGTACGAACCGACTGGACGAGGCGGCCTCAACTAGAATTTGGTGGGGTGTCGGCATAGATGCGTGATGATTTTCGTCCATGGCGGGCAGCGTCAAGGTGGGTTCTTTACACGGCTCCTTGCGCGGTTAACCTGGGTGGGACATTTAAAGCCGCTGAAACCCGGATACAGTACACTTCCCAATGTGCTTCCCCATGTCGTTAATTCGCAGAACGTTTGAGGCGAACTCGGTGTTTTACTCCCTCAAAGGCCTTCTGATAGTAGAACTGTAGATCTAGGATGGCTTGATAAATCGCTCAAGGGAGTTGGAGTGCTATTGGTGATGATCCTGCCTGAAACGAGATTGCCGACTCATCGACAAGAGGCCGCCAGGGTTCGCGCCGGGTAGTCGGGGTGGTCTCAAGAGGCTCACTCTGATTCTTAACCTGGGCGCTCGCACCGAACAGACGGCCGAACCAAACTACCGTTGATGGCGTTCATGGAACGACAGAACTACATGCACTTTAAACATGAAATCGTGTGGGGTTGGTTGCCCTGGTTTCACAGTTTGAATACGGACGTCGAGACCGCCCGCAATATACGTCAAGCTTACAGACCACACGCAGTCGGGTAGGCTTCTATCATTAATCACAAGAGGCGCTCCCGTGAGTGTTAATATCGGGTCATTCAAAAGGGGACTTTTTTTTGAAGCCCCTCGGTCCTCCCCGTGGTTCCTATTTGGGGATTCGCACATTAAATACGTGAATACAGTCACACCAGTAACGCGCCACTGCTGGCTTTTCGCTGATCAGAATATCCCATCGGAGTCTGGTGGTACGCTAAGCGACGGGACACGTTATCTCATGTGGAGACATACCCACGAACCGTAGACCCGTTATGAACACCACCCAGATCTAACGGCTAACTCTGATTTACCCCATGATCGGCCAGTCTAGCGGCAACGTATGTAAGAGTTACCCACGTCCTGGTCAAGCACGGTTGAGTACGCTCCTCTGCAGCTGAAAATCGCTCCTCCCGTTAAAAGAGTGCCTCAACTCGCTTAAGGATGGACTATTTTCTCCAGTTCATATGGCCAATATTGGTGGGTGGACAAGCTCCGGATTTAACACGCCTGCCAGGCATGACGATACGAGGTTTCAGGTTGGTGAAGAACGGTTCCCGGCCCCTGCCGCGCGACGAATGAAGTACTCTTTCTATAACGCCGAGGTCTAGGCGGGCACGATCGTCTGATTGCATCGTGGGAATGAATAAATACAAAAGACGAAGCTGAAAGCAACGTGACATGTGTGACGCCCTGCTGGGTACGCTGCCTCGTGTCGTTACGTGTGATACCACGCGACCTGTCGCTGTGTTCGCGCTAGATCCCACCCGCCATTGGGGAATGCAGAAAACGGCTACCCCACCGATGGCGCCGAGCGTAACAACCACTTAGTGCTGTACCGAGAGCTCCTAAGTATGCGTTCTAGAGTGTTTTGAGCATGAGCGTGTTTCTCTCTTAAAGATAAGCGGTGTTTATCACGGGGATTATGGAACCGTCATATTATAAACTGAAAAACGCTCCCAGATTCCTAGGATTTAGACGAGCTTATCAGGAGTAGGCCCGCTTTCCAGTACCGTAGTGTGTTTGCGAGATCATACCACAGAAATCGCTACACGCAGTAAAGACGGGAGCGTCCTCAACTCATGAGCGCTGTTAGGTATGGTCGCAAGCTATTCGGCGGCGATCGAATTGGAAGGACGTTCACATCACGGCTCATGGCGGGACGTACTTGCTCGAGCCTGATTGGATATATAGCCTTGTACGAGCCTCTTCTGATCCCAGTTCCTTCTTGTTCGCTTGAGGCGGTGTGTAGGGGTCCGTGGAGGAGACGAGGGCTACGCCAGCTGAATTGGACACAGAAGTAGGTAGCCCAGATCAACCCGACTACTTCCCCCGTCAGCGTGATTCTTGTAAGGGGGCACGGAGCGAGATGGCCTCCCACACCGGCATGGAGGCCGTGGGTCCTAGGATGTGTACTGGGCGGAAGGCGTGAGACTAGGTCGTCTTCATTATTGTTCGACGTATTTGAGGCCGGAGTAGTGTACTTGTTCCCGCGCACGACTGATAGGCATCAGACAAATTAACGTGGTGCTAGTTGGCTATCTGTTGGTAATCTGGCGCGACCAAGCTGAAGGCCGACGTAGGAGAACGCACGATGAAAGCAGCAGGGGGGGGGATGTGGTGCAATACCGAAGCCACTGAGGTTCTCAGGTCATTAAGGCGACCGGGCTCTCAAAGTATCGTGCACCACGACAGAAGGATGCTGAGATCGACTATAGGGGCACTACTAACACCCCGAGCACGCAATGAGATCGTGTGACATCCGCCAGGTGTCAGAAGACCGTACAGGAGGACAGTCGTGGCCGGATTGCGCTAGCCACAGGTTCAGGGGGGACAGCCTCCAGGGCGATGACGGATGGCTACAAGCGGGGGATGGTAACTAATCAGTACTGGATCGGCAAGACCACCCTGACTTGCGATTCTAAATCCGACCTCCTTGAGGATATTAACCATGCATCGCCGTACATACAAGTCAATAGGGCTTAATTTAACATTGCTGATGCACCCCACTTAGCGAAGGATCCGCCCTATAAGACCACTAACAGGCTAAGTTGTGATCCGCGTAAGAGCTAATAATGACGCCTACTATAGGACGGGCATAAATGGCTCAATAGGCGAGCCCGCTGAGACCGTCTCTCAGCGCGAGGCTACTCGGTTATCTACATGTTCTAATTGCGCCGACCCTTCCCAGGACTAAAGGATTGAAACTCGTTGTAGCTCCGTTGCGTGGTCCGGCGGCATGAGTGATGGTCTGACGAGGCTTGACCGGCAGTTTCCAGACTATTCTATAGATACGAACGAAAGCCGTCGAGATGGAAAGGTTAACGTGGTGACCGGAGCGCAGACTTAAAGGAGTAAGCGGGCGTTCCGATTACCTGCAGTTCCCTTGATCGCCCACTCTACTGCCCCCCGCGTTCCCGGTGACCTGAAATATTAAAAGACCGCGTCTGCCATGTCTTATCTGATTGCCAGTGTGTGTGCATTATCGCACTCGGCGGAAACCTACTCATACCCCGCGCGGAACGAGTCACTCGCAACAACATTCGTTGTGCTTCGTTACCCATCAATACGAGCTCAATTCTTAACGGAGCACTGGGGAACTGGTAGTCCCGAACTTGGTGTATGTCAACGGGCGGATGTGACGTGAAAGGTGAGTTTGGATCGATTTGCTAACGACGACATCTGGAGACTCGATCCGTGGTATCAAGTCTCAGCGTGAAAAGTTCGACCTGGCGGCCGCGCGGCGCCGGCAGCCGTATGGAATAGTAACTATGCCGATGAAATGAGAGCTAGACGGAGCTGGGGCTGTCCCTTCCCCCTTACCGGGTTGATGTACGGGACTCGGTTCAAAGCTGGCTTTGGTGGGCCATGGCTCCCCACGAGAGCGTGGGAACTGCTGGTAAGGGTCAAGGCGTATGGATGTCCCAATAATGTAAGGTAATGGATCACCGCCCAAACATAGGCCGTTCGTTGGTATCCGCGGCATCTGTGGTGCTCCATGCCCACGACGGCCCTATAAAGGACTTATGATACAGGAGGTCCCAGCACGAGCAGCAAACCTTGAAACCGCTTTGTCGTCCTCCGATGCCCCAAGGTGGTGCAGAGCTACTCACGCGATCGATCCGATTCACATCCGCATAGGCCGGGTAAGGCGGCGATCCGGCATACCCACAGATGATTGTGAAGAGGAATCAGGCTGTAGGTTGAGACGTGTTTCGGGAAAACGTATTTCAGGGCGATTACCCACATTGGGTAGCCGGAGGTGGCTAACTCCGCAGGGCTTCTGTTCAGCCCCATGTGGCTTATTTATTTGCGTCGCGTAAATCGATTAACGCTCGCGGGGTGTCGCTCGCGCATACGCTTTCTCCGTCCACGTGGCTGCAGATTTGCGATCTCGACCGATCATACACCGGTAACCACCTGCACACCTATGGTCCGGAACACCTCAGCGAATACGCCACCTCGCTTGCCCTCTCGGGTTTGGTAAATAATGCGTGGCCTCCAGGACGTCCTCCTGTGTCAGTGGGGTGGGTGCTAAGCGACCAGGACATAAGGCTACCATTACATCCGCAGAGCCTCTGACGCGGCCAGGTTGCGAAGATCAATGCCGCCCTATCGAATGAGGGGCGCGACAGTCCGTACGGATTCGCGCAACGTGCCCAACATTGGTTGGGTTTGCAAAGGCAGCGAAGCCTCCGGAACATTTTGCGGTTTGTGCCGGTACCACAGAACTCGTTAGAGCTTGAAGGACAGCAGCCGGGCACAAAAAACGATCTGATCCCCGCGGCCTCGCCAAAACTCTAGAGAGAGCTGTATTCGAGACGTTGACGAGTCGCGTGGTTGGGAAAACGCTAAATAGCGTCGCGACGACGCGTCTCCCACCAATAGTGTACGACCCAAAGCCTGAGGCCATCCCACCGGCAGAGTGAACTTTGGTTTTGAGACCGGCCAGGATCGCCCATCAAGGGCGGGTCAAACATGGCATCCACACGTGCGTCGAGCTGCTGGAACAGCTGAGATGTGGCCTTGCGCGCCACATTCAAGGAATAGCATCAGTTACCCCCGCCGGCCACTGAACAGGGGTTGGAATGACCCCGACTCGAGACAGCAGCCGGGACGGCATCAGTGGGTCCCTGCTCCAACTGGGACCGGTCCGCACTATTTACCCCCGTGTAAAACGGCTACCGCCATGCGAGGCCTCCTTCTTTATCACAGCGCTCTGCCAACAGCCCACGGAGGGCCGCAAAGGTTAAGGAGAATACTGCCACCGGGATTGGAGCGTTAACCTTAATTTTTTGGAATCGTTTTCCTCGGCTATGCTACGGTTGACATGTTGTTTCTGAGACGATCCATGGGTCTAAGGACTGCCACCAGAGCTGAAACTAGGCAGCGTTTTTGACCCGGCAGCAGGGGAATGATTTATCGACATAATAAATAGCGTTTCTCCACCATACCGCAAAACCAAATTTACGGTAGTAGCTTTCTAGGAAGTGTGGCGCCAATCGATAAAGACCTTAATCAGAAGCATTACCCGCCGTGGTATTTAGGTTCAGGGGTCAGTGAGGTTTCGTCAACTATAGTCGTTCTGTCAACCCACGCGCCACCGTGGAGGGGATTTCTTCATCTTAGGGGGAAACGCTTACATGCAAGGTTAGTCGGCGGCATGGGGTGTACTAAACGAAGACGAGAGAAGCGCCAAACAGGCTTATCTCCTTAGTCTCATTATACGAGATTAGGAATAATCAGGGCACGTAAGTCAGTATGGCAGTGTTCGCACTGGACTTGGAGGAGAAAAGGGTTGAAGCCAATGAGGGTGCTGCCGATTCCGTTCCGAGGGTGTCCAAACTTTCTAGCATATCGGCAGTTACGGCGGTAAAACGTTCACGGTCTGGAACTCGGGTCGTCCCCCTCCAACAACGAGAAGGCTGACTTGGATAGACGCAAAAATCCGGGGTATAACTATGTGACTTTATGGTCCGCCACGACAAGGTTGGAGGGGTCAGCCCTTGCCAGCAGAGGCCGTCTACAACACACAGCCAAATTGACTGTAAAGCAATCGCAACGGTTCAACGAGATACACAGAGATTGTAGCTGTGCTGTGAAGGAATTAGACCTTCGTAGGATATTAGCGGGTCTGGTATCTTCTGTGACATGATTGCTTCTCGCATGGCCGATTCTCTACTGGGCGCGTTGACAGGTCCCAGCAGACCACGTGCAGTTACCGCACTCACCACAGCCCCAAAGCTGTATTTGAGCGCAGCATGATAGCGGATGGGGCCTCGCGCGAGGAGTTCTACGGCACGACTCGGACCTTGCAGTAGGTGACTCCACTCTACGTTGTCCCTTCGGCCTCCCGTCGTAGTACGGTGACGAGGGTCGCGGGCACTTTGACACGGTGGGCTCGCAGCAGTGCAGTGCGTTAGGCTTAAAGTCTTCAGCCCGACGTCCTAACTTGCTGGTCGCGGGCTTGGCCTAATGTGGTTCGTGACCCGATGATTGGGGCCGAACACTCGTAGCTCGATGACGTGAAGTGGTGGACGTGCCGATGCCGAGGAGGAGATGTCACGCACCCGGGCTCCCTGATTGGAGACATAGCGTCCTTCGTCAGCTGGTGGGGATCTAGTGGCCCACTAAACTACGCAGTTGTGCTTTTCGCACCTGCGAAATCGTGTCGGCCTGGCTGACTTCGAAATCACCTCGGTGGCGTACTCAATACCTCCCCCCGACCCCCTCGCCGAATCGCCGGTAAGATCCGTGTACGAGGCAAAAACTCGCTGCCACCCACGTTCGGCTCTTCTAAAGCACACAGGCGACTGCGAAGTTTTACAGGCCGATGGTACGCCCCGCCATAGAGCTCAGCGTTTTTATCACGCGAAACCAGCTTTAATTTATTAGGCTGGCAGTACCGGCCGTCAGACCGTATCGTGTTACCGCATTGCGTAGCTTTGTAGTTGGTAACACCCCGCTGCACTATACCATTGCTTGTCCGAGTCCTAAACTAATATTCAAGATCTCTTAATGGTGGCTGCCCCGGACCGTGCTTGGCTGAAGACAACATTGCTTTTACCGATCATCACCTTCTAACTTACCAAATAAAACACCACGGAGTGGTTAATTCATCGCATACCCAATTAAATGCGGGTAGGCCGATCGATCAATGTTCATAAGCCGGAACACACAGGAAGTTAGCACCAAGTAGTCTCGATCGATTTGGTGGTACAGGCTCACTTAAGTACATAAATGACGAGGCCACAGTGGCGCACGGAAGGGGGTGCCGAAGTTGTGCTATTCTATCCGTCCTACCTCAATTACGCTGATACGGGTCAGCCTTGACGGTAATGTCTGCGTTACGACGATGCTTTGATACCTCGGGCCCTTGGCTTGTCTTGCGGCCTCCGGACAAACCTGAAACTGGTATCGCACGTCCCTCGGTAGGAGCCGAATGGGTGGCGTGATTCTGTTCGTGCATTTTTGTCGCATGCCTGAGGGGCTATCTGATCAACTGGTCCGCGTTCTCCGGCTACCAGCCTCATTTCTCCTCCCCGGAATTGCACTAGGAGGTGCTGCTGATGCCAAGACTCTCGTGATTTTTACTGTAGCAGAAGTGAGAATGAAGCTCAAACATGGGGACACTCAGGGCCGGTGCTCATGCCGCCGTACCACCCGCGTGCACTTCACCCGAAAGGGACGCCCGTTTGAGAAACCCATGGCCACAGAGACTGTTATCATGCTAAAATCTGATTAACCGCCCTAAACAGCGCCCGGGAGTGTGTATCTGGCCTTAGTTAAGGCCCCGGCGGGTTGTGACGGGTTACGTACCTCGTTTGGCTAGGGGTTCGGTATAGCGGTCCCTCCTGGGGCTCCAATGGTCGTTACCTTGGGATTCTTTCAGAGTGAGACGAAGTCCATCACGCAGTCCAGCTGGAACGGCTCTAATGGCCCGAGGCAACTCGCAGGTCATCTCGTAGATAGCTCCCCTGGCGCCTTCTAGTGAGATGTTGCCTCGACTGGGTGTTCGGCAACCAATTTTCCTTGATCATTTCTCGTTTCAGAATAGCTTCTAGACAATCCCATACTGGGATTATCGGTGTTGGTCCCCTCCTTTGGCTTCCGCGCCGTGATAGGTGTCAATCTTCGCCGTGAAACCCTCAAGTACCCTCGTATTAGTTAGGGTCTCCGACAGAAACGTTTGCCTCATAGAATCCTGTTTCTAGATCTTTCGGTCGACAACGTCGCGCCCTATCATTGGCCCCGACAGGGCCTGGGGGTCGACGATTCGTATTAGTAGGCTGACAACAACGGGAGCCAGATAAGAGCACTCCTTTGGGCCCCCTCTAGCATGGGGATCTCAGTTCGAGTAAGAGACGAAGCTTAATCATCCTACTACTTGCGGGGCCGGTGGTCCCTTATCGGACGCCAGCGAACCACTCATTTTCTCCGAATGTACGGAGCGGCAGACTGAACAGGTGGCTTGTCCGTTACAACCCGTGGATCGCAATCACTGTAACCCCTCATCCTCGTTCGTGGAGCAGGCTAGACGGCCAATATCACTTGGCCCCTACTGACAGAGGGCGTCGGTCGTTGCTCATTGGCCAGCGCAACGCACCAGCACGAGATGCGATATCCCCCCGTATTTGAGCATTTATTTGCTTACTGATCTGCAAGAGTCTGCCGAGAATGGGGGTGCGGATCAAATGTCTCTAGTTAATATACTTGGAAGCGGGATAGTTCGTTGCTGGCCGGGTGAGAAGAGTGGATTCGTTTGGGAACATCCAACCCATTCGGCCACTCTGCCGGTGAGACTAAGGCGCACATGGGGTTTTACTACTAGGTTCTTCACATCCGCCCCGTAATGACTCCGGGGAATGGCGAAGCTACTACTCTCGCGCGCACTCTCACGGGGGCAACAGACTCACATTTAACGTTCCCAACTGGAGCAACGGCCAGGTGGCGTCACTGTCGCAATGCCCTCGTACCTGTGTGTCTATCGGGAGGCTGCCCACCGATTAGACGTTGCCAAATTCCGAGTAGTCTCTGGTGGGTTTGTCTCACCTTGAGTTTTAGCTATAATCTCGCATTACCGGCCTACCGCGTCTGCAGCCGGGGGCTGGGCGCTACCCTGTGTCCGATTAATCAAGAGCTCACGTAATCGAGTGCGCGGGGCCGGTAGATCGGTAGGCCGTGATACAGACTGGACGGCGTCTACCCCTACTACTGTTCCAAGACGCATAGCGTAACTGCGATGAGGAACAGAGGTCACTACACGGCCATTCAAACGTGTTTCTCTACTACGACTAAGTCCTAGTTAATTGGCTCACGTACTGGCCGGTTTAGTATATTACCGGCTTAGGGTGTGCATTGAGTTTGGGAGATCTGGCGTATAGGGAGACCACGTTTGGAGTGAAGGTTGCTACCTTCACGAATGAACCTTTTAGAGCTGGGCGGCAGCTTGAGGGGACATATGGGCAGTAGCCCACTACCTTTGCCAACGGTGGGACATCTCTACGCTTCTGCGATTGTCACTGCTGATGGCCGTTATACTATCAACTCGCCAGTCGTGATCCTAATCTTTTTCCACAACTGGTCCGCTAATGTAGCACTCTATGTTTGCTAAGGGTTGGCAATATAGCCCTACTTTCTTTTACTGAGGTTTGATGTCAGTCAAGCGTGGCTGGGGGAGAGCCTTGCTTCTCCGTGGCAGGCGAATTGAGCCACCTTGCGATAGGGCCAGCTTAATGGGCGACGTACGGGCGAGGACTCCCGTACCGCCAAACTTGACCGTCTGACCTAGTCTTTCTTGCGTGCGATCTCTCGTTCTTAGCATAACATACAATCCATAGCTGTTTAATTTAACTCTCAGTCCACCCTTTTAGGCCTTCGGTCTATTCTACTTTTACATACCGTTCTGCACCGTACGATGCTATGTGTAGCTTCTTGCTCGTCGTAGGTGATAAAAGTTCACACTGAGACGGCAAGTGACCGTCGCTGTTCTACCGATGTCCGAACGCAGCTCTCGGTGGATTAGACCCATCCCTCTTAACGACAGGACTACCCGTAGAGTCGCCCAAAACCGGCCGGGGTATAAATTTGTTCGTTAGTACTCATTTAGTGGTAGTGCTGTGACAGATGGGGGCCGCTCTGACCTGGCTAAATTGTTCCTGTGGTCATGGCGTAGAGATGGGTAGGGTAGTTGCAGCTATTGCGCATTTGCTGCCCATGTCGTAAAGCAGTCAGCCTCTCGGGAGTGGCCCCTCTTAGCCGTGCCGGACCTTATCGTTTCCCGTCGTCCCAGTTCGTTGTCACAGTCCCGCCGCCGGTTATACTAAATCTATGTCACCGATACAACGAAGGATGAAAAGTACCAGAGCGACGTGCGGTACCGACATCCTTGACATTAGCTGGCCCCAGAGATCACACATACCCTGGCGCGCCTTCAAGCTGATCGTGGCCGTGGGACGCCGGCCTAACTCATGTAGTGTGGAGCTCGGGATTTTTATGGTTTTCCGAGTCAGGCAGTCGATTTCATCCGGTCGAGCGGTATAAAAGCCGATCCTTTATTATGATTTATGTACTTACAGTTAACGACGCTAGAGTAGCACACTGTCTTTTCTGCATGTCGGGCGCGCAGTTCACCTTGTGCTAACAAGTGATTTATAGACGTCACCGACTAAGATACTATACGTCGGGTGCGCACCGTTTCCCGATGGGGGGCATTGAAAGCCAATTCACGTGCGACCGTTTGGTGACAACGTCCATCTGCCCAAAAATTGTTCTTCCTTTAATGGTTCACGGAGTGATGGACGAGTTATGTGGAAATCGATTAATAATCTGGCTGTCGGATCAACTTATGTCTTTACGACCTGACTAAAGCCATACATCCCGTAGAATGCCCAGATAGGCCAGGGCGGGATGAAAGATCAGTGGACCAACCCCCCACAATATCTCTACGACGTTGCACGAGGACGGGACGCTGGTGTCATCTTTTGTGGCCCGTGGGCCCACGGCTGACTAAATCGAGCCGCCTTCCGCAGGCCGTCAACGGCGTGGCGGCCGTGTAGAAGGTGTCCCATCTCAGACCTGCCCCGATTCCTAGATTCCCCTACGCATACTCAAGCACGCACCAATTGGGGGGTTGGAGTAGTATAGGGGTTTCGAATCCCGGTGGACGTATGTGGTAATGAGGCCCATGTTCCGGGGGGGGCCGCGCTGGATACAGACGCCCTAAAGGGGCGGTGGAGAAAACACGGGCGGGACCAATGGCTAAACATAAGCCGGGCACTGACCCCTCCGGTGCCATGGCTCACAGCTCCCAGTTACAATACTATTTTATTCGTTAAAGCCACGCCAATCGTGGAGTAGCGATTCGCGAATTTACAACTTCGTCTATCCTGGCCTGTCCGTCCTGTATTCTCGTGTTCCACCGACTGACTGTCTTGGTCCGGCACGAGGGGCTGCGCTATCGACCGTCTAGCGTGATTCCACCAAAGCCCTCCAGAATGACAAATACCTCGTCTGCAAGGATCCCCGTTTAGCAAATACAGGCTCGTGCTTGGCCCGTGCGTGCGTGCCGGGGCTGGCTTCGTAAATCCCTAGAACGCGTTCCTTCCAACCCATTATTCGCATCGCGCAATTACCCATGTCCCACCCGGTTCTCGGCCACGTGTCCACTTGTACCAACCGATACGTTGTGATTAGGCTAGGCCCTCTAAAAAAAGTATCTAAAAGATCATTGTGCATAGCCGACGTCTGTGAGACTGACGGGCAGTCGACCCGTATGGGGAGTAAAAAACATCTACCGTAGCATAGTGATCAGGAGGCGATTTTAGCGCTAAAGATTAGGTGTCCGTTTCCATCCTATCTCAGTGGTTAGGTCGTAGCGGTCTAGCAAAGGGCTGTTTACCAGCCTCGGCCCCCTCCTCATACTAGGTGAGCACCCAGGTAGTGCCTTTTGAGGTCCGTGTCACTACCCTCTCTTGCCCTAGAAAGGCTGCTCACTATTAGGGGTGGCCTTGAGGTACAAAGCGAGGATAGCGACTGATGCGACCAGTATTTCTATCCATGACGTCTCGCTCAGCCTTCACCTTGACGAGCGGAGAGGTCGGTGGTGTTTTGGGTTATGCCTGAGGTTTAGGAGCGGCCTTGTCGTGACCTATGGATTGAGTGATTCTAGCTACTGGATCGCCCACGCTTTCGAAAAGGGTGCCCCAGGTAGGTCCTCACTCCGCTGTCACCTGTTACCCGTGGTCTGAATACTACCAGCAAGTAGCCGTGTGTTAAGGCCTCGTGAGTCTGGCAGGTGCCTTATTGCAGGTAATCTTCACGGACAGCTAACGTCAGACGGACGGCAATACGGCGCCATAAGGCTCTACTTACCAGGGCCCCCGCACACAGGTATGCGTTCCTGCTGAGTCTTGATACTCCTGCATGCTTCATTGACGGAAGACAATGATGAGTCCAACCGCAGTCCGAGTGTGCTCGCCGAATGTTTTTTTCTGTCAATTGCATAAGTCCAACTTGCGACTAGTCATCATTGTCGCGAGATGAAGTCCAGTGCGGTGCAGCAGACATCGATTAAGTAACTAGGGGTTTGAAAGGCACGCGGGGAACGTAGTTAGTCCCGATCCAAGCCCCAACTTGTGTACAGTTGGTCCGAGTCAAGGGAGAGCCGCCAGGGGGGGATCAAAGGGTTTAACAGGGAGTGACCCGGCTTTCACGGTAGCCGGTGCCTGTAGCGCGTGGTGGTCTTTCTGGGGGCCTGCGGGCGACCTCCGGCCCTGCCTGCAGATGGTTGCCGATTCTCACCCATATCTCGCCGCAACGTTTGTGCGCCCCCCGTTTCGTGTAGCTACCCGGCTTCTGAGTAGCTTTGGTGACGACACCGTCCACATTTCGTGCGACGATTGCGCGGGTGTGCCACTGAAGTCTCTCGGCATGTGGGGTCCCCTCACGGTCGGTTGTAGAGTGAAGTAAGCTACAAGTTGCTCGTCGAAACACTAGGTTTACCATTTAAAAAGTCAACTAAATAGTTTGGATACGCGGAGTGAATGCGCCTGGGTTTTTTCTCACTCGTGCGAGTTGGACACACTTGGCGTGTCTTTCTACGGGGCGATGGACCACCTAGTCCCCCAAGCTCCTGGCCATGACACATTTACCGGTTGCAGCGAAGACCTTATTCTAGATCGACGGTGTCAACAATTAACATATTGCTGGGCTAGCTACACGACGTTAGTACTGAATATCCACTCGATACGTTTGATGCTCCCTTCGTAGTGATGGGTAATTTTAATTCACTCACCGCGCGCGAGGCCGCGTGGTCCGTGAGCTGGCCAGATTGCGTGCTGCCGATGCGATGTATACGTCGTGCCAAAGTGATCGTTACAAGCCCTATATAATCCGCAGATGGGAGGCGTGAGTTTGTATATTCATGTTACGTGCTTCCCAGCTGGCAAGAGCGGGAGCTTGTATTCCGAAACCAATACTTCGTGAGCGATCGAGTGCTGGTTAAATGTACGGTCAACCAGAAGTCGAGCAAAACCTCGTTCAACCAACTACACGCATTTCCCGACGTCCATGCCTTTAGGGACGCTGCGACTCGAGCCCGACTTGCTCTTCCCTTTTACTAACCGGACGACCAAACACAGACGATGTAGTGTCGTTGAGGCCGCCACACTGGTTCACCGTTTTTCTTCCACCCTGGTCGCGGCTTACGTATTGAGTGTGACTCCCGGCGATTATGAGCTTGAATCTGTGCGGTCCTCCTCTACCAGTGTGTCATATGCGCAAAACCTTGGGATTAATCATCTCCGTCCCCCAAGCGGGCCCGCGGGCAAGCTAGTCAAGGTAAAGAAGTGGTGTGGTACTCGACGGAGTCAAAGATGGGCGTCGACCAACTGCGAGTTAAGTGAAATGGGTCCTTGACGTCCTAGCAGAAGCGATAACTCGTTTTTCTAATGTGGCCAACTTCCGAGTGGTCGTTTATCCTGTATCCATGACTCATAAATCACTAGGACCACATGGAACGCATTTTTCTTGTCACTTTGCCTGGGGGCTTTAACGGTCTCCTAAGGATGGCAGAGCTCGAGTTACCCCTTCCACGCACAGGCGTGTAAGGACGCTGTTAAAAGGGATTTCGTTCTACTCCCTAGATGGTAAGGTGTCCTTACAACACGTCGACTTCCGCGGGCTTCCTACGTGTTCTAATTTGGGATCATCCTATCGACATAGGTGTAGTAGCTGAATCACGAGGCATGTAGACGGCACGACTTCTCGATTTCCCTACTATGTGCTTTTTCAACAAACATAGTCTTCCCATTACCACCTGATTCGGATTCGTTTCATACACCCGCGTAGCCCTTGGCTCTTACTTGCGAGACTTGTTTTCCTCAGGTTACTAGCCTACCGGGCGGTGTGGGGCCCCATCAAAGTGGCCAACTCACCTGGCCTGTTAAGACCTTACTGGCTGCCTCGCATCCGAACCCCTCAGTGGGTTTACTCCGACAATTGATTCCGGAGACCAGTACAAGGATACAGGTGTTGGCTATTTGGGCCAAAGGAAGACCTAACCTCGCTTTCTGGCGATGTCTTACACCAAAAGTTGTTGCTGCCGATCTAGCAGGTACGCCCAGCGCATACGGTATCGGGGAAATGCATGGGGATCGGGGCGGCTAACTGATTGGAATCTAGAGCGTCCTACTGAATGTGCATCCTTAAGATAGCCTAACGCGACTCAAAAGCTTCGACCTCAGGTTCTTGGATCTGCATTGCAGACTATTATCCCCCACATAAGTACTAAGGAGGGCGATTACACAGTGACAGTATATCATGACGCTATGGCTACAGGGATTAGCACGGACTGACCGAAATACTGAAGTACTCAGGGCGTGAGTCTGTCGTAGCTGTACTACAGCCCTTCTATTAGTGAGCTGAAGTCGGCGGACCCATACACTAGCAGGCTAAAGTAGAATCTCTTGATATTCGCTCCGGACGGACTAACTAGAGGTCTTATTAAAGAACGCGTGTTAAAATCCCTTTTTTAATGTGGTGTGGCTACGGGATATAAGGAACCTATAATAGCTATGATCAGCAGACCGAACACAACTGGTCATTATGTGACAGCCCGTCGCGTAAAAAAGGTACTGTGCTAACGGAACGTGGGGACTGCCAAATCCTAGTTGCGCTCCTATTGGGCTCGCAACGCTGCTGTATTCAAGCGCGGATCGGCTCGCAGGTCCGGGTGCTCTTTCTCACCGTCACTCAAACATACGAATATTTGTATTGTATACAGGACGTTTTACGTTATTTCTGCCGCGTTAGACGGTTGGTGGGCCCACGGGACACGGCCGGCGTTCGCTATATACTTTAAAGGCGTACTGTAGTAATTGAAGAGAGACTTCCTACAAGTCGCAGAATCTTCACCGGCACTGCACTCGCTGGACCACCGCATATTGGTCATTAGGTTGCATGCGCCGCTTGAACGGGGTTCAAGTTGGTCGATCTCGCGCAGCGCGGATTGATATCTTTCTACTTCACGATTGGTCGAGCACAGCTGCAAGTGTATCAGACTAAATAAAGTATTTCTGTCTAGGAACTTCCTCCTATCGCTCACGCCTATCGTGAGGACGCTATTACTGGTGTAAGAGCCCCGTAAGTGCGGTCAAAAACGAGTAAGAATCAAGTACTTCTGAAAAAGACACATCGATCGGTATATGATGGGTCCGAGAGCGCTATTATTAGGAACGTCTAACCGCATATCCCATACACGCAAGGCGGGGATGAGCGACATCACGTTAGAAGCTTGTCTCTGTTGGCGAGGGAGTTGTCTCCAGATGCAATGGTTTGCCCGCTAGCGAGTCGCCGGACCCTCGCGATCCGTATCCCCCCCAGTTCCCGTCCCGCGCGACGTTTCCAGCCTGTGCGCGCAACGCAAGTTTGCTAAGCTGCGGCGTTGAATGCGCTGGTAACTAGGTTAATACGGGGCTCCGTCCATATGGTTCTCGTTTACGCTGTCGCGGCGTGCGGCAGTGTTCAAAAACTCCCAAAATAGCGCTTTGCCCTACCTTCAGTGCTCACCGCACTTAGCCTAACACGTTGTGGTAACACGCTGTAGACTAGTCGCGGATGTAATAGACTGCTGGTGTATTTGA
		</sequence>
		<sequence>
			<taxon idref="16-1182A_2016"/>
			ACGT GTCGATGTTGAGCCCGTTGGCTAATGCAAGCTCTACGTGGCAGCGCGTCCTTCGATCACTGTCTCGCGGGACCTCGCTCACCCATTTACGCTACCTCCTAAGGCTTTCGCCGGAGAAGCGGCTATGGAAGTTAACGTCTCGCTACTGTACTACCGAGAAGGAGTTGGTTCCGGGTTACAAATAGATAACGAAGCAGGCTATGGTTAGCGAGCCTCCGGCTGCGCACTCCGGCTCTCGGTTCTGGCATTCGGCCCCCCCGAAAAGTATGCCATGCGGAAAAGGTAGATATCGCAGGGCATAGCGCAGTGCACTGCTACTATAGCGTAAGGCTCGCGGGTCATATTAACACTGTACCGATCAAGCTTTCATCACTCAGGTAACCACATGTGAGACGTGTATGTGGAGTCGAGCACTTTGAACTTCTCAAATTAGGCGCCATCGTAGCGGGTTGTGAACGTCTGACCAGCCGCTCCTATGAATCGTGTCGGTATCCGTGAGATGGTAAGACCCCCAGAGATGCCATGCACCCGAAGACTCAACCCGATACCGAGCCGGCGGGGCACCGCGTGCGACACTCAATATGCCTCCTGGCGCGGCCGAGCTCCGCCCGTCTTGGCCCCCTAGTCAGATGCTTGGGTCACGTCGCCCTACTGTGTGCATTATGCTTTCGATGGGCTTTGGGAACCTGCGCTAACCCTGGCCGCCCTAAATATCGGCCGTGCTTTCACTAGGGTACCCGCACCTTCCCGTAGCCCGGCATTGCGAAGCCAAACCGCGGAAGCAGGTCACCGTGGACTCTGACTGCAAATCCCAGGAGTTTTAACAGCGCCAGAGGTCCGTCACCGCTTCAATAAAATTTTACAAAGCATATTGCTGAGTAACGCGTGACGCAACACAAATTATAATGAACTACATTGGCGAATGGGGTGCTTGGGTTGTATCATACGTGTTACATCCCTTATCTTGGCGGACTCTTACTAACATCTCGATGAAACCATAATGGTTGTTGTAGTTCTCCTGGCAGAGTTGGGGTGTGAACATCCCTGGGCATTCGCGCACGGAGATAACCACCTGCCTACTCGCCCGGATATTCCCCCTGTCGCCCCTGGGGTTTCCGCCCAGTCCCCCCGCGACGCTTTTTTACATAACGCGTCCGGCGAGGGAATTGCGTTCGGGGTGTTGCTTGGTTACTAGTTCTGACCGCAGCGCAAATAGACTTATGGGTATAGTGGCTTCATCAGTGCCAACCACTCCAGTTCTGAATAGCTTTAGATCGGACGTTCAGATCCCGTCTTAGTTGCAGACGAGCAATTCGTATGGGAAATACGATCAGGCCGCGACAGACTACTCTCAGGACCGCTCACCTGTTGCGTCATTCCAGCCTAGCCACAGAGTACAATGAGGGCGCAGTGTGAAGGGGATATGAGCTACCCTGTTTTCTCGTGAATATCGTGTGGGGTATCAAGTTCAGGACTCTGAGCGTGTAGCAACATCCCATTTATTTAGCATGCCTGGAGAGTTCCGGCATAATCGTCTTCATGGCTGACGCGCTCGCTTGGTACGCCTTAAGAAAGACAATTGCCGTTGGTCTCGTTGCCCCGAGGCCGAGGATCTATTTTAAGTTGTGCCTCCATATACGGCGTCGCATATCAAATTAAGGAGCGAGCGTTCAGTTTAGGAAAGCTCCGGGTTGTTCTAGACGCCAAGGTCACCTTAATGAACAGACGCCTCCGAGACTGGGGTAGCCTAAGAGTTGGGCAAGGACTTGCCGCGAGAGCAAGGTGCCAACATTGTATGACAGCGTTCGCGAACGTAACCGTTAACGATAGTCACGCGGATGGCGGCGTATAGTCCGAAAGATGGTTATGATAATTTTTCGCTGTGTGACTTGAACAGGTCTCAGCAGCAACTGAATGCTGCGAGGGGCCCTTTGTACTACTTAGGAGTGGCCTTCACCCGTCGAAAAGGAGCTAGGCCCGCCCGCCGTCACTACCGTGTACTGACTTTGCCCAGTCCGACTTGGCCTGGGGTCACCATAAATGGTTCTTAACGTTGACGCAGTGTTGCCCTGTGGTTCCCATCTTGCACATGTAACACGTGCGACAAACGGCGACCTCGAAGCACCAGGTCTCTGGGCCTAGAGGGACACTCGACACGATCATATAGCAGGAAAGGCCGGGAGGACTCCGCCCAGTGCGTCCACAAGAAGTGCTAGCCTGATTCCTACAGCATGAGATTAGGGTCATAAGGGTACACGCAGAACACCGGCTGGATTAAGCGGAGTGCGTCATTGGGCCTACCACTAGGCCCGATGAGGATCCCTCGGAAACGCTCTGTAAAAGGGTCCACGCAATACAAGAATAAAAACTGCGCGTTGGGATAGCATTTGGCTCAAACAATTTGAATTGGGCATCGGGATGGGAGTTTCGTAACTACCCGCTACTGCATGGGGGTGAGAACTACCTGCTGCTTAGAGAACCCTTGCACACCAGGCCTGCTGATGTTACAGCATTCGGGAGGGACTAGCGACATTACATTAGCCGTTTAAAAAGTTAGTCAGAACCACACAGCTACTCGCCGCGTGCGTTACGGCAAGGCCGCCGCTTGGACCCATCACTTGTCTACATCGTCATATGTCTCGCGAGCGGCACGAGTTTACGCTAGGCACCACCAATAGGGTACATACTGACAAGGAGATTTAATCTAGTCCCCCTGTTACGCTGTACTGAACAGCTCTACATCAGACACATAAAATGCTTCTGAGAGGGGGGAACACGAGCGTATCGCCTTCATGTGTGGACAGGTTAAAGCTAAAACTGCATGATTTAAGGGGCAAGAGCAAGACGCCGAGGTAACCGCCCGAGCGGAGCCTGTAGCGTAGTCCAGACCTTGCCTACGCAGCCTATGCAAGCATAAGGCGATACGCATTTGTTATGGGGGACAGGCTACGGACAATTTATACCGCCCTCTACTGATGTCCTTACGCGCACTGCTCTTGGGCGTGAGTAGTGGGGCAAGTCGTCAGAGTTGCCTTAACATGAAACGGGACCTGAAGGAGTTGGCAATGTCATTAAGCCGTACCCGCCGCGCGACCCAGGTTATCGAGGGTGTGTGAGGGATCAAGCTGAAAGCAGAGTATAAAAGAGGATACTGCAGATAACGTCGGCACGTCATTCCACGCGGTATGCGTATGGGCTGCAACCGGGTAAGGCCAGGGAAGATGAGATACTGCTCGCTTCCGAGTCGTTGAAAAGGACCTTTCATATAACCCCCTCCCAAGGTGACGCCTATAAAGTGAACTAATCTCGAGGTTCTTGTTCTAACGTGGATCTCTGCAAATTGAGATGTGAAACCCGGGTTATAAACTAGCTTTTTGTAGTCGTGAATAGGAAGAGCAAAAAACGCTACTGCTATCAGTTAACGTGATGCGACAACGTTGGCCATAGGAACGGGCATCCAATCTCACACGGAGGACTTTACAAGAAAAACAACCAGCAGACGGACGATATGTGAGGTCCGGCGGTCCAGGCTTGTGAGGGTTCCTGATGATAAATAAGTGCTGCAGGTAGATCGTCGAGGTACTTGGTCAAATATTTCAACGGGGTTTAGAGTGAATAATTATTATCAGTGAAGCGGGCTGCCCATCGCAAATGCTGCGATTCTGCAGGGAATGTAGAGTTTTGCATTCCGATCCATTTTAACGGGGAAAGAGTAGGTCCCTCTCACATGGGCGCTGCCATACTTTCGGATCATGAAAAGGAACGGCAGCGAGGTATTTGTCGCCACGCCTTCGGTATCAGGGGACATCCTGCACTCTACAAGGCGCGCTAGTTAGGACTACTCAGCGACATTATCGGCGCCTAACGTACGACGTGCCCTTTAGTGAAACAGGTCTTTCGCCCGGTTATTTACCCATATGGGAGCAACTACCAACTTACTACACGTCGAACAGCTGAATACCTTCCATATAATGTTCTCGGTGAGACGGTTCCGTCCAGTACCCGTCAGCCGTCCCGGGTCGCGGTTTCCGATACAAATGACCGCACCTTGCCCAGTGGTACCTTTCTGAATGTATGACACTCCCAAAGACAGGTGAATGATTCCCGCCCAACCCGCGGATAAAGGCTAAGCCTGAACAACTTGTTTTCGAAGCGGGGGCCCGCGGTGTAAGGGTTGGTCAAAATCGCAGTTTTTTGGCTCCCAAGAATCTTCCTCTCGCCCGCGGCAAGCAATTACGCCCAGTCTTCCAGTACTCCCCATCCCCCGAACCATGGTTTTAACTGGTTGAACGGCCCAACGCTCGGCTTGTTGTGGTAACGAGCGAAGTTTCAACCTAGGGCGGCTCGAAAGCGGCAGAGCGATAAAATCCTATATTAACTAGTTAACATTCTATCTCCAGCCGAGTGAACAGCTGACGTTCCGTCAGCATCATCGTTGTAAATGCGACTTAGCGCCCGATGATACAACCGCGGGTCCAGAAACTGAGATCAGAGACGGGGCGCGATGAAACCCTCACGGACTACTGCCAGCGCACCTATGGCACCAGATATAATAGCTGGAATAAGCAACTAGGTTGCAGCTTCAGCACTGTATTTAACCGCTCCGGGTAGCCTTACCCATTCCCTGTCACACACGACCCATGGGGCGGCTGCTCTAACCGCCGTTCATTTGATAGTCACAGAATCACTTTCCTTGCTGCTCCCCTTTCTCTCCCATTCACCTCTAATGACACCCCGGAGCAACCAGCCTCCCAGGATCGTGACCCGAATCCTTTAAACATAACCGAGGCAGGGCTCTGACGACACTTACGTGGATTCTGGATCGGACGGGGTTAACGTTGGAACGGGCTAGGACCGTAAATGAGCTGGGCTTCAGCAAGATATATCGCGCGCACGTGCCCTAGTCCCCGGCCCCTACCGCCACATCCTCCTAAAGGTGGTTCCAGCAATCCCTAATCCTTAGAGCGTAGATCCGTTGGACTGTTGGCCATGAAATGGGGCCTAGACCGGCGAGGAACTAGAACGGCCGACCGACTTCAGTCGCGCAGATCGTCCTACATGGAAATAATCACCGCAAGGCCTAAAGAGACCCATTTAAGCCCGTTTTCTGCTGACCAAACAAGATAGGCATTTTAATATCAAACAAGCCATCAAGGTACAAATATTCGGGTAAACATCACGCCGCCGATTGCGTCTCGTGCAAGCGGACGGCTGGTTGCCTCACACCCGTTGCGATGTCTTTTTAAATAGCCTTCGGAGCTGGCGACGCGTGAGGTGTGCTATGCCTTATAGGGTTCCAAAACCATTAAGTCAGTTGAGAGGCGAGCGATTCAGGAGTGCACCGGTCTCCCAAAGAGCGTCTTCATCCGATACGTGCGGCAGCGCAGACGCCGCTCAGTAAAGGCGGGAAGTCTCCGCCTTGATGGAACGTGCTTTACCTTCAAGACGGCATCAAAAGTAGTGGATCCCTATATGCTCGAATCGAAGCCTCTCGGCCGACATCAGGGAAGAGGTATCGTATTCCGGGAGATTAGGGTGTCTGGTATGCGTGGTCGCTTAGGGACAACACTCTAGCGGTCTAACACAGCCGGCGTGGACGAGTCTCGAGATAGCTGCGAACGTTCTAAGATCTAAAGTTAGATAATGTGTCGGGAGATATTTCTCGACTTCGCCGACTACCAAGAGGGGGCTCTCGTCCCGAGTTGACCGTTCAAGATCTATAGGAAGTTAAAGAAGGGTTTGATGTCACACAGTACGACCAACAGCGTAGCACTTCGCCGGCCAGATCGTGGGAACCAACCGTTGGATGCAATGTGGGCCTCGTAGGGTACCGCTTCACCGGCCTGACACGGGGTAAGTGAAGGATAGATCGTTCGCTGCCCGGGGTACCGCCCTGAGCGGATCAGTCTTTTGACGACAGCGGGTGACGTCCCGCTCACCAACTCTCCGACTTGGGGGCGGCCACAGCGCTTTGGAAACAGGAACGGCACGGACCCATGGACATGTGAAACGTCGACTCAAAATCCAAATGCTCCAAAGGCGCACCTTCTGCTAAGTAGCTACGGGACCTTCGATACTGTGGCCCGCCGCCTAAATACCGGGTGCTAAAATAGCTGAAGGCGCTTGCCGGATTTGATGAAACCCATGGCCTAAGTTACGCGGACCGTCACCCTCTGACCTCAAGGAAGCGATATCAAATCGAGGCGTGACTAGAGTCATTGATGAGCTACCCCTCCCACTTGTAACATGATAAGAGGACACTGTCCGCGTCACAATCGGAATTGGGATCCTCGGTACGGTTTTCACGAATTCTGGGTAGAGGGGCCACGTAACGTCTCGTCGGAGTTCGGTTGAAACCGACGCGAATAGTACGAACCGACTGGACGAGGCGGCCTCAACTAGAATTTGGTGGGGTGTCGGCATAGATGCGTGATGATTTTCGTCCATGGCAGGCAGCGTCAAGGTGGGTTCTTTACACGGCTCCTTGCGCGGTTAACCTGGGTGGGACATTTAAAGCCGCTGAAACCCGGATACAGTACACTTCCCAATGTGCTTGCCCATGTCGTTAATTCGCAGAACGTCATGGGTAGATTTAACACGTCACCCCCTCAAAGGCCTTCTGATAGTAGAACTGTAGATCTAGGATGGCTTGATAAATCGCTCAAGGGAGTTGGAGTGCTATTGGTGATGATCCTGCCTGAAACGAGATTGCCTATCCGTCGACAAGAAGTCGTAAGAACTCGCGTCGGGTAGTTGGACTCGTCTTGAAAGGTCCACTGCGGTTCTTGGTGCAAGCGTCGGGATCGAATAAGTAATGGGAGTGGGTTACCGTTGATGGCGTTCATGGAACGACAGAACTACATGCACTTTAAACATGAAATCGTGTGGGGTTGGTTGCCCTGGTTTCACAGTTTGAATACGGACGTCGAGACCGCCCGCAATATACGTCAAGCTTACAGACCACACGCAGTCGGGTAGGCTTCTATCATTAATCACAAGAGGCGCTCCCGTGAGTGTTAATATCGGGTCATTCAAAAGGGGACTTTTTTTTGAAGCCCCTCGGTTCTCCCCGTGGTTCCTATTGGGGGATTCGCACATTAAATACGTGAATACAGTCACACCAGTAACGCGCCACTGCTGGCTTTTCGCTGATCAGAATATCCCATCGGAGTCTGGTGGTACAATAAGCGACGAGACACGTTATCTCATGTGGAGACATACCCACGAACCGTAGACCCGTTATGAACACCACCCAGATCTATCGGCTAACTCTGATTTACCCCATGATCGGCCAGTCTAGCGGCAACGTATGTAAGAGTTACCCACGTCCTGGTCAAGCACGGACGGACGTAACTTTCTGCAGCTGAAAATCGCTCCTCCCGTTAAAAGAGTGCCTCAACTCGCTTAAGGATGGACTATTTTCTCCAGTTCATATGGCCAATATTGGTGGGTGGACAAGCTCCGGATTTAACACGCCTGCCAGGCATGACGATACGAGGTTTCAGGTTGGTGAAGAACGGTTCCCGGCCCCTGCCGCGCGACGAATGAAGTACTCTTTCTATAACGCCGACGTCTAGGCGGGCACGATCGTCTGATTGCATCGTGGGAATGAATAAATACAAAAGACGAAGCTGAAAGCAACGTGACATGTGTGACGCCCTGCTGGGTACGCTGCCTCGTGTCGTTACGTGTGATACCACGCGACCTGTCGCTGTGTTCGCGCTAGATCCCACCCGCCATTGGGGAATGCAGAAAACGGCTACCCCACCGATGGCGCCGAGCGTAACAACCACTTAGTGCTGTACCGAGAGCTCCTAAGTATGCGTTCTAGAGTGTTTTGAGCATGAGCGTGTTTCTCTCTTAAAGATAAGCGGTGTTTATCACGGGGATTATGGAACCGTCATATTATAAACTGAAAAACGCTCCCAGATTCCTAGGATTTAGACGAGCTTATCAGGAGTAGGCCCGCTTTTCAGTACCGTGGTGTGTTTGCGAGATCATACCACAGAAATCGCTACACGCAGTAAAGACGGGAGCGTCCTCAACTCATGAGCGCTGTTAGGTATGGTCGCAAGCTATTCGGCGGCGATCGAATTGGAAGGACGTTCACATCACGGCTCATGGCGGGACGTACTTGCTCGAGCCTGATTGGATATATAGCCTTGTACGAGCCTCTTCTGATCCCAGTTCCTTCTTGTTCGCTTGAGGCGGTGTGTAGGGGTCCGTGGAGGAGACGAGGGCTACGCCAGCTGAATTGGACACAGAAGTAGGTAGCCCAGATCAACCCGACTACTTCCCCCGTCAGCGTGATTCTTGTAAGGGGGCACGGAGCGAGATGGCCTCCCACAACGGCATGGAGGCCGTGGGTCCTAGTATGTGTACTGGGCGGAAGGCGTGAGACTAGGTCGTCTTCATTATTGTTCGACGTATTTGAGGCCGGAGTAGTGTACTTGTTCCCGCGCACGACTGATAGGCATCAGACAAATTAACGTGGTGCTAGTTGGCTATCTGTTGGTAATCTGGCGCGACCAAGCTGAAGGCCGACGTAGGAGAACGCACGATGAAAGCAGCAGGGGGGGGGATGTGGTGCAATACCGAAGCCACTGAGGTTCTCAGGTCATTAAGATAGTGAGGCTCTCAAAGTATCGTGCACCACGACAGAAGGAGGCTGAGATCGACTATAGGGGCACTACTAACACCCCGAGCACGCAATGAGGTTATGTGACATCCGCCAGGTGTCAGAAGACCGTACAGGAGGACAGTCGTGGCCGGATTGCGCTAGCCACAGGTTCAGAGGGGGCGGTCCCCGAGAGAGTGACGAATCGCTACAAACGGGGGACAATAGTCGGCCTTTAGTGTGCTAAACGCGTTCTCACCGTTCTTGACTTTCCCGTTCGGTCATCCGAGAGGGCCGGTAACGGATTCTCTCATGCGCAAGTCAGCGTTCTTGAGCCTAATACCCTACGCCGCTTTTACCCTACGCAGGACCCGTTTCATGGCGTTCTTAATAAATGGGGCTCTAGCTTTCTCAGAGATCAGCGCCAGTAGACCCCATACAGTAAGTGACGGCAACGGGCACATTAGTTTTACTGAGACCGTCTCTCAGCGCGAGGCTACTCGGTTATCTACATGTTCTAATTGCGCCGACCCTTCCCAGGACTAAAGGATTGAAACTCGTTGTAGCTCCGTTGCGTGGTCCGGCGGCATGAGTGATGGTATGACGAGGCTTGACCGGCAGTTTCCAGACTATTCTATAGATACAAACGAAAGCCCCCGGAGCGCAAAGCGTAGTGCAACCGAGACAGTACAGACTTAGAGGAGTAAGCGGGCGTTCCGATTACCTGCAGTTCCCTTGATCGCCCACTCTACTGCCCCCCGCGTTCCCGGTGACCTGAAATATTAAAAGACCGCGTCTGCCATGTCTGATCTGATTGCCAGTGTGTGTGCATTATCGCACTCGGCGGAAACCTACTCATACCCCGCGCGGAACGAGTCACTCGCAACAACATTCGTTGTGCTTCGTTACCCATCAATACTAGCTCAATTCTTAACGGAGCACTGGGGAACTGGTAGTCCCGATCTTGGTGTATGTCAACGGGCGGATGTGACGTGAAAAACAGACCGCAGTCAAGCCCCCAATTGGGACATCTGGAGACTCGATCCGTGGTATCAAGTCTCAATGTGAAAAGTTCGACCTGGCGGCCGCGCGGTGTCGGTGGCCGTCGGGAATAGTAACTATGCCGATGAAATTAGAGCTAGACGGAGCTGGGGCTGTCCCTTTCCCCTTACCGGGTTGATGTACGGGACTCGGTTCAAAGCTGGCTTTGGTGGGCCATGGCTCCCCACGAGAGCGTGGGAACTGCTGGTAAGGGTCAAGGCGTATGGATGTCCCAATAATGTAAGGTAATGGATCACCGCCCAAACATAGGCCGTTCGTTGGTCTCCGCGGCATCTGTGGTGCTCCATGCCCACGACGGCCCTATAAAGGACTTATGATACAGGAGGTCCCAGCACGGGCAGCAAACCTTGAAACCGCTTTGTCGTCCTCCGATGCCCCAAGGTGGTGCAGAGCTACTCACGCGATCGATCCGATTCACATCCGGATAGGCCGGGTAAGGCGGCGATATGCAAGATTCATGCCTGATTGTGAAGAGGAATCAGGCTGTAGGTTGAGACGTGTTTCGGGAAAACGTATTTCAGGGCGATTACCCACATTGGGTAGCCGGAGGTGGCTAACTCCGCAGGGCTTCTGTTCAGCCCCATGTGGCTTATTTATTTGCGTCGCGTAAATCGATTAACGCTCGCGGGGTGTCGCTCGCGCATACGCTTTCTCCGTCCACGTGGCTGCAGATTTGCGATCTCGACCGATCACACACCGGTAAGCACCTGCACACCTATGGTCCGGAACACCTCAGCGAATACGCCACCTCGCTTGCCCTCTCGGGTTTGGTAAATAATGCGTGGCCTCCAGGACGTCCTCCTGTGTCAGTGGGGTGGGTGCTAAGCGACCAGGACATAAGGCTACCATTACATCCGCAGAGCCTCTGACGCGGCCAGGTTGCGAAGATCAATGCCGCCCTATCGAATGAGGGGCGCGACAGTCCGTACGGATTCGCGCAACGTGCCCAACATTGGCTGGGTTTGCAAAGGCAGCGAAGCCTCCGGAACATTTTGCGGTTTGTGCCGGTACCACAGAACTCGTTAGAGCTTGAAGGACAGCAGCCGGGCACAAAAAACGATCTGATCCCCGCGGCCTCGCCAAAACTCTAGAGAGAGCTGTATTCGAGACGTTGACGAGTCGCGTGGTTGGGAAAACGCTAAATAGCGTCGCGACGACGCGTCTCCCACCAATAGTGTACGACCCAAAGCCTGAGGCCATCCCACAGTCAGAGTGAACTTTGGTTCTGAGACCGGCCAGGATCGCCCATCAAGGGCGGGTCAAACATGGCATCCACACGTGCGTCGAACTGCTGGAACAGCTGAGATGTGGCCTTGCGCGCCACATTCAAGGAATAGCATCAGTTACCCCCGCCGGCCACTGAACAGGGGTTGGAATGACCCCGACTCGAGACAGCAGCCGGGACGGCATCAGTGGGTCCCTGCTCCAACTGGGGCCGGTCCGCACTATTTACCCCCGTGTAAAACGGCTACCGTGGCATCGAGGTTTGTTGCCCACCCAGGTATCTCGGTAGTGATTCGTAGGGGGCCGCAAAGGTTAAGGAGAATACTGCCACCGGGATTGGAGCGTTAACCTTAATTTTTTGGAATCGTTTTCCTCGGCTATGCTACGGTTGACATGTTGTTTCTGAGACGATCCATGGGTCTAAGGACTGCCACCAGAGCTGAAACTAGGCAGCGTTTTTGACCCGGCAGCAGGGGAATGATTTATCGACATAATAAATAGCGTTTCTCCACCATACCGCAAAACCAAATTTACGGTAGTAGCTTTCTAGGAAGTGTGGCGCCAATCGATAAAGACCTTAATCAGAAGTGCCGTCCGCCGTGGTATTTAGGCTCAGGGGTCAGTGAGGTTTCGTCAACTATAGTCGTTCTGTCAACCCACGCGCCACCGTGGAGGGGATTTCTTCATCTTAGGGGGAAACGCTTACATGCAAGGTTAGTCGGCGGCATGGGATGTACTAAACGAAGACGAGAGAAGCGCCAAACAGGCTTATCTCCTTAGTCTCATTATACAAGATTAGGGATAATCAGGGCACGTAAGTCAGTATGGCAGTGTTCGCACTGGACTTGGAGGAGAAAAGGGTTGAAGCCAATGAGGGTGCTGCCGATTCCGTTCCGAGGGTGTCCAAACTTTCTAGCATATCGGCAGTTACGGCGGTAAAACGTTCACGGTCTGGAACTCGGGTCGTCCCCCTCCAACAACGAGAAGGCTGACTTGGATAGACGCAAAAATCCGGGGTATAACTATGTGACTTTATGGTCCGCCACGACAAGGTTGGAGGGGTCAACCCTTGCCAGCAGAGGCCGTCTACAACACACAGCCAAATTGACTGTAAAGCAATCGCAACGGTTCAACGAGATACACAGAGCCCGGGGTCACAGCGCAAAGACATTAGACCTTCGTAGGATATTAGCGGGTCTGGTATCTTCTGTGACATGATTGCTTCCGGCATGGCCGATTCTCTACTGGGCGCGTGGACAGGTCCCAGCAGACCACGTGCAGTTACCGCAATCACCACAGCCCCAAAGCTGTGCCCGATGATCGTGCAGTAGTGACCCGATGCTCGCGCGAGGAGTTCTACGGCACGACTCGGACCTTGCAGTAGGTGACTCCACTCTACGTTGTCCCTTCGGCCTCCCGTCGTAGTACGGTGACGAGGGTCGCGGGCACTTTGACACGGTGGGCTCGCAGCAGTGCAGTGTACCGTCCTTAGAGTCTTCAGCCCGACGTCGTAACTTGCTGGTCGCGGGCTTGGCCTAATGTGGTTCGTGACCCGATGATTGGGGCCGAACACTCGTAGCTCGATGACGTGAAGTGGTGGACGTGCCGATGCCGAGGAGGAGATGTCACGCACCCGGGCCCCCTGATTGGAGACATAGCGTCCTTCGTCAGCTGGTGGGGATCTAGTGGCCCACTAAACTACGCAGTTGTGCTTTTCGCACCTGCGAAATCGTGTCGGCCTGGCTGACTTCGAAATCACCTCGGTGGCTTACTCAATACCTCCCCCCGACCCCCTCGCCGAATCGCCGGTAAGATCCGTGTGTAAAGGGCCAACCTATAAATACCCACGTTCGGCTCTTCTAAAGCACGCAGGCGACTGCGAAGTTTTACAGGCCGATGGTACGCCCCGCCATAGAGCTCAGCGTTTTTATCACGCGAAACCAGCTTTAATTTATTAGGCTGGCAGTACCGGCCGTCAGACCGTATCGTGTTACCGCATTGCGTAGCTTTGTAGTTGGTAACACCCCGCTGCACTATACCATTGCTTGTCCGAGTCCTAAACTAATATTCAAGATCTCGTAATGGCCACCGTATTGACCTACCCTCGCTCAGGAACAACATCGATTTTACCGATCATCACTCGCTGGGTTACTGGATAAAACAGTGGGACGTGGTTAATTCATCGCGCACCCAATTAAATGCGGGTAGGCCGATCGATCAATGTTCATAAGCCGGAACACACAGGAATTTAGCACCAAGTAGTCCCGATCAGACGCGCGGTGTGGCTTCACCGAAGTACACGAACGCCAAATCTGCAATGGCGCATGAAATACAGTGTAGGGGTGACATCGTGTCGCTTTCAGCTTTTTAACCAAATGACCGTAGGGGGGTTCCAGTTTTAAGGTCTACCTTATGACGCTGTTGTAATACTTTGGGCCCTTGGCTTGTCTTGCGGCCTCCGGACAAACCTGAAACTGGTATCGCACGTCCCTCGGTAGGAGCCGAATGGGTGGCGTGATTCTGTTCGTGCATTTTTGTCGCATGCCTGAGGGGCTATCTGGCTGGTCAACGCATACCTCGCATACCGTAGTTGACCGCCCCCTTCCCCTCGCGCCAGTGGGAGTCCCAGCTGACATTACAACTCTCGTGATTTTTACTGTAGCAGAAGTGAGAATGAAGCTCAAACATGGGGACACTCAGGGCCGGTGCTCATGCCGCCGTACCACCCGCGTGCACTTCACCCGAAAGGGACGCCCGTTTGAGAAACCCATGGCCACAGAGACTGTTATCATGCTAAAATCTGATTAACCGCCCTAAACAGCGCCCGGGAGTGTGTATCTGGCCTTAGTTAAGGCCCCGGCGGGTTGTGACGGGTTACGTACCTCGTTTGGCTAGGGGTTCGGTATAGCGGTCCCTCCTGGGGCTCCAATGGTCGTTACCTTGGGGTTCTCCGGAGTTGAGACGAAGTCCGTCACGCAGTCCAGCTGGAACGGCTCTAATGGCCCGAGGCAACTCGCAGGTTATCTCGTAGATAGCTCCCCTGGCGCCTTCTAGTGAGATGTTGCCTCGACTGGGTGTTCGGCAACCAATTTTCCTTGATCATTTCTCGTTTCAGAATAGCTTCTGGACTATCCCATACTGGGATTATCGGTGTTGGCTTTCCTTCCCACTACTTATATGGCGATAGGTGTCAATCTTCGCCGTGAAACCCTCAAGTACCCTCGTATTAGTTAGGGTCTCCGACAGAAACGTTTGCCTCATAGAATCCTGTTTCTAGATCTTTCGGTCGACAACGTCGCGCCCTATCATTGGCCCCGACAGGGCCTGGGGGTCCGCAATTCATGCTGATAGGCTGACAACAACGGGAGCCAGATAAGAGCACTCCTTTGGGCCCCCTCTAGCATGGGGGCCTCAGTTCGAGTAAGAGACGAAGCTTAAGGCCCGCCCCGTCCACGGGGCCGGTGGTCCCTTATCGGACGCCAGCGAACCACTCATTTTCTCCGCATGTACAAGTGAGCGCCTCGAACAAGTGGCTTGTCCGTTACAACCCGTGGATCGCAATCACTGTAACCCCTCATCCTCGTTCGTGGAGCAGGCTAGAGCATTTGTGCTACTTGGCCCCTACTGACAGAGGGCGTCGGTCGTTGCTCATTGGCCAGCGCAACGCACCAGCACGAGATGCGATATCCCCCCGTATTTGAGCATTTATTTGCTTACTGATCTGCAAGAGTCTGCCGAGAATGGGGGTGCGGATCAAATGTCTCTAGTTAATATACTTGGAAGCGGGATAGTTCGTTGCTGGCCGGGTGAGAAGAGTGGATTCGTTTGGGAACATCCAACCCATTCGGCCACTCTGCCGGTGAGACTAAGGCGCACATGGGGTTTTACTACTAGGTTCTTCACATCCGCCCCGTAATGACTCCGGGGAATGGCGAAGCTACTACTCTCGCGCGCACTCTCACGGGGGCAACAGACCTATGTCTGATGCGCCCAATCGGAGCAACGGCGGAGCACCGTCGCCCGGGCAATGCTCTTATATCTTTACGTCTATCGGGAGGCTGCCCGATCACCACGTACTGCCAAATTCCGAGTAGTCTCTGGTGGGTTTGTCTCACCTTGGACTTTAGCTATAATCTTGTATCGCCAATGTGTTATACTTGCAGCCCACGATTAACCTGTACCTGGTGTCCGATTAATCAAGAGCTCACGTAATCGAGTGCGCGGGGCCGGTAGATCGGTAGGCCGTGATACAGACTGGACGGCGTCTACCCCTACTACTGTTCCAAGACGCATAGCGTAACTGCGATGAGGAACACAGGTCACTACACGGCTATTCAAACGTGTTTCTCTACTACGACTAAGTCCTAGTTAAGTGAACGGCGCGGCATTAAATGTGGTATATCGACGATCCAAGGTATGCGTTGGGTTTGGGAGATCTGGCGTATAGGGAGACCACGTTTGGAGTGAAGGTTGCTACCTTCACGAATGAACCTTTTAGAGCTGGGCGGCAGCTTGAGGGGACATATGGGCAGTAGCCCACTACCTTTGCCAACGGTGGGACATCTCTACGCTTCTGCGATTGTCACTGCTGATGGCCGTTATACTATCAACTCGCCAGTCGTGATCCTAATCTTTTTCCACAACTGGTCCGCTAATGTAGCACTCTATGTTTGCTAAGGGTTGGCAATATAGCCCTACTTTCTTTTACTGAGGTTTGATGTCGATCAAGGACTACTGGGGGAGAGCCTTGCTTCTCCGTGGCAGGCGAATTGAGCCACCTTGCGATAGGGCCAGCTTAATGGGCGACGTACGGGCGAGGACTCCCGTACCGCCAAACGCACACGTCTGACCTAGTCTTTCTTGCGTGCGATCTCTCGTTCTTAGCATAACATACAATCCATAGCTGTTTAATTTAACTCTCAGTCCACCCTTTTAGGCCTTCGGTCTATTCTACTTTTACATACCGTTCTGCACCGTACGATGCTATGTGTAGCTTCTTGCTCGTCGTAGGTGATAAAAGTTCACACTGAGACGGCAAGTGACCGTGGCTGTTTCGTCAATGTCCGAACGCAGCTCTCGGTGGATTATACACATCCCTCTTAACGACAGGACTACCCGTAGAGTCGCCCAAAACCGGCCGGGGTATAAATTTGTTCGTTAGTACTCATTTAGTTTTAGCAGTACAAAGGACAATGGTTCTTCTGACTCTATCGAGTCGGCCCTGTGGTTGCGACGCCAAGATAGGTAAAGTCGCCGTGACTGTCGTGCATCTGCTGCCCATGTCGTAAAGCAGTCAGCCTCTCGGGAGTGGCCCCTCTTAGCCGTGCCGGACCTTATCGTTTCCCGTCGTCCCAGTTCGTTGTCACAGTCCCGCCGCCGGTTAGACTAAATCTATGTCGCCGATACAACGAAGGATGAAAAGTACCAGAGCGACGTGCGGTACCGACATCCTTGACATTAGCTGGCCCCAGAGATCACACATACCCTGGCGCGCCTTCAAGCTGATCGTGGCCGTGGGACGCCGGCCTAACTCATGTAGTGTGGAGCTCGGGATTTTTAGGGTTTTCCGAGTCAGGCAGTCGATTTCATCCGGTCGAGCGGGATAAAAGCCGATCCTTTATTATGATTTATGTACTTACAGTTAACGACGCTAGAGTAGCACACTGTCTTTTCTGCATGTCGGGCGCGCAGTTCACCTTGTGCTAACAAGTGATTTATAGACGTCACCGACTAAGATACTATACGTCGAATCCTTACGGTTTCCCGATGGGGGGCATTGAAAGTCGATTCACGTGCGACCGTTTGGTGACAACGTCCATATGCCCAAAAATTGTTCTTCCTTTACTGGTTCACGGAGTGATGGACGAGTTATGTGGAAATCGATTAATAATCTGGCTACAGCGGGGACCCACGTGTCCGGGTAATGAATAGGGGGATGTGCACCGTAGAATGCCCAGCTAGGCCAGGGCGGGATGAAAGATCAGTGGACCAACCCCCCACAATATCTCTACGACGTTGCACGAGGACGGGACGCTGGTGTCATCTTTTGTGGCCCGTGGGCCCACGGCTGACTAAATCGAGCCGCCTTCCGCAGGCCGTCAACGGCGTGGCGGCCGTGTAGAAGGTGTCCCATCTCAGACCTGCCCCGATTCCTAGATTCCCCTACGCATACTCAAGCACGCACCAATTGGGGGGTTGGAGTAGTATAGGGGTTTCGAATCCCGGTGGACGTATGTGGTAATGAGGCCCATGTTCCGGGGGGGGCCGCGCTGGATACAGACGCCCTAAAGGGGCGGTGGAGAAAACACGGGCGGGACCAATGGCTAAACATAAGCCGGGCACTGACCCCTCCGGTGCCATGGCTCACAGCTCCCAGTTACAATACTATTTTATTCGTTAAAGCCCCGCCAATCGTTGAGTAGCGATTCGCGAATTTACAACTTCGTCTATCCTGGCCTGTCCGTCCTGTATTCTCGTGTTCCACCAACTGACTGTCTTGAGGTGGAGTAGGGGACTGCGTGGCCGGCTATTCGTTTTAGTTTCCTCGGAACTCTGCAGAATGACAAATACCTCGTCTGCAAGGATCCCCGTTTAGCAAATACAGGTCTTCACCTGGCCCGTGCGTGTGTGCCGGGGCTGGCTTCGTAAATCCCTAGAACGCGTTCCTTCCAACCCATTATTCGCATCGCGCAATTACCCATGTCCCACCCGGTTCTCGGCCACGTGTCCACTTGTACCAACCGATACGTTGTGATTAGGCTAGGCCCTCTAAAAAAAGTATCTAAAAGATCATTGTGCATAGCCGACGTCTGTGAGACTGACGGGCAGTCGACCCGTATGGGGAGTAAAAAACATCTACCGTAGCATAGTGATCAGGAGGCGATTTTAGCGCTAAAGATTAGGTGTCCGCTTCCATCCTATCTCAGTGGTTAGGTCGTAGCGGTCTAGCAAAGGGCTGTTTACCAGCCTCGGCCCCGTCCTCATACTAGGTGAGCACCCAGGTAGTGCCTTTTGAGGTCCGTGTCACTACCCTCTCTTGCCCTAGAAAGGCTGCTCACTATTAGGGGTGGCCTTGAGGTACAAAGCGAGGATAGTGACTGATGCGACCAGTATTTCTATCCCTGACGTCTCGCTCAGCCTTCACCTTGACGAGCGGAGAGGTCGGTGGTGTTTTGGGTTATGCCTGAGGTTTAGGAGCGGCCTTGTCGTGACCTATGGATTGAGTGATTCTAGCTACTGGATCGCCCACGCTTTCGAAAAGGGTGCCCCAGGTAGGTCCTCACTCCGCTGTCACCTGTTACCCGTGGTCTGAATACTGTTGGCGAACAATTGCATATTGAGGCTTCATGAGTCTCAAGGATACCTCGTTGCGAGCGCCCCCCGCGGGCGGCTGGGGTTGAACGGACAGGAATACAGTGCTGTAAGAGCGTGTGTGTCGAACTCCTCACACACGGATATGCGCTCCTGCTGAGGCTTGATACTTGTCCACGTTGTGGCGACAGGCAGAGCCTGCAGGTCCAACCGCAGTCCGAGTGTGCTCGCCGAATGTTTTTTTCTGTCAATTGCATAAGTCCAACTTGCGACTAGTCATCATTGTCGCGAGATGAAGTCCAGTGCGGTGCAGCAGACATCGATTAAGTAACTAGGGGTTTGAAAGGCACGCGGGGAACGTAGTTAATCCCGGCTTAGATTTTGCTCTGTACGTGTCTAGCTTCGCTGAGCCTGGGGGGGTTAGGACACTGGTAGCATACCCGCTAAGCGACTGTTTCGGCGCTGTATCATTTGGTGCCGGTAGCGCGTGGTGGTCTTTCTGGGGGCCTGCGTACTCGCCTTCATTTCTCCTGCAGATGGTTGCCGATTCTCACCCATATCTCGCCGCAACGTTTGTGCGCCCCCCGTTTCGTGTAGCTACCCGGCTTCTGAGTAGCTTTGGTGACGACACCGTCCACATTTCGTGCGACGATTGCGCGGGTGTGCCACTGAAGTCTCTCGGCATGTGGGGTCCCCTCACGGTCGGTTGTAGAGTGAAGTAAGCTACAAGTTGCTCGTCGAAACACTAGGTTTACCATTTAAAAAGTCAACTAAATAGTTTGGATACGCGGAGTGAATGCGCCTGGGTTTTTTCTCACTCGTGCGAGTTGGACACACTTGGCGTGTCTTTCTACGGGATAGTACGCCGCTCAATCGCCCAGATCTCTGCCAATACTGTGTTCACGGGTCACGGTCAGGGGACCATTCTAGATCGACGGTGTCAACAATTAACATATTGCTGGGCTAGCTACACGACGTTAGTAGCGAACATCTGACCAGTGTGTCTGATACTCCCTGTACAATGATAGGCAGTTCTGGGCGGTTCGTCGCGCGCGAGCCCGTGTGGTCCGTGAGCTGGCCAGATTGCGTGCTGCCGATGCGATGTATACGTCGTGCCAAAGTGATCGTTACAAGCCCTATATAATCCGCAGATGGGAGGCGTGAGTTTGTATATTCACACCCGGTACGCATTGATCTCTGAAGAAAGGAGCCCTTGTGTAGAAATGAGCATCTGCCAGCTGGGTAGAGAGCATCCCGGCCTGCAGTCAACAAGAAGCGGAGCAAGCTGTTCCGTGGGTGGTGTGACGCATTTCCCGACGTCCATGCCTTTAGGGACGCTGCGACTCGAGCCAGACTTGCTCTTCCCTTTTACTAACCGGACGACCAAACACAGACGATGTAGTGTCGTCAGATCCCTCACACTGGCCCATTGCTCCTTTTCGACCCTAATTCCCGTCTGCACATATAGCGTGAGTCCCAGTACTTGCAAAGGGAAATTCACAAACCTTCTTCCTGCAGACCCAATACGCATTGGGGGACTTGGGAGCGGTAGATCCCGGCCGTCGGATATACTTGCGATTAAACCCATTAGAATGCGCACACTACGCCCCGGCTTCTTACGTCACGCGCGTGCGTCGACCAACCGCGAGTTAAGTGAAATGGGTCCTTGACGTCCTAGCAGAAGCGAGAACTCGTTTTTCTAATGTGGCCAACTTCCGAGTGGTCGTTTATCCTGTATCCATGACTCATAAATCACTAGGACCACATGGAACGCATTTTTCTTGTCACTTTGCCTGGGGGCTTTAACGCTCTCCTAAGGATGGCAGAGCTCGAGTTACCCCTTGCACGCACAGGCGTGTGGAAACGCTGTTAAAAGTTATTTCGTTCTACTCCCTAGATGGTAAGGTGTCCTTACAACACGTCGACTTCCTTAAACCTCCTACGTGTTCTAATTTGGGATCATCCTATCGAGATAAATACTTCATTCGGGCTGGGAGGCATGTAGATGGCACGACTTCTCGATTTCCCTACTATGTGCTTTTTCAACAAACATAGTCTTCCCATTACCACCTGATTCGGACCCGTTTTATACGCCCGGGTAGCTGCCACTCTCCGTTTGCGGAATTTTCCCTCAGCCGGTTACTAGCCTACCGGGCGGTGTGGGGCCCCATCAAAGTGGCCAACTCACCTGGCCTGTTAAGACCTTACTGGCTGCCTCGCATCCAAACCCCTCAGTGGGTTTACTCCGACAATTGATTCCGGAGACCAGTACAAGGAGTTAAACATCGAGTGTCCGAGCCAAGGGAAGACCTAACCTAGCGCCTAAGCGACGTCTTACACCAAAAGTCGTTGTCTGGAGCTCGACACCCGTATTGGCTATGCCTTCCACTACGGAGGTGCATGGGAGCCGTGGCGGCTAACTGATTCCGGTTCAAAATATACCGTTGGGCACAAGTCCTTAAGATAGCCTAACGCGACTCAAAAGCTTCGACCTCAGGTTCTTTGATCTTGGCCACGAATTATTACTTCGCCGATAAGTACTAAGGAGTTCGATTACACAGTGACAGTATATCATGACGCTATGGCTACAGGGATTAGCACGGACTGACCGAAATACTGAAGTACTCAGGGAGTGAGTCTGCGACGTTCCTGTCATAGTCCTTCTATTAGTGAGCTGAAGTCGGCGGACCCATACACTAGCAGGCTAAAGTAGAATCTCTTGATATTCGCTCCGGACGGACTAACTAGAGGTCTTATTAAAGAACGCGTGTTAAAATCCCTTTTTTAATGTGGTGTGTACACGGGATATAAGGAACCTATGATAGCTATGATCAGCAGACCGAACACAACTGGTCATGAGACAACGAGTCGTCGCGTAAAAAAGGTACTGTGCTAACGGAACGTGGGGACTGCCAAATCCTAGTTGCGCTCCTATTGGGCTCGCAACGCTGCTGTATTCAAGCGCGGATCGGCTCGCAGGTCCGGGTGCTCTTTCTCACCGTCACTCAAACATAAGAATATTTGTATTGTATACAGGACGTCCCAGATCGTTTCTGCCGCGTTAGACGGTTGGTGGGCCCACGGGGCGCAGCCGGCGTTCGTTGCGTACCCCAACGCCGTACTGTAGTAATTGAAGAGAGACTTCACATAAGGCGCAGAATCTTCACCGGCACTGCACTCGCTGGACCACCGCATATTGGTCATTAGGTTGCATGCGCCGCTTGAACGGGGTTCAAGTCAGCAGGGCGCGCGCAGCGCGGATTAATATCTTTACGTCTCACGATTGGTCGAGCACAGCTGCAAGTGTATCAGACTAAATAAAGTATTTCTGTCTAGGAACTTCCTCCTATCGCTCACGCCTATCGTGAGGACGCTATTACTGGTGTAAGAGCCCCGTAAGTGCGGTCAAAAACGATTAAGAATCAAGTACTTCTGAAAAAGACACATCGGTCGGTATATGATGGGTCCGAGAGCGCTATTATTAGGAACGTCTAACCGCATATCCCATACACGCAAGGCGGGGATGAGCGACATCACGTTCGAAGCTTGTCTCTGTTGGCGAGGGAGTTGTCTCCAGATGCAATGGTTTGCCCGCTCGCGAGTCGCCGAACCCTCGCGGTGCGTCTCCCTCTTGTCCTTCGGTTATTCCAGGCCCCCAGCCTTACCCTTAGAAGACAACTTGATTGACTCGCGGCGTTGAATGCGCCGACAATCGAACCGACCCGGGGCTCCGTCCATATAGTTCTCGTTTACGCTGTCGCGGCGTGCGGCAGTGTTCAAAAACTCCCAAAATAGCGCTTTGCCCTACCTTCAGCGGCACGGGCACGTAGCCTAACACGTTGTGGTAACACGCTGTAGAATAGTCGCGGATGTAATAAACCGTTACCGTATTCGA
		</sequence>
		<sequence>
			<taxon idref="16-1184A_2016"/>
			ACGT GTCGATGTTGAGCCCGTTGGCTAATGCAAGCTCTACGTGGCAGCGCGTCCTTCGATCACTGTCTCGCGGGACCTCGCTCACCCATTTACGCTACCTCCTAAGGCTTTCGCCGGAGAAGCGGCTATGGAAGTTAACGTCTCGCTACTGTACTACCGAGAAGGAGTTGGTTCCGGGTTACAAATAGATAACGAAGCAGGCTATGGTTAGCGAACCTCCGGCTGCGCACTCCGGCTCTCGGTTCTGGCATTCGGCCCCCCCGAAAAGTATGCCATGAGGAAAAGGTAGATATCGCAGGGCATAGCGCAGTGCACTGCTATTCCACCTTAGTATCCACGCGTCATATTAACACTGTACCGATCAAGGTTTCATCACTCAGGTAACCACATGTGAGACGTGTATGTGGAGTCGAGCACTTTGAACTTCTCAAATTAGGCGCCATCGTAGCGGCTTGTGAACGTCTGACCAGCCGCTCCTATGAATCGTGTCGGTATCCGTGAGATGGTAAGACCCCCAGAGATGCCATGCACCCGAAGACTCAACCCGATACCGAGCCGGCGGGGCACCGCGTGCGACACTCAATATGCCTCCTGGCGCGGCCGAGCTCCGCCCGTCTTGGCCCCCTAGTCAGATGCTTGGGTCACGTCGCCCTACTGTGTGCATTATGCTTTCGATGGGCTTTGGGAACCTGCGCTAACCCTGGCCGCCCTAAATATCGGCCGTGCTTTCACTAGGGTACCCGCACCTTCCCGTAGCCCGGCATTGCGAAGCCAAACCGCGGAAGCAGGTCACCGTGGACTCTGACTGCAAATCCCAGGAGTTTTAACAGCGCCAGAGGTCCGTCACCGCTTCAATAAAATTTTACAAAGCATATTGCTGAGTAACGCGTGACGCAACACAAATTATAATGAACTACATTGGCGAATGGGGTGCTTGGGTTGCATCATACGTGTTCCATCCCTTATCTTGGCGGACTCTTACTAACATCTCGATGAAACCATAATGGTTGTTGTAGTTACTTCGGCAGCTTCAATACGCAAACGCCCCTGGAGATATGCACATGGAGCTAATGGGATGCCTACTCGCCCGGATATTCCCCCTGTCGCCCCTGGGGTTTCCGCCCAGTCCCCCCGCGACGCTTTTTTACATAACGCGTCCGGCGAGGGAATTGCGTTCGGGGTGTTGCTTGGTTACTAGTTCTGACCGCAGCGCAAATAGACTTATGGGTATAGTGGCTTCATCAGTGCCAACCACTCCAGTTCTGAATAGCTTTAGATCGGACGTTCAGATCCCGTCTTAGTTGCAGACGAGCAATTCGTATGGGAAATACGATCAGGCCGCGACAGACTACTCTCAGGACCGCTCACCTGTTGCGTCATTCCGGCCTAGCCACAGAGTACAATGAGGGCGCAGTGGGAAGGGGATATGAGCTACCCTGTTTTCTCGTGAATATCGTGTGGGGTATCAAGTTCAGGACTCTGAGCGTGTAGCAACATCCCATTTATTTAGCATGCCTGGAGACCTGCAATCCGGCGGGCTTCGTAGGCGCTGCGCTCGCTTGGTACGCCTTAAGAAAGACAATTGCCGTTGGTCTCGTTGCCCCGAGGCCGAGGATCTATTTTAAGTTGTGCCTCCATATACGGCGTCGCATATCAAATTAAGGAGCGAGCGTTCAGTTTAGGAAAGCTCCGGGTTGTTCTAGACGCCAAGGTCACCTTAATAGGCGGAAGTATCCGAGACTGGGGTAGCCTAAGAGTTGGGCAAGGACTTGCCGCGAGAGCAAGGTGCCAACATTGTATGACAGCGGTCGCGAACGTAACCGTTAACGATAGTAGCATAAGGCATCCCGTATAGTTGAGGAAGCGTCCGGCACCCTCCTCATACTCGTACCTTAGCCCACCTTCGATGATTGCCAGGCATCATAGACGAACACCCGCCTCGTCGAAGCGCCACATCTAGCCGTCGAAAAGGAGCTAGGCCCGCCCGCCGTCACTACCGTGTACTGACTTTGCCCAGTCCGACTTGGATTGGGGTCACCATAAATGGTTCTTAACGTTAAGCAGAGACCATTCCATGGTTCCCATCTTGCACATGTAACACGTGCGACAAACGGCGACCTCGAAGCACCAGGTCTCTGGGCCTAGAGGGACACTCGACACGATCATATAGCAGGAAAGGCCGGGAGGACTCCGCCCAGTGCGTCCACAAGAAGTGCTAGCCTGATTCCTACAGCATGAGATTAGACGAGGAAGAGTACACGCAGAACACCGGCTGGATTAAGCGGAGTGCGTCGCTGCCTTTACCACTAGGCCCGATGAGGATCCATGGAGGGTATTCCAGGGAAAACCCCAGGCCGTACAGGAATGGGGATCACAAGTCGAAGGAGCATTTGGCTCAAACAATTTGAATTGGGCATCGGGCCAGAGTCCTCAAAACTACCCGGTACTGCAGGGGGGTGAGAACTACCTGCTGCTTAGAGAACCCTTGCACACCAGGCCTGCTGATGTTACAGCACTCGGGAGGGACTAGCGACATTACATTAGCCGTTTAAAAAGTTAGTCAGAACCACACAGCTACTCGCCGCGTGCGTTACGGCAGGGCTGCCACCCACGTCCATCACTTGTCTACATCGTCATATGTCTCGCGAGCGGCACGAGTTTACGCTAGGCACCACCAATAGGGTACATACTGATAAGGAGATTTAATCTAGTCCCCCTGTGACGCTGTACTGCATAGCTCTACATCAGACGCATAAAATGCTTCTGAGAGGGGGGAACACGAGCGTATCGCCTTCATGTGTGGACAGGTTAAAGCTAAAACTGCATGATTTAAGGGGCAAGAGCAAGACGCCGAGGTAACCGCCCGAGCGGAGCCTGTAGCGTAGTCCATGTATGAATCATGTAGTTCGTTTGGTCATCAAATAGCGCGTATCCATTAGAAGAAACAGGCTACTTACAATTTATACCGCCCTCTACTGATGTCCTTACGCGCACTGCTCTTGGGCGTGAGTAGTGGGGCAAGTCGTCAGAGTTGCCTTAACATGAAACGGGACCTGAAGGAGTTGGCAATGTCATTAAGCCGTACCCGCCGCGCGACCCAGGTTATCGAGGGTGTGTGAGGGATCAAGCTGAAAGCAGAGTATAAAAGAGGATACTGCAGATAACGTCGGCACGTCATTCCACGCGGTATGCGTATGGGCTGCAACCGGGTAAGGCCAGGGAAGATGAGATACTGCTCGCTTCCGAGTCGTCGGGGAAGATGTTTCACATAACCCCCTCCCAAGGTGACGCCTATAAAGTGAACTAATCTCGATGTTCTTGTTCTACCGTGGATCTCTGCAAATTGAGATGTTAAACACGGGTTATAAACTAGCTTTTTGTAGTCGTGAATAGGAAGAGCAAAAAACGCTACTGCTATCAGTTAACGTGATGCGACAACGTTGGCCATAGGAACGGGCATCCAATCTCACACGGAGGACTTTACAAGAAAAACAACCAGCAGACGGACGATATGTGAGGTCCGGCGGTCCAGGCTTGTGAGGGTTCCTGATGATAAATAAGTGCTGCAGGTAGATCGTCGAGGTACTTGGTCAAATATTTCAACGGGGTTTAGATTGAATAATTATTATTAGTGAATCGGGCTGCCCAGCGCAAATGCTGCGATTCTGCAGGGAATGTAGAGTTTTGCATTCCGATCCATTTTAACGGGGAAAGAGTAGGTCCCTCTCACATGGGCGCTGCCATACTTTCGGATCATATAAAGGAACGGCAGCGAGGTATTTGTCGCCACGCCTTCGGTATCAGGGGACATCCTGCACTCTACAAGGGCGATCGGTCCCGCTCACTAAGCGATGCGGGTATTGGTTGGCACAGAGTCCAGTTTCCGACCGGGGAGGTTCTCGATGTTGCCATTTATATCCGCCCTGACGATCCACAGTTGATTGCGTACAATGCGACTGAATACCTTTTGGATGGGGTTCTCGGTGAGACGGTTCCGTCCAGTACCCGTCAGCCGTCCCGGGTCGCGGTTTCCGATACAAATGACCGCACCTTGATCAATGGTACCTTTCTGAATGTATGACACTCCCAAAGACAGGTGAATGATTCCCACCCAACCCGCGGATAAAGGCTAAGCCTGAACAACTTGTTTTCGAAGCGGGGGCCCGCGGTGTAAGGGGTGGTCAAAATCGCAGTTTTTTGGCTCCCAAGAATCTTCCTCTCGCTCTCGGCGAGCAATTACGCCCAGTCTTCCAGTACTCCCCATCCCCCGAACCATGGTTTTAACTGGTTGAACGGCCCAACGCTCGGCTTGTTGTGGTAACGAGCGAAGTTTCAACCTAGGGCGGCTCGAAAGCGGCAGAGCGATAAAATCCTATATTAACTAGTTAGGATCACGCACGAGCCTAGACCGGTGATGAGTGTTCCGTCAGCATCATCGTTGTACGCGGAACTTACCGCTCAATGATGGAATCGCGGGTCCAGAAACTGAGATCAGAGACGGGGCGCGATGAAACCCTCACGGGCTACTGCCAGCGCACCTATGGCACCAGATATAATAGCTGGAATAAGCAACTAGATTATAGTCCCGGCATCGCGCCCGACATCCTGCGGCGGCCTCACGGATTCCCGGTTCCGAAAGGCCCATGCAGCGGACACCTCGGTGTTCGCTCATTTGATAGTCACAGAATCACTTTCCTTGCTGCTCCCCTTTCTCTCCCATTCACCTCTAATGACAAGCCTAGATAGATGATTTCCCAGGATCGTGACCCGAATCCTTTAAACATAACCGAGGCAGGGCTCTGACGACACTTACGTGGATTCTGGATGGTACGGGGTTAACGTTGGAACGGGCTAGGACCGTAAATGAGCTGGGCTTCAGCAAGATATATCGCGCGCACGTGCCCTAGTCCCCGGCCCCTACCGCCACATCCTCCTAAAGGTGGTTCCAGCAATCCCTAATCCTTAGAGCGTAGATCCGTTGGACTGTTGGCCATGAAATGGGGCCTAGACCGGCGAGGAACTAGAACGGCCGACCGACTTCAGTCGCGCAGATCGTCCTACATGGAAATAATCACCGCAAGGCCTAAAGAGACCCATTTAAGCCCATTTTCTGCTGACCAAACAAGATAGGCATTTTAATATCAAACAAGCCATCAAGGTACAAATATTCGGATAAACATCACGCCGCCGATTGCGTCTCGTTCAAGCGGACGGCTGGTTGCCTCACACCCGTTGCAGTGTCTTTTTAAATAGCCTTCGGAGCTGGCGACGCGTGGAGCATACTATTCCTTATAGGGTTCCAAAACCATTAAGTCAGTTGAGAGGCGAGCGATTTGAAGAGATCTTAACTTTCCCGAAAGTCCACTGACCCGACACATGCTGCAGCGCAAACGCCGCTCAATGGACGCAGGGAATCTCCGCCTTGATGGAACGTGCTTTACCTTCAAGACGGCATCAAAAGTAGTGGATCCCTATATGCTCGAATCGAAGCCTCTCGGCCGACATCAGGGAAGAGGTATCGTATTCCGGGAGATTAGGGTGTCTGGTATGCGTGGTCGCTTAAGAACAACACTCTAGCGGTCTGACACAGCCGGCGTGGACGAGTTTCGAACTAGTTGGGAACGTTCTAAGATCTAAAGTTAGATAATGTGTCGGGAGATATTTCTCGACTTCGCCGACTACCAAGAGGGGGCTCTCGTCCCGAGTTGACCGTTCAAGATCTATAGGAAGTTAAAGAAGGGTTTGATGTCACACAGTACGACCAACAGCGTAGTCCCTGGTAAACCAGATCGTGGGAACCAACCGTTGGGTGCAATGTGGGCCTCGTAGGGTACCGCTTCACCGGCCTGACACGGGGTAAGTGAAGGATAGATGGTTCGCTGCCCGGGGTACCGCCCTGAGCGGATCAGTCTTTTGACGACAGCGGGTGACGTCCCGCTCTCCAACTCTCCGACTTGGGGGCGGCCACAGCGCTTTGGAAACAGGAACGGCACGGACCCATGGACATGTGAAACGTCGACTCAAAGCCCAAGTGCTTTGCAGGCGCACCTTCTGCTAAGTAGCTACGGGACCTTCGATACTGTGGCCCGCCGCCTAAATACCGGGTGCTAAAATAGCTGAAGGCGCTTGCCGGATTTGATGAAACCCATGGCCTAAGTTACGCGGACCGTCACCCTCTGACCTCAAGGAAGCGATATCAAATCGAGGCGTGACTAGAGTCATTGATGAGCTACCCCTCCCACTTGTAACATGATAAGAGGACACTGTCCGCGTCACAATCGGAATTGGGATCCTCGCTACGGTTTTCACGAATTCTGGGTAGAGGGGCCACGTAACGTCTCGTCGGAGTTCGGTTGAAACCGACGCGAATAGTACGAACCGACTGGACGAGGCGGCCTCAACTAGAATTTGGTGGGGTGTCGGCATAGATGCGTGATGATTTTCGTCCATGGCGGGCAGCGTCAAGGTGGGTTCTTTACACGGCTCCTTGCGCGGTTAACCTGGGTGGGACATTTAAAGCCGCTGAAACCCGGATACAGTACACTTCCCAATGTGCTTCCCCATGTCGTTAATTCGCAGAACGTTTGAGGCGAACTCGGTGTTTTACTCCCTCAAAGGCCTTCTGATAATAGAACTGTAGATCTAGGATGGCTTGATAAATCGCTCAAGGGAGTTGGAGTGCTATTGGTGATGATCCTGCCTGAAACACAGTTGCCGACTCATCGACAAGAGGCCGCCAGGGTTCGCGCCGGGTAGTCGGGGTGGTCTCAAGAGGCTCACTCTGATTCTTAACCTGGGCATCGACACTAAACAGACAATGCAAGTGGGTTACCGTTGATGGCGTTCATGGAACGACAGCACTACATGCACTTTAAACATGAGGCGACGTGGGGTTGGTTAACCCGTCCCGGCACCTCACGGACCAACGTCGAGACCGCCCGCAATATACGTCAAGCTTACAGACCACACGCAGTCGGGTAGGCTTCTATCATTAATCACAAGAGGCGCTCCCGTGAGTGTTAATATCGGGTCATTCAAAAGGGGACTTTTTTTTGAAGCCCCTCGGTTCTCCCCGTGGTTCCTATTGGGGGATTCGCACATTAAATACGTGAATACAGTCACACCAGTAACGCGCCACTGCTGGCTTCCTATTGATCAGAATATCCCATCGGAGTCTGGTGGTACAAGAGACAACCAGATGCCTTATCCCATGTGGAGACATACCCACGAACCGTAGGTTTAGCGCAAACGGTGTGCAGATCTATCGGCTAACTCTGATTTACCCCATGATCGGCCAGTCTAGCGGCAACGTATGTAAGAGTTACCCACGTCCTGGTCAAGCACGGACGGACGTAACTTTCTGCAGCTGAAAATCGCTCCTCCCGTTAAAAGAGTGCCTCAACTCGCTTAAGGATGGACTATTTTCTCCAGTTCATATGGCCAATATTGGTGGGTGGACAAGCTCCGGATTTAACACGCCTGTTGGACCTGGAAGTGCGAGGTTTCAGGTTGGTGAAGAACGGTTCCCGGCCCCTGCCGCGCGACGAATGAAGTACTCTTTCTATAACGCCGACGTCTAGGTGGTTATGGCCGGGCCGTAATCCGAAGGGAATGAATAAATACAAAAGACGAAGCTGAAAGCAACGTGACATGTGTGACGCCCTGCTGGGTACGCTGCCTCGTGTCGTTACGTGTGATACCATGCGATGTGCGCCCACCTTGGCAACGAGCCGTGATTGCCATTGGGGAATGCAGAAAACGGCTACCCCACCGATGGCGCCGAGCGTAATGAGGGTCCAACTCTGTACGCGGAATCTCCCGCCGGACGTTCTAGAGTGTTTTGAGCATGAGCGTGTTTCTCTTTTAAGGATAAGCAGGGTTTATCACGGGGATTATGGAACCGTCATATTATACACTGAAAAACGCTCCCAGATTCCTAGGATTTAGACGAGCTTATCAGGAGTAGGCCCGCTTTTCAGTACCGTAGTGTGTTTGCGAGATCATACCACAGAAATCGCTACACGCAGTAAAGACGGGAGCGTCCTCAACTCATGAGCGCTGTTAGGTATGGTCGCAAGCTATTCGGCGGCGATCGAATTGGAAGGACGTTCACATCACGGCTCATGGCGGGACGTACTTGCTCGAGCCTGATTGGATATATAGCCTTGTACGAGCCTCTTCTGATCCTGGCTGTCCTTTACCGGTTTAAAGCGACGGGTAGGGGCCGCCAAGAAAGACGAGGGCTACGCCAGCTGAATTGGACACAGAAGTAGGTAGCCCAGATCAACCCGACTACTTCCCCCGTCAGCGTGATTCTTGTAAGGGGGCACGGAGCGAGATGGCCTCCCACAACGGCATGGAGGCCGTGGGTCCTAGTATGTGTACTGGGCGGAGAGAGCAGCGTCGCATCATTGCTAGTACTATCTAGCGCAACCCAGGCCGGAGTAGTGTACTTGTTCCCGCGCACGACTGATAGGCATCAGACAAATTAACGTGGTGCTAGTTGGCTATCTGTTGGTAATCTGGCGCGACCAAGCTGAAGGCCGACGTAGGAGAACGCACGATGAAAGCAGCAGGGGGGGGGATGTAGTGCAATACCGAAGCCACTTAGGTTCTCAGGTCATTAAGATAGTGAGGCTCTCAAAGTATCGTGCACCACGACAGGATAAGAGTAGGATTGACTATAGGGGGACTACTAACACCCCGAGCACGCAATGAGGTTACGTAATGCTCATCTGGGGCCAAAAGAATGGGCAGACAAGGGATCGCGATCGAGTCTTACCGTTCGCAGGTTCGGGGGGGACAGCCTCCAGGGCGATGACGGATGGCTACAAGCGGGGGATGGTAACTAACCTTTAGTGTGCTAAACGCGTTCTCACCGTTCTTGACTTTCCCGTCCGGTCACTTGAGGATATTAACAATGCATCGCCTTACATACAAGTCAATAGGGCTTAATTTAACATTGCTGATGCACCCCACTTAGCGAAGGATCCGCCCTATAAGACCACTAACAGGCTAAGTTGTGATCCGCGTAAGAGCTAATAATGACGCCTACTATAGGACGGGCATAAATGGCTCAATAGGCGAGCCCGCTGAGACCGTCTCTCAGCGCGAGGCTACTCGGTTATCTACATGTTCTAATTGCGCCGACCCTTCCCAGGACTAAAGGATTGAAACTCGTTGTAGCTCCGTTGCGTGGTCCGGCGGCATGAGTGATGGTATGACGAGGCTTGACCGGCAGTTTCCAGACTATTCTATAGATACGAACGAAAGCCGTCGAGATGGAAAGGTTAACGTGGTGACCGGAGCGCAGACTTAAAGGAGTAAGCGGGCGTTCCGATTACCTGCATTTCCCTTGATCGCCCACTCTACTGCCCCCCGCGTTCCCGGTGACCTGAAATATTAAAACACCGCGTCTGCCATGTCTGATCTGATTGCCAGTGTGTGTGCATTATCGCACTCGGCGGAAACCTACTCATACCCCGCGCGGAACGAGTCACTCGCAACAACATTCGTTGTGCTTCGTTACCCATCAATACGAGCTCAATTCTTAACGGAGCACGGGGGAACTGGTAGTCCCGATCTTGGTGTATGTCAACGGGCGGATGTGACGTGAAAAACAGACCGCAGTCAAGCCCCCAATTGGGACATCTGGAGACTCGATCCGTGGTATCAAGTCTCAGCGTGAAAAGTTCGACCTGGCGGCCGCGCGGTGTCGGTGGCCGTCGGGAATAGTAACTATGCAGATGAAATTAGAGCTAGACGGAGCTGGGGCTGTCCCTTCCCCCTTACCGGGTTGATGTACGGGACTCGGTTCAAAGCTGGCTTTGCTGGGCCATGGCTCCCCACGAGAGCGTGGGAACTGCTGGTAAGGGTCAAGGCGTATGGATGTCCCAATAATGTAAGGTAATGGATCTCCGCCCAAACATAGGCCGTTCGTTGGTATCCGCGGCATCTGTGGTGCTCCATGCCCACGACGGCCCTATAAAGGACTTATGATACAGGAGGTCCCAGCACGAGCAGCAAACCTTGAAACCGCTTTGTCGTCCTCCGATGCCCCAAGGTGGTGCAGAGCTACTAACGCGATCGATCCGATTCAAATCCGCATAGGCCGGGTAAGGCGGCGATATGCAAGATTCATGCCTGATTGTGAAGAGGAATCAGGCTGTAGGTTGAGACGTGTTTCGGGAAAACGTATTTACTACCAGCCATTCATGGCTGTTATCCGGAGGTGGCTAACTCCGCAGGGCTTCTGTTCAGCCCCCTGTGGCTTATTGATTTGCGTCGCGTAAATCGATTAACGCTCGCGGGGTGTCGCTCGCGCATACGCTTTCTCCGTCCACGTGGCTGCAGATTTGCGATCTCGACCGATCACACACCGGTAAGCACCTGCACACCTATGGTCCGGAACACCTCAGCGAATACGCCACCTCGCTTGCCCTCTCGGGTTTGGTAAATAATGCGTGGCCTCCAGGACGTCCTCCTGTGTCAGTGGGGTGGGTGCTAAGCGACCAGGACATAAGGCTACCATTACATCCGCAGAGCCTCTGACGCGGCCAGGTTGCGAAGATCAATGCCGCCCTATCGAATGAGGGGCGCGACAGTCCGTACGGATTCGCGCAACGTGCCCAACATTGGCTGGGTTTGCAAAGGCAGCGAAGCCTCCGGAACATTTTGCGGTTTGTGCCGGTACCACAGAACTCGTTAGAGCTTGAAGGACAGCAGCCGGGCACAAAAAACGATCTGATCCCCGCGGCCTCGCCAAAACTCTAGAGAGAGCTGTATTCGAGACGTTGACGAGTCGCGTGGTTGGGAAAACGCTAAATAGCGTCGCGACGACGCGTCTCCCACCAATAGTGTACGACCCAAAGCCTGAGGCCATCCCACAGTCAGAGTGAACTTTGGTTCTGAGACCGGCCAGGATCGCCCATCAAGAGCGGGTCAAACATGGCATCCACACGTGCGTCGAACTGCTGGAACAGCTGAGATGTGGCCTTGCGCGCCACATTCAAGGAATAGCATCAGTTACCCCCGCCGGCCACTGAACAGGGGTTGGAATGACCCCGACTCGAGACAGCAGCCGGGACGGCATCAGTGGGTCCCTGCTCCAACTGGGGCCGGTCCGCACTATTTACCCCCGTGTAAAACGGCTACCGTGGCATCGAGGTTTGTTGCCCACCCAGGTATCTCGGTAGTGATTCGTAGGGGGCCGCAAACGTTAAGGAGAATACTGCCACCGGGATTGGAGCGTTAACCTTAATTTTTTGGAATCGTTTTCCTCGGCTATGCTACGGTTGACATGTTGTTTCTGAGACGATCCATGGGTCTAAGGACTGCCACCAGAGCTGAAACTAGGCAGCGTTTTTGACCCGGCAGCAGGGGAATGATTTATCGACATAATAAATAGCGTTTCTCCACCATACCGCAAAACCAAATTTACGGTAGTAGCTTTCTAGGAAGTGTGGCGCCAATCGATAAAGACCTTAATCAGAAGTGCCGTCCGCCGTGGTATTTAGGCTCAGGGGTCAGTGAGGTTTCGTCAACTATAGTCGTTCTGTCAACCCACGCGCCACCGTGGAGGGGATTTCTTCATCTTAGGGGGAAACGCTTACATGCAAGGTTAGTCGGCGGCATGGGATGTACTAAACGAAGACGAGAGAAGCGCCAAACAGGCTTATCTCCTTAGTCTCATTATACGAGATTAGGGATAATCAGGGCACGTAAGTCAGTATGGCAGTGTTCGCACTGGACTTGGAGGAGAAAAGGGTTGAAGCCAATGAGGGTGCTGCCGATTCCGTTCCGAGGGTGTCCAAACTTTCTAGCATATCGGCAGTTACGGCGGTAAAACGTTCATAGTCGGAGCCTCGGGTCGTCCCCCTCCAACAACGAGAAGGCTGACTTGGATAGACGCAAAAATCCGGGGTATAACTATGTGACTTTATGGTCCGCCACGACAAGGTTGGAGGGGTCAAGTCCTCTCAGCAAAACCCGTCTACAGTGCGCGATGAAATTGACTGTAAAGCAATCGCAACGGTTCAACGAGATACACAGAGATTGTAGCTGTGCTGTGAAGGAATTAGACCTTCGTAGGATATTAGCAGGTCTGGTATCTTCTGTGACATGATTGCTTCCGGCATGGCCGATTCTCTACTGGGCGCGTGGACAGGTCCCAGCAGACCACGTGCAGTTACCGCACTCACCACAGCCCCAAAGCTGTGCCCGATGATCGTGCAGTAGCGACCCGATGCTCGCGCGGCCAATCCTACGGCACGACTCGGACCTTGCAGTAGGTGACTCCACTCTACGTTGTCCCTTCGGCCTCCCGTCGTAGTACGGTGACGAGGGTCGCGGGCACTTTGACACGGTGGGCTCGCAGCAGTGCAGTGTACCGTCCTTAGGTTCGCCGGCCCGACGTCGTAACTTGCTGGTCGCGGGCTTGGCCTAATGTGGTTCGTGACCCGATGATTGGGGCCGAACACTCGTAGCTCGATGACGTGAAGTGGTGGACGTGCCGATGCCGAGGAGGAGATGTCACGCACCCGGGCTCCCTGATTGGAGACATAGCGTCCTTCGTCAGCTGGTGGGGATCTAGTGGCCCACTAAACTACGCAGTTGTGCTTTTCGCACCTGCGAAATCGTGTCGGCCTGGCCAACTTCGAAATCACCTCGGTGGCTTACTCAATACCTCCCCCCGACCCCCTCGCCGAATCGCCGGTAAAACGGATGTGTAAAACAACGAGTCATAAATACCCACGTTCGGCTCTTCTAAAGCACGCAGGCGACTGCGAAGTTTTACAGGCCGATGGTACGCCCCGCCATAGAGCTCAGCGTTTTTATCACGCGAAACCAGCTTTAATTTATTAGGCTGGCAGTACCGGCCGTCAGACCGTATCGTGTTACCGCATTGCGTAGCTTTGTAGTTGGTAACACCCCGCTGCACTATACCATTGCTTGTCCGAGTCCTAAACTAATATTCAAGATCTCGTAATGGTGGCTGCCCCGGACCGCCTGCCCCCAGGAACAACATCGATTTTACCGATCATCACTCGCTGGGTTACTGGATAAAACAGTGGGACGTGGTTAATTCATCCTGCACTGAATTAAATGCGGGTAGGCCGATCGATCAATGTTCATAAGCCGGAACACACAGGAATTTAGCACCAAGTAGTCTCGATCGATTTGGTGGTACAGGCTCACTTAAGTACATAAATGACGAGGCCACAGTGGCGCACGGAAGGGGGTGCCGAAGTTGTGCTATTCTATCCGTCCTACCTCAATTACGCTGATACGGGTCAGCCTTGACGGTAATGTCTGCGTTACGACGATGCTTTGATACCTCGGGCCCTTGGCTTGTCTTGCGGCCTCCGGACAAACCTGAAACTGGTATCGCACGTCCCTCGGTAGGAGCCGATCCACCAGGAGAGGCTTGTTCGTGCATTTTAGTCGCATGCCTGAGGGGCTATTTGATCAACTGGTCCGCGTTCTCCGGCTACCAGCCGAATTTCTCCTCCCCGGAATTGCACTAGGAGGTGCTGCTGATGCCAAGACTCTCGTGATTTTTACTGTAGCAGAAGTGAGAATGAAGCTCAAACATGGGGACACTCAGGGCCGGTGCTCATGCCGCCGTACCACGGACATCCCGCCAACTCTGGAGGGAGAGTCGTTTGAGAAACCCATGGCCACAGAGGTCGTCCTCGTGCCGAAACCCTATGAACTGCTCCATACAGCGCCCGGGAGTGTGTATCTGGCCTTAGTTAAGGCCCCGGCGGGTTGTGACGGGTTACGTACCTCGTTTGGCTAGGGGTTCGGTATAGCGGTCCCTCCTGGGGCTCCAATGGTCGTTACCTTGGGATTCTTTCAGAGTGAGACGAAGTCCATCACGCAGTCCAGCTGGAACGGCTCTAATGGCCCGAGGCAACTCGCAGGTCATCTCGTAGATAGCTCCCCTGGCGCCTTCTAGTGAGATGTTGCCTCGACTGGGTGTTCGGCAACCAATTTTCCTTGATCATTTCTCGTTTCAGAATAGCTTATGGACTATCCCATACTGGGATTATCGGTGTTGGCTTTCCTTCCCACTACTTATATGGCGATAGATGTCAATCTTCGCCGTGAAACCCTCAAGTACCCTCGTATTAGTTAGGGTCTCCGACAGAAACGTTTGCCTCATAGAATCCTGTTTCTAGATCTTTCGGTCGACAACGTCGCGCCCTATCATTGGCGCCGACAGGGCCTGGGGGTCCGCAATTCATGCTGATAGGCTGACAACAACGGGAGCCAGATAAGAGCACTCCTTTGGGCCCCCTCTAGCATGGGGATCTCAGTTCGAGTAAGAGACGAAGCTTAAGGCCCGCCCCGTCCACGGGGCCGGTGGCGTGCCGTGGGACGCCAGCGAACCACTCATTTTCTACGAATGTACGGAGCGGCAGACTGAACAGGTGGCTTGTCCGTCGCAACCCGTGGACTATGGCCGTTGTAGTTTTCCGCTCCTACCGCCAGGGCGAGTTAGAGCACCAATATCATTTAGCTTCTACTGACAGAGGGCGTCGGTCGTTGCTCATTGGCCAGCGCAACGCACCAGCACGAGATGCGATATCCCCCCGTATTTGAGCATTTATTTGCTTACTGATCTGCAAGAGTCTGCCGAGAATGGGGGTGCGGATCAAATGTCTCTAGTTAATATACTTGGAAGCGGGATAGTTCGTTGCTGGCCGGGTGAGAAGAGTGGATTCGTTTGGGAACATCCAACCCATTCGGCCACTCTGCCGGTGAGACTAAGGCGCACATGGGGTTTTACTACTAGGTTCTTCACATCCGCCCCCAGACAGTTCCAGAAATCAATAGCATCCTTACTCGCCTCCCTTCCCTCACGGGGGCAACAGACTCACATTTAACGTTCCCAACTGGAGCAACGGCCAGGTGGCGTCACTGTCGCAATGCCCTCGTACCTGTGTGTCTATCGGGAGGCTGCCCGATCACCACGTACTGCCAAATTCCGAGTAGTCTCTGGTGGGTTTGTCTCACCTTGAGTTTTAGCTATAATCTCGCATTACCGGCCTACCGCGTCTGCAGCCGGGGGCTGGGCGCTACCCTGTGTCCGATTAATCAAGAGCTCACGTAATCGAGTGCGCGGGGCCGGTAGATCGGTAGGCCGTGATACAGACTGGACGGCGTCTACCCCTACTACTGTTCCAAGACGCATAGCGTAACTGCGATGAGGAACAGAGGTCACTACACGGCTATTCAAACGTGTTTCTCTACTACGACTAAGTCCTAGTTAAGTGAACGGCGCGGCATTAAATGTGGTATATCGACGATCCAAGGTATGCGTTGAGTTTGGGAGATCTGGCGTATAGGGAGACCACGTTTGGAGTGAAGGTTGCTACCTTCACGAATGAACCTTTTAGAGCTGGGCGGCAGCTTGAGGGGACATATGGGCAGTAGCCCACTACCTTTGCCAACGGTGGGACATCTCTACGCTTCTGCGTTTGTCACTGCTGATGGCCGTTATACTATCAACTCGCCAGTCGTGATCCTAATCTTTTTCCACAACCGGTCCGCTAATGTAGCACTCTATGTTTGCTAAGGGTTGGCAATATAGCCCTACTTTCTTTTACTGAGGTTTGATGTCGATCAAGGACTACTGGGGGAGAGCCTTGCTTCTCCGTGGCAGGCGAATTGAGCCACCTTGCGATAGGGCCAGCTTAATGGGCGACGTACGGGCGAGGACTCCCGTACCGCCAAACGCACACGTCTGACCTAGTCTTTCTTGCGTGCGATCTCTCGTTCTTAGCATAACATACAATCCATAGCTGTTTAATTTAACTCTCAGTCCACCCTTTTAGGCCTTCGTTCTATTCTACTTTTACATACCGTTCTGCACCGTACGATGCTATGTGTAGCTTCTTGCTCGTCGTAGGTGATAAAAATTCACACTGAGACGGCAAGTGACCGTGGCTGTTCTACCGATGTCCGAACGCAGCTCTCGGTGGATTATACACATCCCTCTTAACGACAGGACTACCCGTAGAGTCGCCCAAAACCGGCCGGGGTATAAATTTGTTCGTTAGTACTCATTTAGTTGTGGTGCTGTGACAGATGGGGGCCGCTCTGACCTGGCTAAATTGTTCCTGTGGTCATGGCGTAGAGATGGGTAGGGTAGTTGCAGCTATTGCGCATTTGCTGCCCATGTCGTAAAGCAGTCAGCCTCTCGGGAGTGGCCCCTCTTAGCCGTGCCGGACCTTATCGTTTCCCGTCGTCCCAGTTCGTTGTCACAGTCCCGCCACCGGTTAGACTAAATCTATGTCACCGATACAACGAAGGATGAAAAGTACCAGAGCGACGTGCGGTACCGACATCCTTGACATTAGCTGGCCCCAGAGATCACACATACCCTGGCGCGCCTTCAAGCTGATCGTGGCCGTGGGACGCCGGCCTAACTCATGTAGTGTGGAGCTCGGGATTTTTAGGGTTTTCCGAGTCGCCTGGTCGCTTTCATCGGGTCGAGCGGTATAAAAGCTGGTCCTTTATTATGATTTATGTACTTACAGTTAACGACGCTAGAGTAGCACACTGTCTTTTCTGCATGTCGGGCGTGCGTGGAGCCTTACGCGCATGGCCAGTTTATAGCCGTCACCGACTAAGATACTATACGTCGGGTGCGCACCGTTTCCCGATGGGGGGCATTGAAAGCCAATTCACGTGCGACCGTTTGGTGACAACGTCCATATGCCCAAAAATTGTTCTTCCTTTACTGGTTCGTGGGTTAGTGGACGAGTTATGTGGAAATCGATTAATAATCTGGCTGTCGGATCAACTTATGTCTTTACGACCTGACTAAAGCCATACATCCCGTAGAATGCCCAGCTAGGCCAGGGCGGGATGAAAGATCAGTGGACCCACCCCCCACAATATCTCTACGACGTTGCACGAGGACGGGACGCTGGTGTCATCTCACACGGCCCGTGCGCCCACGGCTGACTAAATCGAGCCGCCTTCCGCAGGCCGTCAACGGCGTGGCGGCCGTGTAGAAGGTGTCCCATCTCAGACCTGCCCCGATTCCTAGATTCCCCGGCACACGTCCGAACATACGCGAGTCAAGGAACCAGCGTAGTATAGAAATTTCGAATCCCGGTGGACGTATGTGGTAATGAGGCCCATGTTCCGGGGGGGGCCGCGCTACGCGTATACTTACTACAGGGGCGGCAGAGGAGGCGTAAGCGGGACCAATGGCTAAACATAAGCCGGGCACTGACCTGCTTAACATAGCCACTAGAAGGTAACGACGACAATACTATTTTATTCGTTAAAGCCCCGCCAATCGTTGAGTAGCGATTCGCGAATTTACAACTTCGTCTATCCTGGCCTGTCCGTCCTGTATTCTCGTGTTCCACCGACTGACTGTCTTGGTCCGGCACGAGGGGCTGCGCTACCGACCGTCTAGCGTGATTCCACCAAAGCCCTCCAGGATGACAAATACCTCGTCTGCAAGGATCCCCGTTTAGTAAATACAGGCTCGTGCTTGGCCCGTGCGTGTGTGCCGGGGCTGGCTTCGTAAATCTCCGGACTAGGCGCACCTTGAATTGTGACCCATGTGGCGCAATTACCCATGTCCCACCCGGTTCTCGGCCACGTGTCCACTTGTACCAACCGATACGTTGTGATTAGGCTAGGCCCTCTAAAAAAAGTATCTAAAAGATCATTGTGCATAGCCGACGTCTGTGAGACTGACGGGCAGTCGACCCGTATGGGGAGTAGGAAGTATTCGTTGTGCAATGGTACCCGAGGGGCTATTTCGGCGCTAAAGATTAGGTGTCCGCTTCCATCCTATCTCAGTGGTTATGTCGTAGCGGTTCGATGGTCGGCTGTTTACCAGCCTCGGCCCCGTCCTCATACTAGGTGAGCACCCAGGTAGTGCCTTTTGAGGTCCGTGTCACTACCCTCTCTTGCCCTAGAAAGGCTGCTCACTATTAGGGGTGGCCTTGAGGTACAAAGCGAGGATAGCGACTGATGCGACCAGTATTTCTATCCCTGACGTCTCGCTCAGCCTTCACCTTGACGAGCGGAGAGGTCGGTGGTGTTTTGGGTTATGCCTGAGGTTTAGGAGCGGCCTTGTCGTGACCTATGGATTGAGTGATTCTAGCTACTGGATCGCCCACGCTTTCGAAAAGGGTGCCCCAGGTAGGTCCTCACTCCGCTGTCACCTGTTACCCGTGGTCTTAATACTACCAGCAAGTAGCCGTGTGTTAAGGCCTCGTGAGTCTGGCAGGTGCCTTATTGCAGGTAATCTTCACGGACAGCTAACGTCAGACGGACGGCAATACGGCGCCGTAAGGCTCTACTTACCAGGGCCCCCGCACACAGGTATGCGTTCCTGCTGAGTCTTGATACTCCTGCATGCTTCATTGACGGAAGACAATGATGAGTCCAACCGCAGTCCGAGTGTGCTCGCCGAATGTTTTTTTCTGTCAATTGCATAAGTCCAACTTGCGACTAGTCATCATTGTCGCGAGATGAAGTCCAGTGCGGTGCAGCAGACATCGATTAAGTAACTAGGGGTTTGAAAGGCACGCGGGGAAAGTAGTTAATCCCGGCTTAGATTTTGCTCTGTACGTGTCTAGCTTCGCTGAGCCTGGGGGGGTTAGGACACTGGTAGCATACCCGCTAAGCGACTGTTTCGGCGCTGTATCATTTGGTGCCGGTAGCGCGTGGTGGTCTTTCTGGGGGCCTGCGTACTCGCCTTCATTTCTCCTGCAGATGGTTGCCGATTCTCACCCATATCTCGCCGCAACGTTTGTGCGCCCCCCGTTTCGTGTAGCTACCCGGCTTCTGAGTAGCTTTGGTGACGACACCGTCCACATTTCGTGCGACGATTGCGCGGGTGTGCCACTGAAGTCTCTCGGCATGTGGGGTCCCCTCACGGTCGGTTGTAGAGTGAAGTAAGCTACAAGTTGCTCGTCGAAACACTAGGTTTACCATTTAGAAAGTCAACTAAATAGTTTGGATACGCGGAGTGAATGCGCCTGGGTTTTTTCTCACTCGTGCGAGTTGGACACACTTGGCGTGTCTTTCTACGGGGCGATAGACCACCTAGTCCCCCAAGCTCCTGGCCATGACACATTTACCGGTTGCAGCGAAGACCTTATTCTAGATCGACGGTGTCAACAATTAACATATTGCTGGGCTAGCTACACGACGTTAGTACTGAATATCCACTCGATACGTTTGATGCTCGCTTCGTAGTGATGGGTAATTTTAATTCACTCACCGCGCGCGAGGCCGCGTGGTCCGTGAGCTGGCCAGATTGCGTGCTGCCGATGCGATGTATACGTCGTGCCAAAGTGATCGTTACAAGCCCTATATAATCCGCAGATGGGAGGCGTGAGTTTGTATATTCATGTTACGTGCTTCCCAGCTGGCAAGAGCGGGAGCTTGTATTCCGAAACCAATACTCCGTGAGCGATCGAGTGCTGGTTAAATGTACGGTCAACAAGAAGTCGAGCAAAACCTCGTTCAACCAACTACACGCATTTCCCGACGTCCATGCCTTTAGGGACGCTGCGACTCGAGCCAGACTTGCTCTTCCCTTTTACTAACCGGACGACCAAACACAGACGATGTAGTGTCGTTAAGGCCGCCACACTGGTTCACCGTTTTTCTTCCACCCTGGTCGCGGCTTACGTATTGAGTGTGACTCCCGGCGATTATGAGCTTGAATCTGTGCGGTCCTCCTCTACCAGTGTGTCATATGCGCAAAACCTTGGGATTAATCATCTCCGTCCCCCAAGCGGGCCCGCGGGCGAGCTAGTCAAGGTAAAGAAGTGGTGTGGTACTCGACGGAGTCAAAGATGGGCGTCGACCAACCGCGAGTTAAGTGAAATGGGTCCTTGACGTCCTAGCAGAAGCGAGAACTCGTTTTTCTAATGTGGCCAACTTCCGAGTGGTCGTTTATCCTGTATCCATGACTCATAAATCACTAGGACCACATGGAACGCATTTTTCTTGTCACTTGAGTTCCAAATTCGAATGCTCTCCTAAGGATGGCAGAGCTCGAGTTACCCCTTCCACGCACAGGCGTGTGGAAACGCTGTTAAAAGTTATTTCGTTCTACTCCCTAGATGGTAAGGTGTCCTTACAACACGTCGACTTCCTTAAACCTCCTACGTGTTCTAATTTGGGATCATCCTATCGACATAGGTGTAGTAGCTGAATCACGAGGCATGTAGATGGCACGACTTCTCGATTTCCCTACTATGTGCTTTTTCAACAAACATAGTCTTCCCATTACCACCTGATTCGGATTCGTTTCATACACCCGCGTAGCCCTTGGCTCTTACTTGCGAGCCTTGCTTTCCTCAGGTTACTAGCCTACCGGGCGGTGCGGGGTCCCATCAAGGCACCTGAGTGACCCCATTCTCCGGAGTGCCGACTTTCAATTCGTACCGAGGTCTGCTGCCACGTTCGTCGCAGGAAGCAGCTTCGGAGACCAGTACAAGGATACAGGTGTTGGCTATTTGGGCCAAAGGAAGACCTAACCTAGCGCCTAAGCGACGTCTTACACCAAAAGTTGTTGCTGCCGATCTAGCAGGTACGCCCAGCGCATACGGTATCGGGGAAATGCATGGGGATCGGGGCGGCTAACTGATTGGAATCTAGAGCGTCCTACTGAATGTGCATCCTTAAGATAGCCTAACGCGACTCAAAAGCTTCGACCTCAGGTTCTTTGATCTTCATTGCAGACTATTATCCCCCACATAAGTACTAAGGAGTTCGATTACACAGTGACAGTATATCATGACGCTATGGCTACAGGGATTAGCACGGACTGACCGAAATATTGAAGTACTCAGGGAGTGAGTCTGTCGTAGCTGTACTACAGCCCTTCTATTAGTGAGCTGAAGTCGGCGGACCCATACACTAGCAGGCTAAAGTAGAATCTCTTGATATTCGCTCCGGACGGACTAACTAGAGGTCTTATTAAAGAACGCGTGTTGAAATCCCTTTTTTAATGTGGTGTGTACACGGGATATAAGGAACCTATGATAGCTATGATCAGCAGACCGAACACAACTGGTCATGAGACAACGAGTCGTCGCGTAAAAAAGGTACTGTGCTAACGGAACGTGGGGACTGCCAAATCCTAGTTGCGCTCCTATTGGGCTCGCAACGCTGGTGTATTCAAGCGCGGATCGGCTCGCAGGTCCGGGTGCTCTTTCTCACCGTCACTCAAACATACGAATATTTGTATTGTATACAGGACGTCCCAGATCGTTTCTGCCGCGTTAGACGGTTGGTGGGCCCACGGGGCGCAGCCGGCGTTTGTTGCGTACCCTAAAGCCGTACTGTAGTAATTGAAGAGAGACTTCACATAAGGCGCAGAATCTTCACCGGCACTGCACTCGCTGGACCACCGCATATTGGTCATTAGGTTGCATGCGCCGCTTTAACGGGGTTCAAGTTGGTCGATCTCGCGCAGCGCGGATTAATATCTTTACGTCTCACGATTGGTCGAGCACAGCTGCAAGTGTATCAGACTAAATAAAGTATTTCTGTCTAGGAACTTCCTCCTATCGCTCACGCCTATCGTGAGGACGCTATTACTGGTGTAAGAGCCCCGTAAGTGCGGTCAAAAACGATTAAGAATCAAGTACTTCTGAAAAAGACACATCGGTCGGTATATGATGGGTCCGAGAGCGCTATTATTAGGAACGTCTAACCGCATATCCCATACACGCAAGGCGGGGATGAGCGACATCACGTTCGAAGCTTGTCTCTGTTGGCGAGGGAGTTGTCTCCAGATGCAATGGTTTGCCCGCTAGCGAGTCGCCGGACCCTCGCGATCCGTATCTTCCCCAGTTCCCGTCCCGCGCGACGTTTCCAGCCTGTGCGCGCAACGCAAGTTTATTGACTCGCAAGGCGAAATATTTTGGTAATCGAACCGACCCGGGGCTCCGTCCATATGGTTCTCGTTTACGCTGTCGCGGCGTGCGGCAGTGTTCAAAAACTCCCAAAATAGCGCTTTGCCCTACCTTCAGCACTCACCGCACGTAGCCTAACACGTTGTGGTAACACGCTGTAGAATAGTCGCGGATGTAATAAACCGTTACCGTATTCGA
		</sequence>
		<sequence>
			<taxon idref="16-1205A_2016"/>
			ACGT GCGGGTAGCAGGCGCGTTGGCCAATACAAGCTCGGTGCGCTACCGTGCCCTCCGATCACTGTCTCGCGGGACCTCGCTCACCCATTTACGCTACCTCCTAAGGCTTTCGCCGGAGAAGCGGCTATGGAAGTTAACGTCTCGCTACTGTACTACCGAGAAGGAGTTGGTTCCGGGTTACAAATAGATAACGAAGCAGGCTATGGTTAGCGAACCTCCGGCTGCGCACTCCGGCTCTCGGTTCTGGCATTCGGCCCCCCCGAAAAGTATGCCATGCGGAAAAGGTAGATATCGCAGGGCATAGCGCAGTGCACTGCTACTATAGCGTAAGGCTCGCGGGTCATATTAACACTGTACCGATCAAGCTTTCATCACTCAGGTAACCACATGTGAGACGTGTATGTGGAGTCGAGCACTTTGAACTTCTCAAATTAGGCGCCATCGTAGCGGCTTGTGAACGTCTGACCAGCCGCTCCTATGAATCGTGTCGGTATTCGTGAGATGGTAAGACCCCCAGAGATGCCATGCACCCGAAGACTCAACCCGATACCGAGCCGGCGGGGCACCGCGTGCGACACTCAATATGCCTCCTGGCGCGGCCGAGCTCCACCCGTCTTGGCCCCCTAGTCAGATGCTTGGGTCACGTCGCCCTACTGTGTGCATTATGCTTTCGATGGGCTTTGGGAACCTGCGCTAACCCTGGCCGCCCTAAATATCGGCCGTGCTTTCACTAGGGTACCCGCACCTTCCCGTAGCCCGGCATTGCGAAGCCAAACCGCGGAAGCAGGTCACCGTGGACTCTGACTGCAAATCCCAGGAGTTTTAACAGCGCCAGAGGTCCGTCACCGCTTCAATAAAGTTTTACAAAGCATATTGCTGAGTAACGCGTGACGCAACACAAATTATAACGAACTACATTGGCGAATGGGGTGCTTGGGTTGCATCATACGTGTTACATCCCTTATCTTGGCGGACTCTTACTAACATCTCGATGAAACCATAATGGTTGTTGTAGTTACTTCGGCAGAGTTGGGGCGTGAACATCCCTGGAGATATGCACATGGAGCTAATGGGATGCCTACTCGCCCGGATATTCCCCCTGTCGCCCCTGGGGTTTCCGCCCAGTCCCCCCGCGACGCTTTTTTACATAACGCGTCCGGCGAGGGAATTGCGTTCGGGGTGTTGCTTGGTTACTAGTTCTGACCGCAGCGCAAATAGACTTATGGGTATAGTGGCTTCATCAGTGCCAACCACTCCAGTTCTGAATAGCTTTAGATCGGACGTTCAGATCCCGTCTTAGTTGCAGACGAGCAATTCGTATGGGAAATACGATCAGGCCGCGACAGACTACTCTCAGGACCGCTCACCTGTTGCGTCATTCCGGCCTAGCCACAGAGTACAATGAGCGCGCAGTGTGAAGGGGATATGAGCTACCCTGTTTTCTCGTGAATATCGTGTGGGGTATCAAGTTCAGGACTCTGAGCGTGTAGCAACATCCCATTTATTTAGCATGCCTGGAGACCTGCAATCCAATCGGCTTCATGGCTGACGCGCTCGCTTGGTACGCCTTAAGAAAGACAATTGACGTTGGTCTCGTTGCCCCGAGGCCGAGGATCTATTTTAAGTTGTGCCTCCATATACGGCGTAGCATATCAAATTAAGGAGCGAGTCCCGGACCCCACCGGACCTGAGCCCATTTTATGTCAAGAATCTGTACTGGAAGGGGAGCCCCGTTCGCACCATATCGGATCAGAGTGCACATGGTAGCTTCTTCTACCACCGAACTCTGCTGGTCTTAGTGGGAGGTTTGGCAGAATAAGCGTTAGCGATAGACACGCGGATGGCGGGGTGTAGTCCGAAAGATAGTTATGATAATTTTTCTACTCGCACTCCGGAAAGCTCGTAGCGATTGCCAGGCATCATAGACGAACACCCGCCTCGTCGAAGCGCCACATCTAGCCGTCGAAAAGGAGCTAGGCCCGCCCGCCGTCACTACCGTGTACTGACTTTGCCCAGTCCGACTTGGCCTGGGGTCACCATAAATGGTGCTTCGCGTCAAGCAGAGACCATTCCATGGTTCCCATCTTGCACATGTAACGCACACAGAGCGTCCGCTATTTCAGGTACGGAACCCCCGGATTCAAAGGCGTGGTCGGCATCACAGTGTCTTGTAGGCTATCGACGAAGTTCCGAATGATATACTGGTGGCCGATGGCGGGCTGATTCCTACAGCATGAGATTAGACGAGGAAGAGTGTGGATGGGGTGATTACTGGATTAAGCGGAGTGCGTCGCTGCCTTTACCACTAGGCCCGATGAGGATCCCTCGGAAACGCTCTGTAAAAGGGTCCACGCAATACAAGAATAAAAACTGCGCGTTGGGATAGCATTTGGCTCAAACAATTTGAATTGGGCATCGGGCCAGAGTCCTCATAACTACCCGGTACTGCATGGGGGTGAGAACTACCTGCTGCTTAGAGAACCCTTGCACACCAGGCCTGCTACTGTTACAGCATTCGGGAGGGACTAGCGACATTACATTAGCCGTTTAAAAAGTTAGTCAGAATAAAAGGCCTACTTACCGCGTGCGTTACGGCAAGGCCGCCGCTTGGACCCATCACTTGTCTACATCGTCATATGTCTCGCGAGCGGCACGAGTTTACGCTAGGCACCACCAATAGGGTACATACTGACAAGGAGATTTAATCTAGTCCCCCTGTGACGCTGTACTGCACAGCTCTACATCAGACACATAAAATGCTTCTGAGAGGGGGGAACACGAGCGTATCGCATTCATGTGTGGACAGGTTAAAGTTAAAACTGCATGATTTAAGGGGCAAGAGCAAGACGCCGAGGTAACCGCCCGAGCGGAGCCTGTAGCGTAGTCCATGTATGAATCATGTAGTTCGTTTGGGCATCAAATAGCGGGTATCCATTAGAAGAAACAGGCTACGGACAATTTATACCGCCCTCTACTGATGTCCTTACGCGCACTGCTCTTGGGCGTGAGTAGTGGGGCAAGTCGTCAGAGTTGCCTTAACATGAAACGGGACCTGAAGGAGTTGGCAATGTCATTAAGCCGTACCCGCCGCGCGACCCAGGTTATCGAGGGTGTGTGAGGGATCAAGCTGAAAGCAGAGTATAAAAGAGGATACTGCAGATAACGTCGGCACGTCATTCCACGCGGTATGCGTATGGGCTGCAACCGGGTAAGGCCAGGGAAGATGAGATACTGCTCGCTTCCGAGTCGTTGAAAAGGACCTTTCATATAACCCCCTCCCAAGGTGACGCCTATAAAGTGAACTAATCTCGAGGTTCTTGTTCTAACGTGGATCTCTGCAAATTGAGATGTTAAACCCGGGTTATAAACTAGCTTTTTATAGTGACATATGAAAAGAGCAAAAAACGCTACTGCTATCAGTTAACGTGATGCGGGGCCCCCCCCAGCACAAGCAAATGCTGAATCTCACACGGGAGCTCGCATGGGGCGCATGACCAGCAGACGGACGATATGTGAGGTCCGGCGGTCCAGGCTTGTGAGGGTTCCTGATGATAAATAAGTGCTGCAGGTAGATCGTCGAGGTACTTGGTCAAATATTTCAACGGGGTTTAGATTGAATAATTATTATCAGTGAAGCGGGCTGCCCATCGCAAATAATATAATGGCGGACCCGGAAGGAGAGCCCTCATCTTCCTGAACCTTCGTAAAAAGGAGACGTACTCTCACTGAGTCCATATTGTCATACTTGCGGATCATATAAAGGAACGGCAGCGAGGTATTTGTCGCCACGCCTTCGGTATCAGGGGACATCCTGCACTCTACAAGGCGCGCTAGTTAGGACTATTCAGCGACATTGTCGGCGCCTAACGTACGACGTGCCCGTTAGTGAAACAGGTCTTTCGCCCGGTTATTTACCCATATGGGAGCAACTACCAACTTACTACACGTCGAACAGCTGAATACCTTCCATATGGGGTTCTCGGTGAGACGGTTCGGCCCAGTAACTGCCGGTTGCCCCTCCCTAGGATCTCCGATACAAATGACCGCACCTTGCCCAATGGTACCTTTCTGAATGTATGACACTCCCAAAGACAGGTGAATGATTCCCGCCCAACCCGCGGATAAAGGCTAAGCCTGAACAACTTGTTTTCGAAGCGGGGGCCCGCGGTGTAAGGGGTGGTCAAAATCGCAGTTTTTTGGCTCCCAAGAATCTTCCTCTCGCCCGCGGCAAGCAATTGCGTGGGCCTCCTATACGTCTTCTGCGCTGTGAAACATGGTTTTAACTGGTTGAACGGCCCAACGCTCGGCTTGTTGTGGTAACGAGCGAAGTTTCAACCTAGGGCGGCTCGAAAGCGGCAGAGCGACAAAATCCTATATTAACTAGTTAACATCACGCACGAGCCTAGACCGGTGATGAGTGTTCCGTCAGCATCATCGTTGTACGCGGAACTTACCGCTCAATGATGGAATCGCGGGTCCAGAAACTGAGATCAGAGACGGGGCGCGATGAAACCCTCACGGGCTACTGCCAGCGCACCTATGGCACCAGATATAATAGCTGGAATAAGCAACTAGATTATAGTCCCGGCATCGCGCCCGACATCCTGCGGCGGCCTCATGGCCTATTGACGCCGAACCAGTTATAGAGTGCCCGTTCTGGTGTTCGCTCATTTGATAGTCACAGAATCACTTTCCTTGCTGCTCCCCTTTCTCTCCCATTCACCTCTAATGACAAGCCTAGATAGATGATTTCCCAGGATCGTGACCCGAATCCTTTAAACATAACCGAGGCAGGGCTCTGACGACACTTACGTGGATTCTGGATCGGACGGGGTTAACGTTGGAACGGGCTAGGACCGTAAATGAGCTGGGCTTCAGCAACATATATCGCGCGCACGTGCCCTAGTCCCCGGCCCCTACCGCCACATCCTCCTAAAGGTGGTTCCAGCAATCCCTAATCCTTAGAGCGTAGATCCGTTGGACTGTTGGCCATGAAATGGGGCCTAGACCGGCGAGGAACTAGAACGGCCGACCGACTTCAGTCGCGCAGATCGTCCTACATGGAAATAATCACCGCAAGGCCTAAAGAGACCCATTTAAGCCCGTTTTCTGCTGACCAAACAAGATAGGCATTTTAATATCAAACAAGCCATCAAGGTACAAATATTCGGGTAAACATCACGCCGCCGATTGCGTCTCGTGCAAGCGGACGGCTGGTTGCCTCACACCCGTTGCGATGTCTTTTTAAATAGCCTTCGGAGCTGGCGACGCGTGAGGTGTGCTATTCCTTATAGGGTTCCAAAACCATTAAGTCAGTTGAGAGGCGAGCGATTTGAAGAGATCTTAACTTTCCCGAAAGTCCACTGACCCGACACATGCTGCAGCGCAAACGCCGCTCAATGGACGCAAGGAATCTCCGCCTTGATGGAACGTGCTTTACCTTCAAGACGGCATCAAAAGTAGTGGATCCCTATATGCTCGAATAGAAGCCTCTCGGCCGACATCAGGGAAGAGGTATCGTATTCCGGGAGATTAGGGTGTCTGGTATGCGTGGCTCTTTAGGGACAAGACTCTAGCGGTCTAACACAGCCGGCGTGGACGAGTTTCGAACTAGTTGGGAACGTTCTAAGATCTAAAGTTAGATAATGTGTCGGGAGATATTTCTCGACTTCGCCGACTACCAAGAGGGGGCTCTCGTCCCGAGTTGACCGTTCAAGATCTATAGGAAGTTAAAGAAAGGCCCGATGTCACACAGTACGACCAACAGCGTAGCACTTCGCCGGCCAGATCGTGGGAACCAACCGTTGGATGCAATGTGGGCCTCGTAGGGTACCGCTTCACCGGCCTGACACGGGGTAAGTGAAGAATAGATCGTTCGCTGCCCGAAACGCTGGGTTAGTTCAGTGGATTTTTCAACGACAGCGGGTGACGTCCCGCTCACCAACTCTCCGACTTGGGGGCGGCCACAGCGCTTTGGAAACAGGAACGGCACGGACCCATGGACATGTGAAACGTCGACTCAAAGCCCAAGTGCTTTGCAGGCGCACCTTCTGCTAAGTAGCTACGGGACCTTCGATACTGTGGCCCGCCGCCTAAATACCGGGTGCTAAAATAGCTGAAGGCGCTTGCCGGATTTGATGAAACCCATGGCCTAAGTTACGCGGACCGTCACCCTCTGACCTCAAGGAAGCGATATCAAATCGAGGCGTGACTAGAGTCATTGATGAGCTACCCCTCCCACTTGTAAAATGATAAGAGGACACTGTCCGCGTCACAATCGGAATTGGGATCCTCGGTACGGTTTTCACGAATTCTGGGTAGAGGGGCCACGTAACGTCTCGTCGGAGTTCGGTTGAAACCGACGCGAATAGTACGAACCGACTGGACGAGGCGGCCTCAACTAGAATTTGGTGGGGTGTCGGCATAGATGCGTGATGATTTTCGTCCATGGCGGGCAGCGTCAAGGTGGGTTCTTTACACGGCTCCTTGCGCGGTTAACCTGGGTGGGACATTTAAAGCCGCTGAAACCCGGATACAGTACACTTCCCAATGTGCTTCCCCATGTCGTTAATTCGCAGAACGTTTGAGGCGAACTCGGTGTTTTACTCCCTCAAAGGCCTTCTGATAGTAGAACTGTAGATCTAGGATGGCTTGATAAATCGCTCAAGGGAGTTGGAGTGCTATTGGTGATGATCCTGCCTGAAACGAGATTGCCGACTCATCGACAAGAGGCCGCCAGGGTTCGCGCCGGGTAGTCGGGGTGGTCTCAAGAGGCTCACTCTGATTCTTAACCTGGGCGCTCGCACCGAACAGACGGCCGAACCAAACTACCGTTGATGGCGTTCATGGAACGACAGAACTACATGCACTTTAAACATGAAATCGTGTGGGGTTGGTTGCCCTGGTTTCACAGTTTGAATACGGACGTCGAGACCGCCCGCAATATACGTCAAGCTTACAGACCACACGCAGTCGGGTAGGCTTCTATCATTAATCACAAGAGGCGCTCCCGTGAGTGTTAATATCGGGTCATTCAAAAGGGGACTTTTTTTTGAAGCCCCTCGGTCCTCCCCGTGGTTCCTATTTGGGGATTCGCACATTAAATACGTGAATACAGTCACACCAGTAACGCGCCACTGCTGGCTTTTCGCTGATCAGAATATCCCATCGGAGTCTGGTGGTACAATAAGCGACGAGACACGTTATCTCATGTGGAGACATACCCACGAACCGTAGACCCGTTATGAACACCACCCAGATCTAACGGCTAACTCTGATTTACCCCATGATCGGCCAGTCTAGCGGCAACGTATGTAAGAGTTACCCACGTCCTGGTCAAGCACGGTTGAGTACGCTCCTCTGCAGCTGAAAATCGCTCCTCCCGTTAAAAGAGTGCCTCAACTCGCTTAAGGATGGACTATTTTCTCCAGTTCATATGGCCAATATTGGTGGGTGGACAAGCTCCGGATTTAACACGCCTGCCAGGCATGACGATACGAGGTTTCAGGTTGGTGAAGAACGGTTCCCGGCCCCTGCCGCGCGACGAATGAAGTACTCTTTCTATAACGCCGACGTCTAGGCGGGCACGATCGTCTGATTGCATCGTGGGAATGAATAAATACAAAAGACGAAGCTGAAAGCAACGTGACATGTGTGACGCCCTGCTGGGTACGCTGCCTCGTGTCGTTACGTGTGATACCACGCGACCTGTCGCTGTGTTCGCGCTAGATCCCACCCGCCATTGGGGAATGCAGAAAACGGCTACCCCACCGATGGCGCCGAGCGTAACAACCACTTAGTGCTGTACCGAGAGCTCCTAAGTATGCGTTCTAGAGTGTTTTGAGCATGAGCGTGTTTCTCTCTTAAAGATAAGCGGTGTTTATCACGGGGATTATGGAACCGTCATATTATAAACTGAAAAACGCTCCCAGATTCCTAGGATTTAGACGAGCTTATCAGGAGTAGGCCCGCTTTTCAGTACCGTAGTGTGTTTGCGAGATCATACCACAGAAATCGCTACACGCAGTAAAGACGGGAGCGTCCTCAACTCATGAGCGCTGTTAGGTATGGTCGCAAGCTATTCGGCGGCGATCGAATTGGAAGGACGTTCACATCACGGCTCATGGCGGGACGTACTTGCTCGAGCCTGATTGGATATATAGCCTTGTACGAGCCTCTTCTGATCCCAGTTCCTTCTTGTTCGCTTGAGGCGGTGTGTAGGGGTCCGTGGAGGAGACGAGGGCTACGCCAGCTGAATTGGACACAGAAGTAGGTAGCCCAGATCAACCCGACTACTTCCCCCGTCAGCGTGATTCTTGTAAGGGGGCACGGAGCGAGATGGCCTCCCACACCGGCATGGAGGCCGTGGGTCCTAGTATGTGTACTGGGCGGAAGGCGTGAGACTAGGTCGTCTTCATTATTGTTCGACGTATTTGAGGCCGGAGTAGTGTACTTGTTCCCGCGCACGACTGATAGGCATCAGACAAATTAACGTGGTGCTAGTTGGCTATCTGTTGGTAATCTGGCGCGACCAAGCTGAAGGCCGACGTAGGAGAACGCACGATGAAAGCAGCAGGGGGGGGGATGTGGTGCAATACCGAAGCCACTGAGGTTCTCAGGTCATTAAGGCGACCGGGCTCTCAAAGTATCGTGCACCACGACAGAAGGAGGCTGAGATCGACTATAGGGGCACTACTAACACCCCGAGCACGCAATGAGATCGTGTGACATCCGCCAGGTGTCAGAAGACCGTACAGGAGGACAGTCGTGGCCGGATTGCGCTAGCCACAGGTTCAGGGGGGACAGCCTCCAGGGCGATGACGGATGGCTACAAGCGGGGGATGGTAACTAATCAGTACTGGATCGGCAAGACCACCCTGACTTGCGATTCTAAATCCGACCTCCTTGAGGATATTAACAATGCATCGCCTTACATACAAGTCAATAGGGCTTAATTTAACATTGCTGATGCACCCCACTTAGCGAAGGATCCGCCCTATAAGACCACTAACAGGCTAAGTTGTGATCCGCGTAAGAGCTAATAATGACGCCTACTATAGGACGGGCATAAATGGCTCAATAGGCGAGCCCGCTGAGACCGTCTCTCAGCGCGAGGCTACTCGGTTATCTACATGTTCTAATTGCGCCGACCCTTCCCAGGACTAAAGGATTGAAACTCGTTGTAGCTCCGTTGCGTGGTCCGGCGGCATGAGTGATGGTATGACGAGGCTTGACCGGCAGTTTCCAGACTATTCTATAGATACGAACGAAAGCCGTCGAGATGGAAAGGTTAACGTGGTGACCGGAGCGCAGACTTAAAGGAGTAAGCGGGCGTTCCGATTACCTGCAGTTCCCTTGATCGCCCACTCTACTGCCCCCCGCGTTCCCGGTGACCTGAAATATTAAAAGACCGCGTCTGCCATGTCTGATCTGATTGCCAGTGTGTGTGCATTATCGCACTCGGCGGAAACCTACTCATACCCCGCGCGGAACGAGTCACTCGCAACAACATTCGTTGTGCTTCGTTACCCATCAATACGAGCTCAATTCTTAACGGAGCACTGGGGAACTGGTAGTCCCGAACTTGGTGTATGTCAACGGGCGGATGTGACGTGAAAGGTGAGTTTGGATCGATTTGCTAACGACGACATCTGGAGACTCGATCCGTGGTATCAAGTCTCAGCGTGAAAAGTTCGACCTGGCGGCCGCGCGGCGCCGGCAGCCGTATGGAATAGTAACTATGCCGATGAAATTAGAGCTAGACGGAGCTGGGGCTGTCCCTTCCCCCTTACCGGGTTGATGTACGGGACTCGGTTCAAAGCTGGCTTTGGTGGGCCATGGCTCCCCACGAGAGCGTGGGAACTGCTGGTAAGGGTCAAGGCGTATGGATGTCCCAATAATGTAAGGTAATGGATCACCGCCCAAACATAGGCCGTTCGTTGGTATCCGCGGCATCTGTGGTGCTCCATGCCCACGACGGCCCTATAAAGGACTTATGATACAGGAGGTCCCAGCACGAGCAGCAAACCTTGAAACCGCTTTGTCGTCCTCCGATGCCCCAAGGTGGTGCAGAGCTACTCACGCGATCGATCCGATTCACATCCGCATAGGCCGGGTAAGGCGGCGATCCGGCATACCCACAGATGATTGTGAAGAGGAATCAGGCTGTAGGTTGAGACGTGTTTCGGGAAAACGTATTTCAGGGCGATTACCCACATTGGGTAGCCGGAGGTGGCTAACTCCGCAGGGCTTCTGTTCAGCCCCATGTGGCTTATTTATTTGCGTCGCGTAAATCGATTAACGCTCGCGGGGTGTCGCTCGCGCATACGCTTTCTCCGTCCACGTGGCTGCAGATTTGCGATCTCGACCGATCATACACCGGTAAGCACCTGCACACCTATGGTCCGGAACACCTCAGCGAATACGCCACCTCGCTTGCCCTCTCGGGTTTGGTAAATAATGCGTGGCCTCCAGGACGTCCTCCTGTGTCAGTGGGGTGGGTGCTAAGCGACCAGGACATAAGGCTACCATTACATCCGCAGAGCCTCTGACGCGGCCAGGTTGCGAAGATCAATGCCGCCCTATCGAATGAGGGGCGCGACAGTCCGTACGGATTCGCGCAACGTGCCCAACATTGGCTGGGTTTGCAAAGGCAGCGAAGCCTCCGGAACATTTTGCGGTTTGTGCCGGTACCACAGAACTCGTTAGAGCTTGAAGGACAGCAGCCGGGCACAAAAAACGATCTGATCCCCGCGGCCTCGCCAAAACTCTAGAGAGAGCTGTATTCGAGACGTTGACGAGTCGCGTGGTGGGGAAAACGCTAAATAGCGTCGCGACGACGCGTCTCCCACCAATAGTGTACGACCCAAAGCCTGAGGCCATCCCACAGTCAGAGTGAACTTTGGTTCTGAGACCGGCCAGGATCGCCCATCAAGGGCGGGTCAAACATGGCATCCACACGTGCGTCGAGCTGCTGGAACAGCTGAGATGTGGCCTTGCGCGCCACATTCAAGGAATAGCATCAGTTACCCCCGCCGGCCACTGAACAGGGGTTGGAATGACCCCGACTCGAGACAGCAGCCGGGACGGCATCAGTGGGTCCCTGCTCCAACTGGGACCGGTCCGCACTATTTACCCCCGTGTAAAACGGCTACCGCCATGCGAGGCCTCCTTCTTTATCACAGCGCTCTGCCAACAGCCCACGGAGGGCCGCAAAGGTTAAGGAGAATACTGCCACCGGGATTGGAGCGTTAACCTTAATTTTTTGGAATCGTTTTCCTCGGCTATGCTACGGTTGACATGTTGTTTCTGAGACGATCCATGGGTCTAAGGACTGCCACCAGAGCTGAAACTAGGCAGCGTTTTTGACCCGGCAGCAGGGGAATGATTTATCGACATAATAAATAGCGTTTCTCCACCATACCGCAAAACCAAATTTACGGTAGTAGCTTTCTAGGAAGTGTGGCGCCAATCGATAAAGACCTTAATCAGAAGCATTACCCGCCGTGGTATTTAGGTTCAGGGGTCAGTGAGGTTTCGTCAACTATAGTCGTTCTGTCAACCCACGCGCCACCGTGGAGGGGATTTCTTCATCTTAGGGGGAAACGCTTACATGCAAGGTTAGTCGGCGGCATGGGATGTACTAAACGAAGACGAGAGAAGCGCCAAACAGGCTTATCTCCTTAGTCTCATTATACGAGATTAGGAATAATCAGGGCACGTAAGTCAGTATGGCAGTGTTCGCACTGGACTTGGAGGAGAAAAGGGTTGAAGCCAATGAGGGTGCTGCCGATTCCGTTCCGAGGGTGTCCAAACTTTCTAGCATATCGGCAGTTACGGCGGTAAAACGTTCACGGTCTGGAACTCGGGTCGTCCCCCTCCAACAACGAGAAGGCTGACTTGGATAGACGCAAAAATCCGGGGTATAACTATGTGACTTTATGGTCCGCCACGACAAGGTTGGAGGGGTCAACCCTTGCCAGCAGAGGCCGTCTACAACACACAGCCAAATTGACTGTAAAGCAATCGCAACGGTTCAACGAGATACACAGAGATTGTAGCTGTGCTGTGAAGGAATTAGACCTTCGTAGGATATTAGCGGGTCTGGTATCTTCTGTGACATGATTGCTTCTCGCATGGCCGATTCTCTACTGGGCGCGTGGACAGGTCCCAGCAGACCACGTGCAGTTACCGCACTCACCACAGCCCCAAAGCTGTATTTGAGCGCAGCATGATAGCGGATGGGGCCTCGCGCGAGGAGTTCTACGGCACGACTCGGACCGTGCAGTAGGTGACTCCACTCTACGTTGTCCCTTCGGCCTCCCGTCGTAGTACGGTGACGAGGGTCGCGGGCACTTTGACACGGTGGGCTCGCAGCAGTGCAGTGCGTTAGGCTTAAAGTCTTCAGCCCGACGTCGTAACTTGCTGGTCGCGGGCTTGGCCTAATGTGGTTCGTGACCCGATGATTGGGGCCGAACACTCGTAGCTCGATGACGTGAAGTGGTGGACGTGCCGATGCCGAGGAGGAGATGTCACGCACCCGGGCTCCCTGATTGGAGACATAGCGTCCTTCGTCAGCTGGTGGGGATCTAGTGGCCCACTAAACTACGCAGTTGTGCTTTTCGCACCTGCGAAATCGTGTCGGCCTGGCTGACTTCGAAATCACCTCGGTGGCTTACTCAATACCTCCCCCCGACCCCCTCGCCGAATCGCCGGTAAGATCCGGGTACGAGGCAAAAACTCGCTGCCACCCACGTTCGGCTCTTCTAAAGCACACAGGCGACTGCGAAGTTTTACAGGCCGATGGTACGCCCCGCCATAGAGCTCAGCGTTTTTATCACGCGAAACCAGCTTTAATTTATTAGGCTGGCAGTACCGGCCGTCAGACCGTATCGTGTTACCGCATTGCGTAGCTTTGTAGTTGGTAACACCCCGCTGCACTATACCATTGCTTGTCCGAGTCCTAAACTAATATTCAAGATCTCGTAATGGTGGCTGCCCCGGACCGTGCTTGGCTGAAGACAACATTGCTTTTACCGATCATCACCTTCTAACTTACCAAATAAAACACCACGGAGTGGTTAATTCATCGCATACCCAATTAAATGCGGGTAGGCCGATCGATCAATGTTCATAAGCCGGAACACACAGGAATTTAGCACCAAGTAGTCTCGATCGATTTGGTGGTACAGGCTCACTTAAGTACATAAATGACGAGGCCACAGTGGCGCACGGAAGGGGGTGCCGAAGTTGTGCTATTCTATCCGTCCTACCTCAATTACGCTGATACGGGTCAGCCTTGACGGTAATGTCTGCGTTACGACGATGCTTTGATACCTCGGGCCCTTGGCTTGTCTTGCGGCCTCCGGACAAACCTGAAACTGGTATCGCACGTCCCTCGGTAGGAGCCGAATGGGTGGCGTGATTCTGTTCGTGCATTTTTGTCGCATGCCTGAGGGGCTATCTGATCAACTGGTCCGCGTTCTCCGGCTACCAGCCGAATTTCTCCTCCCCGGAATTGCACTAGGAGGTGCTGCTGATGCCAAGACTCTCGTGATTTTTACTGTAGCAGAAGTGAGAATGAAGCTCAAACATGGGGACACTCAGGGCCGGTGCTCATGCCGCCGTACCACCCGCGTGCACTTCACCCGAAAGGGACGCCCGTTTGAGAAACCCATGGCCACAGAGACTGTTATCATGCTAAAATCTGATTAACCGCCCTAAACAGCGCCCGGGAGTGTGTATCTGGCCTTAGTTAAGGCCCCGGCGGGTTGTGACGGGTTACGTACCTCGTTTGGCTAGGGGTTCGGTATAGCGGTCCCTCCTGGGGCTCCAATGGTCGTTACCTTGGGATTCTTTCAGAGTGAGACGAAGTCCATCACGCAGTCCAGCTGGAACGGCTCTAATGGCCCGAGGCAACTCGCAGGTCATCTCGTAGATAGCTCCCCTGGCGCCTTCTAGTGAGATGTTGCCTCGACTGGGTGTTCGGCAACCAATTTTCCTTGATCATTTCTCGTTTCAGAATAGCTTCTGGACAATCCCATACTGGGATTATCGGTGTTGGTCCCCTCCTTTGGCTTCCGCGCCGTGATAGGTGTCAATCTTCGCCGTGAAACCCTCAAGTACCCTCGTATTAGTTAGGGTCTCCGACAGAAACGTTTGCCTCATAGAATCCTGTTTCTAGATCTTTCGGTCGACAACGTCGCGCCCTATCATTGGCCCCGACAGGGCCTGGGGGTCGACGATTCGTATTAGTAGGCTGACAACAACGGGAGCCAGATAAGAGCACTCCTTTGGGCCCCCTCTAGCATGGGGATCTCAGTTCGAGTAAGAGACGAAGCTTAATCATCCTACTACTTGCGGGGCCGGTGGTCCCTTATCGGACGCCAGCGAACCACTCATTTTCTCCGAATGTACGGAGCGGCAGACTGAACAGGTGGCTTGTCCGTTACAACCCGTGGATCGCAATCACTGTAACCCCTCATCCTCGTTCGTGGAGCAGGCTAGACGGCCAATATCACTTGGCCCCTACTGACAGAGGGCGTCGGTCGTTGCTCATTGGCCAGCGCAACGCACCAGCACGAGATGCGATATCCCCCCGTATTTGAGCATTTATTTGCTTACTGATCTGCAAGAGTCTGCCGAGAATGGGGGTGCGGATCAAATGTCTCTAGTTAATATACTTGGAAGCGGGATAGTTCGTAGCTGGCCGGGTGAGAAGAGTGGATTCGTTTGGGAACATCCAACCCATTCGGCCACTCTGCCGGTGAGACTAAGGCGCACATGGGGTTTTACTACTAGGTTCTTCACATCCGCCCCGTAATGACTCCGGGGAATGGCGAAGCTACTACTCTCGCGCGCACTCTCACGGGGGCAACAGACTCACATTTAACGTTCCCAACTGGAGCAACGGCCAGGTGGCGTCACTGTCGCAATGCCCTCGTACCTGTGTGTCTATCGGGAGGCTGCCCACCGATTAGACGTTGCCAAATTCCGAGTAGTCTCTGGTGGGTTTGTCTCACCTTGAGTTTTAGCTATAATCTCGCATTACCGGCCTACCGCGTCTGCAGCCGGGGGCTGGGCGCTACCCTGTGTCCGATTAATCAAGAGCTCACGTAATCGAGTGCGCGGGGCCGGTAGATCGGTAGGCCGTGATACAGACTGGACGGCGTCTACCCCTACTACTGTTCCAAGACGCATAGCGTAACTGCGATGAGGAACAGAGGTCACTACACGGCTATTCAAACGTGTTTCTCTACTACGACTAAGTCCTAGTTAATTGGCTCACGTACTGGCCGGTTTAGTATATTACCGGCTTAGGGTGTGCATTGAGTTTGGGAGATCTGGCGTATAGGGAGACCACGTTTGGAGTGAAGGTTGCTACCTTCACGAATGAACCTTTTAGAGCTGGGCGGCAGCTTGAGGGGACATATGGGCAGTAGCCCACTACCTTTGCCAACGGTGGGACATCTCTACGCTTCTGCGATTGTCACTGCTGATGGCCGTTATACTATCAACTCGCCAGTCGTGATCCTAATCTTTTTCCACAACTGGTCCGCTAATGTAGCACTCTATGTTTGCTAAGGGTTGGCAATATAGCCCTACTTTCTTTTACTGAGGTTTGATGTCAGTCAAGCGTGGCTGGGGGAGAGCCTTGCTTCTCCGTGGCAGGCGAATTGAGCCACCTTGCGATAGGGCCAGCTTAATGGGCGACGTACGGGCGAGGACTCCCGTACCGCCAAACTTGACCGTCTGACCTAGTCTTTCTTGCGTGCGATCTCTCGTTCTTAGCATAACATACAATCCATAGCTGTTTAATTTAACTCTCAGTCCACCCTTTTAGGCCTTCGGTCTATTCTACTTTTACATACCGTTCTGCACCGTACGATGCTATGTGTAGCTTCTTGCTCGTCGTAGGTGATAAAAGTTCACACTGAGACGGCAAGTGACCGTGGCTGTTCTACCGATGTCCGAACGCAGCTCTCGGTGGATTATACACATCCCTCTTAACAACAGGACTACCCGTAGAGTCGCCCAAAACCGGCCGGGGTATAAATTTGTTCGTTAGTACTCATTTAGTTGTAGTGCTGTGACAGATGGGGGCCGCTCTGACCTGGCTAAATTGTTCCTGTGGTCATGGCGTAGAGATGGGTAGGGTAGTTGCAGCTATTGCGCATTTGCTGCCCATGTCGTAAAGCAGTCAGCCTCTCGGGAGTGGCCCCTCTTAGCCGTGCCGGACCTTATCGGTTCCCGTCGTCCCAGTTCGTTGTCACAGTCCCGCCGCCGGTTATACTAAATCTATGTCACCGATACAACGAAGGATGAAAAGTACCAGAGCGACGTGCGGTACCGACATCCTTGACATTAGCTGGCCCCAGAGATCACACATACCCTGGCGCGCCTTCAAGCTGATCGTGGCCGTGGGACGCCGGCCTAACTCATGTAGTGTGGAGCTCGGGATTTTTATGGTTTTCCGAGTCAGGCAGTCGATTTCATCCGGTCGAGCGGTATAAAAGCCGATCCTTTATTATGATTTATGTACTTACAGTTAACGACGCTAGAGTAGCACACTGTCTTTTCTGCATGTCGGGCGCGCAGTTCACCTTGTGCTAACAAGTGATTTATAGACGTCACCGACTAAGATACTATACGTCGGGTGCGCACCGTTTCCCGATGGGGGGCATTGAAAGCCAATTCACGTGCGACCGTTTGGTGACAACGTCCATATGCCCAAAAATTGTTCTTCCTTTACTGGTTCACGGAGTGATGGACGAGTTATGTGGAAATCGATTAATAATCTGGCTGTCGGATCAACTTATGTCTTTACGACCTGACTAAAGCCATACATCCCGTAGAATGCCCAGATAGGCCAGGGCGGGATGAAAGATCAGTGGACCAACCCCCCACAATATCTCTACGACGTTGCACGAGGACGGGACGCTGGTGTCATCTTTTGTGGCCCGTGGGCCCACGGCTGACTAAATCGAGCCGCCTTCCGCAGGCCGTCAACGGCGTGGCGGCCGTGTAGAAGGTGTCCCATCTCAGACCTGCCCCGATTCCTAGATTCCCCTACGCATACTCAAGCACGCACCAATTGGGGGGTTGGAGTAGTATAGGGGTTTCGAATCCCGGTGGACGTATGTGGTAATGAGGCCCATGTTCCGGGGGGGGCCGCGCTGGATACAGACGCCCTAAAGGGGCGGTGGAGAAAACACGGGCGGGACCAATGGCTAAACATAAGCCGGGCACTGACCCCTCCGGTGCCATGGCTCACAGCTCCCAGTTATAATACTATTTTATTCGTTAAAGCCCCGCCAATCGTGGAGTAGCGATTCGCGAATTTACAACTTCGTCTATCCTGGCCTGTCCGTCCTGTATTCTCGTGTTCCACCGACTGACTGTCTTGGTCCGGCACGAGGGGCTGCGCTATCGACCGTCTAGCGTGATTCCACCAAAGCCCTCCAGAATGACAAATACCTCGTCTGCAAGGATCCCCGTTTAGCAGATACAGGCTCGTGCTTGGCCCGTGCGTGTGTGCCGGGGCTGGCTTCGTAAATCCCTAGAACGCGTTCCTTCCAACCCATTATTCGCATCGCGCAATTACCCATGTCCCACCCGGTTCTCGGCCACGTGTCCACTTGTACCAACCGATACGTTGTGATTAGGCTAGGCCCTCTAAAAAAAGTATCTAAAAGATCATTGTGCATAGCCGACGTCTGTGAGACTGACGGGCAGTCGACCCGTATGGGGAGTAAAAAACATCTACCGTAGCATAGTGATCAGGAGGCGATTTTAGCGCTAAAGATTAGGTGTCCGCTTCCATCCTATCTCAGTGGTTAGGTCGTAGCGGTCTAGCAAAGGGCTGTCTACCAGCCTCGGCCCCCTCCTCATACTAGGTGAGCACCCAGGTAGTGCCTTTTGAGGTCCGTGTCACTACCCTCTCTTGCCCTAGAAAGGCTGCTCACTATTAGGGGTTGCCTTGAGGTACAAAGCGAGGATAGCGACTGATGCGACCAGTATTTCTATCCCTGACGTCTCGCTCAGCCTTCACCTTGACGAGCGGAGAGGTCGGTGGTGTTTTGGGTTATGCCTGAGGTTTAGGAGCGGCCTTGTCGTGACCTATGGATTGAGTGATTCTAGCTACTGGATCGCCCACGCTTTCGAAAAGGGTGCCCCAGGTAGGTCCTCACTCCGCTGTCACCTGTTACCCGTGGTCTGAATACTACCAGCAAGTAGCCGTGTGTTAAGGCCTCGTGAGTCTGGCAGGTGCCTTATTGCAGGTAATCTTCACGGACAGCTAACGTCAGACGGACGGCAATACGGCGCCATAAGGCTCTACTTACCAGGGCCCCCGCACACAGGTATGCGTTCCTGCTGAGTCTTGATACTCCTGCATGCTTCATTGACGGAAGACAATGATGAGTCCAACCGCAGTCCGAGTGTGCTCGCCGAATGTTTTTTTCTGTCAATTGCATAAGTCCAACTTGCGACTAGTCATCATTGTCGCGAGATGAAGTCCAGTGCGGTGCAGCAGACATCGATTAAGTAACTAGGGGTTTGAAAGGCACGCGGGGAACGTAGTTAGTCCCGATCCAAGCCCCAACTTGTGTACAGTTGGTCCGAGTCAAGGGAGAGCCGCCAGGGGGGGATCAAAGGGTTTAACAGGGAGTGACCCGGCTTTCACGGTAGCCGGTGCCTGTAGCGCGTGGTGGTCTTTCTGGGGGCCTGCGGGCGACCTCCGGCCCTGCCTGCAGATGGTTGCCGATTCTCACCCATATCTCGCCGCAACGTTTGTGCGCCCCCCGTTTCGTGTAGCTACCCGGCTTCTGAGTAGCTTTGGTGACGACACCGTCCACATTTCGTGCGACGATTGCGCGGGTGTGCCACTGAAGTCTCTCGGCATGTGGGGTCCCCTCACGGTCGGTTGTAGAGTGAAGTAAGCTACAAGTTGCTCGTCGAAACACTAGGTTTACCATTTAAAAAGTCAACTAAATAGTTTGGATACGCGGAGTGAATGCGCCTGGGTTTTTTCTCACTCGTGCGAGTTGGACACACTTGGCGTGTCTTTCTACGGGGCGATAGACCACCTAGTCCCCCAAGCTCCTGGCCATGACACATTTACCGGTTGCAGCGAAGACCTTATTCTAGATCGACGGTGTCAACAATTAACATATTGCTGGGCTAGCTACACGACGTTAGTACTGAATATCCACTCGATACGTTTGATGCTCCCTTCGTAGTGATGGGTAATTTTAATTCACTCACCGCGCGCGAGGCCGCGTGGTCCGTGAGCTGGCCAGATTGCGTGCTGCCGATGCGATGTATACGTCGTGCCAAAGTGATCGTTACAAGCCCTATATAATCCGCAGATGGGAGGCGTGAGTTTGTATATTCATGTTACGTGCTTCCCAGCTGGCAAGAGCGGGAGCTTGTATTCCGAAACCAATACTTCGTGAGCGATCGAGTGCTGGTTAAATGTACGGTCAACAAGAAGTCGAGCAAAACCTCGTTCAACCAACTACACGCATTTCCCGACGTCCATGCCTTTAGGGACGCTGCGACTCGAGCCAGACTTGCTCTTCCCTTTTACTAACCGGACGACCAAACACAGACGATGTAGTGTCGTTAAGGCCGCCACACTGGTTCACCGTTTTTCTTCCACCCTGGTCGCGGCTTACGTGTTGAGTGTGACTCCCGGCGATTATGAGCTTGAATCTGTGCGGTCCTCCTCTACCAGTGTGTCATATGCGCAAAACCTTGGGATTAATCATCTCCGTCCCCCAAGCGGGCCCGCGGGCAAGCTAGTCAAGGTAAAGAAGTGGTGTGGTACTCGACGGAGTCAAAGATGGGCGTCGACCAACCGCGAGTTAAGTGAAATGGGTCCTTGACGTCCTAGCAGAAGCGATAACTCGTTTTTCTAATGTGGCCAACTTCCGAGTGGTCGTTTATCCTGTATCCATGACTCATAAATCACTAGGACCACATGGAACGCATTTTTCTTTTCACTTTGCCTGGGGGCTTTAACGGTCTCCTAAGGATGGCAGAGCTCGAGTTACCCCTTCCACGCACAGGCGTGTAAGGACGCTGTTAAAAGTTATTTCGTTCTACTCCCTAGATGGTAAGGTGTCCTTACAACACGTCGACTTCCGCGGGCTTCCTACGTGTTCTAATTTGGGATCATCCTATCGACATAGGTGTAGTAGCTGAATCACGAGGCATGTAGATGGCACGACTTCTCGATTTCCCTACTATGTGCTTTTTCAACAAACATAGTCTTCCCATTACCACCTGATTCGGATTCGTTTCATACACCCGCGTAGCCCTTGGCTCTTACTTGCGAGACTTGTTTTCCTCAGGTTACTAGCCTACCGGGCGGTGTGGGGCCCCATCAAAGTGGCCAACTCACCTGGCCTGTTAAGACCTTACTGGCTGCCTCGCATCCAAACCCCTCAGTGGGTTTACTCCGACAATTGATTCCGGAGACCAGTACAAGGATACAGGTGTTGGCTATTTGGGCCAAAGGAAGACCTAACCTCGCTTTCTGGCGATGTCTTACACCAAAAGTTGTTGCTGCCGATCTAGCAGGTACGCCCAGCGCATACGGTATCGGGGAAATGCATGGGGATCGGGGCGGCTAACTGATTGGAATCTAGAGCGTCCTACTGAATGTGCATCCTTAAGATAGCCTAACGCGACTCAAAAGCTTCGACCTCAGGTTCTTTGATCTTCATTGCAGACTATTATCCCCCACATAAGTACTAAGGAGTTCGATTACACAGTGACAGTATATCATGACGCTATGGCTACAGGGATTAGCACGGACTGACCGAAATACTGAAGTACTCAGGGAGTGAGTCTGTCGTAGCTGTACTACAGCCCTTCTATTAGTGAGCTGAAGTCGGCGGACCCATACACTAGCAGGCTAAAGTAGAATCTCTTGATATTCGCTCCGGACGGACTAACTAGAGGTCTTATTAAAGAACGCGTGTTAAAATCCCTTTTTTAATGTGGTGTGTACACGGGATATAAGGAACCTATAATAGCTATGATCAGCAGACCGAACACAACTGGTCATTATGTGACAGCCCGTCGCGTAAAAAAGGTACTGTGCTAACGGAACGTGGGGACTGCCAAATCCTAGTTGCGCTCCTATTGGGCTCGCAACGCTGCTGTATTCAAGCGCGGATCGGCTCGCAGGTCCGGGTGCTCTTTCTCACCGTCACTCAAACATACGAATATTTGTATTGTATACAGGACGTTTTACGTTATTTCTGCCGCGTTAGACGGTTGGTGGGCCCACGGGACACGGCCGGCGTTCGCTATATACTTTAAAGGCGTACTGTAGTAATTGAAGAGAGACTTCCTACAAGTCGCAGAATCTTCACCGGCACTGCACTCGCTGGACCACCGCATATTGGTCATTAGGTTGCATGCGCCGCTTGAACGGGGTTCAAGTTGGTCGATCTCGCGCAGCGCGGATTGATATCTTTATACTTCACGATTGGTCGAGCACAGCTGCAAGTGTATCAGACTAAATAAAGTATTTCTGTCTAGGAACTTCCTCCTATCGCTCACGCCTATCGTGAGGACGCTATTACTGGTGTAAGAGCCCCGTAAGTGCGGTCAAAAACGATTAAGAATCAAGTACTTCTGAAAAAGACACATCGATCGGTATATGATGGGTCCGAGAGCGCTATTATTAGGAACGTCTAACCGCATATCCCATACACGCAAGGCGGGGATGAGCGACATCACGTTCGAAGCTTGTCTCTGTTGGCGAGGGAGTTGTCTCCAGATGCAATGGTTTGCCCGCTAGCGAGTCGCCGGACCCTCGCGATCCGTATCCCCCCCAGTTCCCGTCCCGCGCGACGTTTCCAGCCTGTGCGCGCAACGCAAGTTTGCTAAGCTGCGGCGTTGAATGCGCTGGTAACTAGGTTAATACGGGGCTCCGTCCATATGGTTCTCGTTTACGCTGTCGCGGCGTGCGGCAGGGTTCAAAAACTCCCAAAATAGCGCTTTGCCCTACCTTCAGCGCTCACCGCACGTAGCCTAACACGTTGTGGTAACACGCTGTAGAATAGTCGCGGATGTAATAGACTGCTGGTGTATTTGA
		</sequence>
		<sequence>
			<taxon idref="16-1402A_2016"/>
			ACGT GCGGGTAGCAGGCGCGTTGGCCAATACAAGCTCGGTGCGCTACCGTGCCCTCCGATCACTGTCTCGCGGGACCTCGCTCACCCATTTACGCTACCTCCTAAGGCTTTCGCCGGAGAAGCGGCTATGGAAGGTAACGTCTCGCTACCGTACTACCGAGAAGGAGTTGGTTCCGGGTTACAAATAGATAACGAAGCAGGCTATGGTTAGCGAACCTCCGGCTGCGCACTCCGGCTCTCGGTTCTGGCATTCGGCCCCCCCGAAAAGTATGCCATGCGGAAAAGGTAGATATCGCAGGGCATAGCGCAGTGCACTGCTACTATAGCGTAAGGCTCGCGGGTCATATTAACACTGTACCGATCAAGCTTTCATCACTCAGGTAACCACATGTGAGACGTGTATGTGGAGTCGAGCACTTTGAACTTCTCAAATTAGGCGCCATCGTAGCGGCTTGTGAACGTCTGACCAGCCGCTCCTATGAATCGTGTCGGTATTCGTGAGATGGTAAGACCCCCAGAGATGCCATGCACCCGAAGACTCAACCCGATACCGAGCCGGCGGGGCACCGCGTGCGACACTCAATATGCCTCCTGGCGCGGCCGAGCTCCACCCGTCTTGGCCCCCTAGTCAGATGCTTGGGTCACGTCGCCCTACTGTGTGCATTATGCTTTCGATGGGCTTTGGGAACCTGCGCTAACCCTGGCCGCCCTAAATATCGGCCGTGCTTTCACTAGGGTACCCGCACCTTCCCGTAGCCCGGCATTGCGAAGCCAAACCGCGGAAGCAGGTCACCGTGGACTCTGACTGCAAATCCCAGGAGTTTTAACAGCGCCAGAGGTCCGTCACCGCTTCAATAAAGTTTTACAAAGCATATTGCTGAGTAACGCGTGACGCAACACAAATTATAATGAACTACATTGGCGAATGGGGTGCTTGGGTTGCATCATACGTGTTACATCCCTTATCTTGGCGGACTCTTACTAACATCTCGATGAAACCATAATGGTTGTTGTAGTTACTTCGGCAGAGTTGGGGCGTGAACATCCCTGGAGATATGCACATGGAGCTAATGGGATGCCTACTCGCCCGGATATTCCCCCTGTCGCCCCTGGGGTTTCCGCCCAGTCCCCCCGCGACGCTTTTTTACATAACGCGTCCGGCGAGGGAATTGCGTTCGGGGTGTTGCTTGGTTACTAGTTCTGACCGCAGCGCAAATAGACTTATGGGTATAGTGGCTTCATCAGTGCCAACCACTCCAGTTCTGAATAGCTTTAGATCGGACGTTCAGATCCCGTCTTAGTTGCAGACGAGCAATTCGTATGGGAAATACGATCAGGCCGCGACAGACTACTCTCAGGACCGCTCACCTGTTGCGTCATTCCGGCCTAGCCACAGAGTACAATGAGCGCGCAGTGTGAAGGGGATATGAGCTACCCTGTTTTCTCGTGAATATCGTGTGGGGTATCAAGTTCAGGACTCTGAGCGTGTAGCAACATCCCATTTATTTAGCATGCCTGGAGACCTGCAATCCAATCGGCTTCATGGCTGACGCGCTCGCTTGGTACGCCTTAAGAAAGACAATTGACGTTGGTCTCGTTGCCCCGAGGCCGAGGATCTATTTTAAGTTGTGCCTCCATATACGGCGTAGCATATCAACTTAAGGAGCGCGTCCCGGACCCCACCGGACCTGAGCCCATTTTATGTCAAGCATCTGTACTGGAAGGGGAGCCCCGTTCGCACCATATCGGATCAGAGTGCACATGGTAGCTTCTTCTACCACCGAACTCTGCTGGTCTTAGTGGGAGGTTTGGCAGAATAAGCGTTAGCGATGGACACGCGGATGGCGGGGTGTAGTCCGAAAGATAGTTATGATAATTTTTCTACTCGCACTCCGGAAAGCTCGTAGCGATTGCCAGGCATCATAGACGAACACCCGCCTCGTCGAAGCGCCACATCTAGCCGTCGAAAAGGAGCTCGGCCCGCCCGCCGTCACTACCGTGTACTGACTTTGCCCAGTCCGACTTGGCCTGGGGTCACCATAAATGGTGCTTCGCGTCAAGCAGAGACCATTCCATGGTTCCCATCTTGCACATGTAACGCACACAGAGCGTCCGCTATTTCAGGTACGGAACCCCCGGATTCAAAGGCGTGGTCGGCATCACAGTGTCTTGTAGGCTATCGACGAAGTTCCGAATGATATACTGGTGGCAGATGGCGGGCTGATTCCTACAGCATGAGATTAGACGAGGAAGAGTGTGGATGGGGTGATTACTGGATTAAGCGGAGTGCGTCGCTGCCTTTACCACTAGGCCCGATGAGGATCCCTCGGAAACGCTCTGTAAAAGGGTCCACGCAATACAAGAATAAAAACTGCGCGTTGGGATAGCATTTGGCTCAAACAATTTGAATTGGGCATCGGGCCAGAGTCCTCATAACTACCCGGTACTGCATGGGGGTGAGAACTACCTGCTGCTTAGAGAACCCTTGCACACCAGGCCTGCTACTGTTACAGCATTCGGGAGGGACTAGCGACATTACATTAGCCGTTTAAAAAGTTAGTCAGAATAAAAGGCCGCCTTACCGCGTGCGTTACGGCAAGGCCGCCGCTTGGACCCATCACTTGTCTACATCGTCATATGTCTCGCGAGCGGCACGAGTTTACGCTAGGCACCACCAATAGGGTACATACTGTCAAGGAGATTTAATCTAGTCCCCCTGTGACGCTGTACTGCACAGATCTACATCAGACACATAAAATGCTTCTGAGAGGGGGGAACACGAGCGTATCGCATTCATGTGTGGACAGGTTAAAGTTAAAACTGCATGATTTAAGGGGCAAGAGCAAGACGCCGAGGTAACCGCCCGAGCGGAGCCTGTAGCGTAGTCCATGTATGAATCATGTAGTTCGTTTGGGCATCAAATAGCGGGTATCCATTAGAAGAAACAGGCTACGGACAATTTATACCGCCCTCTACTGATGTCCTTACGCGCACTGCTCTTGGGCGTGAGTAGTGGGGCAAGTCGTCAGAGTTGCCTTAACATGAAACGGGACCTGAAGGAGTTGGCAATGTCATTAAGCCGTACCCGCCGCGCGACCCAGGTTATCGAGGGTGTGTGAGGGATCAAGCGGAAAGCAGAGTATAAAAGAGGATACTGCAGATAACGTCGGCACCTCATTCCACGCGGTATGCGTATGGGCTGCAACCGGGTAAGGCCAGGGAAGATGAGATACTGCTCGCTTCCGAGTCGTTGAAAAGGACCTTTCATATAACCCCCTCCCAAGGTGACGCCTATAAAGTGAACTAATCTCGAGGTTCGGGTTCTAACGTGGATCTCTGCAAATTGAGATGTTAAACCCGGGTTATAAACTAGCTTTTTATAGTGACATATGAAAAGAGCAAAAAACGCTACTGCTATCAGTTAACGTGATGCGGGGCCCCCCCCAGCACAAGCAAATGCTGAATCTCACACGGGAGCTCGCATGGGGCGCATGACCAGCAGACGGACGATATGTGAGGTCCGGCGGTCCAGGCTTGTGAGGGTTCCTGATGATAAATAAGTGCTGCAGGTAGATCGTCGAGGTACTTGGTCAAATATTTCAACGGGGTTTAGATTGAATAATTATTATCAGTGAAGCGGGCTGCCCATCGCAAATAATATAATGGCGGACCCGGAAGGAGAGCCCTCATCTTCCTGAACCTTCGTAAAAAGGAGACGTACTCTCACTGAGTCCATATTGTCATACTTGCGGATCATATAAAGGAACGGCAGCGAGGTCTTTGTCGCCACGCCTTCGGTATCAGGGGACATCCTGCACTCTACAAGGCGCGCTAGTTAGGACTATTCAGCGACATTGTCGGCGCCTAACGTACGACGTGCCCGTTAGTGAAACAGGTCTTTCGCCCGGTTATTTACCCATATGGGAGCAACTACCGACTTACTACACGTCGAACAGCTGAATACCTTCCATATGGGGTTCTCGGTGAGACGGTTCGGCCCAGTAACTGCCGGTTGCCCCTCCCTAGGATCTCCGATACAAATGACCGCACCTTGCCCAATGGTACCTTTCTGAATGTATGACACTCCCAAAGACAGGTGAATGATTCCCGCCCAACCCGCGGATAAAGGCTAAGCCTGAACAACTTGTTTTCGAAGCGGGGGCCCGCGGTGTAAGGGGTGGTCAAAATCGCAGTTTTTTGGCTCCCAAGAATCTTCCTCTCGCCCGCGGCAAGCAATTGCGTGGGCCTCCTATACGTCTTCTGCGCTGTGAAACATGGTTTTAACTGGTTGAACGGCCCAACGCTCGGCTTGTTGTGGTAACGAGCGAAGTTTCAACCTAGGGCGGCTCGAAAGCGGCAGAGCGACAAAATCCTATATTAACTAGTTAACATCACGCACGAGCCTAGACCGGTGATGAGTGTTCCGTCAGCATCATCGTTGTACGCGGAACTTACCGCTCAATGATGGAATCGCGGGTCCAGAAACTGAGATCAGAGACGGGGCGCGATGAAACCCTCACGGGCTACTGCCAGCGCACCTATGGCACCAGATATAATAGCTGGAATAAGCAACTAGATTATAGTCCCGGCATCGCGCCCGACATCCTGCGGCGGCCTCATGGCCTATTGACGCCGAACCAGTTATAGAGTGCCCGTTCTGGTGTTCGCTCATTTGATAGTCACAGAATCACTTTCCTTGCTGCTCCCCTTTCTCTCCCATTCACCTCTAATGACAAGCCTAGATAGATGATTTCCCAGGATCGTGACCCGAATCCTTCAAACATAACCGAGGCAGGGCTCTGACGACACTTACGTGGATTCTGGATCGGACGGGGTTAACGTTGGAACGGGCTAGGACCGTAAATGAGCTGGGCTTCAGCAACATATATCGCGCGCACGTGCCCTAGTCCCCGGCCCCTACCGCCACATCCTCCTAAAGGTGGTTCCAGCAATCCCTAATCCTTAGAGCGTAGATCCGTTGGACTGTTGGCCATGAAATGGGGCCTAGACCGGCGAGGAACTAGAACGGCCGACCGACTTCAGTCGCGCAGATCGTCCTACATGGAAATAATCACCGCAAGGCCTAAAGAGACCCATTTAAGCCCGTTTTCTGCTGACCAAACAAGATAGGCATTTTAATATCAAACAAGCCATCAAGGTACAAATATTCGGGTAAACATCACGCCGCCGATTGCGTCTCGTGCAAGCGGACGGCTGGTTGCCTCACACCCGTTGCGATGTCTTTTTAAATAGCCTTCGGAGCTGGCGACGCGTGAGGTGTGCTATTCCTTATAGGGTTCCAAAACCATTAAGTCAGTTGAGAGGCGAGCGATTTGAAGAGATCTTAACTTTCCCGAAAGTCCACTGACCCGACACATGCTGCAGCGCAAACGCCGCTCAATGGGCGCAAGGAATCTCCGCCTTGATGGAACGTGCTTTACCTTCAAGACGGCATCAAAAGTAGTGGATCCCTATATGCTCGAATAGAAGCCTCTCGGCCGACATCAGGGAAGAGGTATCGTATTCCGGGAGATTAGGGTGTCTGGTATGCGTGGCTCTTTAGGGACAAGACTCTAGCGGTCTAACACAGCCGGCGTGGACGAGGTTCGAACTAGTTGGGAACGTTCTAAGATCTAAAGTTAGATAATGTGTCGGGAGATATTTCTCGACTTCGCCGACTACCAAGAGGGGGCTCTCGTCCCGAGTTGACCGTTCAAGATCTATAGGAAGTTAAAGAAAGGCCCGATGTCACACAGTACGACCAACAGCGTAGCACTTCGCCGGCCAGATCGTGGGAACCAACCGTTGGATGCAATGTGGGCCTCGTAGGGTACCGCTTCACCGGCCTGACACGGGGTAAGTGAAGAATAGATCGTTCGCTGCCCGAAACGCTGGGTTAGTTCAGTGGGTTTTTCAACGACAGCGGGTGACGTCCCGCTCACCAACTCTCCGACTTGGGGGCGGCCACAGCGCTTTGGAAACAGGAACGGCACGGACCCATGGACATGTGAAACGTCGACTCAAAGCCCAAGTGCTTTGCAGGCGCACCTTCTGCTAAGTAGCTACGGGACCTTCGATACTGTGGCCCGCCGCCTAAATACCGGGTGCTAAAATAGCTGAAGGCGCTTGCCGGATTTGATGAAACCCATGGCCTAAGTTACGCGGACCGTCACCCTCTGACCTCAAGGAAGCGATATCAAATCGAGGCGTGACTAGAGTCATTGATGAGCTACCCCTCCCACTTGTAAAATGATAAGAGGACACTGTCCGCGTCACAATCGGAATTGGGATCCTCGGTACGGTTTTCACGAATTCTGGGTAGAGGGGCCACGTAACGTCTCGTCGGAGTTCGGTTGAAACCGACGCGAATAGTACGAACCGACTGGACGAGGCGGCCTCAACTAGAATTTGGTGGGGTGTCGGCATAGATGCGTGATGATTTTCGTCCATGGCGGGCAGCGTCAAGGTGGGTTCTTTACACGGCTCCTTGCGCGGTTAACCTGGGTGGGACATTTAAAGCCGCTGAAACCCGGATACAGTACACTTCCCAATGTGCTTCCCCATGTCGTTAATTCGCAGAACGTTTGAGGCGAACTCGGTGTTTTACTCCCTCAAAGGCCTTCTGATAGTAGAACTGTAGATCTAGGATGGCTTGATAAATCGCTCAAGGGAGTTGGAGTGCTATTGGTGATGATCCTGCCTGAAACGAGATTGCCGACTCATCGACAAGAGGCCGCCAGGGTTCGCGCCGGGTAGTCGGGGTGGTCTCAAGAGGCTCACTCTGATTCTTAACCTGGGCGCTCGCACCGAACAGACGGCCGAACCAAACTACCGTTGATGGCGTTCATGGAACGACAGAACTACATGCACTTTAAACATGAAATCGTGTGGGGTTGGTTGCCCTGGTTTCACAGTTTGAATACGGACGTCGAGACCGCCCGCAATATACGTCAAGCTTACAGACCACACGCAGTCGGGTAGGCTTCTATCATTAATCACAAGAGGCGCTCCCGTGAGTGTTAATATCGGGTCATTCAAAAGGGGACTTTTTTTTGAAGCCCCTCGGTCCTCCCCGTGGTTCCTATTTGGGGATTCGCACATTAAATACGTGAATACAGTCACACCAGTAACGCGCCACTGCTGGCTTTTCGCTGATCAGAATATCCCATCGGAGTCTGGTGGTACAATAAGCGACGAGACACGTTATCTCATGTGGAGACATACCCACGAACCGTAGACCCGTTATGAACACCACCCAGATCTAACGGCTAACTCTGATTTACCCCATGATCGGCCAGTCTAGCGGCAACGTATGTAAGAGTTACCCACGTCCTGGTCAAGCACGGTTGAGTACGCTCCTCTGCAGCTGAAAATCGCTCCTCCCGTTAAAAGAGTGCCTCAACTCGCTTAAGGATGGACTATTTTCTCCAGTTCATATGGCCAATATTGGTGGGTGGACAAGCTCCGGATTTAACACGCCTGCCAGGCATGACGATACGAGGTTTCAGGTTGGTGAAGAACGGTTCCCGGCCCCTGCCGCGCGACGAATGAAGTACTCTTTCTATAACGCCGACGTCTAGGCGGGCACGATCGTCTGATTGCATCGTGGGAATGAATAAATACAAAAGACGAAGCTGAAAGCAACGTGACATGTGTGACGCCCTGCTGGGTACGCTGCCTCGTGTCGTTACGTGTGATACCACGCGACCTGTCGCTGTGTTCGCGCTAGATCCCACCCGCCATTGGGGAATGCAGAAAACGGCTACCCCACCGATGGCGCCGAGCGTAACAACCACTTAGTGCTGTACCGAGAGCTCCTAAGTATGCGTTCTAGAGTGTTTTGAGCATGAGCGTGTTTCTCTCTTAAAGATAAGCGGTGTTTATCACGGGGATTATGGAACCGTCATATTATAAACTGAAAAACGCTCCCAGATTCCTAGGATTTAGACGAGCTTATCAGGAGTAGGCCCGCTTTTCAGTACCGTAGTGTGTTTGCGAGATCATACCACAGAAATCGCTACACGCAGTAAAGACGGGAGCGTCCTCAACTCATGAGCGCTGTTAGGTATGGTCGCAAGCTATTCGGCGGCGATCGAATTGGAAGGACGTTCACATCACGGCTCATGGCGGGACGTACTTGCTCGAGCCTGATTGGATATATAGCCTTGTACGAGCCTCTTCTGATCCCAGTTCCTTCTTGTTCGCTTGAGGCGGTGTGTAGGGGTCCGTGGAGGAGACGAGGGCTACGCCAGCTGAATTGGACACAGAAGTAGGTAGCCCAGATCAACCCGACTACTTCCCCCGTCAGCGTGATTCTTGTAAGGGGGCACGGAGCGAGATGGCCTCCCACACCGGCATGGAGGCCGTGGGTCCTAGTATGTGTACTGGGCGGAAGGCGTGAGACTAGGTCGTCTTCATTATTGTTCGACGTATTTGAGGCCGGAGTAGTGTACTTGTTCCCGCGCACGACTGATAGGCATCAGACAAATTAACGTGGTGCTAGTTGGCTATCTGTTGGTAATCTGGCGCGACCAAGCTGAAGGCCGACGTAGGAGAACGCACGATGAAAGCAGCAGGGGGGGGGATGTGGTGCAATACCGAAGCCACTGAGGTTCTCAGGTCATTAAGGCGACCGGGCTCTCAAAGTATCGTGCACCACGACAGAAGGAGGCTGAGATCGACTATAGGGGCACTACTAACACCCCGAGCACGCAATGAGATCGTGTGACATCCGCCAGGTGTCAGAAGACCGTACAGGAGGACAGTCGTGGCCGGATTGCGCTAGCCACAGGTTCAGGGGGGACAGCCTCCAGGGCGATGACGGATGGCTACAAGCGGGGGATGGTAACTAATCAGTACTGGATCGGCAAGACCACCCTGACTTGCGATTCTAAATCCGACCTCCTTGAGGATATTAACAATGCATCGCCTTACATACAAGTCAATAGGGCTTAATTTAACATTGCTGATGCACCCCACTTAGCGAAGGATCCGCCCTATAAGACCACTAACAGGCTAAGTTGTGATCCGCGTAAGAGCTAATAATGACGCCTACTATAGGACGGGCATAAATGGCTCAATAGGCGAGCCCGCTGAGACCGTCTCTCAGCGCGAGGCTACTCGGTTATCTACATGTTCTAATTGCGCCGACCCTTCCCAGGACTAAAGGATTGAAACTCGTTGTAGCTCCGTTGCGTGGGCCGGCGGCATGAGTGATGGTATGACGAGGCTTGACCGGCAGTTTCCAGACTATTCTATACACACGAACGAAAGCCGTCGAGATGGAAAGGTTAACGTGGTGACCGGCGCGCAGACTTAAAGGAGTAAGCGGGCGTTCCGATTACCTGCAGTTCCCTTGATCGCCCACTCTACTGCCCCCCGCGTTCCCGGTGACCTGAAATATTAAAAGACCGCGTCTGCCATGTCTGATCTGATTGCCAGTATGCGTGCATTATCGCACTCGGCGGAAACCTACTCATACCCCGCGCGGAACGAGTCACTCGCAACAACATTCGTTGTGCTTCGTTACCCATCAATACGAGCTCAATTCTTAACGGAGCACTGGGGAACTGGTAGTCCCGAACTTGGTGTATGTCAACGGGCGGATGTGACGTGAAAGGTGAGTTTGGATCGATTTGCTAACGACGACATCTGGAGACTCGATCCGTGGTATCAAGTCTCAGCGTGAAAAGTTCGACCTGGCGGCCGCGCGGCGCCGGCAGCCGTATGGAATAGTAACTATGCCGATGAAATTAGAGCTAGACGGAGCTGGGGCTGTCCCTTCCCCCTTACCGGGTTGATGTACGGGACTCGGTTCAAAGCTGGCTTTGGTGGGCCATGGCTCCCCACGAGAGCGTGGGAACTGCTGGTAAGGGTCAAGGCGTATGGATGTCCCAATAATGTAAGGTAATGGATCACCGCCCAAACATAGGCCGTTCGTTGGTATCCGCGGCATCTGTGGTGCTCCATGCCCACGACGGCCCTATAAAGGACTTATGATACAGGAGGTCCCAGCACGAGCAGCAAACCTTGAAACCGCTTTGTCGTCCTCCGATGCCCCAAGGTGGTGCAGAGCTACTCACGCGATCGATCCGATTCACATCCGCATAGGCCGGGTAAGGCGGCGATCCGGCATACCCACAGATGATTGTGAAGAGGAATCAGGCTGTAGGTTGAGACGTGTTTCGGGAAAACGTATTTCAGGGCGATTACCCACATTGGGTAGCCGGAGGTGGCTAACTCCGCAGGGCTTCTGTTCAGCCCCATGTGGCTTATTTATTTGCGTCGCGTAAATCGATTAACGCTCGCGGGGTGTCGCTCGCGCATACGCTTTCTCCGTCCACGTGGCTGCAGATTTGCGATCTCGACCGATCATACACCGGTAAGCACCTGCACACCTATGGTCCGGAACACCTCAGCGAATACGCCACCTCGCTTGCCCTCTCGGGTTTGGTAAATAATGCGTGGCCTCCAGGACGTCCTCCTGTGTCAGTGGGGTGGGTGCTAAGCGACCAGGACATAAGGCTACCATTACATCCGCAGAGCCTCTGACGCGGCCAGGTTGCGAAGATCAATGCCGCCCTATCGAATGAGGGGCGCGACAGTCCGTACGGATTCGCGCAACGTGCCCAACATTGGCTGGGTTTGCAAAGGCAGCGAAGCCTCCGGAACATTTTGCGGTTTGTGCCGGTACCACAGAACTCGTTAGAGCTTGAAGGACAGCAGCCGGGCACAAAAAACGATCTGATCCCCGCGGCCTCGCCAAAACTCTAGAGAGAGCTGTATTCGAGACGTTGACGAGTCGCGTGGTTGGGAAAACGCTAAATAGCGTCGCGACGACGCGTCTCCCACCAATAGTGTACGACCCAAAGCCTGAGGCCATCCCACAGTCAGAGTGAACTTTGGTTCTGAGACCGGCCAGGATCGCCCATCAAGGGCGGGTCAAACATGGCATCCACACGTGCGTCGAGCTGCTGGAACAGCTGAGATGTGGCCTTGCGCGCCACATTCAAGGAATAGCATCAGTTACCCCCGCCGGCCACTGAACAGGGGTTGGAATGACCCCGACTCGAGACAGCAGCCGGGACGGCATCAGTGGGTCCCTGCTCCAACTGGGACCGGTCCGCACTATTTACCCCCGTGTAAAACGGCTACCGCCATGCGAGGCCTCCTTCTTTATCACAGCGCTCTGCCAACAGCCCACGGAGGGCCGCAAAGGTTAAGGAGAATACTGCCACCGGGATTGGAGCGTTAACCTTAATTTTTTGGAATCGTTTTCCTCGGCTATGCTACGGTTGACATGTTGTTTCTGAGACGATCCATGGGTCTAAGGACTGCCACCAGAGCTGAAACTAGGCAGCGTTTTTGACCCGGCAGCAGGGGAATGATTTATCGACATAATAAATAGCGTTTCTCCACCATACCGCAAAACCAAATTTACGGTAGTAGCTTTCTAGGAAGTGTGGCGCCAATCGATAAAGACCTTAATCAGAAGCATTACCCGCCGTGGTATTTAGGTTCAGGGGTCAGTGAGGTTTCGTCAACTATAGTCGTTCTGTCAACCCACGCGCCACCGTGGAGGGGATTTCTTCATCTTAGGGGGAAACGCTTACATGCAAGGTTAGTCGGCGGCATGGGATGTACTAAACGAAGACGAGAGAAGCGCCAAACAGGCTTATCTCCTTAGTCTCATTATACGAGATTAGGAATAATCAGGGCACGTAAGTCAGTATGGCAGTGTTCGCACTGGACTTGGAGGAGAAAAGGGTTGAAGCCAATGAGGGTGCTGCCGATTCCGTTCCGAGGGTGTCCAAACTTTCTAGCATATCGGCAGTTACGGCGGTAAAACGTTCACGGTCTGGAACTCGGGTCGTCCCCCTCCAACAACGAGAAGGCTGACTTGGATAGACGCAAAAATCCGGGGTATAACTATGTGACTTTATGGTCCGCCACGACAAGGTTGGAGGGGTCAACCCTTGCCAGCAGAGGCCGTCTACAACACACAGCCAAATTGACTGTAAAGCAATCGCAACGGTTCAACGAGATACACAGAGATTGTAGCTGTGCTGTGAAGGAATTAGACCTTCGTAGGATATTAGCGGGTCTGGTATCTTCTGTGACATGATTGCTTCTCGCATGGCCGATTCTCTACTGGGCGCGTGGACAGGTCCCAGCAGACCACGTGCAGTTACCGCACTCACCACAGCCCCAAAGCTGTATTTGAGCGCAGCATGATAGCGGATGGGGCCTCGCGCGAGGAGTTCTACGGCACGACTCGGACCGTGCAGTAGGTGACTCCACTCTACGTTGTCCCTTCGGCCTCCCGTCGTAGTACGGTGACGAGGGTCGCGGGCACTTTGACACGGTGGGCTCGCAGCAGTGCAGTGCGTTAGGCTTAAAGTCTTCAGCCCGACGTCGTAACTTGCTGGTCGCGGGCTTGGCCTAATGTGGTTCGTGACCCGATGATTGGGGCCGAACACTCGTAGCTCGATGACGTGAAGTGGTGGACGTGCCGATGCCGAGGAGGAGATGTCACGCACCCGGGCTCCCTGATTGGAGACATAGCGTCCTTCGTCAGCTGGTGGGGATCTAGTGGCCCACTAAACTACGCAGTTGTGCTTTTCGCACCTGCGAAATCGTGTCGGCCTGGCTGACTTCGAAATCACCTCGGTGGCTTACTCAATACCTCCCCCCGACCCCCTCGCCGAATCGCCGGTAAGATCCGTGTACGAGGCAAAAACTCGCTGCCACCCACGTTCGGCTCTTCTAAAGCACACAGGCGACTGCGAAGTTTTACAGGCCGATGGTACGCCCCGCCATAGAGCTCAGCGTTTTTATCACGCGAAACCAGCTTTAATTTATTAGGCTGGCAGTACCGGCCGTCAGACCGTATCGTGTTACCGCATTGCGTAGCTTTGTAGTTGGTAACACCCCGCTGCACTATACCATTGCTTGTCCGAGTCCTAAACTAATATTCAAGATCTCGTAATGGTGGCTTCCCCGGACCGTGCTTGGCTGAAGACAACATTGCTTTTACCGATCATCACCTTCTAACTTACCAAATAAAACACCACGGAGTGGTTAATTCATCGCATACCCAATTAAATGCGGGTAGGCCGATCGATCAATGTTCATAAGCCGGAACACACAGGAATTTAGCACCAAGTAGTCTCGATCGATTTGGTGGTACAGGCTCACTTAAGTAGATAAATGACGAGGCCACAGTGGCGCACGGAAGGGGGTGCCGAAGTTGTGCTATTCTATCCGTCCTACCTCAATTACGCTGATACGGGTCAGCCTTGACGGTAATGTCTGCGTTACGACGATGCTTTGATACCTCGGGCCCTTGGCTTGTCTTGCGGCCTCCGGACAAACCTGAAACTGGTATCGCACGTCCCTCGGTAGGAGCCGAATGGGTGGCGTGATTCTGTTCGTGCATTTTTGTCGCATGCCTGAGGGGCTATCTGATCAACTGGTCCGCGTTCTCCGGCTACCAGCCGAATTTCTCCTCCCCGGAATTGCACTAGGAGGTGCTGCTGATGCCAAGACTCTCGTGATTTTTACTGTAGCAGAAGTGAGAATGAAGCTCAAACATGGGGACACTCAGGGCCGGTGCTCATGCCGCCGTACCACCCGCGTGCACTTCACCCGAAAGGGACGCCCGTTTGAGAAACCCATGGCCACAGAGACTGTTATCATGCTAAAATCTGATTAACCGCCCTAAACAGCGCCCGGGAGTGTGTATCTGGCCTTAGTTAAGGCCCCGGCGGGTTGTGACGGGTTACGTACCTCGTTTGGCTAGGGGTTCGGTATAGCGGTCCCTCCTGGGGCTCCAATGGTCGTTACCTTGGGATTCTTTCAGAGTGAGACGAAGTCCATCACGCAGTCCAGCTGGAACGGCTCTAATGGCCCGAGGCAACTCGCAGGTCATCTCGTAGATAGCTCCCCTGGCGCCTTCTAGTGAGATGTTGCCTCGACTGGGTGTTCGGCAACCAATTTTCCTTGATCATTTCTCGTTTCAGAATAGCTTCTGGACAATCCCATACTGGGATTATCGGTGTTGGTCCCCTCCTTTGGCTTCCGCGCCGTGATAGGTGTCAATCTTCGCCGTGAAACCCTCAAGTACCCTCGTATTAGTTAGGGTCTCCGACAGAAACGTTTGCCTCATAGAATCCTGTTTCTAGATCTTTCGGTCGACAACGTCGCGCCCTATCATTGGCCCCGACAGGGCCTGGGGGTCGACGATTCGTATTAGTAGGCTGACAACAACGGGAGCCAGATAAGAGCACTCCTTTGGGCCCCCTCTAGCATGGGGATCTCAGTTCGAGTAAGAGACGAAGCTTAATCATCCTACTACTTGCGGGGCCGGTGGTCCCTTATCGGACGCCAGCGAACCACTCATTTTCTCCGAATGTACGGAGCGGCAGACTGAACAGGTGGCTTGTCCGTTACAACCCGTGGATCGCAATCACTGTAACCCCTCATCCTCGTTCGTGGAGCAGGCTAGACGGCCAATATCACTTGGCCCCTACTGACAGAGGGCGTCGGTAGTTGCTCATTGGCCAGCGCAACGCACCAGCACGAGATGCGATATCCCCCCGTATTTGAGCATTTATTTGCTTACTGATCTGCAAGAGTCTGCCGAGAATGGGGGTGCGGATCAAATGTCTCTAGTTAATATACTTGGAAGCGGGATAGTTCGTAGCTGGCCGGGTGAGAAGAGTGGATTCGTTTGGGAACATCCAACCCATTCGGCCACTCTGCCGGTGAGACTAAGGCGCACATGGGGTTTTACTACTAGGTTCTTCACATCCGCCCCGTAATGACTCCGGGGAATGGCGAAGCTACTACTCTCGCGCGCACTCTCACGGGGGCAACAGACTCACATTTAACGTTCCCAACTGGAGCAACGGCCAGGTGGCGTCACTGTCGCAATGCCCTCGTACCTGTGTGTCTATCGGGAGGCTGCCCACCGATTAGACGTTGCCAAATTCCGAGTAGTCTCTGGTGGGTTTGTCTCACCTTGAGTTTTAGCTATAATCTCGCATTACCGGCCTACCGCGTCTGCAGCCGGGGGCTGGGCGCTACCCTGTGTCCGATTAATCAAGAGCTCACGTAATCGAGTGCGCGGGGCCGGTAGATCGGTAGGCCGTGATACAGACTGGACGGCGTCTACCCCTACTACTGTTCCAAGACGCATAGCGTAACTGCGATGAGGAACAGAGGTCACTACACGGCTATTCAAACGTGTTTCTCTACTACGACTAAGTCCTAGTTAATTGGCTCACGTACTGGCCGGTTTAGTATATTACCGGCTTAGGGTGTGCATTGAGTTTGGGAGATCTGGCGTATAGGGAGACCACGTTTGGAGTGAAGGTTGCTACCTTCACGAATGAACCTTTTAGAGCTGGGCGGCAGCTTGAGGGGACATATGGGCAGTAGCCCACTACCTTTGCCAACGGTGGGACATCTCTACGCTTCTGCGATTGTCACTGCTGATGGCCGTTATACTATCAACTCGCCAGTCGTGATCCTAATCTTTTTCCACAACTGGTCCGCTAATGTAGCACTCTATGTTTGCTAAGGGTTGGCAATATAGCCCTACTTTCTTTTACTGAGGTTTGATGTCAGTCACGCGTGGCTGGGGGAGAGCCTTGCTTCTCCGTGGCAGGCGAATTGAGCCACCTTGCGATAGGGCCAGCTTAATGGGCGACGTACGGGCGAGGACTCCCGTACCGCCAAACTTGACCGTCTGACCTAGTCTTTCTTGCGTGCGATCTCTCGTTCTTAGCATAACATACAATCCATAGCTGTTTAATTTAACTCTCAGTCCACCCTTTTAGGCCTTCGGTCTATTCTACTTTTACATACCGTTCTGCACCGTACGATGCTATGTGTAGCTTCTTGCTCGTCGTAGGTGATAAAAGTTCACACTGAGACGGCAAGTGACCGTGGCTGTTCTACCGATGTCCGAACGCAGCTCTCGGTGGATTATACACATCCCTCTTAACGACAGGACTACCCGTAGAGTCGCCCAAAACCGGCCGGGGTATAAATTTGTTCGTTAGTACTCATTTAGTTGTAGTGCTGTGACAGATGGGGGCCGCTCTGACCTGGCTAAATTGTTCCTGTGGTCATGGCGTAGAGATGGGTAGGGTAGTTGCAGCTATTGCGCATTTGCTGCCCATGTCGTAAAGCAGTCAGCCTCTCGGGAGTGGCCCCTCTTAGCCGTGCCGGACCTTATCGTTTCCCGTCGTCCCAGTTCGTTGTCACAGTCCCGCCGCCGGTTATACTAAATCTATGTCACCGATACAACGAAGGATGAAAAGTACCAGAGCGACGTGCGGTACCGACATCCTTGACATTAGCTGGCCCCAGAGATCACACATACCCTGGCGCGCCTTCAAGCTGATCGTGGCCGTGGGACGCCGGCCTAACTCATGTAGTGTGGAGCTCGGGATTTTTATGGTTTTCCGAGTCAGGCAGTCGATTTCATCCGGTCGAGCGGTATAAAAGCCGATCCTTTATTATGATTTATGTACTTACAGTTAACGACGCTAGAGTAGCACACTGTCTTTTCTGCATGTCGGGCGCGCAGTTCACCTTGTGCTAACAAGTGATTTATAGACGTCACCGACTAAGATACTATACGTCGGGTGCGCACCGTTTCCCGATGGGGGGCATTGAAAGCCAATTCACGTGCGACCGTTTGGTGACAACGTCCATATGCCCAAAAATTGTTCTTCCTTTACTGGTTCACGGAGTGATGGACGAGTTATGTGGAAATCGATTAATAATCTGGCTGTCGGATCAACTTATGTCTTTACGACCTGACTAAAGCCATACATCCCGTAGAATGCCCAGATAGGCCAGGGCGGGATGAAAGATCAGTGGACCAACCCCCCACAATATCTCTACGACGTTGCACGAGGACGGGACGCTGGTGTCATCTTTTGTGGCCCGTGGGCCCACGGCTGACTAAATCGAGCCGCCTTCCGCAGGCCGTCAACGGCGTGGCGGCCGTGTAGAAGGTGTCCCATCTCAGACCTGCCCCGATTCCTAGATTCCCCTACGCATACTCAAGCACGCACCAATTGGGGGGTTGGAGTAGTATAGGGGTTTCGACTCCCGGTGGACGTATGTGGTAATGAGGCCCATGTTCCGGGGGGGGCCGCGCTGGATACAGACGCCCTAAAGGGGCGGTGGAGAAAACACGGGCGGGACCAATGGCTAAACATAAGCCGGGCACTGACCCCTCCGGTGCCATGGCTCACAGCTCCCAGTTACAATACTATTTTATTCGGTAAAGCCCCGCCAATCGTGGAGTAGCGATTCGCGAATTTACAACTTCGTCTATCCTGGCCTGTCCGTCCTGTATTCTCGTGTTCCACCGACTGACTGTCTTGGTCCGGCACGAGGGGCTGCGCTATCGACCGCCTAGCGTGATTCCACCAAAGCCCTCCAGAATGAAGAATACCTCGTCTGCAAGGATCCCCGTTTAGCAAATACAGGCTCGTGCTTGGCCCGTGTGTGTGTGCCGGGGCTGGCTTCGTAAATCCCTAGAACGCGTTCCTTCCAACCCATTATTCGCATCGCGCAATTACCCATGTCCCACCCGGTTCTCGGCCACGTGTCCACTTGTACCAACCGATACGTTGTGATTAGGCTAGGCCCTCTAAAAAAAGTATCTAAAAGATCATTGTGCATAGCCGACGTCTGTGAGACTGACGGGCAGTCGACCCGTATGGGGAGTAAAAAACATCTACCGTAGCATAGTGATCAGGAGGCGATTTTAGCGCTAAAGATTAGGTGTCCGCTTCCATCCTATCTCAGTGGTTAGGTCGTAGCGGTCTAGCAAAGGGCTGTTTACCAGCCTCGGCCCCCTCCTCATACTAGGTGAGCACCCAGGTAGTGCCTTTTGAGGTCCGTGTCACTACCCTCTCTTGCCCTAGAAAGGCTGCTCACTATTAGGGGTTGCCTTGAGGTACAAAGCGAGGATAGCGACGGATGCGACCAGTATTTCTATCCCTGACGTCTCGCTCAGCCTTCACCTTGACGAGCGGAGAGGTCGGTGGTGTTTTGGGTTATGGCTGAGGTTTAGGAGCGGCCTTGTCGTGACCTATGGATTGAGTGATTCTAGCTACTGGATCGCCCACGCTTTCGAAAAGGGTGCCCCAGGTAGGTCCTCACTCCGCTGTCACCTGTTACCCGTGGTCTGAATACTACCAGCAAGTAGCCGTGTGTTAAGGCCTCGTGAGTCTGGCAGGTGCCTTATTGCAGGTAATCTTCACGGACAGCTAACGTCAGACGGACGGCAATACGGCGCCATAAGGCTCTACTTACCAGGGCCCCCGCACACAGGTATGCGTTCCTGCTGAGTCTTGATACTCCTGCATGCTTCATTGACGGAAGACAATGATGAGTCCAACCGCAGTCCGAGTGTGCTCGCCGAATGTTTTTTTCTGTCAATTGCATAAGTCCAACTTGCGACTAGTCATCATTGTCGCGAGATGAAGTCCAGTGCGGTGCAGCAGACATCGATTAAGTAACTAGGGGTTTGAAAGGCACGCGGGGAACGTAGTTAGTCCCGATCCAAGCCCCAACTTGTGTACAGTTGGTCCGAGTCAAGGGAGAGCCGCCAGGGGGGGATCAAAGGGTTTAACAGGGAGTGACCCGGCTTTCACGGTAGCCGGTGCCTGTAGCGCGTGGTGGTCTTTCTGGGGGCCTGCGGGCGACCTCCGGCCCTGCCTGCAGATGGTTGCCGATTCTCACCCATATCTCGCCGCAACGTTTGTGCGCCCCCCGTTTCGTGTAGCTACCCGGCTTCTGAGTAGCTTTGGTGACGACACCGTCCACATTTCGTGCGACGATTGCGCGGGTGTGCCACTGAAGTCTCTCGGCATGTGGGGTCCCCTCACGGTCGGTTGTAGAGTGAAGTAAGCTACAAGTTGCTCGTCGAAACACTAGGTTTACCATGTAAAAAGTCAACTAAATAGTTTGGATACGCGGAGTGAATGCGCCTGGGTTTTTTCTCACTCGTGCGAGTTGGACACACTTGGCGTGTCTTTCTACGGGGCGATAGACCACCTAGTCCCCCAAGCTCCTGGCCATGACACATTTACCGGTTGCAGCGAAGACCTTATTCTAGATCGACGGTGTCAACAATTAACATATTGCTGGGCTAGCTACACGACGTTAGTACTGAATATCCACTCGATACGTTTGATGCTCCCTTCGTAGTGATGGGTAATTTTAATTCACTCACCGCGCGCGAGGCCGCGTGGTCCGTGAGCTGGCCAGATTGCGTGCTGCCGATGCGATGTATACGTCGTGCCAAAGTGATCGTTACAAGCCCTATATAATCCGCAGATGGGAGGCGTGAGTTTGTATATTCATGTTACGTGCTTCCCAGCTGGCAAGAGCGGGAGCTTGTATTCCGAAACCAATACTTCGTGAGCGATCGAGTGCTGGTTAAATGTACGGTCAACAAGAAGTCGAGCAAAACCTCGTTCAACCAACTACACGCATTTCCCGACGTCCATGCCTTTAGGGACGCTGCGACTCGAGCCAGACTTGCTCTTCCCTTTTACTAACCGGACGACCAAACACAGACGATGTAGTGTCGTTAAGGCCGCCACACTGGTTCCCCGTTTTTCTTCCACCCTGGTCGCGGCTTACGTATTGAGTGTGACTCCCGGCGATTATGAGCTTGAATCTGTGCGGTCCTCCTCTACCAGTGTGTCATATGCGCAAAACCTTGGGATTAATCATCTCCGTCCCCCAAGCGGGCCCGCGGGCAAGCTAGTCAAGGTAAAGAAGTGGTGTGGTACTCGACGGAGTCAAAGATGGGCGTCGACCAACCGCGAGTTAAGTGAAATGGGTCCTTGACGTCCTAGCAGAAGCGATAACTCGTTTTTCTAATGTGGCCAACTTCCGAGTGGTCGTTTATCCTGTATCCATGACTCATAAATCACTAGGACCACATGGAACGCATTTTTCTTGTCACTTTGCCTGGGGGCTTTAACGGTCTTCTAAGGATGGCAGAGCTCGAGTTACCCCTTCCACGCACAGGCGTGTAAGGACGCTGTTAAAAGTTATTTCGTTCTACTCCTTAGATGGTAAGGTGTCCTTACAACACGTCGACTTCCGCGGGCTTCCTACGTGTTCTAATTTGGGATCATCCTATCGACATAGGTGTAGTAGCTGAATCACGAGGCATGTAGATGGCACGACTTCTCGATTTCCCTACTATGTGCTTTTTCAACAAACATAGTCTTCCCATTACCACCTGATTCGGATTCGTTTCATACACCCGCGTAGCCCTTGGCTCTTACTTGCGAGACTTGTTTTCCTCAGGTTACTAGCCTACCGGGCGGTGTGGGGCCCCATCAAAGTGGCCAACTCACCTGGCCTGTTAAGACCTTACTGGCTGCCTCGCATCCAAACCCCTCAGTGGGTTTACTCCGACAATTGATTCCGGAGACCAGTACAAGGATACAGGTGTTGGCTATTTGGGCCAAAGGAAGACCTAACCTCGCTTTCTGGCGATGTCTTACACCAAAAGTTGTTGCTGCCGATCTAGCAGGTACGCCCAGCGCATACGGTATCGGGGAAATGCATGGGGATCGGGGCGGCTAACTGATTGGAATCTAGAGCGTCCTACTGAATGTGCATCCTTAAGATAGCCTAACGCGACTCAAAAGCTTCGACCTCAGGTTCTTTGATCTTCATTGCAGACTATTATCCCCCACATAAGTACTAAGGAGTTCGATTACACAGTGACAGTATATCATGACGCTATGGCTACAGGGATTAGCACGGACTGACCGAAATACTGAAGTACTCAGGGAGTGAGTCTGTCGTAGCTGTACTACAGCCCTTCTATTAGTGAGCTGAAGTCGGCGGACCCATACACTAGCAGGCTAAAGTAGAATCTCTTGATATTCGCTCCGGACGGACTAACTAGAGGTCTTATTAAAGAACGCGTGTTAAAATCCCTTTTTTAATGTGGTGTGTACACGGGATATAAGGAACCTATAATAGCTATGATCAGCAGACCGAACACAACTGGTCATTATGTGACAGCCCGTCGCGTAAAAAAGGTACTGTGCTAACGGAACGTGGGGACTGCCAAATCCTAGTTGCGCTCCTATTGGGCTCGCAACGCTGGTGTATTCAAGCGCGGATCGGCTCGCAGGTCCGGGTGCTCTTTCTCACCGTCACTCAAACATACGAATATTTGTATTGTATACAGGACGTTTTACGTTATTTCTGCCGCGTTAGACGGTTGGTGGGCCCACGGGACACGGCCGGCGTTCGCTATATACTTTAAAGGCGTACTGTAGTAATTGAAGAGAGACTTCCTACAAGTCGCAGAATCTTCACCGGCACTGCACTCGCTGGACCACCGCATATTGGTCATTAGGTTGCATGCGCCGCTTGAACGGGGTTCAAGTTGGTCGATCTCGCGCAGCGCGGATTGATATCTTTATACTTCACGATTGGTCGAGCACAGCTGCAAGTGTATCAGACTAAATAAAGTATTTCTGTCTAGGAACTTCCTCCTATCGCTCACGCCTATCGTGAGGACGCTATTACTGGTGTAAGAGCCCCGTAAGTGCGGTCAAAAACGATTAAGAATCAAGTACTTCTGAAAAAGACACATCGATCGGTATATGATGGGTCCGAGAGCGCTATTATTAGGAACGTCTAACCGCATATCCCATACACGCAAGGCGGGGATGAGCGACATCACGTTCGAAGCTTGTCTCTGTTGGCGAGGGAGTTGTCTCCAGATGCAATGGTTTGCCCGCTAGCGAGTCGCCGGACCCTCGCGATCCGTATCCCCCCCAGTTCCTGTCCCGCGCGACGTTTCCAGCCTGTGCGCGCAACGCAAGTTTGCTAAGCTGCGGCGTTGAATGCGCTGGTAACTAGGTTAATACGGGGCTCCGTCCATATGGTTCTCGTTTACGCTGTCGCGGCGTGCGGCAGTGTTCAAAAACTCCCAAAATAGCGCTTTGCCCTACCTTCAGCGCTCACCGCACGTAGCCTAACACGTTGTGGTAACACGCTGTAGAATAGTCGCGGATGTAATAGACTGCTGGTGTATTTGA
		</sequence>
		<sequence>
			<taxon idref="16-974C_2016"/>
			ACGT GCGGGTAGCAGGCGCGTTGGCCAATACAAGCTCGGTGCGCTCCCGTGCCCTCCGATCACTGTCTCGCGGGACCTCGCTCACCCATTTACGCTACCTCCTAAGGCTTTCGCCGGAGAAGCGGCTATGGAAGTTAACGTCTCGCTACTGTACTACCGAGAAGGAGTTGGTTCCGGGTTACAAATAGATAACGAAGCAGGCTATGGTTAGCGAACCTCCGGCTGCGCACTCCGGCTCTCGGTTCTGGCATTCGGCCCCCCCGAAAAGTATGCCATGCGGAAAAGGTAGATATCGCAGGGCATAGCGCAGTGCACTGCTACTATAGCGTAAGGCTCGCGGGTCATATTAACACTGTACCGATCAAGCTTTCATCACTCAGGTAACCACATGTGAGACGTGTATGTGGAGTCGAGCACTTTGAACTTCTCAAATTAGGCGCCATCGTAGCGGCTTGTGAACGTCTGACCAGCCGCTCCTATGAATCGTGTCGGTATTCGTGAGATGGTAAGACCCCCAGAGATGCCATGCACCCGAAGACTCAACCCGATACCGAGCCGGCGGGGCACCGCGTGCGACACTCAATATGCCTCCTGGCGCGGCCGAGCTCCACCCGTCTTGGCCCCCTAGTCAGATGCTTGGGTCACGTCGCCCTACTGTGTGCATTATGCTTTCGATGGGCTTTGGGAACCTGCGCTAACCCTGGCCGCCCTAAATATCGGCCGTGCTTTCACTAGGGTACCCGCACCTTCCCGTAGCCCGGCATTGCGAAGCCAAACCGCGGAAGCAGGTCACCGTGGACTCTGACTGCAAATCCCAGGAGTTTTAACAGCGCCAGAGGTCCGTCACCGCTTCAATAAAGTTTTACAAGGCATATTGCTGAGTAACGCGTGACGCAACACAAATTATAATGAACTACATTGGCGAATGGGGTGCTTGGGTTGCATCATACGTGTTACATCCCTTATCTTGGCGGACTCTTACTAACATCTCGATGAAACCATAATGGTTGTTGTAGTTACTTCGGCAGAGTTGGGGCGTGAACATCCCTGGAGATATGCACATGGAGCTAATGGGATGCCTACTCGCCCGGATATTCCCCCTGTCGCCCCTGGGGTTTCCGCCCAGTCCCCCCGCGACGCTTTTTTACATAACGCGTCCGGCGAGGGAATTGCGTTCGGGGTGTTGCTTGGTTACTAGTTCTGACCGCAGCGCAAATAGACTTATGGGTATAGTGGCTTCATCAGTGCCAACCACTCCAGTTCTGAATAGCTTTAGATCGGACGTTCAGATCCCGTCTTAGTTGCAGACGAGCAATTCGTATGGGAAATACGATCAGGCCGCGACAGACTACTCTCAGGACCGCTCACCTGTTGCGTCATTCCGGCCTAGCCACAGAGTACAATGAGCGCGCAGTGTGAAGGGGATATGACCTACCCTGTTTTCTCGTGAATATCGTGTGGGGTATCAAGTTCAGGACTCTGAGCGTGTAGCAACATCCCATTTATTTAGCATGCCTGGAGACCTGCAATCCAATCGGCTTCATGGCTGACGCGCTCGCTTGGTACGCCTTAAGAAAGACAATTGACGTTGGTCTCGTTGCCCCGAGGCCGAGGATCTATTTTAAGTTGTGCCTCCATATACGGCGTAGCATATCAAATTAAGGAGCGAGTCCCGGACCCCACCGGACCTGAGCCCATTTTATGTCAAGAATCTGTACTGGAAGGGGAGCCCCGTTCGCACCATATCGGATCAGAGTGCACATGGTAGCTTCTTCTACCACCGAACTCTGCTGGTCTTAGTGGGAGGTTTGGCAGAATAAGCGTTAGCGATAGACACGCGGATGGCGGGGTGTAGTCCGAAAGATAGTTATGATAATTTTTCTACTCGCACTCCGGAAAGCTCGTAGCGATTGCCAGGCATCATAGACGAACACCCGCCTCGTCGAAGCGCCACATCTAGCCGTCGAAAAGGAGCTAGGCCCGCCCGCCGTCACTACCGTGTACTGACTTTGCCCAGTCCAACTTGGCCTGGGGTCACCATAAATGGTGCTTCGCGTCAAGCAGAGACCATTCCATGGTTCCCATCTTGCACATGTAACGCACACAGAGCGTCCGCTATTTCAGGTACGGAACCCCCGGATTCAAAGGCGTGGTCGGCATCACAGTGTCTTGTAGGCTATCGACGAAGTTCCGAATGATATACTGGTGGCAGATGGCGGGCTGATTCCTACAGCATGAGATTAGACGAGGAAGAGTGTGGATGGGGTGATTACTGGATTAAGCGGAGTGCGTCGCTGCCTTTACCACTAGGCCCGATGAGGATCCCTCGGAAACGCTCTGTAAAAGGGTCCACGCAATACAAGAATAAAAACTGCGCGTTGGGATAGCATTTGGCTCAAACAATTTGAATTGGGCATCGGGCCAGAGTCCTCATAACTACCCGGTACTGCATGGGGGTGAGAACTACCTGCTGCTTAGAGAACCCTTGCACACCAGGCCTGCTACTGTTACAGCATTCGGGAGGGACTAGCGACATTACATTAGCCGTTTAAAAAGTTAGTCAGAATAAAAGGCCTACTTACCGCGTGCGTTACGGCAAGGCCGCCGCTTGGACCCATCACTTGTCTACATCGTCATATGTCTCGCGAGCGGCACGAGTTTCCGCTAGGCACCAGCAATAGGGTACATACTGACAAGGAGATTTAATCTAGTCCCCCTGTGACGCTGTACTGCACAGCTCTACATCAGACACATAAAATGCTTCTGAGAGGGGGGAACACGAGCGTATCGCATTCATGTGTGGACAGGTTAAAGTTAAAACTGCATGATTTAAGGGGCAAGAGCAAGACGCCGAGGTAACCGCCCGAGCGGAGCCTGTAGCGTAGTCCATGTATGAATCATGTAGTTCGTTTGGGCATCAAATAGCGGGTATCCATTAGAAGAAACAGGCTACGGACAATTTATACCGCCCTCTACTGATGTCCTTACGCGCACTGCTCTTGGGCGTGAGTAGTGGGGCAAGTCGTCAGAGTTGCCTTAACATGAAACGGGACCTGAAGGAGTTGGCAATGTCATTAAGCCGTACCCGCCGCGCGACCCAGGTTATCGAGGGTGTGTGAGGGATCAAGCTGAAAGCAGAGTATAAAAGAGGATACTGCAGATAACGTCGGCACCTCATTCCACGCGGTATGCGTATGGGCTGCAACCGGGTAAGGCCAGGGAAGATGAGATACTGCTCGCTTCCGAGTCGTTGAAAAGGACCTTTCATATAACCCCCTCCCCAGGTGACGCCTATAAAGTGAACTAATCTCGAGCTTCTTGTTCTAACGTGGATCTCTGCAAATTGAGATGTTAAACCCGGGTTATAAACTAGCTTTTTATAGTGACATATGAAAAGAGTAAAAAACGCTACTGCTATCAGTTAACGTGATGCGGGGCCCCCCCCAGCACAAGCAAATGCTGAATCTCACACGGGAGCTCGCATGGGGCGCATGACCAGCAGACGGACGATATGTGAGGTCCGGCGGTCCAGGCTTGTGAGGGTTCCTGATGATAAATAAGTGCTGCAGGTAGATCGTCGAGGTACTTGGTCAAATATTTCAACGGGGTTTAGATTGAATAATTATTATCAGTGAAGCGGGCTGCCCATCGCAAATAATATAATGGCGGACCCGGAAGGAGAGCCCTCATCTTCCTGACCCTTCGTAAAAAGGAGACGTACTCTCACTGAGTCCATATTGTCATACTTGCGGATCATATAAAGGAACGGCAGCGAGGTATTTGTCGCCACGCCTTCGGTATCAGGGGACATCCTGCACTCTACAAGGCGCGCTAGTTAGGACTACTCAGCGACATTGTCGGCGCCTAACGTACGACGTGCCCGTTAGTGAAACAGGTCTTTCGCCCGGTTATTTACCCATATGGGAGCAACTACCAACTTACTACACGTCGAACAGCTGAATACCTTCCATATGGGGTTCTCGGTGAGACGGTTCGGCCCAGTAACTGCCGGTTGCCCCTCCCTAGGATCTCCGATACAAATGACCGCACCTTGCCCAATGGGACCTTTCTGAATGTATGACACTCCCAAAGACAGGTGAATGATTCCCGCCCAACCCGCGGATAAAGGCTAAGCCTGAACAACTTGTTTTCGAAGCGGGGGCCCGCGGTGTAAGGGGTGGTCAAAATCGCAGTTTTTTGGCTCCCAAGAATCTTCCTCTCGCCCGCGGCAAGCAATTGCGTGGGCCTCCTATACGTCTTCTGCGCTGTGAAACATGGTTTTAAATGGTTGAACGGCCCAACGCTCGGCTTGTTGTGGTAACGAGCGAAGTTTCAACCTAGGGCGGCTCGAAAGCGGCAGAGCGACAAAATCCTATATTAACTAGTTAACATCACGCACGAGCCTAGACCGGTGATGAGTGTTCCGTCAGCATCATCGTTGTACGCGGAACTTACCGCTCAATGATGGAATTTAGGGTCCAGAAACTGAGATCAGAGACGGGGCGCGATGAAACCCTCACGGGCTACTGCCAGCGCACCTATGGCACCAGATATAATAGCTGGAATAAGCAACTAGATTATAGTCCCGGCATCGCGCCCGACATCCTGCGGCGGCCTCATGGCCTATTGACGCCGAACCAGTTATAGAGTGCCCGTTCTGGTGTTCGCTCATTTGATAGTCACAGAATCACTTTCCTTGCTGCTCCCCTTTCTCTCCCATTCACCTCTAATGACAAGCCTAGATAGATGATTTCCCAGGATCGTGACCCGAATCCTTTAAACATAACCGAGGCAGGGCTCTGACGACACTTACGTGGATTCTGGATCGGACGGGGTTAACGTTGGAACGGGCTAGGACCGTAAATGAGCTGGGCTTCAGCAACATATATCGCGCGCACGTGCCCTAGTCCCCGGCCCCTACCGCCACATCCTCCTAAAGGTGGTTCCAGCAATCCCTAATCCTTAGAGCGTAGATCCGTTGGACTGTTGGCCATGAAATGGGGCCTAGACCGGCGAGGAACTAGAACGGCCGACCGACTTCAGTCGCGCAGATCGTCCTACATGGAAATAATCACCGCAAGGCCTAAAGAGACCCATTTAAGCCCGTTTTCTGCTGACCAAACAAGATAGGCATTTTAATATCAAACAAGCCATCAAGGTACAAATATTCGGGTACACATCACGCCGCCGATTGCGTCTCGTGCAAGCGGACGGCTGGTTGCCTCACACCCGTTGCGATGTCTTTTTAAATAGCCTTCGGAGCTGGCGACGCGTGAGGTGTGCTATTCCTTATAGGGTTCCAAAACCATTAAGTCAGTTGAGAGGCGAGCGATTTGAAGAGATCTTAACTTTCCCGAAAGTCCACTGACCCGACACATGCTGCAGCGCAAACGCCGCTCAATGGACGCAAGGAATCTCCGCCTTGATGGAACGTGCTTTACCTTCAAGACGGCATCAAAAGTAGTGGATCCCTATATGCTCGAATAGAAGCCTCTCGGCCGACATCAGGGAAGAGGTATCGTATTCCGGGAGATTAGGGTGTCTGGTATGCGTGGCTCTTTAGGGACAAGACTCTAGCGGTCTAACACAGCCGGCGTGGACGAGTTTCGAACTAGTTGGGAACGTTCTAAGATCTAAAGTTATATAATGTGTCGGGAGATATTTCTCGCCTTCGCCGACTACCAAGAGGGGGCTCTCGTCCCGAGTTGACCGTTCAAGATCTATAGGAAGTTAAAGAAAGGCCCGATGTCACACAGTACGACCAACAGCGTAGCACTACGCCGGCCAGATCGTGGGAACCAACCGTTGGATGCAATGTGGGCCTCGTAGGGTACCGCTTCACCGGCCTGACACGGGGTAAGTGAAGAATAGATCGATCGCTGCCCGAAACGCTGGGTTAGTTCAGTGGGTTTTTCAACGACAGCGGGTGACGTCCCGCTCACCAACTCTCCGACTTGGGGGCGGCCACAGCGCTTTGGAAACAGGAACGGCACGGACCCATGGACATGTGAAACGTCGACTCAAAGCCCAAGTGCTTTGCAGGCGCACCTTCTGCTAAGTAGCTACGGGACCTTCGATACTGTGGCCCGCCGCCTAAATACCGGGTGCTAAAATAGCTGAAGGCGCTTGCCGGATTTGATGAAACCCATGGCCTAAGTTACGCGGACCGTCACCCTCTGACCTCAAGGAAGCGATATCAAATCGAGGCGTGACTAGAGTCATTGATGAGCTACCCCTCCCACTTGTAAAATGATAAGAGGACACTGTCCGCGTCACAATCGGAATTGGGATCCTCTGTACGGTTTTCACGAATTCTGGGTAGAGGGGCCACGTAACGTCTCGTCGGAGTTCGGTTGAAACCGACGCGAATAGTACGAACCGACTGGACGAGGCGGCCTCAACTAGAATTTGGTGGGGTGTCGGCATAGATGCGTGATAATTTTCGTCCATGGCGGGCAGCGTCAAGGTGGGTTCTTTACACGGCTCCTTGCGCGGTTAACCTGGGTGGGACATTTAAAGCCGCTGAAACCCGGATACAGTACACTTCCCAATGTGCTTCCCCATGTCGTTAATTCGCAGAACGTTTGAGGCGAACTCGGTGTTTTACTCCCTCAAAGGCCTTCTGATAGTAGAACTGTAGATCTAGGATGGCTTGATAAATCGCTCAAGGGAGTTGGAGTGCTATTGGTGATGATCCTGCCTGAAACGAGATTGCCGACTCATCGACAAGAGGCCGCCAGGGTTCGCGCCGGGTAGTCGGGGTGGTCTCAAGAGGCTCACTCTGATTCTTAACCTGGGCGCTCGCACCGAACAGACGGCCGAACCAAACTACCGTTGATGGCGTTCATGGAACGACAGAACTACATGCACTTTAAACATGAAATCGTGTGGGGTTGGTTGCCCTGGTTTCACAGTTTGAATACGGACGTCGAGACCGCCCGCAATATACGTCAAGCTTACAGACCACACGCAGTCGGGTAGGCTTCTATCATTAATCACAAGAGGCGCTCCCGTGAGTGTTAATATCGGGTCATTCAAAAGGGGACTTTTTTTTGAAGCCCCTCGGTCCTCCCCGTGGTTCCTATTTGGGGATTCGCACATTAAATACGTGAATACAGTCACACCAGTAACGCGCCACTGCTGGCTTTTCGCTGATCAGAATATCCCATCGGAGTCTGGTGGTACAATAAGCGACGAGACACGTTATCTCATGTGGAGACATACCCACGAACCGTAGACCCGTTATGAACACCACCCAGATCTAACGGCTAACTCTGATTTACCCCAGGATCGGCCAGTCTAGCGGCAACGTATGTAAGAGTTACCCACGTCCTGGTCAAGCACGGTTGAGTACGCTCCTCTGCAGCTGAAAATCGCTCCTCCCGTTAAAAGAGTGCCTCAACTCGCTTAAGGATGGACTATTTTCTCCAGTTCATATGGCCAATATTGGTGGGTGGACAAGCTCCGGATTTAACACGCCTGCCAGGCATGACGATACGAGGTTTCAGGTTGGTGAAGAACGGTTCCCGGCCCCTGCCGCGCGACGAATGAAGTACTCTTTCTATAACGCCGACGTCTAGGCGGGCACGATCGTCTGATTGCATCGTGGGAATGAATAAATACAAAAGACGAAGCTGAAAGCAACGTGACATGTGTGACGCCCTGCTGGGTACGCTGCCTCGTGTCGTTACGTGTGATACCACGCGACCTGTCGCTGTGTTCGCGCTAGATCCCACCCGCCATTGGGGAATGCAGAAAACGGCTACCCCACCGATGGCGCCGAGCGTAACAACCACTTAGTGCTGTACCGAGAGCTCCTAAGTATGCGTTCTAGAGTGTTTTGAGCATGAGCGTGTTTCTCTCTTAAAGATAAGCGGTGTTTATCACGGGGATTATGGAACCGTCATATTATAAACTGAAAAACGCTCCCAGATTCCTAGGATTTAGACGAGCTTATCAGGAGTATGCCCGCTTTTCAGTACCGTAGTGTGTTTGCGAGATCATACCACAGAAATCGCTACACGCAGTAAAGACGGGAGCGTCCTCAACTCATGAGCGCTGTTAGGTATGGTCGCAAGCTATTCGGCGGCGATCGAATTGGAAGGACGTTCACATCACGGCTCATGGCGGGACGTACTTGCTCGAGCCTGATTGGATATATAGCCTTGTACGAGCCTCTTCTGATCCCAGTTCCTTCTTGTTCGCTTGAGGCGGTGTGTAGGGGTCCGTGGAGGAGACGAGGGCTACGCCAGCTGAATTGGACACAGAAGTAGGTAGCCCAGATCAACCCGACTACTTCCCCCGTCAGCGTGATTCTTGTAAGGGGGCACGGAGCGAGATGGCCTCCCACACCGGCATGGAGGCCGTGGGTCCTAGTATGTGTACTGGGCGGAAGGCGTGAGACTAGGTCGTCTTCATTATTGTTCGACGTATTTGAGGCCGGAGTAGTGTACTTGTTCCCGCGCACGACTGATAGGCATCAGACAAATTAACGTGGTGCTAGTTGGCTATCTGTTGGTAATCTGGCGCGACCAAGCTGAAGGCCGACGTAGGAGAACGCACGATGAAAGCAGCAGGGGGGGGGATGTGGTGCAATACCGAAGCCACTGAGGTTCTCAGGTCATTAAGGCGACCGGGCTCTCAAAGTATCGTGCACCACGACAGAAGGAGGCTGAGATCGACTATAGGGGCACTACTAACACCCCGAGCACGCAATGAGATCGTGTGACATCCGCCAGGTGTCAGAAGACCGTACAGGAGGACAGTCGTGGCCGGATTGCGCTAGCCACAGGTTCAGGGGGGACAGCCTCCAGGGCGATGACGGATGGCTACAAGCGGGGGATGGTAACTAATCAGTACTGGATCGGCAAGACCACCCTGACTTGCGATTCTAAATCCGACCTCCTTGAGGATATTAACAATGCATCGCCTTACATACAAGTCAATAGGGCTTAATTTAACATTGCTGATGCACCCCACTTAGCGAAGGATCCGCCCTATAAGACCACTAACAGGCTAAGTTGTGATCCGCGTAAGAGCTAATAATGACGCCTACTATAGGACGGGCATAAATGGCTCAATAGGCGAGCCCGCTGAGACCGTCTCTCAGCGCGAGGCTACTCGGTTATCTACATGTTCTAATTGCGCCGACCCTTCCCAGGACTAAAGGATTGAAACTCGTTGTAGCTCCGTTGCGTGGTCCGGCGGCATGAGTGATGGTATGACGAGGCTTGACCGGCAGTTTCCAGACTATTCTATAGATACGAACGAAAGCCGTCGAGATGGAAAGGTTAACGTGGTGACCGGAGCGCAGACCTAAAGGAGTAAGCGGGCGTTCCGATTACCTGCAGTTCCCTTGATCGCCCACTCTACTGCCCCCCGCGTTCCCGGTGACCTGAAATATTAAAAGACCGCGTCTGCCATGTCTGATCTGATTGCCAGTGTGTGTGCATTATCGCACTCGGCGGAAACCTACTCATACCCCGCGCGGAACGAGTCACTCGCAACAACATTCGTTGTGCTTCGTTACCCATCAATACGAGCTCAATTCTTAACGGAGCACTGGGGAACTGGTAGTCCCGAACTTGGTGTATGTCAACGGGCGGATGTGACGTGAAAGGTGAGTTTGGATCGATTTGCTAACGACGACATCTGGAGACTCGATCCGTGGTATCAAGTCTCAGCGTGAAAAGGTCGACCTGGCGGCCGCGCGGCGCCGGCAGCCGTATGGAATAGTAACTATGCCGATGAAGGTAGAGCTAGACGGAGCTGGGGCTGTCCCTTCCCCCTTACCGGGTTGATGTACGGGACTCGGTTCAAAGCTGGCTTTGGTGGGCCATGGCTCCCCACGAGAGCGTGGGAACTGCTGGTAAGGGTCAAGGCGTATGGATGTCCCAATAATGTAAGGTAATGGATCACCGCCCAAACATAGGCCGTTCGTTGGTATCCGCGGCATCTGTGGTGCTCCATGCCCACGACGGCCCTATAAAGGACTTATGATACAGGAGGTCCCAGCACGAGCAGCAAACCTTGAAACCGCTTTGTCGTCCTCCGATGCCCCAAGGTGGTGCAGAGCTACTCACGCGATCGATCCGATTCACATCCGCATAGGCCGGGTAAGGCGGCGATCCGGCATACCCACAGATGATTGTGAAGAGGAATCAGGCTGTAGGTTGAGACGTGTTTCGGGAAAACGTATTTCAGGGCGATTACCCACATTGGGTAGCCGGAGGTGGCTAACTCCTCGGGGCTTCTGTTCAGCCCCATGTGGCTTATTTATTTGCGTCGCGTAAATCGATTAACGCTCGCGGGGTGTCGCTCGCGCATACGCTTTCTCCGTCCACGTGGCTGCAGATTTGCGATCTCGACCGATCATACACCGGTAAGCACCTGCACACCTATGGTCCGGAACACCTCAGCGAATACGCCACCTCGCTTGCCCTCTCGGGTTTGGTAAATAATGCGTGGCCTCCAGGACGTCCTCCTGTGTCAGTGGGGTGGGTGCTAAGCGACCAGGACATAAGGCTACCATTACATCCGCAGAGCCTCTGACGCGGCCAGGTTGCGAAGATCAATGCCGCCCTATCGAATGAGGGGCGCGACAGTCCGTACGGATTCGCGCAACGTGCCCAACATTGGCTGGGTTTGCAAAGGCAGCGAAGCCTCCGGAACATTTTGCGGTTTGTGCCGGTACCACAGAACTCGTTAGAGCTTGAAGGACAGCAGCCGGGCACAAAAAACGATCTGATCCCCGCGGCCTCGCCAAAACTCTAGAGAGAGCTGTATTCGAGACGTTGACGAGTCGCGTGGTTGGGAAAACGCTAAATAGCGTCGCGACGACGCGTCTCCCACCAATAGTGTACGACCCAAAGCCTGAGGCCATCCCACAGTCAGAGTGAACTTTGGTTCTGAGACCGGCCAGGATCGCCCATCAAGGGCGGGTCAAACATGGCATCCACACGTGCGTCGAGCTGCTGGAACAGCTGAGATGTGGCCTTGCGCGCCACATTCAAGGAATAGCATCAGTTACCCCCGCCGGCCACTGAACAGGGGTTGGAATGACCCCGACTCGAGACAGCAGCCGGGACGGCATCAGTGGGTCCCTGCTCCAACTGGGACCGGTCCGCACTATTTACCCCCGTGTAAAACGGCTACCGCCATGCGAGGCCTCCTTCTTTATCACAGCGCTCTGCCAACAGCCCACGGAGGGCCGCAAAGGTTAAGGAGAATACTGCCACCGGGATTGGAGCGTTAACCTTAATTTTTTGGAATCGTTTTCCTCGGCTATGCTACGGTTGACATGTTGTTTCTGAGACGATCCATGGGTCTAAGGACTGCCACCAGAGCTGAAACTAGGCAGCGTTTTTGACCCGGCAGCAGGGGAATGATTTATCGACATAATAAATAGCGTTTCTCCACCATACCGCAAAACCAAATTTACGGTAGTAGCTTTCTAGGAAGTGTGGCGCCAATCGATAAAGACCTTAATCAGAAGCATTACCCGCCGTGGTATTTAGGTTCAGGGGTCAGTGAGGTTTCGTCAACTATAGTCGTTCTGTCAACCCACGCGCCACCGTGGAGGGGATTTCTTCATCTTAGGGGGAAACGCTTACATGCAAGGTTAGTCGGCGGCATGGGATGTACTAAACGAAGACGAGAGAAGCGCCAAACAGGCTTATCTCCTTAGTCTCATTATACGAGATTAGGAATAATCAGGGCACGTAAGTCAGTATGGCAGTGTTCGCACTGGACTTGGAGGAGAAAAGGGTTGAAGCCAATGAGGGTGCTGCCGATTCCGTTCCGAGGGTGTCCAAACTTTCTAGCATATCGGCAGTTACGGCGGTAAAACGTTCACGGTCTGGAACTCGGGTCGTCCCCCTCCAACAACGAGAAGGCTGACTTGGATAGACGCAAAAATCCGGGGTATAACTATGTGACTTTATGGTCCGCCACGACAAGGTTGGAGGGGTCAACCCTTGCCAGCAGAGGCCGTCTACAACACACAGCCAGATTGACTGTAAAGCAATCGCAACGGTTCAACGAGATACACAGAGATTGTAGCTGTGCTGTGAAGGAATTAGACCTTCGTAGGATATTAGCGGGTCTGGTATCTTCTGTGACATGATTGCTTCTCGCATGGCCGATTCTCTACTGGGCGCGTGGACAGGTCCCAGCAGACCACGTGCAGTTACCGCACTCACCACAGCCCCAAAGCTGTATTTGAGCGCAGCATGATAGCGGATGGGGCCTCGCGCGAGGAGTTCTACGGCACGACTCGGACCTTGCAGTAGGTGACTCCACTCTACGTTGTCCCTTCGGCCTCCCGTCGTAGTACGGTGACGAGGGTCGCGGGCACTTTGACACGGTGGGCTCGCAGCAGTGCAGTGCGTTAGGCTTAAAGTCTTCAGCCCGACGTCGTAACTTGCTGGTCGCGGGCTTGGCCTAATGTGGTTCGTGACCCGATGATTGGGGCCGAACACTCGTAGCTCGATGACGTGAAGTGGTGGACGTGCCGATGCCGAGGAGGAGATGTCACGCACCCGGGCTCCCTGATTGGAGACATAGCGTCCTTCGTCAGCTGGTGGGGATCTAGTGGCCCACTAAACTACGCAGTTGTGCTTTTCGCACCTGCGAAATCGTGTCGGCCTGGCTGACTTCGAAATCACCTCGGTGGCTTACTCAATACCTCCCCCCGACCCCCTCGCCGAATCGCCGGTAAGATCCGTGTACGAGGCAAAAACTCGCTGCCACCCACGTTCGGCTCTTCTAAAGCACACAGGCGACTGCGAAGTTTTACAGGCCGATGGTACGCCCCGCCATAGAGCTCAGCGTTTTTATCCCGCGAAACCAGCTTTAATTTATTAGGCTGGCAGTACCGGCCGTCAGACCGTATCGTGTTACCGCATTGCGTAGCTTTGTAGTTGGTAACACCCCGCTGCACTATACCATTGCTTGTCCGAGTCCTAAACTAATATTCAAGATCTCGTAATGGTGGCTGCCCCGGACCGTGCTTGGCTGAAGACAACATTGCTTTTACCGATCATCACCTTCTAACTTACCAAATAAAACACCACGGAGTGGTTAATTCATCGCATACCCAATTAAATGCGGGTAGGCCGATCGATCAATGTTCATAAGCCGGAACACACAGGAATTTAGCACCAAGTAGTCTCGATCGATTTGGTGGTACAGGCTCACTTAAGTACATAAATGACGAGGCCACAGTGGCGCACGGAAGGGGGTGCCGAAGTTGTGCTATTCTATCCGTCCTACCTCAATTACGCTGATACGGGTCAGCCTTGACGGTAATGTCTGCGTTACGACGATGCTTTGATACCTCGGGCCCTTGGCTTGTCTTGCGGCCTCCGGACAAACCTGAAACTGGTATCGCACGTCCCTCGGTAGGAGCCGAATGGGTGGCGTGATTCTGTTCGTGCATTTTTGTCGCATGCCTGAGGGGCTATCTGATCAACTGGTCCGCGTTCTCCGGCTACCAGCCGAATTTCTCCTCCCCGGAATTGCACTAGGAGGTGCTGCTGATGCCAAGACTCTCGTGATTTTTACTGTAGCAGAAGTGAGAATGAAGCTCAAACATGGGGACACTCAGGGCCGGTGCTCATGCCGCCGTACCACCCGCGTGCACTTCACCCGAAAGGGACGCCCGTTTGAGAAACCCATGGCCACAGAGACTGTTATCATGCTAAAATCTGATTAACCGCCCTAAACAGCGCCCGGGAGTGTGTATCTGGCCTTAGTTAAGGCCCCGGCGGGTTGTGACGGGTTACGTACCTCGTTTGGCTAGGGGTTCGGTATAGCGGTCCCTCCTGGGGCTCCAATGGTCGTTACCTTGGGATTCTTTCAGAGTGAGACGAAGTCCATCACGCAGTCCAGCTGGAACGGCTCTAATGGCCCGAGGCAACTCGCAGGTCATCTCGTAGATAGCTCCCCTGGCGCCTTCTAGTGAGATGTTGCCTCGACTGGGTGTTCGGCAACCAATTTTCCTTGATCATTTCTCGTTTCAGAATAGCTTCTGGACAATCCCATACTGGGATTATCGGTGTTGGTCCCCTCCTTTGGCTTCCGCGCCGTGATAGGTGTCAATCTTCGCCGTGAAACCCTCAAGTACCCTCGTATTAGTTAGGGTCTCCGACAGAAACGTTTGCCTCATAGAACCCTGTTTCTAGATCTTTCGGTCGACAACGTCGCGCCCTATCATTGGCCCCGACAGGGCCTGGGGGTCGACGATTCGTATTAGTAAGCTGACAACAACGGGAGCCAGATAAGAGCACTCCTTTGGGCCCCCTCTAGCATGGGGATCTCAGTTCGAGTAAGAGACGAAGCTTAATCATCCTACTACTTGCGGGGCCGGTGGTCCCTTATCGGACGCCAGCGAACCACTCATTTTCTCCGAATGTACGGAGCGGCAGACTGAACAGGTGGCTTGTCCGTTACAACCCGTGGATCGCAATCACTGTAACCCCTCATCCTCGTTCGTGGAGCAGGCTAGACGGCCAATATCACTTGGCCCCTACTGACAGAGGGCGTCGGTCGTTGCTCATTGGCCAGCGCAACGCACCAGCACGAGATGCGATAGCCCCCCGTATTTGAGCATTTATTTGCTTACTGATCTGCAAGAGTCTGCCGAGAATGGGGGTGCGGATCAAATGTCTCTAGTTAATATACTTGGAAGCGGGATAGTTCGTTGCTGGCCGGGTGAGAAGAGTGGATTCGTTTGGGAACATCCAACCCATTCGGCCACTCTGCCGGTGAGACTAAGGCGCACATGGGGTTTTACTACTAGGTTCTTCACATCCGCCCCGTAATGACTCCGGGGAATGGCGAAGCTACTACTCTCGCGCGCACTCTCACGGGGGCAACAGACTCACATTTAACGTTCCCAACTGGAGCAACGGCCAGGTGGCGTCACTGTCGCAATGCCCTCGTACCTGTGTGTCTATCGGGAGGCTGCCCACCGATTAGACGTTGCCAAATTCCGAGTAGTCTCTGGTGGGTTTGTCTCACCTTGAGTTTTAGCTATAATCTCGCATTACCGGCCTACCGCGTCTGCAGCCGGGGGCTGGGCGCTACCCTGTGTCCGATTAATCAAGAGCTCACGTAATCGAGTGCGCGGGGCCGGTAGATCGGTAGGCCGTGATACAGACTGGACGGCGTCTACCCCTACTACTGTTCCAAGACGCATAGCGTAACTGCGATGAGGAACAGAGGTCACTACACGGCTATTCAAACGTGTTTCTCTACTACGACTAAGTCCTAGTTAATTGGCTCACGTACTGGCCGGTTTAGTATATTACCGGCTTAGGGTGTGCATTGAGTTTGGGAGATCTGGCGTATAGGGAGACCACGTTTGGAGTGAAGGTTGCTACCTTCACGAATGAACCTTTTAGAGCTGGGCGGCAGCTTGAGGGGACATATGGGCAGTAGCCCACTACCTTTGCCAACGGTGGGACATCTCTACGCTTCTGCGATTGTCACTGCTGATGGCCGTTATACTATCAACTCGCCAGTCGTGATCCTAATCTTTTTCCACAACTGGTCCGCTAATGTAGCACTCTATGTTTGCTAAGGGTTGGCAATATAGCCCTACTTTCTTTTACTGAGGTTTGATGTCAGTCAAGCGTGGCTGGGGGAGAGCCTTGCTTCTCCGTGGCAGGCGAATTGAGCCACCTTGCGATAGGGCCAGCTTAATGGGCGACGTACGGGCGAGGACTCCCGTACCGCCAAACTTGACCGTCTGACCTAGTCTTTCTTGCGTGCGATCTCTCGTTCTTAGCATAACATACAATCCATAGCTGTTTAATTTAACTCTCAGTCCACCCTTTTAGGCCTTCGGTCTATTCTACTTTTACATAGCGTTCTGCACCGTACGATGCTATGTGTAGCTTCTTGCTCGTCGTAGGTGATAAAAGTTCACACTGAGACGGCAAGTGACCGTGGCTGTTCTACCGATGTCCGAACGCAGCTCTCGGTGGATTATACACATCCCTCTTAACGACAGGACTACCCGTAGAGTCGCCCAAAACCGGCCGGGGTATAAATTTGTTCGTTAGTACTCATTTAGTTGTAGTGCTGTGACAGATGGGGGCCGCTCTGACCTGGCTAAATTGTTCCTGTGGTCATGGCGTAGAGATGGGTAGGGTAGTTGCAGCTATTGCGCATTTGCTGCCCATGTCGTAAAGCAGTCAGCCTCTCGGGAGTGGCCCCTCTTAGCCGTGCCGGACCTTATCGTTTCCCGTCGTCCCAGTTCGTTGTCACAGTCCCGCCGCCGGTTATACTAAATCTATGTCACCGATACAACGAAGGATGAAAAGTACCAGAGCGACGTGCGGTACCGACATCCTTGACATTAGCTGGCCCCAGAGATCACACATACCCTGGCGCGCCTTCAAGCTGATCGTGGCCGTGGGACGCCGGCCTAACTCATGTAGTGTGGAGCTCGGGATTTTTATGGTTTTCCGAGTCAGGCAGTCGATTTCATCCGGTCGAGCGGTATAAAAGCCGATCCTTTATTATGATTTATGTACTTACAGTTAACGACGCTAGAGTAGCACACTGTCTTTTCTGCATGTCGGGCGCGCAGTTCACCTTGTGCTAACAAGTGATTTATAGACGTCACCGACTAAGATACTATACGTCGGGTGCGCACCGTTTCCCGATGGGGGGCATTGAAAGCCAATTCACGTGCGACCGTTTGGTGACAACGTCCATATGCCCAAAAATTGTTCTTCCTTTACTGGTTCACGGAGTGATGGACGAGTTATGTGGAAATCGATTAATAAGCTGGCTGTCGGATCAACTTATGTCTTTACGACCTGACTAAAGCCATACATCCCGTAGAATGCCCAGATAGGCCAGGGCGGGATGAAAGATCAGTGGACCAACCCCCCACAATATCTCTACGACGTTGCACGAGGACGGGACGCTGGTGTCATCTTTTGTGGCCCGTGGGCCCACGGCTGACTAAATCGAGCCGCCTTCCGCAGGCCGTCAACGGCGTGGCGGCCGTGTAGAAGGTGTCCCATCTCAGACCTGCCCCGATTCCTAGATTCCCCTACGCATACTCAAGCACGCACCAATTGGGGGGTTGGAGTAGTATAGGGGTTTCGAATCCCGGTGGACGTATGTGGTAATGAGGCCCATGTTCCGGGGGGGGCCGCGCTGGATACAGACGCCCTAAAGGGGCGGTGGAGAAAACACGGGCGGGACCAATGGCTAAACATAAGCCGGGCACTGACCCCTCCGGTGCCATGGCTCACAGCTCCCAGTTACAATACTATTTTATTCGTTAAAGCCCCGCCAATCGTGGAGTAGCGATTCGCGAATAAACAACTTCGTCTATCCTGGCCTGTCCGTCCTGTATTCTCGTGTTCCACCGACTGACTGTCTTGGTCCGGCACGAGGGGCTGCGCTATCGACCGTCTAGCGTGATTCCACCAAAGCCCTCCAGAATGACAAATACCTCGTCTGCAAGGATCCCCGTTTAGCAAATACAGGCTCGTGCTTGGCCCGTGCGTGTGTGCCGGGGCTGGCTTCGTAAATCCCTAGAACGCGTTCCTTCCAACCCATTATTCGCATCGCGCAATTACCCATGTCCCACCCGGTTCTCGGCCACGTGTCCACTTGTACCAACCGATACGTTGTGATTAGGCTAGGCCCTCTAAAAAAAGTATCTAAAAGATCATTGTGCATAGCCGACGTCTGTGAGACTGACGGGCAGTCGACCCGTATGGGGAGTAAAAAACATCTACCGTAGCATAGTGATCAGGAGGCGATTTTAGCGCTAAAGATTAGGTGTCCGCTTCCATCCTATCTCAGTGGTTAGGTCGTAGCGGTCTAGCAAAGGGCTGTTTACCAGCCTCGGCCCCCTCCTCATACTAGGTGAGCACCCAGGTAGTGCCTTTTGAGGTCCGTGTCACTACCCTCTCTTGCCCTAGAAAGGCTGCTCACTATTAGGGGTTGCCTTGAGGTACAAAGCGAGGATAGCGACTGATGCGACCAGTATTTCTATCCCTGACGTCTCGCTCAGCCTTCACCTTGACGAGCGGAGAGGTCGGTGGTGTTTTGGGTTATGCCTGAGGTTTAGGAGCGGCCTTGTCGTGACCTATGGATTGAGTGATTCTAGCTACTGGATCGCCCACGCTTTCGAAAAGGGTGCCCCAGGTAGGTCCTCACTCCGCTGTCACCTGTTACCCGTGGTCTGAATACTACCAGCAAGTAGCCGTGTGTTAAGGCCTCGTGAGTCTGGCAGGTGCCTTATTGCAGGTAATCTTCACGGACAGCTAACGTCAGACGGACGGCAATACGGCGCCATAAGGCTCTACTTACCAGGGCCCCCGCACACAGGTATGCGTTCCTGCTGAGTCTTGATACTCCTGCATGCTTCATTGACGGAAGACAATGATGAGTCCAACCGCAGTCCGAGTGTGCTCGCCGAATGTTTTTTTCTGTCAATTGCATAAGTCCAACTTGCGACTAGTCATCATTGTCGCGAGATGAAGTCCAGTGCGGTGCAGCAGACATCGATTAAGTAACTAGGGGTTTGAAAGGCACGCGGGGAACGTAGTTAGTCCCGATCCAAGCCCCAACTTGTGTACAGTTGGTCCGAGTCAAGGGAGAGCCGCCAGGGGGGGATCAAAGGGTTTAACAGGGAGTGACCCGGCTTTCACGGTAGCCGGTGCCTGTAGCGCGTGGTGGTCTTTCTGGGGGCCTGCGGGCGACCTCCGGCCCTGCCTGCAGATGGTTGCCGATTCTCACCCATATCTCGCCGCAACGTTTGTGCGCCCCCCGTTTCGTGTAGCTACCCGGCTTCTGATTAGCTTTGGTGACGACACCGTCCACATTTCGTGCGACGATTGCGCGGGTGTGCCACTGAAGTCTCTCGGCATGTGGGGTCCCCTCACGGTCGGTTGTAGAGTGAAGTAAGCTGCGAGTTGCTCGTCGAAACACTAGGCTTACCATTTAAAAAGTCAACTAAATAGTTTGGATACGCGGAGTGAATGCGCCTGGGTTTTTTCTCACTCGTGCGAGTTGGACACACTTGGCGTGTCTTTCTACGGGGCGATAGACCACCTAGTCCCCCAAGCTCCTGGCCATGACACATTTACCGGTTGCAGCGAAGACCTTATTCTAGATCGACGGTGTCAACAATTAACATATTGCTGGGCTAGCTACACGACGTTAGTACTGAATATCCACTCGATACGTTTGATGCTCCCTTCGTAGTGATGGGTAATTTTAATTCACTCACCGCGCGCGAGGCCGCGTGGTCCGTGAGCTGGCCAGATTGCGTGCTGCCGATGCGATGTATACGTCGTGCCAAAGTGATCGTTACAAGCCCTATATAATCCGCAGATGGGAGGCGTGAGTTTGTATATTCATGTTACGTGCTTCCCAGCTGGCAAGAGCGGGAGCTTGTATTCCGAAACCAATACTTCGTGAGCGATCGAGTGCTGGTTAAATGTACGGTCAACAAGAAGTCGAGCAAAACCTCGTTCAACCAACTACACGCATTTCCCGACGTCCATGCCTTTAGGGACGCTGCGACTCGAGCCAGACTTGCTCTTCCCTTTTACTAACCGGACGACCAAACACAGACGATGTAGTGTCGTTAAGGCCGCCACACTGGTTCACCGTTTTTCTTCCACCCTGGTCGCGGCTTACGTATTGAGTGTGACTCCCGGCGATTATGAGCTTGAATCTGTGCGGTCCTCCTCTACCAGTGTGTCATATGCGCAAAACCTTGGGATTAATCATCTCCGTCCCCCAAGCGGGCCCGCGGGCAAGCTAGTCAAGGTAAAGAAGTGGTGTGGTACTCGACGGAGTCAAAGATGGGCGTCGACCAACCGCGAGTTAAGTGAAATGGGTCCTTGACGTCCTAGCAGAAGCGATAACTCGTTTTTCTAATGTGGCCAACTTCCGAGTGGTCGTTTATCCTGTATCCATGACTCATAAATCACTAGGACCACATGGAACGCATTTTTCTTGTCACTTTGCCTGGGGGCTTTAACGGTCTCCTAAGGATGGCAGAGCTCGAGTTACCCCTTCCACGCACAGGCGTGTAAGGACGCTGTTAAAAGTTATTTCGTTCTACTCCCTAGATGGTAAGGTGTCCTTACAACACGTCGACTTCCGCGGGCTTCCTACGTGTTCTAATTTGGGATCATCCTATCGACATAGGTGTAGTAGCTGAATCACGAGGCATGTAGATGGCACGACTTCTCGATTTCCCTACTATGTGCTTTTTCAACAAACATAGTCTTCCCATTACCACCTGATTCGGATTCGTTTCATACACCCGCGTAGCCCTTGGCTCTTACTTGCGAGACTTGTTTTCCTCAGGTTACTAGCCTACCGGGCGGTGTGGGGCCCCATCAAAGTGGCCAACTCACCTGGCCTGTTAAGACCTTACTGGCTGCCTCGCATCCAAACCCCTCAGTGGGTTTACTCCGACAATTGATTCCGGAGACCAGTACAAGGATACAGGTGTTGGCTATTTGGGCCAAAGGAAGACCTAACCTCGCTTTCTGGCGATGTCTTACACCAAAAGTTGTTGCTGCCGATCTAGCAGGTACGCCCAGCGCATACGGTATCGGGGAAATGCATGGGGATCGGGGCGGCTAACTGATTGGAATCTAGAGCGTCCTACTGAATGTGCATCCTTAAGATAGCCTAACGCGACTCAAAAGCTTCGACCTCAGGTTCTTTGATCTTCATTGCAGACTATTATCCCCCACATAAGTACTAAGGAGTTCGATTACACAGTGACAGTATATCATGACGCTATGGCTACAGGGATTAGCACGGACTGACCGAAATACTGAAGTACTCAGGGAGTGAGTCTGTCGTAGCTGTACTACAGCCCTTCTATTAGTGAGCTGAAGTCGGCGGACCCATACACTAGCAGGCTAAAGTAGAATCTCTTGATATTCGCTCCGGACGGACTAACTAGAGGTCTTATTAAAGAACGCGTGTTAACATCCCTTTTTTAATGTGGTGTGTACACGGGATATAAGGAACCTATACTAGCTATGATCAGCAGACCGAACACAACTGGTCATTATGTGACAGCCCGTCGCGTAAAAAAGGTACTGTGCTAACGGAACGTGGGGACTGCCAAATCCTAGTTGCGCTCCTATTGGGCTCGCAACGCTGCTGTATTCAAGCGCGGATCGGCTCGCAGGTCCGGGTGCTCTTTCTCACCGTCACTCAAACATACGAATATTTGTATTGTATACAGGACGTTTTACGTTATTTCTGCCGCGTTAGACGGTTGGTGGGCCCACGGGACACGGCCGGCGTTCGCTATATACTTTAAAGGCGTACTGTAGTAATTGAAGAGAGACTTCCTACAAGTCGCAGAATCTTCACCGGCACTGCACTCGCTGGACCACCGCATATTGGTCATTAGGTTGCATGCGCCGCTTGAACGGGGTTCAAGTTGGTCGATCTCGCGCAGCGCGGATTGATATCTTTATACTTCACGATTGGTCGAGCACAGCTGCAAGTGTATCAGACTAAATAAAGTATTTCTGTCTAGGAACTTCCTCCTATCGCTCACGCCTATCGTGAGGACGCTATTACTGGTGTAAGAGCCCCGTAAGTGCGGTCAAAAACGATTAAGAATCAAGTACTTCTGAAAAAGACACATCGATCGGTATATGATGGGTCCGAGAGCGCTATTATTAGGAACGTCTAACCGCATATCCCATACACGCAAGGCGGTGATGAGCGACATCACGTTCGAATTTTGTCTCTGTTGGCGAGGGAGTTGTCTCCAGATGCAATGGTTTGCCGGCTAGCGAGTCGCCGGACCCTCGCGATCCGTATCCCCCCCAGTTCCCGTCCCGCGCGACGTTTCCAGCCTGTGCGCGCAACGCAAGTTTGCTAAGCTGCGGCGTTGAATGCGCTGGTAACTAGGTTAATACGGGGCTCCGTCCATATGGTTCTCGTTTACGCTGTCGCGGCGTGCGGCAGTGTTCAAAAACTCCCAAAATAGCGCTTTGCCCTACCTTCAGCGCTCACCGCACGTAGCCTAACACGTTGTGGTAACACGCTGTAGAATAGTCGCGGATGTAATAGACTGCTGGTGTATTTGA
		</sequence>
		<sequence>
			<taxon idref="16-990A_2016"/>
			ACGT GTCGATGTTGAGCCCGTTGGCTAATGCAAGCTCTACGTGGCAGCGCGTCCTTCGATCACTGTCTCGCGGGTCCTCGCTCACCCATTTACGCTACCTCTCAAGGCCCCAACCAAGGGGCTAACTGCGGGGTTTAACATCTCACTACTGTACTACCGAGAAGGAGTTGGTTCCGGGTTACAAATAGATAACGAAGCAGGCTATGGTTAGCGAACCTCCGGCTGCGTGTCTGAGTCCCCGTCGTCCGGCCTCGGGACTCGCGAAAAGTATGCCATGCGGAAAAGGTAGATATCGCAGGGCATAGCGCAGTGCACTGCTACTATAGCGTAAGGCTCGCGGGTCATATTAACACTGTACCGATCACGCCCCCGCTCTCCACCCGGTTACGCGTGAAGGCCACACTTAACACCAGGCACTTTGAACTTCTCAAAGTAGGCGCCATCGTAGCGGCTTGTGAACGTCTGACCAGCCGCTCCTATGAATCGTGTCGGTATCCGTGAGATGGTAAGACCCCCAGAGATGCCAAGTATTTAGGAGATCAATTCGATGCCGAGCCAATCGATCACAATACCTGGGGTCCAGCGCACTTCCTGGCGCGGCCGAGCTCCGCCCGTCTTGGCCCCCTAGTCAGATGCTTGGGTCACGTCGCCCTACTGTGTGCATTATGCTTTCGATGGGCTTTGGGAACCTATCTTAGCCTTAACGATGGTGGATGCTAATCGCGTCGCCGCCAAAACCCCCGCGCCCCCGCACCACCGGGCATTGGGGCTTCAGATCACAAGGGCAGGTCACTGGATATTCTCATTGTGAGCCCCATGAGTTTTAACAACGCTGAAGGTCCGTAACTACTTCAATAAAATTTTACAAAGCATATTGCTGAGTAACGCGTGACGCAACACAAATTATAATGAACTACATTGGCGAATGGGGTGCTTGGGTTGTATCATACGTGTTACATCCCTTATCTTGGCGGACTCTTACTAACATCTCGATGAAACCATAATGGTTGTTGTAGTTCTCCTGGCAGAGTTGGGGTGTGAACATCCCTGGGCATTCGCGCACGGAGATAACCACCTGCCTACTCGCCCGGATATTCCCCCTGTCGCCCCTGGGGTTTCCGCCCAGTCCCCCCGCGACGCTTTTTTACATAACGCGTCCGGCGAGGGAATTGCGTTCGGGGTGTTGTTCCCACGTCCGTCCCAGTTGGGAATTAAATATAGCTAAACGCTCGCTGGCTCTACCGGCCTGGACCACTCCAGTTCTGAATAGCTTTAGATCGGACGTTCAGATCCCGTCTTAGTTGCAGACGAGCAATTCGTATGGGAAATACGATCAGGCCGCGACAGACTACTCTCAGGACCGCTCACCTGTTGCGTCATTCCGGCCTAGTTGTGAGGCAGCGTCAAGATAAGCTGTGAAGGGGATATGAGTTACCCTGTTTTCTCGTGAATATCGTGTGGGGTATCAAGTTCAGGACTCTGAGCGTGTAGCAACATCCCATTTATTTAGCATGCCTGGAGACCTGCAATCCAATCGGCTTCATGGCTGACGCGCTCGCTTGGTACGCCTTAAGAAAGACAATTGCCGTTGGTCTCGTTGCCCCGAGGCCGAGGATCTATTTTAAGTTGTGCCTCCATATACGGCGTCGCATATCAAATTAAGGAGCGAGCGTTCAGTTTAGGAAAGCTCCGGGTTGTTCTAGACGCCAAGGTCACCTTAATGAACAGACGCCTCCGAGACTGGGGTATCCTAAGAGTTGGGCAAGGACTTGCCGCGAGAGCAAGGTGCCAACATTGTATGACAGCGTTCGCGAACGTAACCGTTAACGATAGTCACGCGGATGGCGGCGTATAGTCCGAAAGATGGTTATGATAATTTTTCGCTGTGTGACTTGAACAGGTCTCAGCAGCAACTGAATGCTGCGAGGGGCCCTTTGCCTCGTCGAAGCGCCACATCTAGCCGTCGAAAAGGAGCGAGGCCCGCCCGCCGTCACTACCGTGTACTGACTTTGCCCAGTCCGACTTGGCCTGGGGTCACCATAAATGGTTCTTAACGTTAAGCAGAGACCATTCCATGGTTCCCATCTTGCACATGTAACACGTGCGACAAACGGCGACCTCGAAGCACCAGGTCTCTGGGCCTAGAGGGACACTCGACACGATCATATAGCAGGAAAGGCCGGGAGGACTCCGCCCAGTGCGTCCACAAGAAGTGCTAGCCTGATTCCTACAGCATGAGATTAGGGTCATAAGGGTACACGCAGAACACCGGCTGGATTAAGCGGAGTGCGTCGCTGCCTTTACCACTAGGCCCGATGAGGATCCCTCGGAAACGCTCTGTAAAAGGGTCCACGCAATACAAGAATAAAAACTGCGCGTTGGGATAGCATTTGGCTCAAACAATTTGAATTGGGCATCGGGATGGGAGTTTCGTAACTACCCGCTACTGCATGGGGGTGAGAACTACCTGCTGCTTAGAGAACCCTTGCACACCAGGCCTGCTGATGTTACAGCATTCGGGAGGGACTAGCGACATTACATTAGCCGTTTAAAAAGTTAGTCAGAACCACACAGCTACTCGCCGCGTGCGTTACGGCAAGGCCGCCGCTTGGACCCATCACTTGTCTACATCGTCATATGTCTCGCGAGCGGCACGAGTTTACGCTAGGCACCAGCAATAGGGTACATACTGACAAGGAGATTTAATCTAGTCCCCCTGTTACGCTGTACTGCACAGCTCTACATCAGACACATAAAATGCTTCTGAGAGGGGGGAACACGAGCGTATCGCCTTCACGTGTGGACAGGGTAAAGCTAAAACTGCATTATTTAAGGGGCAAGAGCAGGGTGGCGAGGTAACCGCCCGAGCGGAGCCTGTAGCGTGACTCAGACCTTGACTACGCAGCCTATTTGGGCATCAAATAGCGCGTATCCATTAGAAGAAACAGGCTACGGACAATTTATACCGCCCTCTACTGGTGTCCTTACGCGCACTGCTCTTGGGCGTGAGTAGTGGGGCAAGTCGTCAGAGTTGCCTTAACATGAAACGGGACCTGAAGGAGTTGGCAATGTCATTAAGCCGTACCCGCCGCGCGACCCAGGTTATCGAGGGTGTGTGAGGGATCAAGCTGAAAGCAGAGTATAAAAGAGGATACTGCAGATAACGTCGGCACCTCATTCCGTGTAACATGCGTATGGGCTGCAACCGGGTAAGGCCAGGGAAGATGAGATACTGCTCGCTTCCGAGTCGTTGAAAAGGACCTTTCATATAACCCCCTCCCAAGGTGACGCCTATAAAGTGAACTAATCTCGAGGTTCTTGTTCTAACGTGGATCTCTGCAAATTGAGATGTTAAACCCGGGTTATAAACTAGCTTTTTGTAGTCGTGAATAGGAAGAGCAAAAAACGCTACTGCTATCAGTTAACGTGATGCGACAACGTTGGCCATAGGAACGGGCATCCAATCTAAAACGGAGGACTTTACAAGAAAAACAACCAGCAGACGGACGATATGTGAGGTCCGGCGGTCCAGGCTTGTGAGGGTTCCTGATGATAAATAAGTGCTGCAGGTAGATCGTCGAGGTACTTGGTCAAATATTTCAACGGGGTTTAGATTGAATAATTATTATCAGTGAAGCGGGCTGCCCATCGCAAATGCTGCGATTCTGCAGGGAATGTAGAGTTTTGCATTCCGATCCATTTTAACGGGGAAAGAGTAGGTCCCTCTCACATGGGCGCTGCCATACTTTCGGATCATATAAAGACGTTACAGCGAGGTATGCGTCGCCACGCCTTCGGTATCAGGGGACATCCTGCACTCTACAAGGCGCGCTAGTTAGGACTACTCAGCGACATTATCGGCGCCTAACGTACGACGTGCCCTTTAGTGAAACAGGTCTTTCGCCCGGTTATTTACCCATATGGGAGCAACTACCAACTTACTACACGTCGAACAGCTGAATACCTTCCATATAATGTTCTCGGTGAGACGGTTCCGTCCAGTACCCGTCAGCCGTCCCGGGTCGCGGTTTCCGATACAAATGACCGCACCTTGCCCAATGGTACCTTTCTGAATGTATGACACTCCCAAAGACAGGTGAATGATTCCCGCCCAACCCGCGGATAAAGGCTAAGCCTGAACAACTTGTTTTCGAAGCGGGGGCCCGCGGTGTAAGGGGTGGTCAAAATCGCAGTTTTTTGGCTCCCAAGAATCTTCCTCTCGCCCGCGGCAAGCAATTACGCCCAGTCTTCCAGTACTCCCCATCCCCCGAACCATGGTTTTAACTGGTTGAACGGCCCAACGCTCGGCTTGTTGTGGTAACGAGCGAAGTTTCAACCTAGGGCGACTCGAAAGCGGCAGAGCGATAAAATCCTATATTAACTAGTTAACATTCTATCTCCAGCCGAGTGAACAGCTGACGTTCCGTCAGCATCATCGTTGTAAATGCGACTTAGCGCCCGATGATAGAATCGCGGGTCCAGAAACTGAGATTGGAGACGGGGCGCGATGAAACCCTCACGGGCTACTGCCAGCGCACCTATGGCACCCGATATAATAGCTGGAATAAGCAACTAGGTTGCAGCTTCAGCACTGTATTTAACCGCTCCGGGTAGCCTTACCCATTCCCTGTCACACACGACCCATGGGGCGGCTGCTCTAACCGCCGTTCATTTGATAGTCACAGAATCACTTTCCTTGCTGCTCCCCTTTCTCTCCCATTCACCTCTAATGACACCCCGGAGCAACCAGCCTCCCAGGATCGTGACCCGAATCCTTTAAACATAACCGAGGCAGGGCTCTGACGACACTTACGTGGATTCTGGATCGGACGGGGTTAACGTTGGAACGGGCTAGGACCGTAAATGAGCTGGGCTTCAGCAAGATATATCGCGCGCACGTGCCCTAGTCCCCGGCCCCTACCGCCACATCCTCCTAAAGGTGGTTCCAGCAATCCCTAATCCTTAGAGCGTAGATCCGTTGGACTGTTGGCCATGAAATGGGGCCTAGACCGGCGAGGAACTAGAACGGCCGACCGACTTCAGTCGCGCAGATCGTCCTACATGGAAATAATCACCGCAAGGCCTAAAGAGACCCATTTAAGCCCGTTTTCTGCTGACCAAACAAGATAGGCATTTTAATATCAAACAAGCCATCAAGGTACAAATATTCGGGTAAACATCACGCCGCCGATTGCGTCTCGTGCAAGCGGACGGCTGGTTGCCTCACACCCGTTGCGATGTCTTTTTAAATAGCCTTCGGAGCTGGCGACGCGTGAGGTGTGCTATTCCTTATAGGGTTCCAAAACCATTAAGTCAGTTGAGAGGCGAGCGATTCAGGAGTGCACCGGTCTCCCAAAGAGCGTCTTCATCCGATACGTGCGGCAGCGCAGACGCCGCTCAGTAAAGGCGGGAAGTCTCCGCCTTGATGGAACGTGCTTTACCTTCAAGACGGCATCAAAAGTAGTGGATCCCTATATGCTCGAATCGAAGCCTCTCGGCCGACATCAGGGAAGAGGTATCGTATTCCGGGAGATTAGGGTGTCTGGTATGCGTGGTCGCTTAGGGACAACACTCTAGCGGTCCAACACAGCCGGCGTGGACGAGTCTCGAGATAGCTGCGAACGTTCTAAGATCTAAAGTTAGATAATGTGTCGGGAGATATTTCTCGACTTCGCCGACTACCAAGAGGGGGCTCTCGTCCCGAGTTGACCGTTCAAGATCTATAGGAAGTTAAAGAAGGGTTTGATGTCACACAGTACGACCAACAGCGTAGCACTTCGCCGGCCAGATCGTGGGAACCAACCGTTGGATGCAATGTGGGCCTCGTAGGGTACCGCTTCACCGGCCTGACACGGGGTAAGTGAAGGATAGATCGTTCGCTGCCCGGGGTACCGCCCTGAGCGGATCAGTCTTTTGACGACAGCGGGTGACGTCCCGCTCACCAACTCTCCGACTTGGGGGCGGCCACAGCGCTTTGGAAACAGGAACGGCACGGACCCATGGACATGTGAAACGTCGACTCAAAATCCAAATGCTCCAAAGGCGCACCTTCTGCTAAGTAGCTACGGGACCTTCGATACTGTGGCCCGCCGCCTAAATACCGGGTGCTAAAATAGCTGAAGGCGCTTGCCGGATTTGATGAAACCCATGGCCTAAGTTACGCGGACCGTCACCCTCTGACCTCAAGGAAGCGATATCAAATCGAGGCGTGACTAGAGTCATTGATGAGCTACCCCTCCCACTTGTAACATGATAAGAGGACACTGTCCGCGTCACAATCGGAATTGGGATCCTCGGTACGGTTTTCACGAATTCTGGGTAGAGGGGCCACGTAACGTCTCGTCGGAGTTCGGTTGAAACCGACGCGAATAGTACGAACCGACTGGACGAGGCGGCCTCAACTAGAATTTGGTGGGGTGTCGGCATAGATGCGTGATGATTTTCGTCCATGGCAGGCAGCGTCAAGGTGGGTTCTTTACACGGCTCCTTGCGCGGTTAACCTGGGTGGGACATTTAAAGCCGCTGAAACCCGGATACAGTACACTTCCCAATGTGCTTCCCCATGTCGTTAATTCGCAGAACGTCATGGGTAGATTTAACACGTCACCCCCTCAAATTGTCTTCGATGGGAGCGATCCGACTTCGAGGCAGCCTGATAAATCGCTCAAGGGAGTTGGAGTGCTATTGGTGATGATCCTGCCTGAAACGAGATTGCCGACTCATCGACAAGAGGCCGCCAGGGTTCGCGCCGGGTAGTCGGGGTGGTCTCAAGAGGCTCACTCTGATTCTTAACCTGGGCATCGACACTAAACAGACAATGCAAGTGGGTTACCGTTGATGGCGTTCATGGAACGACAGAACTACATGCACTTTAAACATGAAATCGTGTGGGGTTGGTTGCCCTGGTTTCACAGTTTGAATACGGACGTCGAGACCGCCCGCAATATACGTCAAGCTTACAGACCACACGCAGTCGGGTAGGCTTCTATCATTAATCACAAGAGGCGCTCCCGTGAGTGTTAATATCGGGTCATTCAAAAGGGGACTTTTTTTTGAAGCCCCTCGGTTCTCCCCGTGGTTCCTATTGGGGGATTCGCACATTAAATACGTGAATACAGTCACACCAGTAACGCGCCACTGCTGGCTTTTCGCTGATCAGAATATCCCATCGGAGTCTGGTGGTACAATAAGCGACGAGACACGTTATCTCATGTGGAGACATACCCACGAACCGTAGACCCGTTATGAACACCACCCAGATCTATCGGCTAACTCTGATTTACCCCATGATCGGCCAGTCTAGCGGCAACGTATGTAAGAGTTACCCACGTCCTGGTCAAGCACGGACGGACGTAACTTTCTGCAGCTGAAAATCGCTCCTCCCGTTAAAAGAGTGCCTCAACTCGCTTAAGGATGGACTATTTTCTCCAGTTCATATGGCCAATATTGGTGGGTGGACAAGCTCCGGATTTAACACGCCTGCCAGGCATGACGATACGAGGTTTCAGGTTGGTGAAGAACGGTTCCCGGCCCCTGCCGCGCGACGAATGAAGTACTCTTTCTATAACGCCGACGTCTAGGCGGGCACGATCGTCTGATTGCATCGTGGGAATGAATAAATACAAAAGACGAAGCTGAAAGAAACGTGACATGTGTGACGCCCTGCTGGGTACGCTGCCTCGTGTCGTTACGTGTGATACCACGCGACCTGTCGCTGTGTTCGCGCTAGATCCCACCCGGCATTGGGGAATGCAGAAAACGGCTACCCCACCGATGGCGCCGAGCGTAACAACCACTTAGTGCTGTACCGAGAGCTCCTAAGTATGCGTTCTAGAGTGTTTTGAGCATGAGCGTGTTTCTCTCTTAAAGATAAGCGGTGTTTATCACGGGGATTATGGAACCGTCATATTATAAACTGAAAAACGCTCCCAGATTCCTAGGATTTAGACGAGCTTATCAGGAGTAGGCCCGCTTTTCAGTACCGTAGTGTGTTTGCGAGATCATACCACAGAAATCGCTACACGCAGTAAAGACGGGAGCGTCCTCAACTCATGAGCGCTGTTAGGTATGGTCGCAAGCTATTCGGCGGCGATCGAATTGGAAGGACGTTCACATCACGGCTCATGGCGGGACGTACTTGCTCGAGCCTGATTGGATATATAGCCTTGTACGAGCCTCTTCTGATCCCAGTTCCTTCTTGTTCGCTTGAGGCGGTGTGTAGGGGTCCGTGGAGGAGACGAGGGCTACGCCAGCTGAATTGGACACAGAAGTAGGTAGCCCAGATCAACCCGACTACTTCCCCCGTCAGCGTGATTCTTGTAAGGGGGCACGGAGCGAGATGGCCTCCCACAACGGCATGGAGGCCGTGGGTCCTAGTATGTGTACTGGGCGGAAGGCGTGAGACTAGGTCGTCTTCATTATTGTTCGACGTATTTGAGGCCGGAGTAGTGTACTTGTTCCCGCGCACGACTGATAGGCATCAGACAAATTAACGTGGTGCTAGTTGGCTATCTGTTGGTAATCTGGCGCGACCAAGCTGAAGGCCGACGTAGGAGAACGCACGATGAAAGCAGCAGGGGGGGGGATGTGGTGCAATACCGAAGCCACTGAGGTTCTCAGGTCATTAAGGTAGTGAGGCTCTCCAAGTATCGTGCACCACGACAGAAGGAGGCTGAGATCGACTATAGGGGCACTACTAACACCCCGAGCACGCAATGAGGTTATGTGACATCCGCCAGGTGTCAGAAGACCGTACAGGAGGACAGTCGTGGCTGGATTGCGCTAGCCACAGGTTCAGGGGGGACAGCCTCCAGGGCGATGACGGATGGCTACAAGCGGGGGATGGTAACTAATCAGTACTGGATCGGCAAGACCACCCTGACTTGCGATTCTAAATCCGACCTCCTTGAGGATATTAACAATGCATCGCCTTACATACAAGTCAATAGGGCTTAATTTAACATTGCTGATGCACCCCACTTAGCGAAGGATCCGCCCTATAAGACCACTAACAGGCTAAGTTGTGATCCGCGTAAGAGCTAATAATGACGCCTACTATAGGACGGGCATAAATGGCTCAATAGGCGAGCCCGCTGAGACCGTCTCTCAGCGCGAGGCTACTCGGTTATCTACATGTTCTAATTGCGCCGACCCTTCCCAGGACTAAAGGATTGAAACTCGTTGTAGCTCCGTTGCGTGGTCCGGCGGCATGAGTGATGGTATGACGAGGCTTGACCGGCAGTTTCCAGACTATTCTATAGATACGAACGAAAGCCCCCGGAGCGCAAAGCGTAGTGCAACCGAGACAGTACAGACTTAGAGGAGTAAGCGGGCGTTCCGATTACCTGCAGTTCCCTTGATCGCCCACTCTACTGCCCCCCGCGTTCCCGGTGACCTGAAATATTAAAAGACCGCGTCTGCCATGTCTGATCTGATTGCCAGTGTCTGTGCATTATCGCACTCGGCGGAAAACTACTCATACCCCGCGCGGAACGAGTCACTCGCAACAACATTCGTTGTGCTTCGTTACCCATCAATACTAGCTCAATTCTTAACGGAGCACTGGGGAACTGGTAGTCCCGATCTTGGTGTATGTCAACGGGCGGATGTGACGTGAAAAACAGACCGCAGTCAAGCCCCCAATTGGGACATCTGGAGACTCGATCCGTGGTATCAAGTCTCAATGTGAAAAGTTCGACCTGGCGGCCGCGCGGTGTCGGTGGCCGTCGGGAATAGTAACTATGCCGATGAAATTAGAGCTAGACGGAGCTGGGGCTGTCCCTTCCCCCTTACCGGGTTGATGTACGGGACTCGGTTCAAAGCTGGCTTTGGTGGGCCATGGCTCCCCACGAGAGCGTGGGAACTGCTGGTAAGGGTCAAGGCGTATGGATGTCCCAATAATGTAAGGTAATGGATCACCGCCCAAACATAGGCCGTTCGTTGGTATCCGCGGCATCTGTGGTGCTCCATGCCCACGACGGCCCTATAAAGGACTTATGATACAGGAGGTCCCAGCATGAGCAGCAAACCTTGAAACCGCTTTGTCGTCCTCCGATGCCCCAAGGTGGTGCAGAGCTACTCACGCGATCGATCCGATTCACATCCGGATAGGCCGGGTAAGGCGGCGATATGCAAGATTCATGCCTGATTGTGAAGAGGAATCAGGCTGTAGGTTGAGACGTGTTTCGGGAAAACGTATTTCAGGGCGATTACCCACATTGGGTAGCCGGAGGTGGCTAACTCCGCAGGGCTTCTGTTCAGCCCCATGTGGCTTATTTATTTGCGTCGCGTAAATCGATTAACGCTCGCGGGGTGTCGCTCGCGCATACGCTTTCTCCGTCCACGTGGCTGCAGATTTGCGATCTCGACCGATCACACACCGGTAAGCACCTGCACACCTATGGTCCGGAACACCTCAGCGAATACGCCACCTCGCTTGCCCTCTCGGGTTTGGTAAATAATGCGTGGCCTCCAGGACGTCCTCCTGTGTCAGTGGGGTGGGTGCTAAGCGACCAGGACATAAGGCTACCATTACATCCGCAGAGCCTCTGACGCGGCCAGGTTGCGAAGATCAATGCCGCCCTATCGAATGAGGGGCGCGACAGTCCGTACGGATTCGCGCAACGTGCCCAACATTGGCTGGGTTTGCAAAGGCAGCGAAGCCTCCGGAACATTTTGCGGTTTGTGCCGGTACCACAGAACTCGTTAGAGCTTGAAGGACAGCAGCCGGGCACAAAAAACGATCTGATCCCCGCGGCCTCGCCAAAACTCTAGAGAGAGCTGTATTCGAGACGTTGACGAGCTGTCTGGTTGGGAAAACGCTAAATAGTATTAGTACGACGCGTCTCCCACCAATAGTGTACGACCCAAAGCCTGAGGCCATCCCACAGTCAGAGTGAGGTCTAACGCTGAGACCGGCCGGAATCCCCCGCCAGGGACGGGTCAGGTGCGGGGCGTGCGCATGCGTCGAACTGCTGGAACAGCTGAGATGTGGCCTCACCCGTCATGTTCGACAGGCGATGGTGTCGGTTTTCAGCCGAAGCTGAACAGGGGTTGGAATGACCCCGACTCGAGACAGCAGCCGGGACGGCATCAGTGGGTCCCTGCTCCAACTGGGGCCGGTCCGCACTATTTACCCCCGTGTAAAACGGCTACCGTGGCATCGATGTTTGTTGCCCACCCAGGTATCTCGGTAGTGATTCGTAGGCTGCCGCAAAGGTTAAGGAAACTATTGCTGGCGGAATCGGAGTGGTAACCTTAATTTTTTGGAATCGTTTTCCTCGGCTATGCTACGGTTGACATGTTGTTTCTGAGACGATCCATGGGTCTAAGGACTGCCACCAGAGCTGAAACTAGGCAGCGTTTTTGACCCGGCAGCAGGGGAATGATTTATCGACATAATAAATAGCGTTTCTCCACCATACCGCAAAACCAAATTTACGGTAGTAGCTTTCTAGGAAATGTGGCGCCAATCGATAAAGACCTTAATCAGAAGTGCCGTCCGCCGTGGTATTTAGGCTCAGGGGTCAGTGAGGTTTCGTCAACTATAGTCGTTCTGTCAACCCACGCGCCACCGTGGAGGGGATTTCGTCATCTTAGGGGGAAACGCTTACATGCAAGGTTAGTCGGCGGCATGGGATGTACTAAACGAAGACGAGAGAAGCGCCAAACAGGCTTATCTCCTTAGTCTCATTATACAAGATTAGGGATAATCAGGGCACGTAAGTCAGTATGGCAGTGTTCGCACTGGACTTGGAGGAGAAAAGGGTTGAAGCCAATGAGGGTGCTGCCGATTCCGTTCCGAGGGTGTCCAAACTTTCTAGCATATCGGCAGTTACGGCGGTAAAACGTTCACGGTCTGGAACTCGGGTCGTCCCCCTCCAACAACGAGAAGGCTGACTTGGATAGACGCAAAAATCCGGGGTATAACTATGTGACTTTATGGTCCGCCACGACAAGGTTGGAGGGGTCAACCCTTGCCAGCAGAGGCCGTCTACAACACACAGCCAAATTGACTGTAAAGCAATCGCAACGGTTCAACGAGATACACAGAGATTGTAGCTGTGCTGTGAAGGAATTAGACCTTCGTAGGATATTAGCGAGTCTAATGTTCTACGTAGCATGATTGCTTCCGGCATGGCCGATTCTCTACTGGGCGCGTGGACAGGTCCCAGCAGACCACGTGCAGTTACCGCAATCACCACAGCCCCCAAGCTGTGCCCGATGATCGTGCAGTAGTGACCCGATGCTCGCGCGGCCAATCCTACCGTAAAATTCATACCTTGCAGTAGGTGACTCCACTCTACGTTGTCCCTTCGGCCTCCCGTCGTAGTACGGTGACGAGGGTCGCGGGCACTTTGACACGGTGGGCTCGCAGCAGTGCAGTGTACCGTCCTTAGAGTCTTCAGCCCGACGTCGTAACTTGCTGGTCGCGGGCTTGGCCTAATGTGGTTCGTGACCCGATGATTGGGGCCGAACACTCGTAGCTCGATGACGTGAAGTGGTGGACGTGCCGATGCCGAGGAGGAGATGTCACGCACCCGGGCTCCCTGATTGGAGACATAGCGTCCTTCGTCAGCTGGTGGGGATCTAGTGGCCCACTAAACTACGCAGTTGTGCTTTTCGCACCTGCGAAATCGTGTCGGCCTGGCTGACTTCGAAATCACCTCGGTGGCTTACTCAATACCTCCCCCCGACCCCCTCGCCGAATCGCCGGTAAGATCCGTGTGTAAAGGGCCAACTTATAAATACCCACGTTCGGCTCTTCTAAAGCACGCAGGCGACTGCGAAGTTTTACAGGCCGATGGTACGCCCCGCCATAGAGCTCAGCGTTTTTATCACGCGAAACCAGCTTTAATTTATTAGGCTGGCAGTACCGGCCGTCAGACCGTATCGTGTTACCGCATTGCGTAGCTTTGTAGTTGGTAACACCCCGCTGCACTATACCATTGCTTGTCCGAGTCCTAAACTAATATTCAAGATCTCGTAATGGCCACCGTATTGACCTACCCTCGCTCAGGAACAACATCGATTTTACCGATCATCACTCGCTGGGTTACTGGATAAAACAGTGGGACGTGGTTAATTCATCGCGCACCCAATTAAATGCGGGTAGGCCGATCGATCAATGTTCATAAGCCGGAACACACAGGAATTTAGCACCAAGTAGTCCCGATCAGACGCGCGGTGTGGCTTCACCGAAGTACACGAACGCCAAATCTGCAATGGCGCATGAAATACAGTGTAGGGGTGACATCGTGTCGCTTTCAGCTTTTTAACCAAATGACCGTAGGGGGGTTCCAGTTTTAAGGTCTACCTTATGACGCTGTTGTAATACTTTGGGCCCTTGGCTTGTCTTGCGGCCTCCGGACAAACCTGAAACTGGTATCGCACGTCCCTCGGTAGGAGCCGAATGGGTGGCGTGAGCTTGTCCCTGAACCTCTACCGTGGAGCCGGCCAATCGGTTGGCTGGTCAACGCATACCTCGCATACCGTAGTTGACCGCCCCCTTCCCCTCGCGCCAGTGGGAGTCCCAGCTGACATTACAACTCTCGTGATTTTTACTGTAGCAGAAGTGAGAATGAAGCTCAAACATGGGGACACTCAGGGCCGGTGCTCATGCCGCCGTACCACCCGCGTGCACTTCACCCGAAAGGGACGCCCGTTTGAGAAACCCATGGCCACAGAGACTGTTATCATGCTAAAATCTGATTAACCGCCCTAAACAGCGCCCGGGAGTGTGTATCTGGCCTTAGTTAAGGCCCCGGCGGGTTGTGACGGGTTACGTACCTCGTTTGGCTAGGGGTTCGGTATAGCGGTCCCTCCTGGGGCTCCAATGGTCGTTACCTTGGGGTTCTCCGGAGTTGAGACGAAGTCCATCACGCAGTCCAGCTGGAACGGCTCTAATGGCCCGAGGCAACTCGCAGGTTATCTCGTAGATAGCTCCCCTGGCGCCTTCTAGTGAGATGTTGCCTCGACTGGGTGTTCGGCAACCAATTTTCCTTGATCATTTCTCGTTTCAGAATAGCTTCTGGACTATCCCATACTGGGATTATCGGTGTTGGCTTTCCTTCCCACTACTTATATGGCGATAGGTGTCAATCTTCGCCGTGAAACCCTCAAGTACACTCGTATTAGTTAGGGTCTCCGACAGAAACGTTTGGCTCATAGAATCCTGTTTCTAGATCTTCCGGTCGACAACGTCGCGCCCCATCATTGGCCCCGACAGGGCCTGGGGGTCCGCAATTCATGCTGATAGGCTGACAACAACGGGAGCCAGATAAGAGCACTCCTTTGGGCCCCCTCTAGCATGGGGGCCTCAGTTCGAGTAAGAGACGAAGCTTAAGGCCCGCCCCGTCCACGGGGCCGGTGGTCCCTTATCGGACGCCAGCGAACCACTCATTTTCTCCGCATGTACGGAGCGGCAGACTGAACAGGTGGCTTGTCCGTTACAACCCGTGGATCGCAATCACTGTAACCCCTCATCCTCGTTCGTGGAGCAGGCTAGAGCATTTGTGCTACTTGGCCCCTACTGACAGAGGGCGTCGGTCGTTGCTCATTGGCCAGCGCAACGCACCAGCACGAGGTGTAGCGTCTTCTGCCGGTCTCCAGACCGCCCACTTATAGATCCACAAGAGTGTGCCGAGAATGGGGGTGCGGATCAAATGTCTCTAGTTAATATACTTGGAAGCGGGATAGTTCGTTGCTGGCCGGGTGAGAAGAGTGGATTCGTTTGGGAACATCCAACCCATTCGGCCACTGTGCCGGTGAGACTAAGGCGCACATGGGGTTTTACTACTAGGTTCTTCACATCCGCCCCGTAATGACTCCGGGGAATGGCGAAGCTACTACTCTCGCGCGCACTCTCACGGGGGCAACAGACCTATGTCTGATGCGCCCAATCGGAGCAACGGCGGAGCACCGTCGCCCGGGCAATGCTCTTATATCTTTACGTCTATCGGGAGGCTGCCCGATCACCACGTACTGCCAAATTCCGAGTAGTCTCTGGTGGGTTTGTCTCACCTTGGACTTTAGCTATAATCTTGTATCGCCAATGTGTTATACTTGCAGCCCACGATTAACCTGTACCTGGTGTCCGATTAATCAAGAGCTCACGTAATCGAGTGCGCGGGGCCGGTAGATCGGTAGGCCGTGATACAGACTGGACGGCGTCTACCCCTACTACTGTTCCAAGACGCATAGCGTAACTGCGATGAGGAACAGAGGTCACTACACGGCTATTCAAACGTGTTGGTCTACTACGACTAAGTCCTAGTTAAGTGAACGGCGCGGCATTAAATGTGGTATATCGACGATCCAAGGTATGCGTTGGGTTTGGGAGATCTGGCGTATAGGGAGACCACGTTTGGAGTGAAGGTTGCTACCTTCACGAATGAACCTTTTAGAGCTGGGCGGCAGCTTGAGGGGACATATGGGCAGTAGCCCACTACCTTTGCCAACGGTGGGACATCTCTACGCTTCTGCGATTGTCACTGCTGATGGCTGTCGCACCATCAGCTTACCAGTCGTGATCCTAATCTTTTTCCACAACTGGTCCGCTAATGTAGCACTCTATGTTTGCTAAGGGTTGGCAATATAGCCCTACTTTCTTTTACTGAGGTTTGATGTCGATCAAGGACTACTGGGGGAGAGCGTTGCTTCTCCGTGGCAGGCGAATTGAGCCACCTTGCGATAGGGCCAGCTTAATGGGCGACGTACGGGCGAGGACTCCCGTACCGCCAAACGCACACGTCTGACCTAGTCTTTCTTGCGTGCGATCTCTCGTTCTTAGCATAACATACAATCCATAGCTGTTTAATTTAACTCTCAGTCCACCCTTTTAGGCCTTCGGTCTATTCTACTTTTACATACCGTTCTGCACCGTACGATGCTATGTGTAGCTTCTTGCTCGTCGTAGGTGATAAAAGTTCACACTGAGACGGCAAGTGACCGTGGCTGTTCTACCGATGTCCGAACGCAGCTCTCGGTGGATTATACACATCCCTCTTAACGACAGGACTACCCGTAGAGTCGCCCAAAACCGGCCGGGGTATAAATTTGTTCGTTAGTACTCATTTAGTTTTAGCAGTACAAAGGACAATGGTTCTTCTGACTCTATCGAGTCGGCCCTGTGGTTGCGACGCCAAGATAGGTAAAGTCGCCGTGACTGTCGTGCATCTGCTGCCCATGTCGTAAAGCAGTCAGCCTCTCGGGAGTGGCCCCTCTTAGCCGTGCCGGACCTTATCGTTTCCCGTCGTCCCAGTTCGTTGTCACAGTCCCGCCGCCGGTTAGACTAAATCTATGTCACCGATACAACGAAGGATGAAAAGTACCAGAGCGACGTGCGGTACCGACATCCTTGACATTAGCTGGCCCCAGAGATCACACATACCCTGGCGCGCCTTCAAGCTGATCGTGGCCGTGGGACGCCGGCCTAACTCATGTAGTGTGGAGCTCGGGATTTTTAGGGTTTTCCGAGTCAGGCAGTCGATTTCATCCGGTCGAGCGGTATAAAAGCCGATCCTTTATTATGATTTATGTACTTACAGTTAACGACGCTAGAGTAGCACACTGTCTTTTCTGCATGTCGGGCGCGCAGTTCACCTTGTGCTAACAAGTGATTTATAGACGTCACCGACTAAGATACTATACGTCGGGTGCGCACCGTTTCCCGATGGGGGGCATTGCAAGTCGATTCACGTGCGACCGTTTGGTGACAACGTCCATATGCCCAAAAATTGTTCTTCCTTTACTGGTTCACGGAGTGATGGACGAGTTATGTGGAAATCGATTAATAATCTGGCTGTCGGATCAACTTATGTCTTTACGACCTGACTAAAGCCATACATCCCGTAGAATGCCCAGCTAGGCCAGGGCGGGATGAAAGATCAGTGGACCAACCCCCCACAATATCTCTACGACGTTGCACGAGGACGGGACGCTGGTGTCATCTTTTGTGGCCCGTGGGCCCACGGCTGACTAAATCGAGCCGCCTTCCGCAGGCCGTCAACGGCGTGGCGGCCGTGTAGAAGGTGTCCCATCTCAGACCTGCCCCGATTCCTAGATTCCCCTACGCATACTCAAGCACGCACCAATTGGGGGGTTGGAGTAGTATAGGGGTTTCGAATCCTTGTGGACGTATGTGGTAATGAGGCCCATGTTCCGGAGAAAACTGCGCCACGCGTATACTTACTACAGGGGCGGTGGAGAAAACACGGGCGGGACCAATGGCTAAACATAAGCCGGGCACTGACCCCTCCGGTGCCATGGCTCACAGCTCCCAGTTACAATACTATGTTATTCGTTAAAGCCCCGCCAATCGTTGAGTAGCGATTCGCGAATTTACAACTTCGTCTATCCTGGCCTGTCCGTCCTGTATTCTCGTGTTCCACCAACTGACTGTCTTGAGGTGGAGTAGGGGACTGCGTGGCCGGCTATTCGTTTTAGTTTCCTCGGAACTCTGCAGAATGACAAATACCTCGTCTGCAAGGATCCCCGTTTAGCAAATACAGGCTCGTGCTTGGCCCGTGCGTGTGTGCCGGGGCTGGCTTCGTAAATCCCTAGAACGCGTTCCTTCCAACCCATTATTCGCATCGCGCAATTACCCATGTCCCACCCGGTTCTCGGCCACGTGTCCACTTGTACCAACCGATACGTTGTGATTAGGCTAGGCCCTCTAAAAAAAGTATCTAAAAGATCATTGTGCATAGCCGACGTCTGTGAGACTGACGGGCAGTCGACCCGTATGGGGAGTAAAAAACATCTACCGTAGCATAGTGATCAGGAGGCGATTTTAGCGCTAAAGATTAGGTGTCCGCTTCCATCCTATCTCAGTGGTTAGGTCGTAGCGGTCTAGCAAAGGGCTGTTTACCAGCCTCGGCCCCGTCCTCATACTAGGTGAGCACCCAGGTAGTGCCTTTTGAGGTCCGTGTCACTACCCTCTCTTGCCCTAGAAAGGCTGCTCACTATTAGGGGTGGCCTTGAGGTACAAAGCGAGGATAGCGACTGATGCGACCAGTATTTCTATCCCTGACGTCGCGCTCAGCCTTCACCTTGACGAGCGGAGAGGTCGGTGGTGTTTTGGGTTATGCCTGAGGTTTAGGAGCGGCCTTGTCGTGACCTATGGATTGAGTGATTCTAGCTACTGGATCGCCCACGCTTTCGAAAAGGGTGCCCCAGGTAGGTCCTCACTCCGCTGTCACCTGTTACCCGTGGTCTGAATACTGTTGGCGAACAATTGCATATTGAGGCTTCATGAGTCTCAAGGATACCTCGTTGCGAGCGCCCCCCGCGGGCGGCTGGGGTTGAACGGACAGGAATACAGTGCTGTAAGGCTCTACTTACCAGGGCCCCCGCACACAGGTATGCGTTCCTGCTGAGTCTTGATACTCCTGCATGCTTCATTGACGGAAGACAATGATGAGTCCAACCGCAATCCGAGTGTGCTCGCCGAATGTTTTTTTCTGTCAATTGCATAAGTCCAACTTGCGACTAGTCATCATTGTCGCGAGATGAAGTCCAGTGCGGTGCAACAGATGGCGATTAAGTAACTAGGGGTTTGAAAGGCACGCGGGGAACGTAGTTAATCCCGGCTTAGATTTTGCTCTGTACGTGTCTAGCTTCGCTGAGCCTGGGGGGGTTAGGACACTGGTAGCATACCCGCTAAGCGACTGTTTCGGCGCTGTATCATTTGGTGCCGGTAGCGCGTGGTGGTCTTTCTGGGGGCCTGCGTACTCGCCTTCATTTCTCCTGCAGATGGTTGCCGATTCTCACCCATATCTCGCCGCAACGTTTGTGCGCCCCCCGTTTCGTGTAGCTACCCGGCTTCTGAGTAGCTTTGGTGACGACACCGTCCACATTTCGTGCGACGATTGCGCGGGTGTGCCACTGAAGTCTCTCGGCATGTGGGGTCCCCTCACGGTCGGTTGTAGAGTGAAGTGAGCTACAAGTTGCTCGTCGAAACACTAGGTTTACCATTTAAACAGTCCACTAAATAGTTTGGATACGCGGAGTGAATGCGCCTGGGTTTTTTCTCACTCGTGCGAGTTGGACACACTTGGCGTGTCTTTCTACGGGATAGTAGACCACCTAGTCCCCCAAGCTCCTGGCCATGACACATTTACCGGTTGCAGCGAAGACCTTATTCTAGATCGACGGTGTCAACAATTAACATATTGCTGGGCTAGCTACCTCAATTCGACGGCGAACATCTGACCAGTGTGTCTGATACTCCCTTCGTAGTGATGGGTAATTTTAATTCACTCACCGCGCGCGAGGCCGCGTGGTCCGTGAGCTGGCCAGATTGCGTGCTGCCGATGCGATGTATACGTCGTACGAGGGTCATACTTACGGACTTCACATGGTCCGCAGATGGGAGGCGTGAGTTTGGATATTCATGTTACGTGCTTCCCAGCTGGCAAGAGCGGGAGCTTGTATTCCGAAACCAATACTTCGTGAGCGATCGAGTGCTGGTTAAATGTACGGTCAACAAGAAGTCGAGCAAAACCTCGTTCAACCAACTACACGCATTTCCCGACGTCCATGCCTTTAGGGACGCTGCGACTCGAGCCAGACTTGCTCTTCCCTTTTACTAACCGGACGACCAAACACAGACGATGTAGTGTCGTTAAGGCCGCCACACTGGTCCATTGCTCCTTTTCGACCCTAATCGCGGCTTACGTATTGAGTGTGAGTCCCAGTACTTGCAAAGGGAAATTCACAAACCTTCTTCCTGCAGACCCAATACGCATGCGGGGACTTGGGAGCGGTAGATCCCGGCCGTCGGATATACTTGCGATTAAACCCATTAGAATGCGCACACTACGCCCCGGCTTATTACGTCACGCGCGTCCACCGGCAGGACGTTGGTTGGGTGGAATGAGTTTCCGCGACGGTAGCAGAAGCGAGAACTCGTTTTTCTAATGTGGCCAACTTCCGAGTGGTCGTTTATCCTGTATCCATGACTCATAAATCACTAGGACCACATGGAACGCATTTTTCTTGTCACTTTGCCTGCGGGCTTTAACGCTCTCCTAAGGATGGCAGAGCTCGAGTTACCCCTTCCACGCACAGGCGTATGGAGGTACTGTTAAAAGTTATTTCGTTCTACTCCCTAGATGGTAAGGTGTCCTTACAACACGTCGACTTCCTTAAACCTCCTACGTGTTCTAATTTGGGATCATCCTATCGACATAGGTGTAGTAGCTGAATCACGAGGCATGTAGATGGCACGACTTCTCGATTTCCCTACTATGTGCTTTTTCAACAAACATAGTCTTCCCATTACCACCTGATTCGGATTCGTTTCATACACCCGCGTAGCCCTTGGCTCTTACTTGCGAGACTTGTTTTCCTCAGGTTACTAGCCTACCGGGCGGTGTGGGGCCCCATCAAAGTGGCCAACTCACCTGGCCTGTTAAGACCTTACTGGCTGCCTCGCATACAAACCCCTCAGTGGGTTTACTCCGACAATTGATTCCGGAGACCAGTACAAGGAGTTAAACATCGAGTGTCCGAGCCAAGGGAAGACCTAACCTAGCGCCTAAGCGACGTCTTACACCAAAAGTTGTTGCTGCCGATCTAGCAGGCGTATTGGCTATGCCTTCCATCGGGGAAATATCCAGAAGCCGTGGCGAGCGGTCGGCTCCGGTTCAAAATATACCGTTGGGCACAAGCACTGAAGATAGCCTAACGCGACTCAAAAGCTTCGACCTCAGGTTCTTTGATCTTCATTGCAGACTATTATCCCCCACATAAGTACTAAGGAGTTCGATTACACAGTGACAGTATATCATGACGCTATGGCTACAGGGATTAGCACGGACTGACCGAAATACTGAAGTACTCAGGGAGTGAGTCTGCGACGTTCCTGTCATAGTCCTTCTATTAGTGAGCTGAAGTCGGCGGACCCATACACTAGCAGGCTAAAGTAGAATCTCTTGATATTCGCTCCGGACGGACTAACTAGAGGTCTTATTAACGAACGCGTGTTAAAATCCCTTTTTTAATGTGGTATGTACACGGGATATAAGGAACCTATGATAGCTATGATCAGCAGACCGAACACAACTGGTCATGAGACAACGAGTCGTCGCGTAAAAAAGGTACTGTGCTAACGGAACGTGGGGACTGCCAAATCCTAGTTGCGCTCCTATTGGGCTCGCAACGCTGGTGTATTCAAGCGCGGATCGGCTCGCAGGTCCGGGTGCTCTTTCTCACCGTCACTCAAACATACGAATATTTGTATTGTATACAGGACGTCCCAGATCGGTTCTGCCGCGTTAGACGGTTGGTGGGCCCACGGGGCGCAGCCGGCGTTCGTTGCGTACCCCAACGCCGTACTGTAGTAATTGAAGAGAGACTTCACATAAGGCGCAGAATCTTCACCGGCACTGCACTCGCTGGACCACCGCATATTGGTCATTAGGTTGCATGCGCCGCTTGAACGGGGTTCAAGTCAGCAGGGCGCGCGCAGCGCGGATTAATATCTTTACGTCTCACGATTGGTCGAGCACAGCTGCAAGTGTATCAGACTAAATAAAGTATTTCTGTCTAGGAACTTCCTCCTATCGCTCACGCCTATCGTGAGGACGCTATTACTGGTGTAAGAGCCCCGTAAGTGCGGTCAAAAACGATTAAGAATCAAGTACTTCTGAAAAAGAGGGGCTCGTCAGCCCGCAGTGATTTTAGGAACTCCGATGGGGCTAGTGTCTAACCGCATATCCCATACACGCAAGGCGGGGATGAGCGACATCACGTTCGAAGCTTGTCTCTGTTGGCGAGGGAGTTGTCTCCAGATGCAATGGTTTGCCCGCTCGCGAGTCGCCGAACCCTCGCGGTGCGTCTCCCTCTTGTCCTTCGGTTATTCCAGGCCCCCAGCCTTACCCTTAGAAGACAACTTGATTGACTCGCGGCGTTGAATGCGCTGGTAACTAGGTTAATACGGGGCTCCGTCCATATGGTTCTCGTTTACGCTGTCGCGGCGTGCGGCAGTGTTCAAAAACTCCCAAAATAGCGCTTTGCCCTACCTTCAGCGGCACGGGCACGTAGCCTAACACGTTGTGGTAACACGCTGTAGAATAGTCGCGGATGTAATAAACCGTTACCGTATTCGA
		</sequence>
		<sequence>
			<taxon idref="16-990C_2016"/>
			ACGT GTCGATGTTGAGCCCGTTGGCTAATGCAAGCTCTACGTGGCAGCGCGTCCTTCGATCACTGTCTCGCGGGACCTCGCTCACCCATTTACGCTACCTCCTAAGGCTTTCGCCGGAGAAGCGGCTATGGAAGTTAACGTCTCGCTACTGTACTACCGAGAAGGAGTTGGTTCCGGGTTACAAATAGATAACGAAGCAGGCTATGGTTAGCGAACCTCCGGCTGCGCACTCCGGCTCTCGGTTCTGGCATTCGGCCCCCCCGAAAAGTATGCCATGAGGAAAAGGTAGATATCGCAGGGCATAGCGCAGTGCACTGCTATTCCACCTTAGTATCCACGCGTCATATTAACACTGTACCGATCAAGCTTTCATCACTCAGGTAACCACATGTGAGACGTGTATGTGGAGTCGAGCACTTTGAACTTCTCAAATTAGGCGCCATCGTAGCGGCTTGTGAACGTCTGACCAGCCGCTCCTATGAATCGTGTCGGTATCCGTGAGATGGTAAGACCCCCAGAGATGCCATGCACCCGAAGACTCAACCCGATACCGAGCCGGCGGGGCACCGCGTGCGACACTCAATATGCCTCCTGGCGCGGCCGAGCTCCGCCCGTCTTGGCCCCCTAGTCAGATGCTTGGGTCACGTCGCCCTACTGTGTGCATTATGCTTTCGATGGGCTTTGGGAACCTGCGCTAACCCTGGCCGCCCTAAATATCGGCCGTGCTTTCACTAGGGTACCCGCACCTTCCCGTAGCCCGGCATTGCGAAGCCAAACCGCGGAAGCAGGTCACCGTGGACTCTGACTGCAAATCCCAGGAGTTTTAACAGCGCCAGAGGTCCGTCACCGCTTCAATAAAATTTTACAAAGCATATTGCTGAGTAACGCGTGACGCACCACAAATTATAATGAACTACATTGGCGAATGGGGTGCTTGGGTTGCATCATACGTGTTACATCCCTTATCTTGGCGGACTCTTACTAACATCTCGATGAAACCATAATGGTTGTTGTAGTTACTTCGGCAGCTTCAATACGCAAACGCCCCTGGAGTTATGCACATGGAGCTAATGGGATGCCTACTCGCCCGGATATTCCCCCTGTCGCCCCTGGGGTTTCCGCCCAGTCCCCCCGCGACGCTTTTTTACATAACGCGTCCGGCGAGGGAATTGCGTTCGGGGTGTTGCTTGGTTACTAGTTCTGACCGCAGCGCAAATAGACTTATGGGTATAGTGGCTTCATCAGTGCCAACCACTCCAGTTCTGAATAGCTTTAGATCGGACGTTCAGATCCCGTCTTAGTTGCAGACGAGCAATTCGTATGGGAAATACGATCAGGCCGCGACAGACTACTCTCAGGACCGCTCACCTGTTGCGTCATTCCGGCCTAGCCACAGAGTACAATGAGGGCGCAGTGTGAAGGGGATATGAGCTACCCTGTTTTCTCGTGAATATCGTGTGGGGTATCAAGTTCAGGACTCTGAGCGTGTAGCAACATCCCATTTATTTAGCATGCCTGGAGACCTGCAATCCGGCGGGCTTCGTAGGCGCTGCGCTCGCTTGGTACGCCTTAAGAAAGACAATTGCCGTTGGTCTCGTTGCCCCGAGGCCGAGGATCTATTTTAAGTTGTGCCTCCATATACGGCGTCGCATATCAAATTAAGGAGCGAGCGTTCAGTTTAGGAAAGCTCCGGGTTGTTCTAGACGCCAAGGTCACCTTAATAGGCGGAAGTATCCGAGACTGGGGTAGCCTAAGAGTTGGGCAAGGACTTGCCGCGAGAGCAAGGTGCCAACATTGTATGACAGCGTTCGCGAACGTAACCGTTAACGATAGTAGCATAAGGCATCCCGTATAGTTGAGGAAGCGTCCGGCACCCTCCTCATACTCGTACCTTAGCCCACCTTCGATGATTGCCAGGCATCATAGACGAACACCCGCCTCGTCGAAGCGCCACATCTAGCCGTCGAAAAGGAGCTAGGCCCGCCCGCCGTCACTACCGTGTACTGACTTTGCCCAGTCCGACTTGGATTGGGGTCACCATAAATGGTTCTTAACGTTAAGCAGAGACCATTCCATGGTTCCCATCTTGCACATGTAACACGTGCGACAAACGGCGACCTCGAAGCACCAGGTCTCTGGGCCTAGAGGGACACTCGACACGATCATATAGCAGGAAAGGCCGGGAGGACTCCGCCCAGTGCGTCCACAAGAAGTGCTAGCCTGATTCCTACAGCATGAGATTAGACGAGGAAGAGTACACGCAGAACACCGGCTGGATTAAGCGGAGTGCGTCGCTGCCTTTACCACTAGGCCCGATGAGGATCCATGGAGGGTATTCCAGGGAAAACCCCAGGCCGTACAGGAATGGGGATCACAAGTCGAAGGAGCATTTGGCTCAAACAATTTGAATTGGGCATCGGGCCAGAGTCCTCATAACTACCCGGTACTGCATGGGGGTGAGAACTACCTGCTGCTTAGAGAACCCTTGCACACCAGGCCTGCTGATGTTACAGCATTCGGGAGGGACTAGCGACATTACATTAGCCGTTTAAAAAGTTAGTCAGAACCACACAGCTACTCGCCGCGTGCGTTACGGCAGGGCTGCCACCCACGTCCATCACTTGTCTACATCGTCATATGTCTCGCGAGCGGCACGAGTTTACGCTAGGCACCAGCAATAGGGTACATACTGATAAGGAGATTTAATCTAGTCCCCCTGTGACGCTGTACTGCACAGCTCTACATCAGACACATAAAATGCTTCTGAGAGGGGGGAACACGAGCGTATCGCCTTCATGTGTGGACAGGTTAAAGCTAAAACTGCATGATTTAAGGGGCAAGAGCAAGACGCCGAGGTAACCGCCCGAGCGGAGCCTGTAGCGTAGTCCATGTATGAATCATGTAGTTCGTTTGGTCATCAAATAGCGCGTATCCATTAGAAGAAACAGGCTACGGACAATTTATACCGCCCTCTACTGATGTCCTTACGCGCACTGCTCTTGGGCGTGAGTAGTGGGGCAAGTCGTCAGAGTTGCCTTAACATGAAACGGGACCTGAAGGAGTTGGCAATGTCATTAAGCCGTACCCGCCGCGCGACCCAGGTTATCGAGGGTGTGTGAGGGATCAAGCTGAAAGCAGAGTATAAAAGAGGATACTGCAGATAACGTCGGCACCTCATTCCACGCGGTATGCGTATGGGCTGCAACCGGGTAAGGCCAGGGAAGATGAGATACTGCTCGCTTCCGAGTCGTCGGGGAAGATGTTTCACATAACCCCCTCCCAAGGTGACGCCTATAAAGTGAACTAATCTCGATCTTCTTGTTCTAACGTGGATCTCTGCAAATTGAGATGTTAAACACGGGTTATAAACTAGCTTTTTGTAGTCGTGAATAGGAAGAGCAAAAAACGCTACTGCTATCAGTTAACGTGATGCGACAACGTTGGCCATAGGAACGGGCATCCAATCTCACACGGAGGACTTTCCAAGAAAAACAACCAGCAGACGGACGATATGTGAGGTCCGGCGGTCCAGGCTTGTGAGGGTTCCTGATGATAAATAAGTGCTGCAGGTAGATCGTCGAGGTACTTGGTCAAATATTTCAACGGGGTTTAGATTGAATAATTATTATTAGTGAAGCGGGCTGCCCATCGCAAATGCTGCGATTCTGCAGGGAATGTAGAGTTTTGCATTCCGATCCATTTTAACGGGGAAAGAGTAGGTCCCTCTCACATGGGCGCTTCCATACTTTCGGATCATATAAAGGAACGGCAGCGAGGTATTTGTCGCCACGCCTTCGGTATCAGGGGACATCCTGCACTCTACAAGGGCGATCGGTCCCGCTCACTAAGCGATGCGGGTATTGGTTGGCACAGAGTCCAGTTTCCGACCGGGGAGGTTCTCGATGTTGCCATTTATATCCGCCCTGACGATCCACAGTTGATTGCGTACAATGCGACTGAATACCTTTTGGATGGGGTTCTCGGTGAGACGGTTCCGTCCAGTACCCGTCAGCCGTCCCGGGTCGCGGTTTCCGATACAAATGACCGCACCTTGATCAATGGTACCTTTCTGAATGTATGACACTCCCAAAGACAGGTGAATGATTCCCGCCCAACCCGCGGATAAAGGCTAAGCCTGAACAACTTGTTTTCGAAGCGGGGGCCCGCGGTGTAAGGGGTGGTCAAAATCGCAGTTTTTTGGCTCCCAAGAATCTTCCTCTCGCTCTCGGCGAGCAATTACGCCCAGTCTTCCAGTACTCCCCATCCCCCGAACCATGGTTTTAACTGGTTGAACGGCCCAACGCTCGGCTTGTTGTGGTAACGAGCGAAGTTTCAACCTAGGGCGGCTCGAAAGCGGCAGAGCGATAAAATCCTATATTAACTAGTTAGGATCACGCACGAGCCTAGACCGGTGATGAGTGTTCCGTCAGCATCATCGTTGTACGCGGAACTTACCGCTCAATGATGGAATCGCGGGTCCAGAAACTGAGATCAGAGACGGGGCGCGATGAAACCCTCACGGGCTACTGCCAGCGCACCTATGGCACCAGATATAATAGCTGGAATAAGCAACTAGATTATAGTCCCGGCATCGCGCCCGACATCCTGCGGCGGCCTCACGGATTCCCGGTTCCGAAAGGCCCATGCAGCGGACACCTCGGTGTTCGCTCATTTGATAGTCACAGAATCACTTTCCTTGCTGCTCCCCTTTCTCTCCCATTCACCTCTAATGACAAGCCTAGATAGATGATTTCCCAGGATCGTGACCCGAATCCTTTAAACATAACCGAGGCAGGGCTCTGACGACACTTACGTGGATTCTGGATGGTACGGGGCTAACGTTGGAACGGGCTAGGACCGTAAATGAGCTGGGCTTCAGCAAGATATATCGCGCGCACGTGCCCTAGTCCCCGGCCCCTACCGCCACATCCTCCTAAAGGTGGTTCCAGCAATCCCTAATCCTTAGAGCGTAGATCCGTTGGACTGTTGGCCATGAAATGGGGCCTAGACCGGCGAGGAACTAGAACGGCCGACCGACTTCAGTCGCGCAGATCGTCCTACATGGAAATAATCACCGCAAGGCCTAAAGAGACCCATTTAAGCCCGTTTTCTGCTGACCAAACAAGATAGGCATTTTAATATCAAACAAGCCATCAAGGTACAAATATTCGGGTAAACATCACGCCGCCGATTGCGTCTCGTGCAAGCGGACGGCTGGTTGCCTCACACCCGTTGCAGTGTCTTTTTAAATAGCCTTCGGAGCTGGCGACGCGTGGAGCATACTATTCCTTATAGGGTTCCAAAACCATTAAGTCAGTTGAGAGGCGAGCGATTTGAAGAGATCTTAACTTTCCCGAAAGTCCACTGACCCGACACATGCTGCAGCGCAAACGCCGCTCAATGGACGCAGGGAATCTCCGCCTTGATGGAACGTGCTTTACCTTCAAGACGGCATCAAAAGTAGTGGATCCCTATATGCTCGAATCGAAGCCTCTCGGCCGACATCAGGGAAGAGGTATCGTATTCCGGGAGATTAGGGTGTCTGGTATGCGTGGTCGCTTAAGAACAACACTCTAGCGGTCTGACACAGCCGGCGTGGACGAGTTTCGAACTAGTTGGGAACGTTCTAAGATCTAAAGTTAGATAATGTGTCGGGAGATATTTCTCGACTTCGCCGACTACCAAGAGGGGGCTCTCGTCCCGAGTTGACCGTTCAAGATCTATAGGAAGTTAAAGAAGGGTTTGATGTCACACAGTACGACCAACAGCGTAGTCCCTGGTAAACCAGATCGTGGGAACCAACCGTTGGGTGCAATGTGGGCCTCGTAGGGTACCGCTTCACCGGCCTGACACGGGGTAAGTGAAGGATAGATGGTTCGCTGCCTGGGGTACCGCCCTGAGCGGATCAGTCTTTTGACGACAGCGGGTGACGTCCCGCTCTCCAACTCTCCGACTTGGGGGCGGCCACAGCGCTTTGGAAACAGGAACGGCACGGACCCATGGACATGTGAAACGTCGACTCAAAGCCCAAGTGCTTTGCAGGCGCACCTTCTGCTAAGTAGCTACGGGACCTTCGATACTGTGGCCCGCCGCCTAAATACCGGGTGCTAAAATAGCTGAAGGCGCTTGCCGGATTTGATGAAACCCATGGCCTAAGTTACGCGGACCGTCACCCTCTGACCTCAAGGAAGCGATATCAAATCGAGGCGTGACTAGAGTCATTGATGAGCTACCCCTCCCACTTGTAACATGATAAGAGGACACTGTCCGCGTCACAATCGGAATTGGGATCCTCGCTACGGTTTTCACGAATTCTGGGTAGAGGGGCCACGTAACGTCTCGTCGGAGTTCGGTTGAAACCGACGCGAATAGTACGAACCGACTGGACGAGGCGGCCTCAACTAGAATTTGGTGGGGTGTCGGCATAGATGCGTGATGATTTTCGTCCATGGCGGGCAGCGTCAAGGTGGGTTCTTTACACGGCTCCTTGCGCGGTTAACCTGGGTGGGACATTTAAAGCCGCTGAAACCCGGATACAGTACACTTCCCAATGTGCTTCCCCATGTCGTTAATTCGCAGAACGTTTGAGGCGAACTCGGTGTTTTACTCCCTCAAAGGCCTTCTGATAGTAGAACTGTAGATCTAGGATGGCTTGATAAATCGCTCAAGGGAGTTGGAGTGCTATTGGTGATGATCCTGCCTGAAACACAGTTGCCGACTCATCGACAAGAGGCCGCCAGGGTTCGCGCCGGGTAGTCGGGGTGGTCTCAAGAGGCTCACTCTGATTCTTAACCTGGGCATCGACACTAAACAGACAATGCAAGTGGGTTACCGTTGATGGCGTTCATGGAACGACAGCACTACATGCACTTTAAACATGAGGCGACGTGGGGTTGGTTAACCCGTCCCGGCACCTCACGGACCAACGTCGAGACCGCCCGCAATATACGTCAAGCTTACAGACCACACGCAGTCGGGTAGGCTTCTATCATTAATCACAAGAGGCGCTCCCGTGAGTGTTAATATCGGGTCATTCAAAAGGGGACTTTTTTTTGAAGCCCCTCGGTTCTCCCCGTGGTTCCTATTGGGGGATTCGCACATTAAATACGTGAATACAGTCACACCAGTAACGCGCCACTGCTGGCTTCCTATTGATCAGAATATCCCATCGGAGTCTGGTGGTACAAGAGACAACCAGATGCCTTATCCCATGTGGAGACATACCCACGAACCGTAGGTTTAGCGCAAACGGTGTGCAGATCTATCGGCTAACTCTGATTTACCCCATGATCGGCCAGTCTAGCGGCAACGTATGTAAGAGTTAACCACGTCCTGGTCAAGCACGGACGGACGTAACTTTCTGCAGCTGAAAATCGCTCCTCCCGTTAAAAGAGTGCCTCAACTCGCTTAAGGATGGACTATTTTCTCCAGTTCATATGGCCAATATTGGTGGGTGGACAAGCTCCGGATTTAACACGCCTGTTGGACCTGGAAGTGCGAGGTTTCAGGTTGGTGAAGAACGGTTCCCGGCCCCTGCCGCGCGACGAATGAAGTACTCTTTCTATAACGCCGACGTCTAGGTGGTTATGGCCGGGCCGTAATCCGAAGGGAATGAATAAATACAAAAGACGAAGCTGAAAGCAACGTGACATGTGTGACGCCCTGCTGGGTACGCTGCCTCGTGTCGTTACGTGTGATACCATGCGATGTGCGCCCACCTTGGCAACGAGCCGTGATTGCCATTGGGGAATGCAGAAAACGGCTACCCCACCGATGGCGCCGAGCGTAATGAGGGTCCAACTCTGTACGCGGAATCTCCCGCCGGACGTTCTAGAGTGTTTTGAGCATGAGCGTGTTTCTCTTTTAAAGATAAGCGGTGTTTATCACGGGGATTATGGAACCGTCATATTATAAACTGAAAAACGCTCCCAGATTCCTAGGATTTAGACGAGCTTATCAGGAGTAGGCCCGCTTTTCAGTACCGTAGTGTGTTTGCGAGATCATACCACAGAAATCGCTACACGCAGTAAAGAAGGGAGCGTCCTCAACTCATGAGCGCTGTTAGGTATGGTCGCAAGCTATTCGGCGGCGATCGAATTGGAAGGACGTTCACATCACGGCTCATGGCGGGACGTACTTGCTCGAGCCTGATTGGATATGTAGCCTTGTACGAGCCTCTTCTGATCCTGGCTGTCCTTTACCGGTTTAAAGCGACGGGTAGGGGCCGCCAAGAAAGACGAGGGCTACGCCAGCTGAATTGGACACAGAAGTAGGTAGCCCAGATCAACCCGACTACTTCCCCCGTCAGCGTGATTCTTGTAAGGGGGCACGGAGCGAGATGGCCTCCCACAACGGCATGGAGGCCGTGGGTCCTAGTATGTGTACTGGGCGGAGAGAGCAGCGTCGCATCATTGCTAGTACTATCTAGCGCAACCCAGGCCGGAGTAGTGTACTTGTTCCCGCGCACGACTGATAGGCATCAGACAAATTAACGTGGTGCTAGTTGGCTATCTGTTGGTAATCTGGCGCGACCAAGCTGACGGCCGACGTAGGAGAACGCACGATGAAAGCAGCAGGGGGGGGGATGTGGTGCAATACCGAAGCCACTTAGGTTCTCAGGTCATTAAGATAGTGAGGCTCTCAAAGTATCGTGCACCACGACAGGATAAGAGTAGGATTGACTATAGGGGGACTACTAACACCCCGAGCACGCAATGAAGTTACGTAATGCTCATCTGGGGCCAAAAGAATGGGCAGACAAGGGATCGCGATCGAGTCTTACCGTTCGCAGGTTCGGGGGGGACAGCCTCCAGGGCGATGACGGATGGCTACAAGCGGGGGATGGTAACTAACCTTTAGTGTGCTAAACGCGTTCTCACCGTTCTTGACTTTCCCGTCCGGTCACTTGAGGATATTAACAATGCATCGCCTTACATACAAGTCAATAGGGCTTAATTTAACATTGCTGATGCACCCCACTTAGCGAAGGATCCGCCCTATAAGACCACTAACAGGCTAAGTTGTGATCCGCGTAAGAGCTAATAATGACGCCTACTATAGGACGGGCATAAATGGCTCAATAGGCGAGCCCGCTGAGACCGTCTCTCAGCGCGAGGCTACTCGGTTATCTACATGTTCTAATTGCGCCGACCCTTCCCAGGACTAAAGGATTGAAACTCGTTGTAGCTCCGTTGCGTGGTCCGGCGGCATGAGTGATGGTATGACGAGGCTTGACCGGCAGTTTCCAGACTATTCTATAGATACGAACGAAAGCCGTCGAGATGGAAAGGTTAACGTGGTGACCGGAGCGCAGACTTAAAGGAGTAAGCGGGCGTTCCGATTACCTGCAGTTCCCTTGATCGCCCACTCTACTGCCCCCCGCGTTCCCGGTGACCTGAAATATTAAAAGACCGCGTCTGCCATGTCTGATCTGATTGCCAGTGTGTGTGCATTATCGCACTCGGCGGAAACCTACTCATACCCCGCGCGGAACGAGTCACTCGCAACAACATTCGTTGTGCTTCGTTACCCATCAATACGAGCTCAATTCTTAACGGAGCACTGGGGAACTGGTAGTCCCGATCTTGGTGTATGTCAACGGGCGGATGTGACGTGAAAAACAGACCGCAGTCAAGCCCCCAATTGGGACATCTGGAGACTCGATCCGTGGTATCAAGTCTCAGCGTGAAAAGTTCGACCTGGCGGCCGCGCGGTGTCGGTGGCCGTCGGGAATAGTAACTATGCAGATGAAATTAGAGCTAGACGGAGCTGGGGCTGTCCCTTCCCCCTTACCGGGTTGATGTACGGGACTCGGTTCAAAGCTGGCTTTGGTGGGCCATGGCTCCCCACGAGAGCGTGGGAACTGCTGGTAAGGGTCAAGGCGTATGGATGTCCCAATAATGTAAGGTAATGGATCTCCGCCCAAACATAGGCCGTTCGTTGGTATCCGCGGCATCTGTGGTGCTCCATGCCCACGACGGCCCTATAAAGGACTTATGATACAGGAGGTCCCAGCACGAGCAGCAAACCTTGAAACCGCTTTGTCGTCCTCCGATGCCCCAAGGTGGTGCAGAGCTACTAACGCGATCGATCCGATTCAAATCCGCATAGGCCGGGTAAGGCGGCGATATGCAAGATTCATGCCTGATTGTGAAGAGGAATCAGGCTGTAGGTTGAGACGTGTTTCGGGAAAACGTATTTACTACCAGCCATTCATGGCTGTTATCCGGAGGTGGCTAACTCCGCAGGGCTTCTGTTCAGCCCCCTGTGGCTTATTTATTTGCGTCGCGTAAATCGATTAACGCTCGCGGGGTGTCGCTCGCGCATACGCTTTCTCCGTCCACGTGGCTGCAGATTTGCGATCTCGACCGATCACACACCGGTAAGCACCTGCACACCTATGGTCCGGAACACCTCAGCGAATACGCCACCTCGCTTGCCCTCTCGGGTTTGGTAAATAATGCGTGGCCTCCAGGACGTCCTCCTGTGTCAGTGGGGTGGGTGCTAAGCGACCAGGACATAAGGCTACCATTACATCCGCAGAGCCTCTGACGCGGCCAGGTTGCGAAGATCAATGCCGCCCTATCGAATGAGGGGCGCGACAGTCCGTACGGATTCGCGCAACGTGCCCAACATTGGCTGGGTTTGCAAAGGCAGCGAAGCCTCCGGAACATTTTGCGGTTTGTGCCGGTACCACAGAACTCGTTAGAGCTTGAAGGACAGCAGCCGGGCACAAAAAACGATCTGATCCCCGCGGCCTCGCCAAAACTCTAGAGAGAGCTGTATTCGAGACGTTGACGAGTCGCGTGGTTGGGAAAACGCTAAATAGCGTCGCGACGACGCGTCTCCCACCAATAGTGTACGACCCAAAGCCTGAGGCCATCCCACAGTCAGAGTGAACTTTGGTTCTGAGACCGGCCAGGATCGCCCATCAAGAGCGGGTCAAACATGGCATCCACACGTGCGTCGAACCGCTGGAACAGCTGAGATGTGGCCTTGCGCGCCACATTCAAGGAATAGCATCAGTTACCCCCGCCGGCCACTGAACAGGGGTTGGAATGACCCCGACTCGAGACAGCAGCCGGGACGGCATCAGTGGGTCCCTGCTCCAACTGGGGCCGGTCCGCACTATTTACCCCCGTGTAAAACGGCTACCGTGGCATCGAGGTTTGTTGCCCACCCAGGTATCTCGGTAGTGATTCGTAGGGGGCCGCAAACGTTAAGGAGAATACTGCCACCGGGATTGGAGCGTTAACCTTAATTTTTTGGAATCGTTTTCCTCGGCTATGCTACGGTTGACATGTTGTTTCTGAGACGATCCATGGGTCTAAGGACTACCACCAGAGCTGAAACTAGGCAGCGTTTTTGACCCGGCAGCAGGGGAATGATTTATCGACATAATAAATAGCGTTTCTCCACCATACCGCAAAACCAAATTTACGGTAGTAGCTTTCTAGGAAGTGTGGCGCCAATCGATAAAGACCTTAATCAGAAGTGCCGTCCGCCGTGGTATTTAGGCTCAGGGGTCAGTGAGGTTTCGTCAACTATAGTCGTTCTGTCAACCCACGCGCCACCGTGGAGGGGATTTCTTCATCTTAGGGGGAAACGCTTACATGCAAGGTTAGTCGGCGGCATGGGATGTACTAAACGAAGACGAGAGAAGCGCCAAACAGGCTTATCTCCTTAGTCTCATTATACGAGATTAGGGATAATCAGGGCACGTAAGTCAGTATGGCAGTGTTCGCACTGGACTTGGAGGAGAAAAGGGTTGAAGCCAATGAGGGTGCTGCCGATTCCGTTCCGAGGGTGTCCAAACTTTCTAGCATATCGGCAGTTACGGCGGTAAAACGTTCATAGTCGGAGCCTCGGGTCGTCCCCCTCCAACAACGAGAAGGCTGACTTGGATAGACGCAAAAATCCGGGGTATAACGATGTGACTTTATGGTCCGCCACGACAAGGTTGGAGGGGTCAAGTCCTCTCAGCAAAACCCGTCTACAGTGCGCGATGAAATTGACTGTAAAGCAATCGCAACGGTTCAACGAGATACACAGAGATTGTAGCTGTGCTGTGAAGGAATTAGACCTTCGTAGGATATTAGCGGGTCTGGTATCTTCTGTGACATGATTGCTTCCGGCATGGCCGATTCTCTACTGGGCGCGTGGACAGGTCCCAGCAGACCACGTGCAGTTACCGCACTCACCACAGCCCCAAAGCTGTGCCCGATGATCGTGCAGTAGCGACCCGATGCTCGCGCGGCCAATCCTACGGCACGACTCGGACCTTGCAGTAGGTGACTCCACTCTACGTTGTCCCTTCGGCCTCCCGTCGTAGTACGGTGACGAGGGTCGCGGGCACTTTGACACGGTGGGCTCGCAGCAGTGCAGTGTACCGTCCTTAGGTTCGCCGGCCCGACGTCGTAACTTGCTGGTCGCGGGCTTGGCCTAATGTGGTTCGTGACCCGATGATTGGGGCCGAACACTCGTAGCTCGATGACGTGAAGTGGTGGACGTGCCGATGCCGAGGAGGAGATGTCACGCACCCGGGCTCCCTGATTGGAGACATAGCGTCCTTCGTCAGCTGGTGGGGATCTAGTGGCCCACTAAACTACGCAGTTGTGCTTTTCGCACCTGCGAAATCGTGTCGGCCTGGCCAACTTCGAAATCACCTCGGTGGCTTACTCAATACCTCCCCCCGACCCCCTCGCCGAATCGCCGGTAAAACGGATGTGTAAAACAACGAGTCATAAATACCCACGTTCGGCTCTTCTAAAGCACGCAGGCGACTGCGAAGTTTTACAGGCCGATGGTACGCCCCGCCATAGAGCTCAGCGTTTTTATCACGCGAAACCAGCTTTAATTTATTAGGCTGGCAGTACCGGCCGTCAGACCGTATCGTGTTACCGCATTGCGTAGCTTTGTAGTTGGTAACACCCCGCTGCACTATACCATTGCTTGTCCGAGTCCTAAACTAATATTCAAGATCTCGTAATGGTGGCTGCCCCGGACCGCCTGCCCCCAGGAACAACATCGATTTTACCGATCATCACTCGCTGGGTTACTGGATAAAACAGTGGGACGTGGTTAATTCATCCTGCACCGAATTAAATGCGGGTAGGCCGATCGATCAATGTTCATAAGCCGGAACACACAGGAATTTAGCACCAAGTAGTCTCGATCGATTTGGTGGTACAGGCTCACTTAAGTACATAAATGACGAGGCCACAGTGGCGCACGGAAGGGGGTGCCGAAGTTGTGCTATTCTATCCGTCCTACCTCAATTACGCTGATACGGGTCAGCCTTGACGGTAATGTCTGCGTTACGACGATGCTTTGATACCTCGGGCCCTTGGCTTGTCTTGCGGCCTCCGGACAAACCTGAAACTGGTATCGCACGTCCCTCGGTAGGAGCCGATCCACCAGGAGAGGCTTGTTCGTGCATTTTAGTCGCATGCCTGAGGGGCTATTTGATCAACTGGTCCGCGTTCTCCGGCTACCAGCCGAATTTCTCCTCCCCGGAATTGCACTAGGAGGTGCTGCTGATGCCAAGACTCTCGTGATTTTTACTGTAGCAGAAGTGAGAATGAAGCTCAAACATGGGGACACTCAGGGCCGGTGCTCATGCCGCCGTACCACGGACATCCCGCCAACTCTGGAGGGAGAGTCGTTTGAGAAACCCATGGCCACAGAGGTCGTCCTCGTGCCGAAACCCTATGAACTGCTCCATACAGCGCCCGGGAGTGTGTATCTGGCCTTAGTTAAGGCCCCGGCGGGTTGTGACGGGTTACGTACCTCGTTTGGCTAGGGGTTCGGTATAGCGGTCCCTCCTGGGGCTCCAATGGTCGTTACCTTGGGATTCTTTCAGAGTGAGACGAAGTCCATCACGCAGTCCAGCTGGAACGGCTCTAATGGCCCGAGGCAACTCGCAGGTCATCTCGTAGATAGCTCCCCTGGCGCCTTCTAGTGAGATGTTGCCTCGACTGGGTGTTCGGCAACCAATTTTCCTTGATCATTTCTCGTTTCAGAATAGCTTATGGACTATCCCATACTGGGATTATCGGTGTTGGCTTTCCTTCCCACTACTTATATGGCGATAGGTGTCAATCTTCGCCGTGAAACCCTCAAGTACCCTCGTATTAGTTAGGGTCTCCGACAGAAACGTTTGCCTCATAGAATCCTGTTTCTAGATCTTTCGGTCGACAACGTCGCGCCCTATCATTGGCGCCGACAGGGCCTGGGGGTCCGCAATTCATGCTGATAGGCTGACAACAACGGGAGCCAGATAAGAGCACTCCTTTGGGCCCCCTCTAGCATGGGGATCTCAGTTCGAGTAAGAGACGAAGCTTAAGGCCCGCCCCGTCCACGGGGCCGGTGGCGTGCCGTGGGACGCCAGCGAACCACTCATTTTCTACGAATGTACGGAGCGGCAGACTGAACAGGTGGCTTGTCCGTCGCAACCCGTGGACTATGGCCGTTGTAGTTTTCCGCTCCTACCGCCAGGGCGAGTTAGAGCACCAATATCATTTAGCTTCTACTGACAGAGGGCGTCGGTCGTTGCTCATTGGCCAGCGCAACGCACCAGCACGAGATGCGATATCCCCCCGTATTTGAGCATTTATTTGCTTACTGATCTGCAAGAGTCTGCCGAGAATGGGGGTGCGGATCAAATGTCTCTAGTTAATATACTTGGAAGCGGGATAGTTCGTAGCTGGCCGGGTGAGAAGAGTGGATTCGTTTGGGAACATCCAACCCATTCGGCCACTCTGCCGGTGAGACTAAGGCGCACATGGGGTTTTACTACTAGGTTCTTCACATCCGCCCCCAGACAGTTCCAGAAATCAATAGAATCCTTACTCGCCTCCCTTCCCTCACGGGGGCAACAGACTCACATTTAACGTTCCCAACTGGAGCAACGGCCAGGTGGCGTCACTGTCGCAATGCCCTCGTACCTGTGTGTCTATCGGGAGGCTGCCCGATCACCACGTACTGCCAAATTCCGAGTAGTCTCTGGTGGGTTTGTCTCACCTTGAGTTTTACCTATAATCTCGCATTACCGGCCTACCGCGTCTGCAGCCGGGGGCTGGGCGCTACCCTGTGTCCGATTAATCAAGAGCTCACGTAATCGAGTGCGCGGGGCCGGTAGATCGGTAGGCCGTGATACAGACTGGACGGCGTCTACCCCTACTACTGTTCCAAGACGCATAGCGTAACTGCGATGAGGAACAGAGGTCACTACACGGCTATTCAAACGTGTTTCTCTACTACGACTAAGTCCTAGTTAAGTGAACGGCGCGGCATTAAATGTGGTATATCGACGATCCAAGGTATGCGTTGAGTTTGGGAGATCTGGCGTATAGGGAGACCACGTTTGGAGTGAAGGTTGCTACCTTCACGAATGAACCTTTTAGAGCTGGGCGGCAGCTTGAGGGGACATATGGGCAGTAGCCCACTACCTTTGCCAACGGTGGGACATCTCTACGCTTCTGCGATTGTCACTGCTGATGGCCGTTATACTATCAACTCGCCAGTCGTGATCCTAATCTTTTTCCACAACCGGTCCGCTAATGTAGCACTCTATGTTTGCTAAGGGTTGGCAATATAGCCCTACTTTCTTTTACTGAGGTTTGATGTCGATCAAGGACTACTGGGGGAGAGCCTTGCTTCTCCGTGGCAGGCGAATTGAGCCACCTTGCGATAGGGCCAGCTTAATGGGCGACGTACGGGCGAGGACTCCCGTACCGCCAAACGCACACGTCTGACCTAGTCTTTCTTGCGTGCGATCTCTCGTTCTTAGCATAACATACAATCCATAGCTGTTTAATTTAACTCTCAGTCCACCCTTTTAGGCCTTCGTTCTATTCTACTTTTACATACCGTTCTGCACCGTACGATGCTATGTGTAGCTTCTTGCTCGTCGTAGGTGATAAAAATTCACACTGAGACGGCAAGTGACCGTGGCTGTTCTACCGATGTCCGAACGCAGCTCTCGGTGGATTATACACATCCCTCTTAACGACAGGACTACCCGTAGAGTCGCCCAAAACCGGCCGGGGTATAAATTTGTTCGTTAGTACTCATTTAGTTGTGGTGCTGTGACAGATGGGGGCCGCTCTGACCTGGCTAAATTGTTCCTGTGGTCATGGCGTAGAGATGGGTAGGGTAGTTGCAGCTATTGCGCATTTGCTGCCCATGTCGTAAAGCAGTCAGCCTCTCGGGAGTGGCCCCTCTTAGCCGTGCCGGACCTTATCGTTTCCCGTCGTCCCAGTTCGTTGTCACAGTCCCGCCACCGGTTAGACTAAATCTATGTCACCGATACAACGAAGGATGAAAAGTACCAGAGCGACGTGCGGTACCGACATCCTTGACATTAGCTGGCCCCAGAGATCACACATACCCTGGCGCGCCTTCAAGCTGATCGTGGCCGTGGGACGCCGGCCTAACTCATGTAGTGTGGAGCTCGGGATTTTTAGGGTTTTCCGAGTCGCCTGGTCGATTTCATCGGGTCGAGCGGTATAAAAGCTGGTCCTTTATTATGATTTATGTACTTACAGTTAACGACGCTAGAGTAGCACACTGTCTTTTCTGCATGTCGGGCGTGCGTGGAGCCTTACGCGCATGGCCAGTTTATAGACGTCACCGACTAAGATACTATACGTCGGGTGCGCACCGTTTCCCGATGGGGGGCATTGAAAGCCAATTCACGTGCGACCGTTTGGTGACAACGTCCATATGCCCAAAAATTGTTCTTCCTTTACTGGTTCGTGGGTTAGTGGACGAGTTATGTGGAAATCGATTAATAATCTGGCTGTCGGATCAACTTATGTCTTTACGACCTGACTAAAGCCATACATCCCGTAGAATGCCCAGCTAGGCCAGGGCGGGATGAAAGATCAGTGGACCAACCCCCCACAATATCTCTACGACGTTGCACGAGGACGGGACGCTGGTGTCATCTCACACGGCCCGTGCGCCCACGGCTGACTAAATCGAGTCGCCTTCCGCAGGCCGTCAACGGCGTGGCGGCCGTGTAGAAGGTGTCCCATCTCAGACCTGCCCCGATTCCTAGATTCCCCGGCACACGTCCGAACATACGCGAGTCAAGGAACCAGCGTAGTATAGAAATTTCGAATCCCGGTGGACGTATGTGGTAATGAGGCCCATGTTCCGGGGGGGGCCGCGCTACGCGTATACTTACTACAGGGGCGGCAGAGGAGGCGTAAGCGGGACCAATGGCTAAACATAAGCCGGGCACTGACCTGCTTAACATAGCCACTAGAAGGTAACGACGACAATACTATTTTATTCGTTAAAGCCCCGCCAATCGTTGAGTAGCGATTCGCGAATTTACAACTTCGTCTATCCTGGCCTGTCCGTCCTGTATTCTCGTGTTCCACCGACTGACTGTCTTGGTCCGGCACGAGGGGCTGCGCTACCGACCGTCTAGCGTGATTCCACCAAAGCCCTCCAGGATGACAAATACCTCGTCTGCAAGGATCCCCGTTTAGCAAATACAGGCTCGTGCTTGGCCCGTGCGTGTGTGCCGGGGCTGGCTTCGTAAATCTCCGGACTAGGCGCACCTTGAATTGTGACCCATGTGGCGCAATTACCCATGTCCCACCCGGTTCTCGGCCACGTGTCCACTTGTACCAACCGATACGTTGTGATTAGGCTAGGCCCTCTAAAAAAAGTATCTAAAAGATCATTGTGCATAGCCGACGTCTGTGAGACTGACGGGCAGTCGACCCGTATGGGGAGTAGGAAGTATTCGTTGTGCAATGGTACCCGAGGGGCTATTTCGGCGCTAAAGATTAGGTGTCCGCTTCCATCCTATCTCAGTGGTTATGTCGTAGCGGTTCGATGAACGGCTGTTTACCAGCCTCGGCCCCGTCCTCATACTAGGTGAGCACCCAGGTAGTGCCTTTTGAGGTCCGTGTCACTACCCTCTCTTGCCCTAGAAAGGCTGCTCACTATTAGGGGTGGCCTTGAGGTACAAAGCGAGGATAGCGACTGATGCGACCAGTATTTCTATCCCTGACGTCTCGCTCAGCCTTCACCTTGACGAGCGGAGAGTTCGGTGGTGTTTTGGGTTATGCCTGAGGTTTAGGAGCGGCCTTGTCGTGACCTATGGATTGAGTGATTCTAGCTACTGGATCGCCCACGCTTTCGAAAAGGGTGCCCCAGGTAGGTCCTCACTCCGCTGTCACCTGTTACCCGTGGTCTGAATACTACCAGCAAGTAGCCGTGTGTTAAGGCCTCGTGAGTCTGGCAGGTGCCTTATTGCAGGTAATCTTCACGGACAGCTAACGTCAGACGGACGGCAATACGGCGCCGTAAGGCTCTACTTACCAGGGCCCCCGCACACAGGTATGCGTTCCTGCTGAGTCTTGATACTCCTGCATGCTTCATTGACGGAAGACAATGATGAGTCCAACCGCAGTCCGAGTGTGCTCGCCGAATGTTTTTTTCTGTCAATTGCATAAGTCCAACTTGCGACTAGTCATCATTGTCGCGAGATGAAGTCCAGTGCGGTGCAGCAGACATCGATTAAGTAACTAGGGGTTTGAAAGGCACGCGGGGAAAGTAGTTAATCCCGGCTTAGATTTTGCTCTGTACGTGTCTAGCTTCGCTGAGCCTGGGGGGGTTAGGACACTGGTAGCATACCCGCTAAGCGACTGTTTCGGCGCTGTATCATTTGGTGCCGGTAGCGCGTGGTGGTCTTTCTGGGGGCCTGCGTACTCGCCTTCATTTCTCCTGCAGATGGTTGCCGATTCTCACCCATATCTCGCCGCAACGTTTGTGCGCCCCCCGTTTCGTGTAGCTACCCGGCTTCTGAGTAGCTTTGGTGACGACACCGTCCACATTTCGTGCGACGATTGCGCGGGTGTGCCACTGAAGTCTCTCGGCATGTGGGGTCCCCTCACGGTCGGTTGTAGAGTGAAGTAAGCTACAAGTTGCTCGTCGAAACACTAGGTTTACCATTTAAAAAGTCAACTAAATAGTTTGGATACGCGGAGTGAATGCGCCTGGGTTTTTTCTCACTCGTGCGAGTTGGACACACTTGGCGTGTCTTTCTACGGGGCGATAGACCACCTAGTCCCCCAAGCTCCTGGCCATGACACATTTACCGGTTGCAGCGAAGACCTTATTCTAGATCGACGGTGTCAACAATTAACATATTGCTGGGCTAGCTACACGACGTTAGTACTGAATATCCACTCGATACGTTTGATGCTCGCTTCGTAGTGATGGGTAATTTTAATTCACTCACCGCGCGCGAGGCCGCGTGGTCCGTGAGCTGGCCAGATTGCGTGCTGCCGATGCGATGTATACGTCGTGCCAAAGTGATCGTTACAAGCCCTATATAATCCGCAGATGGGAGGCGTGAGTTTGTATATTCATGTTACGTGCTTCCCAGCTGGCAAGAGCGGGAGCTTGTATTCCGAAACCAATACTCCGTGAGCGATCGAGTGCTGGTTAAATGTACGGTCAACAAGAAGTCGAGCAAAACCTCGTTCAACCAACTACACGCATTTCCCGACGTCCATGCCTTTAGGGACGCTGCGACTCGAGCCAGACTTGCTCTTCCCTTTTACTAACCGGACGACCAAACACAGACGATGTAGTGTCGTTAAGGCCGCCACACTGGTTCACCGTTTTTCTTCCACCCTGGTCGCGGCTTACGTATTGGGTGTGACTCCCGGCGATTATGAGCTTGAATCTGTGCGGTCCTCCTCTACCAGTGTGTCATATGCGCAAAACCTTGGGATTAATCATCTCCGTCCCCCAAGCGGGCCCGCGGGCAAGCTAGTCAAGGTAAAGAAGTGGTGTGGTACTCGACGGAGTCAAAGATGGGCGTCGACCAACCGCGAGTTAAGTGAAATGGGTCCTTGACGTCCTAGCAGAAGCGAGAACTCGTTTTTCTAATGTGGCCAACTTCCGAGTGGTCGTTTATCCTGTATCCATGACTCATAAATCACTAGGACCACATGGAACGCATTTTTCTTGTCACTTGAGTTCCAAATTCGAATGCTCTCCTAAGGATGGCAGAGCTCGAGTTACCCCTTCCACGCACAGGCGTGTGGAAACGCTGTTAAAAGTTATTTCGTTCTACTCCCTAGATGGTAAGGTGTCCTTACAACACGTCGACTTCCTTAAACCTCCTACGTGTTCTAATTTGGGATCATCCTATCGACATAGGTGTAGTAGCTGAATCACGAGGCATGTAGATGGCACGACTTCTCGATTTCCCTACTATGTGCTTTTTCAACAAACATAGTCTTCCCATTACCACCTGATTCGGATTCGTTTCATACACCCGCGTAGCCCTTGGCTCTTACTTGCGAGACTTGTTTTCCTCAGGTTACTAGCCTACCGGGCGGTGCGGGGTCCCATCAAGGCACCTGAGTGACCCCATTCTCCGGAGTGCCGACTTTCAATTCGTACCGAGGTCTGCTGCCACGTTCGTCGCAGGAAGCAGCTTCGGAGACCAGTACAAGGATACAGGTGTTGGCTATTTGGGCCAAAGGAAGACCTAACCTAGCGCCTAAGCGACGTCTTACACCAAAAGTTGTTGCTGCCGATCTAGCAGGTACGCCCAGCGCATACGGTATCGGGGAAATGCATGGGGATCGGGGCGGCTAACTGATTGGAATCTAGAGCGTCCTACTGAATGTGCATCCTTAAGATAGCCTAACGCGACTCAAAAGCTTCGACCTCAGGTTCTTTGATCTTCATTGCAGACTATTATCCCCCACATAAGTACTAAGGAGTTCGATTACACAGTGACAGTATATCATGACGCTATGGCTACAGGGATTAGCACGGACTGACCGAAATATTGAAGTACTCAGGGAGTGAGTCTGTCGTAGCTGTACTACAGCCCTTCTATTAGTGAGCTGAAGTCGGCGGACCCATACACTAGCAGGCTAAAGTAGAATCTCTTGATATTCGCTCCGGACGGACTAACTAGAGGTCTTATTAAAGAACGCGTGTTAAAATCCCTTTTTTAATGTGGTGTGTACACGGGATATAAGGAACCTATGATAGCTATGATCAGCAGACCGAACACAACTGGTCATGAGACAACGAGTCGTCGCGTAAAAAAGGTACTGTGCTAACGGAACGTGGGGACTGCCAAATCCTAGTTGCGCTCCTATTGGGCTCGCAACGCTGGTGTATTCAAGCGCGGATCGGCTCGCAGGTCCGGGTGCTCTTTCTCACCGTCACTCAAACATACGAATATTTGTATTGTATACAGGACGTCCCAGATCGTTTCTGCCGCGTTAGACGGTTGGTGGGCCCACGGGGCGCAGCCGGCGTTTGTTGCGTACCCTAAAGCCGTACTGTAGTAATTGAAGAGAGACTTCACATAAGGCGCAGAATCTTCACCGGCACTGCACTCGCTGGACCACCGCATATTGGTCATTAGGTTGCATGCGCCGCTTTAACGGGGTTCAAGTTGGTCGATCTCGCGCAGCGCGGATTAATATCTTTACGTCTCACGATTGGTCGAGCACAGCTGCAAGTGTATCAGACTAAATAAAGTATTTCTGTCTAGGAACTTCCTCCTATCGCTCACGCCTATCGTGAGGACGCTATTACTGGTGTAAGGGCCCCGTAAGTGCGGTCAAAAACGATTAAGAATCAAGTACTTCTGAAAAAGACACATCGGTCGGTATATGATGGGTCCGAGAGCGCTATTATTAGGAACGTCTAACCGCATATCCCATACACGCAAGGCGGGGATGAGCGACATCACGTTCGAAGCTTGTCTCTGTTGGCGAGGGAGTTGTCTCCAGATGCAATGGTTTGCCCGCTAGCGAGTCGCCGGACCCTCGCGATCCGTATCTTCCCCAGTTCCCGTCCCGCGCGACGTTTCCAGCCTGTGCGCGCAACGCAAGTTTATTGACTCGCAAGGCGAAATATTTTGGTAATCGAACCGACCCGGGGCTCCGTCCATATGGTTCTCGTTTACGCTGTCGCGGCGTGCGGCAGTGTTCAAAAACTCCCAAAATAGCGCTTTGCCCTACCTTCAGCACTCACCGCACGTAGCCTAACACGTTGTGGTAACACGCTGTAGAATAGTCGCGGATGTAATAAACCGTTACCGTATTCGA
		</sequence>
		<sequence>
			<taxon idref="1P4S1D_2011"/>
			ACGT GTCGATGTTGAGCCCGTTGGCTAATGCAAGCTCTACGTGGCAGCGCGTCCTTCGATCACTGTCTCGCGGGTCCTCGCTCACCCATTTACGCTACCTCCTAAGGCTTTCGCCGGAGAAGCGGCTATGGAAGTTAACGTCTCGCTATTGTACTACCGAGAAGGAGTTGGTTCCGGGTTACAAATAGATAACGAAGCAGGCTATGGTTAGCGAACCTCCGGCTGCGCACTCCGGCTCTTGGCGTCCGGCCTCGCCCACGGTGACCGATAGACGATACGGAAAAGGTAGATATCGTGAAAAGTCGCGCAGTGCACTGCTACTATAGCGTAAGGCTCGCGGGTCATATTAACACTGTACCGATCAAGCTTCTGTCCCTTACCTGGCCGTGCCTAGGGGCCACACTTAACACCAGGTTTCCCAGGGCCGTTAGCTCATACGCCATCGTAGCGGCTTGTGAACGTCTGACCAGCCGCTCCTATGAATCGTGTCGGTATCCGTGAGATGGTAAGACCCCCAGAGATGCCATGCACCCGAAGACTCAACCCGATACCGAGCCGGCGGGGCACCGCGTGCGACACTCAATATGCCTCCTGGCGCGGCCGAGCTCCGCCCGTCTTGGCCCCCTAGTCAGATGCTTGGGTCACGTCGCCCTACTATACATGACGCGGCCCTGATATACCTTGGGGAAACACCTTAAATTCGGTCGCGCCGGGCGTCGGCTATACCGTCATCGAGACCTTCGCACCTTCCCGTAGCCCGGCATTGCGAAGCCAAACCGCGGAAGCAGGTCACCGTGGACTCTGACTGCAAATCCCAGGAGTTTTAACAGCGCCAGAGGTCCGTCACCGCTTCAATAAAATTTTACAAAGCATATTGCTGAGTAACGCGTGACGCAACACAAATTATAATGAACTACATTGGCGAATGGGGTGCTTGGGTTGTATCATACGTGTTACATCCCTTATCTTGGCGGACTCTTACTAACATCTCGATGAAACCATAATGGTTGTTGTAGTTCTCCTGGCAGAGTTGGGGTGTGAACATCCCTGGGCATTCGCGCACGGAGATAACCACCTGCCTACTCGCCCGGATATTCCCCCTGTCGCCCCTGGGGTTTCCGCCCAGTCCCCCCGCGACGCTTTTTTACATAACGCGTCCGGCGAGGGAATTGCGTTCGGGGTGTTGCTTGGTTACTAGTTCTGACCGCAGCGCAAATAGACTTATGGGTATAGTGGCTTCATCAGTGCCAACCACTCCAGTTCTGAATAGCTTTAGATCGGACGTTCAGATCCCGTCTTAGTTGCAGACGAGCAATTCGTATGGGAAATACGATCAGGCCGCGACAGACTACTCTCAGGACCGCTCACCTGTTGCGTCATTCCGGCCTAGCCACAGAGTACAATGAGGGCGCAGTGTGAAGGGGATATGAGCTAAGCTTCCCCACGACCGAGCCTACATACAACGCTGAGTTCAGGACTCTGAGCGTGTAGCAACATCCCATTTATTTAGCATGCCTGGAGACCTGCAATCCAATCGGCTTCATGGCTGACGCGCTCGCTTGGTACGCCTTAAGAAAGACAATTGCCGTTGGTCTCGTTGCCCCGAGGCCGAGGATCTATTTTAAGTTGTGCCTCCATATACGGCGTCGCATATCAAATTAAGGAGCGAGCGTTCAGTTTAGGAAAGCTCCGGGTTGTTCTAGACGCCAAGGTCACCTTAATGAACAGACGCCTCCGAGACTGGGGTATCCTAAGAGTTGGGCAAGGACTTGCCGCGAGAGCAAGGTGCCAACATTGTATGACAGCGTTCGCGAACGTAACCGTTAACGATAGTCACGCGGATGGCGGCGTATAGTCCGAAAGATGGTTATGATAATTTTTCGCTGTGTGACTTGAACAGGTCTCAGCAGCAACTGAATGCTGCGAGGGGCCCTTTGCCTCGTCGAAACACGGACTCTACATGCCAAGAACTGCATACTTTAATGTACTACTGTGGTTCTATACTGACTTTGCCCAGTCCGACTTGGCCTGGGGTCACCATAAATGGTTCTTAACGTTAAGCAGAGACCATTCCATGGTTCCCATCTTGCACATATGGTGTACACAGAGCGTCCGCACCTCGAAGTACGAGATTTCCGGGCCTAGAGGGACACTCGACACGATCATATAGCAGGAAAGGCCGGGAGGACTCCGCCCAGTGCGTCCACAAGAAGTGCTAGCCTGATTCCTACAGCATGAGATTAGGGTCATAAGGGTACACGCAGAACACCGGCTGGATTAAGCGGAGTGCGTCGCTGCGCTCGGAGGTGATCGTGGTAAGGGCATACCAGAGGCATTTCAGGGAAAAGCCCACGCCGTACAAGAATAAAAACTGCGCGTTGGGATAGCATTTGGCTCAAACAATTTGCACTGGGCATCGGGATGGGAGTTTCGTAACTACCCGCTACTGCATGGGGCTGAGAACTACCTGCTGCTTAGAGAACCCTTGCACACCAGGCCTGCTGATGTTACAGCATTCGGGAGGGACTAGCGACATTACATTAGCCGTTTAAAAAGTTAGTCAGAACCACACAGCTACTCGCCGCGTGCGTTACGGCAAGGCCGCCGCTTGGACCCATCACTTGTCTACATCGTCATATGTCTCGCGAGCGGCACGAGTTTACGCTAGGCACCACCAATAGGGTACATACTGACAATAACGTCCAACCCGATTGTTCTGTTACGCTGTACTGCACAGCTCTACATCAGACACATAAAATGCTTCTGAGAGGGGGGAACACGAGCGTATCGCCTTCATGTGTGGACAGGTTAAAGCTAAAACTGCATTATTTAAGGGGCAAGAGCAAGACGCCGAGGTAACCGCCCGAGCGGAGCCTGTAGCGTAGTCCATGTATGAATCATGTAGTTCGTTTGGGCATCAAATAGCGCGTATCCATTAGAAGAAACAGGCTACGGACAATTTATACCGCCCTCTACTGGTGTCCTTACGCGCACTGCTCTTGGGCGTGAGTAGTGGGGCAAGTCGTCAGAGTTGCCTTAACATGAAACGGGACCTGAAGGAGTTGGCAATGTCATTAAGCCGTACCCGCCGCGCGACCCAGGTTATCGAGGGTGTGTGAGGGATCAAGCTGAAAGCAGAGTATAAAAGAGGATACTGCAGATAACGTCGGCACCTCATTCCACGCGGTATGCGTATGGGCTGCAACCGGGTAAGGCCAGGGAAGATGAGATACTGCTCGCTTCCGAGTCGTTGAAAAGGACCTTTCATATAACCCCCTCCCAAGGTGACGCCTATAAAGTGAACTAATCTCGAGCTTCTTGTTCTAACGTGGATCTCTGCAAATTGAGATGTTAAACCCGGGTTATAAACTAGCTTTTTGTAGTCGTGAATAGGAAGAGCAAAAAACGCTACTGCTATCAGTTAACGTGATGCGACAACGTTGGCCATAGGAACGGGCATCCAATCTCACACGGAGGACTTTACAAGAAAAACAACCAGCAGACGGACGATATGTGAGGTCCGGCGGTCCAGGCTTGTGAGGGTTCCTGATGATAAATAAGTGCTGCAGGTAGATCGTCGAGGTACTTGGTCAAATATTTCAACGGGGTTTAGATTGAATAATTATTATCAGTGAAGCGGGCTGCCCATCGCAAATGCTGCGATTCTGCAGGGAATGTAGAGTTTTGCATTCCGATCCATTTTAACGGGGAAAGAGTGTACTCTCACTGAGTCCGCGCTGCCATACTTTCGGATCATATAAAGGAACGGCAGCGAGGTATTTGTCGCCACGCCTTCGGTATCAGGGGACATCCTGCACTCTACAAGGCGCGCTAGTTAGGACTACTCAGCGACATTATCGGCGCCTAACGTACGACGTGCCCTTTAGTGAAACAGGTCTTTCGCCCGGTTATTTACCCATATGGGAGCAACTACCAACTTACTACACGTCGAACAGCTGAATACCTTCCATATAATGTTCTCGGTGAGACGGTTCCGTCCAGTACCCGTCAGCCGTCCCGGGTCGCGGTTTCCGATACAAATGACCGCACCTTGCCCAATGGTACCTTTCTGAATGTATGACACTCCCAAAGACAGGTGAATGATTCCCGCCCAACCCGCGGATAAAGGCTAAGCCTGAACAACTTGTTTTCGAAGCGGGGGCCCGCGGTGTAAGGGGTGGTCAAAATCGCAGTTTTTTGGCTCCCAAGAATCTTCCTCTCGCCCGCGGCAAGCAATTACGCCCAGTCTTCCAGTACTCCCCATCCCCCGAACCATGGTTTTAACTGGTTGAACGGCCCAACGCTCGGCTTGTTGTGGTAACGAGCGAAGTTTCAACCTAGGGCGGCTCGAAAGCGGCAGAGCGATAAAATCCTATATTAACTAGTTAACATTCTATCTCCAGCCGAGTGAACAGCTGACGTTCCGTCAGCATCATCGTTGTAAATGCGACTTAGCGCCCGATGATAGAATCGCGGGTCCAGAAACTGAGATCAGAGACGGGGCGCGATGAAACCCTCACGGGCTACTGCCAGCGCACCTATGGCACCAGATATAATAGCTGGAATAAGCAACTAGGTTGCAGCTTCAGCACTGTATTTAACCGCTCCGGGTAGCCTTACCCATTCCCTGTCACACACGACCCATGGGGCGGCTGCTCTAACCGCCGTTCATTTGATAGTCACAGAATCACTTTCCTTGCTGCTCCCCTTTCTCTCCCATTCACCTCTAATGACACCCCGGAGCAACCAGCCTCCCAGGATCGTGACCCGAATCCTTTAAACATAACCGAGGCAGGGCTCTGACGACACTTACGTGGATTCTGGATCGGACGGGGTTAACGTTGGAACGGGCTAGGACCGTAAATGAGCTGGGCTTCAGCAAGATATATCGCGCGCACGTGCCCTAGTCCCCGGCCCCTACCGCCACATCCTCCTAAAGGTGGTTCCAGCAATCCCTAATCCTTAGAGCGTAGATCCGTTGGACTGTTGGCCATGAAATGGGGCCTAGACCGGCGAGGAACTAGAACGGCCGACCGACTTCAGTCGCGCAGATCGTCCTACATGGAAATAATCACCGCAAGGCCTAAAGAGACCCATTTAAGCCCGTTTTCTGCTGACCAAACAAGATAGGCATTTTAATATCAAACAAGCCATCAAGGTACAAATATTCGGGTAAACATCACGCCGCGGATTGCGTCTCGTGCAAGCGGACGGCTGGTTGCCTCACACCCGTTGCGATGTCTTTTTAAATAGCCTTCGGAGCTGGCGACGCGTGAGGTGTGCTATTCCTTATAGGGTTCCAAAACCATTACGTCAGTTGAGAGGCGAGCGATTCAGGAGTGCACCGGTCTCCCAAAGAGCGTCTTCATCCGATACGTGCGGCAGCGCAGACGCCGCTCAGTAAAGGCGGGAAGTCTCCGCCTTGATGGAACGTGCTTTACCTTCAAGACGGCATCAAAAGTAGTGGATCCCTATATGCTCGAATCGAAGCCTCTCGGCCGACATCAGGGAAGAGGTATCGTATTCCGGGAGATTAGGGTGTCTGGTATGCGTGGTCGCTTAGGGACAACACTCTAGCGGTCCAACACAGCCGGCGTGGACGAGTCTCGAGATAGCTGCGAACGTTCTAAGATCTAAAGTTAGATAATGTGTCGGGAGATATTTCTCGACTTCGCCGACTACCAAGAGGAAAGCAGAACGAGTGCCCATGTAAGTAGTGCCCCCGAGAGGCCGAGGAAGAATTCGATGTCACACAGTACGACCAATGTTATGGCACCTCACCGACAGAGCGCCAAAGGTGGGAAATCCGACACGGCCCAGACCTTTCCGGGTACCGCTTCACCGGCCTGACACGGGGTAAGTGAAGGATAGATCGTCGATCGGTCAAAACGCTGGGTTAGTTCAGTGGGTTGCTCAACGACAGCGGGTGACGTCCCGCTCACTCGGGGCTCTTGGCAAAAGGCATTGCAGTATTTTGGAAACAGGAACGGCACGGGTATGCGAGCGTGTGAAACGTCGACTCAAAATCCAAATGCTCCAAAGGCGCACCTTCTGCTAAGTAGCTACGGGACCTTCGATACTGTGGCCCGCCGCCTAAATACCGGGTGCTAAAATAGCTGAAGGCGCTTGCCGGATTTGATGAAACCCATGGCCTAAGTTACGCGGACCGTCACCCTCTGACCTCAAGGAAGCGATATCAAATCGAGGCGTGACTAGAGTCATTGATGAGCTACCCCTCCCACTTGTAACATGATAAGAGGACACTGTCCGCGTCACAATCGGAATTGGGATTCTCGGTACGGTTTTCACGAATTCTGGGTAGAGGGGCCACGTAACGTCTCGTCGGAGTTCGGTTGAAACCGACGCGAATAGTACGAACCGACTGGACGAGGCGGCCTCAACTAGAATTTGGTGGGGTGTCGGCATAGATGCGTGATGATTTTCGTCCATGGCAGGCAGCGTCAAGGTGGGTTCTTTACACGGCTCCTTGCGCGGTTAACCTGGGTGGGACATTTAAAGCCGCTGAAACCCGGATACAGTACACTTCCCAATGTGATTCTTGATGTCGTTAATTCGCAGAACGTCATGGGTAGATTTAACACGTCACCCCCTCAAAGGCCTTCTGATAGTAGAACTGTAGATCTAGGATGGCTTGATAAATCGCTCAAGGGAGTTGGAGTGCTATTGGTGATGATCCTGCCTGAAACGAGATTGCCGACTCATCGACAAGAGGCCGCCAGGGTTCGCGCCGGGTAGTCGGGGTGGTCTCAAGAGGCTCACTCTGATTCTTAACCTGGGCATCGACACTAAACAGACAATGCAAGTGGGTTACCGTTGATGGCGTTCATGGAACGACAGAACTACATGCACTTTAAACATGAAATCGTGTGGGGTTGGTTGCCCTGGTTTCACAGTTTGAATACGGACGTCGAGACCGCCCGCAATATACGTCAAGCTTACAGACCACACGCAGTCGGGTAGGCTTCTATCATTAATCACAAGAGGCGCTCCCGTGAGTGTTAATATCGGGTCATTCAAAAGGGGACTTTTTTTTGAAGCCCCTCGGTTCTCCCCGTGGTTCCTATTGGGGGATTCGCACATTAAATACGTGAATACAGTCACACCAGTAATGTATTGTCATCAATTTTTCGCTGATCAGAATATCCCATCGGAGTCTGGTGGTACAATAAGCGACGAGACACGTTATCTCATGTGGAGACATACCCACGAACCGTAGACCCGTTATGAACACCACCCAGATCTATCGGCTAACTCTGATTTACCCCATGATCGGCCAGTCTAGCGGCAACGTATGTAAGAGTTACCCACGTCCTGGTCAAGCACGGACGGACGTAACTTTCTGCAGCTGAAAATCGCTCCTCCCGTTAAAAGAGTGCCTCAATCGCTCTGAGTATGCGCCATTTTCTCCAGTTCATATGGCCAATATTGGTGGGTGGACAAGCTCCGGATTTAACACGCCTGCCAGGCATGACGATACGAGGTTTCAGGTTGGTGAAGAACGGTTCCCGGCCCCTGCCGCGCGACGAATGAAGTACTCTTTCTATAACGCCGACGTCTAGGCGGGCACGATCGTCTGATTGCATCGTGGGAATGAATAAATACAAAAGACGAAGCTGAAAGCAACGTGACATGTGTGACGCCCTGCTGGGTACGCTGCCTCGTGTCGTTACGTGTGATACCACGCGACCTGTCGCTGTGTTCGCGCTAGATCCCACCCGCCATTGGGGAATGCAGAAAACGGCTACCCCACCGATGGCGCCGAGCGTAACAACCACTTAGTGCTGTACCGAGAGCTCCTAAGTATGCGTTCTAGAGTGTTTTGAGCATGAGCGTGTTTCTCTCTTAAAGATAAGCGGTGTTTATCACGGGGATTATGGAACCGTCATATTATAAACTGAAAAACGCTCCCAGATTCCTAGGATTTAGACGAGCTTATCAGGAGTAGGCCCGCTTTTCAGTACCGTAGTGTGTTTGCGAGATCATACCACAGAAATCGCTACACGCAGTAAAGACGGGAGCGTCCTCAACTCATGAGCGCTGTTAGGTATGGTCGCAAGCTATTCGGCGGCGATCGAATTGGAAGGACGTTCACATCACGGCTCATGGCGGGACGTACTTGCTCGAGCCTGATTGGATATACAGCATTGTACGAGCCTCTTCTGATCCCAGTTCCTTCTTGTTCGCTTGAGGCGGTGTGTAGGGGTCCGTGGAGGAGACGAGGGCTACGCCAGCTGAATTGGACACAGAAGTAGGTAGCCCAGATCAACCCGACTACTTCCCCCGTCAGCGTGATTCTTGTAAGGGGGCACGGAGCGAGATGGCCTCCTACAACGGCATGGAGATGCATCAGTTCTATATACACGGCCTATACGGGGCACAGCGTCGGGCTGCCTTCGTCATTGTTCGACGTATTTGAGGCCGGAGTAGTGTACTTGTTCCCGCGCACGACTGATAGATGCTGGGAGCGCCGGGATCACAGTAGCCTATCGTCCAATAAGGACTCCATCTAGTTGGATCCGAACTTAGGACGGACAGCAGTGTAATAAAGCTGATCCCGGAACAAGTATGGTGGGGCGTTAGGATTATGGAGACCTTCAGGTCATTAAGGCGACCGGGCTCTCAAAGTATCGTGCACCACGACAGAAGGAGGCTGGAGCCAGTCCCAGGGGCACTACTAACACCCCGAGCACGCAATGAGGTTATGTGACATCCGCCAGGTGTCAGAAGGCCGTACAGGAGGACAGTCGTGGCCGGATTGCGCTAGCCATAAACCTGAGAAAAGAGACTCGTGGAAGGGTAGCAGGCGGCCGAGGGTAAGGAATAGTAACTGGCCAGTACTGGATCGGCAAGACCACCCTGACTTGCGATTCTAAATCCGACCTCCTTGAGGATATTAACAATGCATCGCCTTACATACAAGTCAATAGGGCTTAATTTAACATTGCTGATGCACCCCGCTTAGCGAAGGATCCGCCCTATAAGACCACTAACAGGCTAAGTTGTGATCCGCGTAAGAGCTAATAATGACGCCTACTATAGGACGGGCATAAATGGCTCAATAGGCGAGCCCGCTGAGACCGTCTCTCAGCGCGAGGCTACTCGGTTATCTACATGTTCTAATTGCGCCGACCCTTCCCAGGACTAAAGGATTGAAACTCGTTGTAGCTCCGTTGCGTGGTCCGGCGGCATGAGTGATGGTATGACGAGATTTGGCCGGCAGTTTCCAGACCCTTCTATAGATACGAATGAAAATTCTTGAGGCAGAAAACGCAATCCGACCGAGACACTAGGAGTTCGAGAACCCAGAGAAAAGTCGGTGCTATTTGTGGCTCCCTTGATCGCCCACTTTATGAAATTTGTTACCTCCGGTGACCTGAAATATTAAAAGACCGCGTCTGCCATGTCTGATCTGATTGCCAGTGTGTGTGCATTATCGCACTCGGCGGAAACCTACTCATACCCCGCGCGGAACGAGTCACTCGCAACAACATTCGTTGTGCTTCGTTACCCATCAATACTAGCTCAATTCTTAACGGAGCACTGGGGAACTGGTAGTCCCGATCTTGGTGTATGTCAACGGGCGGATGTGACGTGAAAAACAGACCGCAGTCAAGCCCCCAATTGGGACATCTGGAGACTCGATCCGTGGTATCAAGTCTCAATGTGAAAAGTTCGACCTGGCGGCCGCGCGGTGTCGGTGGCCGTCGGGAATAGTAACTATGCCGATGAAATTAGAGCTAGACGGAGCTGGGGCTGTCCCTTCCCCCTTACCGGGTTGATGTACGGGACTCGGTTCAAAGCTGGCTTTGGTGGGCCATGGCTCCCCACGAGAGCGTGGGAACTGCTGGTAAGGGTCAAGGCGTATGGATGTCCCAATAATGTAAGGTAATGGATCACCGCCCAAACATAGGCCGTTCGTCGATACTTATAAAGCTTAAAGTGCTCCGTATTTTGAACAACCCTATAAAGGACTTATGATACAGGAGGTCCCAGCGCGAGCAGCAAACCTTGAAACCGCTTTGTTCCTTTTTACAAAATAAGATCAACGGGCCATCGGCCGTAGGGTCAGCATTGCTAGCATCCGGATAGGCCGGGTAAGGCGGCGATATGCAAGATTCATGCCTGATTGTGAAGAGGAATCAGGCTGTAGGTTGAGACGTGTTTCGGGAAAACGTATTTCAGGGCGATTACCCACATTGGGTAGCCGGAGGTGGCTAACTCCGCAGGGCTTCTGTTCAGCCCCATGTGGCTTATTTATTTGCGTCGCGTAAATCGATTAACGCTCGCGGGGTGTCGCTCGCGCATACGCTTTCTCCGTCCACGTGGCTGCAGATTTGCGATCTCGACCGATCACACACCGGTAAGCACCTGCACACCTATGGTCCGGAACACCTCAGCGAATACGCCACCTCGCTTGCCCTCTCGGGTTTGGTAAATAATGCGTGGCCTCCAGGACGTCCTCCTGTGTCAGTGGGGTGGGTGCTAAGCGACCAGGACATAAGGCTACCATTACATCCGTGGGACTTTCTGCGCAACAGAGCCACGGAGATTGGCAAAGTATCCGCGGGTGAGGGGCGCGACGACATGGGTCCATTCGCGCAGTGCGTGGAGAGCTAGCTGCCTTTGCAAAGGCAGCGAAGCCTCCGGAACATTTTGCGGTTTGTGCCGGTACCACAGAACTCGTTAGAGCTTGAAGGACAGCAGCCGGGCACAAAAAACGATCTGATCCCCGCGGCCTCGCCAAAACTCTAGAGAGAGCTGTATTCGAGACGTTGACGAGTCGCGTGGTTGGGAAAACGCTAAATAGCGTCGCGACGACGCGTCTTCCACCAATAGTGTACGACCCAAAGCCTGAGGCCATCCCACAGTCAGAGGGGGCTCTAACGCGAGAATTATTTGAGACTCTTTGTTAGGGGTAAACGGGGTGCGGCGCGTACACGTGCGTTCGGTTAATACAGTGATACGTGTCCGATTCTGTGTATCACATTCAAGGAATAGCATCAGTTACCCCCGCCGGCCACTGAACAGGGGTTGGAATGACCCCGACTCGAGACAGCAGCCGGGACGGCATCAGTGGGTCCCTGCTCCAACTGGGGCCGGTCCGCACTATTTACCCCCGTGTAAAACGGCTACCGTGGCATCGAGGTTTGTTGCCCACCCAGGTATCTCGGTAGTGATTCGTAGGGGGCCGCAAAGGTTAAGGAGAAGACTGCCACCGGGATTGGAGCGTTAACCTTAATTTTTTGGAATCGTTTTCCTCGGCTATGCTACGGTTGACATGTTGTTTCTGAGACGATCCATGGGTCTAAGGACTGCCACCAGAGCTGAAACTAGGCAGCGTTTTTGATACAATGCTAGATCGAAAATTACTGGACATAATAAATAGCGTTTCTCCACCATACCGCAAAACCAAATTTACGGTAGTAGCTTTCTAGGAAGTGTATAAGACGCAAGCGAAGACCTTAATCAGAAGTGCCGTCCGCCGTGGTATTTAGGCTCAGGGGTCAGTGAGGTTTCGTCAACTATAGTCGTTCTGTCAACCCACGCGCCACCGTGGAGGGGATTTCTTGGAGCCGAACAAGGGTAGCTATGCACGGAACTGAATAATGGTGCAGGATGTGCTAAACGAAGACGAGAGAAGCACTAGACAGGCTTATCTCCTTAGTCTCATTGTGCGAGATTAGGGATAATCAGGGCACATGGACTGACGCAAGGATCTGTAGGGTAAAGGCCTGAAGTGGGCAGACCAAGGGAGGTGGAGACCGTTAGAGCCTTACCATAGCACCATCCAAACTTTCTAGCATATCGGCAGTTACGGCGGTAAAACGTTCACGGTCTGGAACTCGGGTCGTCCCCCTCCAACAACGAGAAGGCTGACTTGGATAGACATGGGGGGCGAATTCGTGATTGCAAGGACCCACAACTTATTCTCATGACGGGCAGCACACTAAGTCCTCTCAGCAAAACCTACCCCGGGCGTGCAATCGATCCCGTCCCTGGAGGCCCGCAACGGTTCAACGAGATACACAGAGATTGTAGCTGTGCTGTGAAGGAATTAGACCTTCGTAGGATATTAGCGGGTCTGGTATCTTCTGTGACATGATTGCTTCCGGCATGGCCGATTCTCTACTGGGCGCGTGGACAGGTCCCAGCAGACCACGTGCAGTTACCGCAATCACCACAGCCCCAAAGCTGTGCCCGATGATCGTGCAGTAGTGACCCGATGCTCGCGCGAGGAGTTCTACGGCACGACTCGGACCTTGCAGTAGGTGACTCCACTCTACGTTGTCCCTTCGGCCTCCCGTCGTAGTACGGTGACGAGGGTCGCGGGCACTTTGACACGGTGGGCTCGCAGCAGTGCAGTGTACCGTCCTTAGAGTCTTCAGCCCGAGATCTCAGTCGATCAATTACGGGCTCGCTTCGATGTCACCTACAACCCGATGATTGGGGCCGAACACTCGTAGCTCGATGACGTGAAGTGGTGGACGTGCCGATGCCGAGGAGGAGATGTCACGCACCCGGGCTCCCTGATTGGAGACATAGCGTCCTTCGTCAGCTGGTGGGGATCTAGTGGCCCACTAAACTACGCAGTTGTGCTTTTCGCACCTGCGAAATCGTGTCGGCCTGGCTGACTTCGAAATCACCTCGGTGGCTTACTCAATACCCCCCCCCGACCCCCTCGCCGAATCGCCGGTAAGATCCGTGTGTAAAGGGCCAACTTATAAATACCCACGTTCGGCTCTTCTAAAGCACGCAGGCGACTGCGAAGTTTTACAGGCCGATGGTACGCCCCGCCATAGAGCTCAGCGTTTTTATCACGCGAAACCAGCTTTAATTTATTAGGCTGGCAGTACCGGCCGTCAGACCGTATCGTGTTACCGCATTGCGTAGCTTTGTAGTTGGTAACACCCCGCTGCACTATACCATTGCTTGTCCGAGTCCTAAACTAATATTCAAGATCTCGTAATGGCCACCGTATTGACCTACCCTCGCTCAGGAACAACATCGATTTTACCGATCATCACTCGCTGGGTTACTGGATAAAACAGTGGGACGTGGTTAATTCATCGCGCACCCAATTAAATGCGGGTAGGCCGATCGATCAATGTTCATAAGCCGGAACACACAGGAATTTAGCACCAAGTAGTCCCGATCAGACGCGCGGAGTGGCTTCACCGAAGTACACGAACGCCAAATCTGCAATGGCGCATGAAATACAGTGTAGGGGTGACATCGTGTCGCTTTCAGCTTTTTAACCAAATGACCGTAGGGGGGTTCCAGTTTTAAGGTCTACCTTATGACGCTGTTGTAATACTTTGGGCCGTTGGCTTGTCTTGCGGCCTCCGGACAAACCTGAAACTGGTATCGCACGTCCCTCGGTAGGAGCCGAATGGGTGGCGTGATTCTGTTCGTGCATTTTTGTCGCATGCCTGAGGGGCTATCTGGCTGGTCAACGCATACCTCGCATACCGTAGTTGACCGCCCCCTTCCCCTCGCGCCAGTGGGAGTCCCAGCTGACATTACAACTCTCGTGATTTTTACTGTAGCAGAAGTGAGAATGAAGCTCAAACATGGGGACACTCAGGGCCGGTGCTCATGCCGCCGTACCACCCGCGTGCACTTCACCCGAAAGGGACGCCCGTTTGAGAAACCCATGGCCACAGAGACTGTTATCATGCTAAAATCTGATTCACCGCCCTAAACAGCGCCCGGGAGTGTGTATCTGGCCTTGGCCGAAGCGAGTCTTTCTCACAACGCACTGCACGTTCTAAAGCATCGGGGGTTCGGTATAGCGGTCCCTCCTGGGGCTCCAATGGTCGCCGCTTCCGAATCTTCTCGAGTTAGTGTAGGAGATACTCTCTAGTCGGATCAGGGTAATTTCAGCCCTTTGAGGCAACTCGCAGGTTATCTCGTAGATAGCTCCCCTGGCGCCTTCTAGTGAGATGTTGCCTCGACTGGGTGTTCGGCAACCAATTTTCCTTGATCATTTCTCGTTTCAGAATAGCTTCTGGACTATCTTGCGTCAACGCCGCTATTTTTGGCTTTCCTTCCCACTACTTATATGGCGATAGGTGTCCGTTTGTATTGTAAGACTTCTTGACGTCTCTACGGTGGCGGAGACGCACGGTGAGGGTACCCCCACGGCGAGGTCCTGTTTCTAGATCTTTCGGTCGACAACGTCGCGCCCTATCATTGGCCCCGACAGGGCCTGGGGGTCCGCAATTCATGCTGATAGGCTGACAACAACGGGAGCCAGATAAGAGCACTCCTTTGGGCCCCCTCTAGCATGGGGGCCTCAGTTCGAGTAAGAGACGAAGCTTAAGGCCCGCCCCGTCCACGGGGCCGGTGGTCCCTTATCGGACGCCAGCGAACCACTCATTTTCTCCGCATGTACGGAGCGGCAGACTGAACAGGTGGCTTGTTCGTCGCAACCCGTGGATCGCAATCACTGTAACCCCTCATCCTCGTTCGTGGAGTAGGCTAGAGCATTTGTGCTACTTGGCCCCTACTGACAGAGGGCGTCGGTCGTTGCTCATTGGCCAGCGCAACGCACCAGCACGAGATGCGATATCCCCCCGTATTTGAGCATTTATTTGCTTACTGATCTGCAAGAGTCTGCCGAGAATGGGGGTGCGGATCAAATGTCTCTAGTTAATATACTTGGAAGCGGGATAGTTCGTAGCTGGCCGGGTGAGAAGAGTGGATTCGTTTGGGAACATCCAACCCATTCGGCCACTGTGCCGGTGAGACTAAGGCGCACATGGGGTTTTACTACTAGGTTCTTCACATCCGCCCCGTAATGACTCCGGGGAATGGCGAAGCTACTACTCTCGCGCGCACTCTCACGGGGGCAACAGACCTATGTCTGATGCGCCCAATCGGAGCAACGGCGGAGCACCGTCGCCCGGGCAATGCTCTTATATCTTTACGTCTATCGGGAGGCTGCCCGATCACCACGTACTGCCAAATTCCGAGTAGTCTCTGGTGGGTTTGTCTCACCTTGGACTTTAGCTATAATCTTGTATCGCCAATGTGTTATACTTGCAGCCCACGATTAACCTGTACCTGGTGTCCGATTAATCAAGAGCTCACGTAATCGAGTGCGCGGGGCCGGTAGATCGGTAGGCCGTGATACAGACTGGACGGCGTCTACCCCTACTACTGTTCCAAGACGCATAGCGTAACTGCGATGAGGAACAGAGGTCACTACACGGCTATTCAAACGTGTTTCTCTACTACGACTAAGTCCTAGTTAAGTGAACGGCGCGGCATTAAATGTGGTATATCGACGATCCAAGGTATGCGTTGGGTTTGGGAGATCTGGCGTATAGGGAGACCACGTTTGGAGTGAAGGTTGCTACCTTCACGAATGAACCTTTTAGAGCTGGGCGGCAGCTTGAGGGGACATATGGGCAGTAGCCCACTACCTTTGCCAACGGTGGGACATCTCTACGCTTCTGCGATTGTCACTGCTGATGGCCGTTATACTATCAACTCGCCAGTCGTGATCCTAATCTTTTTCCACAACTGGTCCGCTAATGTAGCACTCAATGTTTGCTAAGGGTTGGCAATATAGCCCTACTTTCTTTTACTGAGGTTTGGTGTCGATCAAGGACTACTGGGGGAGAGCCTTGCTTCTCCGTGGCAGGCGAATTGAGCCACCTTGCGATAGGGCCAGCTTAATGGGCGACGTACGGGCGAGGACTCCCGTACCGCCAAACGCACACGTCTGACCTAGTCTTTCTTGCGTGCGATCTCTCGTTCTTAGCATAACATACAATCCATAGCTGTTTAATTTAACTCTCAGTCCACCCTTTTAGGCCTTCGGTCTATTCTACTTTTACATACCGTTCTGCACCGTACGATGCTATGTGTAGCTTCTTGCTCGTCGTAGGTGATAAAAGTTCACACTGAGACGGCAAGTGACCGTGGCTGTTCTACTGATGTCCGAACGCAGCTCTCGGTGGATTATACACATCCCTCTTAACGACAGGACTACCCGTAGAGTCGCCCAAAACCGGCCGGGGTATAAATTTGTTCGTTAGTACTCATTTAGTTTTAGCAGTACAAAGGACAATGGTTCTTCTGACTCTATCGAGTCGGCCCTGTGGTTGCGACGCCAAGATAGGTAAAGTCGCCGTGACTGTCGTGCATCTGCTGCCCATGTCGTAAAGCAGTCAGCCTCTCGGGAGTGGCCCCTCTTAGCCGTGCCAGACCTTATCGTTTCCCGTCGTCCCAGTTCGTTGTCACAGTCCCGCCGCCGGTTAGACTAAATCTATGTCACCGATACAACGAAGGATGAAAAGTACCAGAGCGACGTGCGGTACCGACATCCTTGACATTAGCTGGCCCCAGAGATCACACATACCCTGGCGCGCCTTCAAGCTGATCGTGGCCGTGGGACGCCGGCCTAACTCATGTAGTGTGGAGCTCGGGATTTTTAGGGTTTTCCGAGTCAGGCAGTCGATTTCATCCGGTCGAGCGGTATAAAAGCCGATCCTTTATTATGATTTATGTACTTACAGTTAACGACGCTAGAGTAGCACACTGTCTTTTCTGCATGTCGGGCGCGCAGTTCACCTTGTGCTAACAAGTGATTTATAGACGTCACCGACTAAGATACTATACGTCGGGTGCGCACCGTTTCCCGATGGGGGGCATTGAAAGTCGATTCACGTGCGACCGTTTGGTGACAACGTCCATATGCCCAAAAATTGTTCTTCCTTTACTGGTTCACGGAGTGATGGACGAGTTATGTGGAAATCGATTAATAATCTGGCTGTCGGATCAACTTATGTCTTTACGACCTGACTAAAGCCATACATCCCGTAGAATGCCCAGCTAGGCCAGGGCGGGATGAAAGATCAGTGGACCAACCCCCCACAATATCTCTATAGTATTGCACGAGGACGGGACGCTGGTGTCATCTTTTGTGGCCCGTGGGCCCACGGCTGACTAAATCGAGCCGCCTTCCGCAGGCCGTCAACGGCGTGGCGGCCGTGTAGAAGGTGTCCCATCTCAGACCTGCCCCGATTCCTAGATTCCCCTACGCATACTCAAGCACGCACCAATTGGGGGGTTGGAGTAGTATAAAAAGTTCAAATCCCGATAGATTCTCCTCCCGACCAAATCTATATTCCGGGGGGGGCCGCGCTGGATACAGACGCCCTAAAGGGGCGGTGGAGAAAACACGGGCGGGACCAATGGCTAAACATAAGCCGGGCAAGAGCCCCTCCGGTGCCATGGCTCACAGCTCCCAGTTACAATACTATTTTATTCGTTAAAGCCCCGCCAATCGTTGAGTAGCGATTCGCGAATTTACAACTTCGTCTATCCTGGCCTGTCCGTCCTGTATTCTCGTGTTCCACCAACTGACTGTCTTGAGGTGGAGTAGGGGACTGCGTGGCCGGCTATTCGTTTTAGTTTCCTCGGAACTCTGCAGAATGACAAATACCTCGTCTGCAAGGATCCCCGTTTAGCAAATACAGGCTCGTGCTTGGCCCGTGCGTGTGTGCCGGGGCTGGCTTCGTAAATCCCTAGAACGCGTTCCTTCCAACCCATTATTCGCATCGCGCAATTACCCATGTCCCACCCGGTTCTCGGCCACGTGTCCACTTGTACCAACCGATACGTTGTGATTAGGCTAGGCCCTCTAAAAAAAGTATCTAAAAGATCATTGTGCATAGCCGACGTCTGTGAGACTGACGTGCAGTCGACCCGTATGGGGAGTAAAAAACATCTACCGTAGCATAGTGATCAGGAGGCGATTTTAGCGCTAAAGATTAGGTGTCCGCTTCCATCCTATCTCAGTGGTTAGGTCGTAGCGGTCTAGCAAAGGGCTGTTTACCAGCCTCGGCCCCGTCCTCATACTAGGTGAGCACCCAGGTAGTGCCTTTTGAGGTCCGTGTCACTACCCTCTCTTGCCCTAGAAAGGCTGCTCACTATTAGGGGTGGCCTTGAGGTACAAAGCGAGGATAGCGACTGATGCGACCAGTATTTCTATCCCTGACGTCGCGCTCAGCCTTCACCTTGACGAGCGGAGAGGTCGGTGGTGTTTTGGGTTATGCCTGAGGTTTAGGAGCGGCCTTGTCGTGACCTATGGATTGAGTGATTCTAGCTACTGGATCGCCCACGCTTTCGAAAAGGGTGCCCCAGGTAGGTCCTCACTCCGCTGTCACCTGTTACCCGTGGTCTGAATACCGCCGAAGAGCGGTCACATGTTACAATCTCGTGAATTCGGCAAGTACCTCGCCAGGGACGCCCTTGGTAGGCGACTAGCATCGAGGACGTGACGACGCGACAGCGTGGAGGCGTGTGCGCTAAGGTCACCACAAGTGTACGTCGTTCTACCTCAAGTTGGGGTACCTGCGTGTACCGTAGCTACGGAAGACAATGATGAGTCCAACCGCAGTCCGAGTGTGCTCGCCGAATGTTTTTTTCTGTCAATTGCATAAGTCCAACTTGCGACTAGTCATCATTGTCGCGAGATGAAGTCCAGTGCGGTGCAGCAGACATCGATTAAGTAACTAGGGGTTTGAAAGGCACGCGGGGAACGTAGTTAATCCCGGCTTAGATTTTGCTCTGTACGTGTCTAGCTTCGCTGAGCCTGGGGGGGTTAGGACACTGGTAGCATACCCGCTAAGCGACTGTTTCGGCGCTGTATCATTTGGTGCCGGTAGCGCGTGGTGGTCTTTCTGGGGGCCTGCGTACTCGCCTTCATTTCTCCTGCAGATGGTCACTAGCCTCTATTCCCGCGCTATCACCAGACCTAGAGATTTGTTACCTTACCTTAACGTGTCACGCTCCAGTAGTCGCAACTATACTAGGCCTTGTGGCCTGCAGAGTAGTCATATACATCCACTGTGACGACTCTCGAGCGCCCAAAACCTTGCTGATCCGGATCATAGAGTGAAGTAAGCTACAAGTTGCTCGTCGAAACACTAGGTTTACCATTTAAAAAGTCAACTAAATAGTTTGGATACGCGGAGTGAATGCGCCTGGGTTTTTTCTCACTCGTGCGAGTTGGACACACTTGGCGTGTCTTTCTACGGGGCGATAGACCACCTAGTCCCCCAAGCTCCTGGCCATGACACATTTACCGGTTGCAGCGAAGACCTTATTCTAGATCGACGGTGTCAACAATTAACATATTGCTGGGCTAGCTACACGACGTTAGTACTGAATATCCACTCGATACGTTTGATGCTCCCTTCGTAGTGATGGGTAATTTTAATTCACTCACCGCGCGCGAGGCCGCGTGGTCCGTGAGCTGGCCAGATTGCGTGCTGCCGATGCGATGTATACGTCGTGCCAAAGTGATCGTTACAAGCCCTATATAATCCGCAGATGGGAGGCGTGAGTTTGTATATTCATGTTACGTGCTTCCCAGCTGGCAAGAGCGGGAGCTTGTATTCCGAAACCAATACTTCGTGAGCGATCGAGTGCTGGTTAAATGTACGGTCAACAAGAAGTCGAGCAAAACCTCGTTCAACCAACTACACGCATTTCCCGACGTCCATGCCTTTAGGGACGCTGCGACTCGAGCCAGACTTGCTCTTCCCTTTTACTAACCGGACGACCAAACACAGACGATGTAGTGTCGTTAAAGCCGCGACATGAACTTATCGTTCCTCCTTCATTTTAACTGGGTCCCGCACACATAATACCAGATTTGCTGCTTGCAAAGGGAAATCTGTGAGCCCTCTCTCTATCGACCCAATACGCATTGGGGAACCTAAAGGCGGTAGATTTTCTCCCCAAAGTATACTTACGATTAAATCCATTAGGATGCGCACACTACGCCCCGGCTTATTACGTCACACGCATCCACCGGCAGGACGCTGGTTGAGTGAAATGAATCTTTGACGTCCTAGCAGAAGCGAGAACTCGTTTTTCTAATGTGGCCAACTTCCGAGTGGTCGTTTATCCTGTATCCATGACTCATAAATCACTAGGACCACATGGAACGCATTTTTCTTGTCACTTTGCCTGGGGGCTTTAACGCTCTCCTAAGGATGGCAGAGCTCGAGTTACCCCTTCCACGCACAGGCGTGTGGAAACGCTGTTAAAAGTTATTTCGTTCTACTCCCTAGATGGTAAGGTGTCCTTACAACACGTCGACTTCCTTAAACCTCCTACGTGTTCTAATTTGGGATCATCCTATCGACATAGGTGTAGTAGCTGAATCACGAGGCATGTAGATGGCACGACTTCTCGATTTCCCTACTATGTGCTTTTTCAACAAACATAGTCTTCCCATTACCACCTGATTCGGATTCGTTTCATACACCCGCGTAGCCCTTGGCTCTTACTTGCGAGACTTGTTTTCCTCAGGTTACTAGCCTACCGGGCGGTGTGGGGCCCCATCAAAGTGGCCAACTCACCTGGCCTGTTAAGACCTTACTGGCTGCCTCGCATCCAAACCCCTCAGTGGGTTTACTCCGACAATTGATTCCGGAGACCAGTACAAGGAGTTAAACATCGAGTGTCCGAGCCAAGGGAAGACCTAACCTAGCGCCTAAGCGACGTCTTACACCAAAAGTTGTTGCTGCCGATCTAGCAGGCGTATTGGCTATGCCTTCCATCGGGGAAATGCATGGGGATCGGGGCGGCTAACTGATTCCGGTTCAAAATATACCGTTGGGCACAAGTCCTTAAGATAGCCTAACGCGACTTAGGGTCCTCAACTCTAGGCTGTTTGGTCTTCGCCGCGGATTGTCGCCCCCGAGATAAGTACTAAGGAGTTCGATTACACAGTGACAGTATATCATGACGCTATGGCTACAGGGATTAGCACGGACTGACCGAAATACTGAAGTACTCAGGGAGTGAGTCTGCGACGTTCCTGTCATAGTCCTTCTATTAGTGAGCTGAAGTCGGCGGACCCATACACTAGCAGGCTAAAGTAGAATCTCTTGATATTCGCTCCGGACGGACTAACTAGAGGTCTTATTAAAGAACGCGTGTTAAAATCCCTTTTTTAATGTGGTGTGTACACGGGATATAAGGAACCTATGATAGCTATGATCAGCAGACCGAACACAACTGGTCATGAGACAACGAGTCGTCGCGTAAAAAAGGTACTGTGCTAACGGAACGTGGGGACTGCCAAATCCTAGTTGCGCTCCTATTGGGCTCGCAACGCTGCTGTATTCAAGCGCGGATCGGCTCGCAGGTCCGGGTGCTCTTTCTCACCGTCACTCAAACATACGAATATTTGTATTGTATACAGGACGTCCCAGATCGTTTCTGCCGCGTTAGACGGTTGGTGGGCCCACGGGGCGCAGCCGGCGTTCGTTGCGTACCCCAACGCCGTACTGTAGTAATTGAAGAGAGACTTCACATAAGGCGCAGAATCTTCACCGGCACTGCACTCGCTGGACCACCGCATATTGGTCATTAGGTTGCATGCGCCGCTTGAACGGGGTTCAAGTCAGCAGGGCGCGCGCAGCGCGGATTAATATCTTTACGTCTCACGATTGGTCGAGCACAGCTGCAAGTGTATCAGACTAAATAAAGTATTTCTGTCTAGGAACTTCCTCCTATCAACTTTAGCGGCGACTACCAGGTACCTCTCAATACAGCAATTTCGTAAGTGCGGTCAAAAACGATTAAGAATCAAGTACTTCTGAAAAAGACACATCGGTCGGTATATGATGGGTCCGAGAGCGCTATTATTAGGAACGTCTAACCGCATATCCCATACACGCAAGGCGGGGATGAGCGACATCACGTTCGAAGCGTGTCTCTGTTGGCGAGGGAGTTGTCTCCAGATGCAATGGTTTGCCCGCTCGCGAGTCGCCGAACCCTCGCGGTGCGTCTCCCTCTTGTCCTTCGGTTATTCCAGGCCCCCAGCCTTACCCTTAGAAGACAACTTGATTGACTCGTGGCGTTGAATGCGCTGGTAACTAGGTTAATACGGGGCTCCGTCCATATGGTTCTCGTTTACGCTGTCGCGGCGTGCGGCAGTGTTCAAAAACTCCCAAAATAGCGCTTTGCCCTACCTTCAGCGGCACGGGCACGTAGCCTAACACGTTGTGGTAACACGCTGTAGAATAGTCGCGGATGTAATAAACCGTTACCGTATTCGA
		</sequence>
		<sequence>
			<taxon idref="1P6S1_2011"/>
			ACGT GTCGATGTTGAGCCCGTTGGCTAATGCAAGCTCTACGTGGCAGCGCGTCCTTCGATCACTGTCTCGCGGGACCTCGCTCACCCATTTACGCTACCTCCTAAGGCTTTCGCCGGAGAAGCGGCGATGGAAGTTAACGTCTCGCTATTGTACTACCGAGAAGGAGTTGGTTCCGGGTTACAAATAGATAACGAAGCAGGCTATGGTTAGCGAACCTCCGGCTGCGCACTCCGGCTCTTGGCGTCCGGCCTCGCCCACGGTGACCGATAGACGATACGGAAAAGGTAGATATCGTGAAAAGTCGCGCAGTGCACTGCTACTATAGCGTAAGGCTCGCGGGTCATATTAACACTGTACCGATCAAGCTTCTGTCCCTTACCTGGCCGTGCCTAGGGGCCACACTTAACACCAGGTTTCCCAGGGCCGTTAGCTCATACGCCATCGTAGCGGCTTGTGAACGTCTGACCAGCCGCTCCTATGAATCGTGTCGGTATCCGTGAGATGGTAAGACCCCCAGAGATGCCATGCACCCGAAGACTCAACCCGATACCGAGCCGGCGGGGCACCGCGTGCGACACTCAATATGCCTCCTGGCGCGGCCGAGCTCCGCCCGTCTTGGCCCCCTAGTCAGATGCTTGGGTCACGTCGCCCTACTATACATGACGCGGCCCTGATATACCTTGGGGAAACACCTTAAATTCGGTCGCGCCGGGCGTCGGCTATACCGTCATCGAGACCTTCGCACCTTCCCGTAGCCCGGCATTGCGAAGCCAAACCGCGGAAGCAGGTCACCGTGGACTCTGACTGCAAATCCCAGGAGTTTTAACAGCGCCAGAGGTCCGTCACCGCTTCAATAAAATTTTACAAAGCATATTGCTGAGTAACGCGTGACGCAACACAAATTATAATGAACTACATTGGCGAATGGGGTGCTTGGGTTGTATCATACGTGTTACATCCCTTATCTTGGCGGACTCTTACTAACATCTCGATGAAACCATAATGGTTGTTGTAGTTCTCCTGGCAGAGTTGGGGTGTGAACATCCCTGGGCATTCGCGCACGGAGATAACCACCTGCCTACTCGCCCGGATATTCCCCCTGTCGCCCCTGGGGTTTCCGCCCAGTCCCCCCGCGACGCTTTTTTACATAACGCGTCCGGCGAGGGAATTGCGTTCGGGGTGTTGCTTGGTTACTAGTTCTGACCGCAGCGCAAATAGACTTATGGGTATAGTGGCTTCATCAGTGCCAACCACTCCAGTTCTGAATAGCTTTAGATCGGACGTTCAGATCCCGTCTTAGTTGCAGACGAGCAATTCGTATGGGAAATACGATCAGGCCGCGACAGACTACTCTCAGGACCGCTCACCTGTTGCGTCATTCCGGCCTAGCCACAGAGTACAATGAGGGCGCAGTGTGAAGGGGATATGAGCTAAGCTTCCCCACGACCGAGCCTACATACAACGCTGAGTTCAGGACTCTGAGCGTGTAGCAACATCCCATTTATTTAGCATGCCTGGAGACCTGCAATCCAATCGGCTTCATGGCTGACGCGCTCGCTTGGTACGCCTTAAGAAAGACAATTGCCGTTGGTCTCGTTGCCCCGAGGCCGAGGATCTATTTTAAGTTGTGCCTCCATATACGGCGTCGCATATCAAATTAAGGAGCGCGCGTTCAGTTTAGGAAAGCTCCGGGTTGTTCTAGACGCCAAGGTCACCTTAATGAACAGACGCCTCCGAGACTGGGGTATCCTAAGAGTTGGGCAAGGACTTGCCGCGAGAGCAAGGTGCCAACATTGTATGACAGCGTTCGCGAACGTAACCGTTAACGATAGTCACGCGGATGGCGGCGTATAGTCCGAAAGATGGTTATGATAATTTTTCGCTGTGTGACTTGAACAGGTCTCAGCAGCAACTGAATGCTGCGAGGGGCCCTTTGCCTCGTCGAAACACGGACTCTACATGCCAAGAACTGCATACTTTAATGTACTACTGTGGTTCTATACTGACTTTGCCCAGTCCGACTTGGCCTGGGGTCACCATAAATGGTTCTTAACGTTAAGCAGAGACCATTCCATGGTTCCCATCTTGCACATATGGTGTACACAGAGCGTCCGCACCTCGAAGTACGAGATTTCCGGGCCTAGAGGGACACTCGACACGATCATATAGCAGGAAAGGCCGGGAGGACTCCGCCCAGTGCGTCCACAAGAAGTGCTAGCCTGATTCCTACAGCATGAGATTAGGGTCATAAGGGTACACGCAGAACACCGGCTGGATTAAGCGGAGTGCGTCGCTGCGCTCGGAGGTGATCGTGGTAAGGGCATACCAGAGGCATTTCAGGGAAAAGCCCACGCCGTACAAGAATAAAAACTGCGCGTTGGGATAGCATTTGGCTCAAACAATTTGCACTGGGCATCGGGATGGGAGTTTCGTAACTACCCGCTACTGCATGGGGCTGAGAACTACCTGCTGCTTAGAGAACCCTTGCACACCAGGCCTGCTGATGTTACAGCATTCGGGAGGGACTAGCGACATTACATTAGCCGTTTAAAAAGTTAGTCAGAACCACACAGCTACTCGCCGCGTGCGTTACGGCAAGGCCGCCGCTTGGACCCATCACTTGTCTACATCGTCATATGTCTCGCGAGCGGCACGAGTTTACGCTAGGCACCACCAATAGGGTACATACTGACAATAACGTCCAACCCGATTGTTCTGTTACGCTGTACTGCACAGCTCTACATCAGACACATAAAATGCTTCTGAGAGGGGGGAACACGAGCGTATCGCCTTCATGTGTGGACAGGTTAAAGCTAAAACTGCATTATTTAAGGGGCAAGAGCAAGACGCCGAGGTAACCGCCCGAGCGGAGCCTGTAGCGTAGTCCATGTATGAATCATGTAGTTCGTTTGGGCATCAAATAGCGCGTATCCATTAGAAGAAACAGGCTACGGACAATTTATACCGCCCTCTACTGGTGTCCTTACGCGCACTGCTCTTGGGCGTGAGTAGTGGGGCAAGTCGTCAGAGTTGCCTTAACATGAAACGGGACCTGAAGGAGTTGGCAATGTCATTAAGCCGTACCCGCCGCGCGACCCAGGTTATCGAGGGTGTGTGAGGGATCAAGCTGAAAGCAGAGTATAAAAGAGGATACTGCAGATAACGTCGGCACCTCATTCCACGCGGTATGCGTATGGGCTGCAACCGGGTAAGGCCAGGGAAGATGAGATACTGCTCGCTTCCGAGTCGTTGAAAAGGACCTTTCATATAACCCCCTCCCAAGGTGACGCCTATAAAGTGAACTAATCTCGAGCTTCTTGTTCTAACGTGGATCTCTGCAAATTGAGATGTTAAACCCGGGTTATAAACTAGCTTTTTGTAGTCGTGAATAGGAAGAGCAAAAAACGCTACTGCTATCAGTTAACGTGATGCGACAACGTTGGCCATAGGAACGGGCATCCAATCTCACACGGAGGACTTTACAAGAAAAACAACCAGCAGACGGACGATATGTGAGGTCCGGCGGTCCAGGCTTGAGAGGGTTCCTGATGATAAATAAGTGCTGCAGGTAGATCGTCGAGGTACTTGGTCAAATATTTCAACGGGGTTTAGATTGAATAATTATTATCAGTGAAGCGGGCTGCCCATCGCAAATGCTGCGATTCTGCAGGGAATGTAGAGTTTTGCATTCCGATCCATTTTAACGGGGAAAGAGTGTACTCTCACTGAGTCCGCGCTGCCATACTTTCCGATCATATAAAGGAACGGCAGCGAGGTATTTGTCGCCACGCCTTCGGTATCAGGGGACATCCTGCACTCTACAAGGCGCGCTAGTTAGGACTACTCAGCGACATTATCGGCGCCTAACGTACGACGTGCCCTTTAGTGAAACAGGTCTTTCGCCCGGTTATTTACCCATATGGGAGCAACTACCAACTTACTACACGTCGAACAGCTGAATACCTTCCATATAATGTTCTCGGTGAGACGGTTCCGTCCAGTACCCGTCAGCCGTCCCGGGTCGCGGTTTCCGATACAAATGACCGCACCTTGCCCAATGGTACCTTTCTGAATGTATGACACTCCCAAAGACAGGTGAATGATTCCCGCCCAACCCGCGGATAAAGGCTAAGCCTGAACAACTTGTTTTCGAAGCGGGGGCCCGCGGTGTAAGGGGTGGTCAAAATCGCAGTTTTTTGGCTCCCAAGAATCTTCCTCTCGCCCGCGGCAAGCAATTACGCCCAGTCTTCCAGTACTCCCCATCCCCCGAACCATGGTTTTAACTGGTTGAACGGCCCAACGCTCGGCTTGTTGTGGTAACGAGCGAAGTTTCAACCTAGGGCGGCTCGAAAGCGGCAGAGCGATAAAATCCTATATTAACTAGTTAACATTCTATCTCCAGCCGAGTGAACAGCTGACGTTCCGTCAGCATCATCGTTGTAAATGCGACTTAGCGCCCGATGATAGAATCGCGGGTCCAGAAACTGAGATCAGAGACGGGGCGCGATGAAACCCTCACGGGCTACTGCCAGCGCACCTATGGCACCAGATATAATAGCTGGAATAAGCAACTAGGTTGCAGCTTCAGCACTGTATTTAACCGCTCCGGGTAGCCTTACCCATTCCCTGTCACACACGACCCATGGGGCGGCTGCTCTAACCGCCGTTCATTTGATAGTCACAGAATCACTTTCCTTGCTGCTCCCCTTTCTCTCCCATTCACCTCTAATGACACCCCGGAGCAACCAGCCTCCCAGGATCGTGACCCGAATCCTTTAAACATAACCGAGGCAGGGCTCTGACGACACTTACGTGGATTCTGGATCGGACGGGGTTAACGTTGGAACGGGCTAGGACCGTAAATGAGCTGGGCTTCAGCAAGATATATCGCGCGCACGTGCCCTAGTCCCCGGCCCCTACCGCCACATCCTCCTAAAGGTGGTTCCAGCAATCCCTAATCCTTAGAGCGTAGATCCGTTGGACTGTTGGCCATGAAATGGGGCCTAGACCGGCGAGGAACTAGAACGGCCGACCGACTTCAGTCGCGCAGATCGTCCTACATGGAAATAATCACCGCAAGGCCTAAAGAGACCCATTTAAGCCCGTTTTCTGCTGACCAAACAAGATAGGCATTTTAATATCAAACAAGCCATCAAGGTACAAATATTCGGGTAAACATCACGCCGCCGATTGCGTCTCGTGCAAGCGGACGGCTGGTTGCCTCACACCCGTTGCGATGTCTTTTTAAATAGCCTTCGGAGCTGGCGACGCGTGAGGTGTGCTATTCCTTATAGGGTTCCAAAACCATTACGTCAGTTGAGAGGCGAGCGATTCAGGAGTGCACCGGTCTCCCAAAGAGCGTCTTCATCCGATACGTGCGGCAGCGCAGACGCCGCTCAGTAAAGGCGGGAAGTCTCCGCCTTGATGGAACGTGCTTTACCTTCAAGACGGCATCAAAAGTAGTGGATCCCTATATGCTCGAATCGAAGCCTCTCGGCCGACATCAGGGAAGAGGTATCGTATTCCGGGAGATTAGGGTGTCTGGTATGCGTGGTCGCTTAGGGACAACACTCTAGCGGTCCAACACAGCCGGCGTGGACGAGTCTCGAGATAGCTGCGAACGTTCTAAGATCTAAAGTTAGATAATGTGTCGGGAGATATTTCTCGACTTCGCCGACTACCAAGAGGAAAGCAGAACGAGTGCCCATGTAAGTAGTGCCCCCGAGAGGCCGAGGAAGAATTCGATGTCACACAGTACGACCAATGTTATGGCACCTCACCGACAGAGCGCCAAAGGTGGGAAATCCGACACGGCCCAGACCTTTCCGGGTACCGCTTCACCGGCCTGACACGGGGTAAGTGAAGGATAGATCGTCGATCGGTCAAAACGCTGGGTTAGTTCAGTGGGTTGCTCAACGACAGCGGGTGACGTCCCGCTCACTCGGGGCTCTTGGCAAAAGGCATTGCAGTATTTTGGAAACAGGAACGGCACGGGTATGCGAGCGTGTGAAACGTCGACTCAAAATCCAAATGCTCCAAAGGCGCACCTTCTGCTAAGTAGCTACGGGACCTTCGATACTGTGGCCCGCCGCCTAAATACCGGGTGCTAAAATAGCTGAAGGCGCTTGCCGGATTTGATGAAACCCATGGCCTAAGTTACGCGGACCGTCACCCTCTGACCTCAAGGAAGCGATATCAAATCGAGGCGTGACTAGAGTCATTGATGAGCTACCCCTCCCACTTGTAACATGATAAGAGGACACTGTCCGCGTCACAATCGGAATTGGGATTCTCGGTACGGTTTTCACGAATTCTGGGTAGAGGGGCCACGTAACGTCTCGTCGGAGTTCGGTTGAAACCGACGCGAATAGTACGAACCGACTGGACGAGGCGGCCTCAACTAGAATTTGGTGGGGTGTCGGCATAGATGCGTGATGATTTTCGTCCATGGCAGGCAGCGTCAAGGTGGGTTCTTTACACGGCTCCTTGCGCGGTTAACCTGGGTGGGACATTTAAAGCCGCTGAAACCCGGATACAGTACACTTCCCAATGTGATTCTTGATGTCGTTAATTCGCAGAACGTCATGGGTAGATTTAACACGTCACCCCCTCAAAGGCCTTCTGATAGTAGAACTGTAGATCTAGGATGGCTTGATAAATCGCTCAAGGGAGTTGGAGTGCTATTGGTGATGATCCTGCCTGAAACGAGATTGCCGACTCATCGACAAGAGGCCGCCAGGGTTCGCGCCGGGTAGTCGGGGTGGTCTCAAGAGGCTCACTCTGATTCTTAACCTGGGCATCGACACTAAACAGACAATGCAAGTGGGTTACCGTTGATGGCGTTCATGGAACGACAGAACTACATGCACTTTAAACATGAAATCGTGTGGGGTTGGTTGCCCTGGTTTCACAGTTTGAATACGGACGTCGAGACCGCCCGCAATATACGTCAAGCTTACAGACCACACGCAGTCGGGTAGGCTTCTATCATTAATCACAAGAGGCGCTCCCGTGAGTGTTAATATCGGGTCATTCAAAAGGGGACTTTTTTTTGAAGCCCCTCGGTTCTCCCCGTGGTTCCTATTGGGGGATTCGCACATTAAATACGTGAATACAGTCACACCAGTAATGTATTGTCATCAATTTTTCGCTGATCAGAATATCCCATCGGAGTCTGGTGGTACAATAAGCGACGAGACACGTTATCTCATGTGGAGACATACCCACGAACCGTAGACCCGTTATGAACACCACCCAGATCTATCGGCTAACTCTGATTTACCCCATGATCGGCCAGTCTAGCGGCAACGTATGTAAGAGTTACCCACGTCCTGATCAAGCACGGACGGACGTAACTTTCTGCAGCTGAAAATCGCTCCTCCCGTTAAAAGAGTGCCTCACTCGCTCTGAGTATGCGCCATTTTCTCCAGTTCATATGGCCAATATTGGTGGGTGGACAAGCTCCGGATTTAACACGCCTGCCAGGCATGACGATACGAGGTTTCAGGTTGGTGAAGAACGGTTCCCGGCCCCTGCCGCGCGACGAATGAAGTACTCTTTCTATAACGCCGACGTCTAGGCGGGCACGATCGTCTGATTGCATCGTGGGAATGAATAAATACAAAAGACGAAGCTGAAAGCAACGTGACATGTGTGACGCCCTGCTGGGTACGCTGCCTCGTGTCGTTACGTGTGATACCACGCGACCTGTCGCTGTGTTCGCGCTAGATCCCACCCGCCATTGGGGAATGCAGAAAACGGCTACCCCACCGATGGCGCCGAGCGTAACAACCACTTAGTGCTGTACCGAGAGCTCCTAAGTATGCGTTCTAGAGTGTTTTGAGCATGAGCGTGTTTCTCTCTTAAAGATAAGCGGTGTTTATCACGGGGATTATGGAACCGTCATATTATAAACTGAAAAACGCTCCCAGATTCCTAGGATTTAGACGAGCTTATCAGGAGTAGGCCCGCTTTTCAGTACCGTAGTGTGTTTGCGAGATCATACCACAGAAATCGCTACACGCAGTAAAGACGGGAGCGTCCTCAACTCATGAGCGCTGTTAGGTATGGTCGCAAGCTATTCGGCGGCGATCGAATTGGAAGGACGTTCACATCACGGCTCATGGCGGGACGTACTTGCTCGAGCCTGATTGGATATACAGCATTGTACGAGCCTCTTCTGATCCCAGTTCCTTCTTGTTCGCTTGAGGCGGTGTGTAGGGGTCCGTGGAGGAGACGAGGGCTACGCCAGCTGAATTGGACACAGAAGGAGGTAGCCCAGATCAACCCGACTACTTCCCCCGTCAGCGTGATTCTTGTAAGGGGGCACGGAGCGAGATGGCCTCCCACAACGGCATGGAGATGCATCAGTTCTATATACACGGCCTATACGGGGCACAGCGTCGGGCTGCCTTCGTCATTGTTCGACGTATTTGAGGCCGGAGTAGTGTACTTGTTCCCGCGCACGACTGATAGATGCTGGGAGCGCCGGGATCACAGTAGCCTATCGTCCAATAAGGACTCCATCTAGTTGGATCCGAACTTAGGACGGACAGCAGTGTAATAAAGCTGATCCCGGAACAAGTATGGTGGGGCGTTAGGATTATGGAGACCTTCAGGTCATTAAGGCGACCGGGCTCTCAAAGTATCGTGCACCACGACAGAAGGAGGCTGGAGCCAGTCCCATGGGCACTACTAACACCCCGAGCACGCAATGAGGTTATGTGACATCCGCCAGGTGTCAGAAGGCCGTACAGGAGGACAGTCGTGGCCGGATTGCGCTAGCCATAAACCTGAGAAAAGAGACTCGTGGAAGGGTAGCAGGCGGCCGAGGGTAAGGAATAGTAACTGGCCAGTACTGGATCGGCAAGACCACCCTGACTTGCGATTCTAAATCCGACCTCCTTGAGGATATTAACAATGCATCGCCTTACATACCAGTCAATAGGGCTTAATTTAACATTGCTGATGCACCCCGCTTAGCGAAGGATCCGCCCTATAAGACCACTAACAGGCTAAGTTGTGATCCGCGTAAGAGCTAATAATGACGCCTACTATAGGACGGGCATAAATGGCTCAATAGGCGAGCCCGCTGAGACCGTCTCTCAGCGCGAGGCTACTCGGTTATCTACATGTTCTAATTGCGCCGACCCTTCCCAGGACTAAAGGATTGAAACTCGTTGTAGCTCCGTTGCGTGGTCCGGCGGCATGAGTGATGGTATGACGAGATTTGGCCGGCAGTTTCCAGACCCTTCTATAGATACGAATGAAAATTCTTGAGGCAGAAAACGCAATCCGACCGAGACACTAGGAGTTCGAGAACCCAGAGAAAAGTCGGTGCTATTTGTGGCTCCCTTGATCGCCCACTTTATGAAATTTGTTACCTCCGGTGACCTGAAATATTAAAAGACCGCGTCTGCCATGTCTGATCTGATTGCCAGTGTGTGTGCATTATCGCACTCGGCGGAAACCTACTCATACCCCGCGCGGAACGAGTCACTCGCAACAACATTCGTTGTGCTTCGTTACCCATCAATACTAGCTCAATTCTTAACGGAGCACTGGGGAACTGGTAGTCCCGATCTTGGTGTATGTCAACGGGCGGATGTGACGTGAGAAACAGACCGCAGTCAAGCCCCCAATTGGGACATCTGGAGACTCGATCCGTGGTATCAAGTCTCAATGTGAAAAGTTCGACCTGGCGGCCGCGCGGTGTCGGTGGCCGTCGGGAATAGTAACTATGCCGATGAAATTAGAGCTAGACGGAGCTGGGGCTGTCCCTTCCCCCTTACCGGGTTGATGTACGGGACTCGGTTCAAAGCTGGCTTTGGTGGGCCATGGCTCCCCACGAGAGCGTGGGAACTGCTGGTAAGGGTCAAGGCGTATGGATGTCCCAATAATGTAAGGTAATGGATCACCGCCCAAACATAGGCCGTTCGTCGATACTTATAAAGCTTAAAGTGCTCCGTATTTTGAACAACCCTATAAAGGACTTATGATACAGGAGGTCCCAGCGCGAGCAGCAAACCTTGAAACCGCTTTGTTCCTTTTTACAAAATAAGATCAACGGGCCATCGGCCGTAGGGTCAGCATTGCTAGCATCCGGATAGGCCGGGTAAGGCGGCGATATGCAAGATTCATGCCTGATTGTGAAGAGGAATCAGGCTGTAGGTTGAGACGTGTTTCGGGAAAACGTATTTCAGGGCGATTACCCACATTGGGTAGCCGGAGGTGGCTAACTCCGCAGGGCTTCTGTTCAGCCCCATGTGGCTTATTTATTTGCGTCGCGTAAATCGATTAACGCTCGCGGGGTGTCGCTCGCGCATACGCTTTCTCCGTCCACGTGGCTGCAGATTTGCGATCTCGACCGATCACACACCGGTAAGCACCTGCACACCTATGGTCCGGAACACCTCAGCGAATACGCCACCTCGCTTGCCCTCTCGGGTTTGGTAAATCATGCGTGGCCTCCAGGACGTCCTCCTGTGTCAGTGGGGTGGGTGCTAAGCGACCAGGACATAAGGCTACCATTACATCCGTGGGACTTTCTGCGCAACAGAGCCACGGAGATTGGCAAAGTATCCGCGGGTGAGGGGCGCGACGACATGGGTCCATTCGCGCAGTGCGTGGAGAGCTAGCTGCCTTTGCAAAGGCAGCGAAGCCTCCGGAACATTTTGCGGTTTGTGCCGGTACCACAGAACTCGTTAGAGCTTGAAGGACAGCAGCCGGGCACAAAAAACGATCTGATCCCCGCGGCCTCGCCAAAACTCTAGAGAGAGCTGTATTCGAGACGTTGACGAGTCGCGTGGTTGGGAAAACGCTAAATAGCGTCGCGACGACGCGTCTTCCACCAATAGTGTACGACCCAAAGCCTGAGGCCATCCCACAGTCAGAGGGGGCTCTAACGCGAGAATTATTTGAGACTCTTTGTTAGGGGTAAACGGGGTGCGGCGCGTACACGTGCGTTCGGTTAATACAGTGATACGTGTCCGATTCTGTGTATCACATTCAAGGAATAGCATCAGTTACCCCCGCCGGCCACTGAACAGGGGTTGGAATGACCCCGACTCGAGACAGCAGCCGGGACGGCATCAGTGGGTCCCTGCTCCAACTGGGGCCGGTCCGCACTATTTACCCCCGTGTAAAACGGCTACCGTGGCATCGAGGTTTGTTGCCCACCCAGGTATCTCGGTAGTGATTCGTAGGGGGCCGCAAAGGTTAAGGAGAATACTGCCACCGGGATTGGAGCGTTAACCTTAATTTTTTGGAATCGTTTTCCTCGGCTATGCTACGGTTGACATGTTGTTTCTGAGACGATCCATGGGTCTAAGGACTGCCACCAGAGCTGAAACTAGGCAGCGTTTTTGATACAATGCTAGATCGAAAATTACTGGACATAATAAATAGCGTTTCTCCACCATACCGCAAAACCAAATTTACGGTAGTAGCTTTCTAGGAAGTGTATAAGACGCAAGCGAAGACCTTAATCAGAAGTGCCGTCCGCCGTGGTATTTAGGCTCAGGGGTCAGTGAGGTTTCGTCAACTATAGTCGTTCTGTCAACCCACGCGCCACCGTGGAGGGGATTTCTTGGAGCCGAACAAGGGTAGCTATGCACGGAACTGAATAATGGTGCAGGATGTGCTAAACGAAGACGAGAGAAGCACTAGACAGGCTTATCTCCTTAGTCTCATTGTGCGAGATTAGGGATAATCAGGGCACATGGACTGACGCAAGGATCTGTAGGGTAAAGGCCTGAAGTGGGCAGACCAAGGGAGGTGGAGACCGTTAGAGCCTTACCATAGCACCATCCAAACTTTCTAGCATATCGGCAGTTACGGCGGTAAAACGTTCACGGTCTGGAACTCGGGTCGTCCCCCTCCAACAACGAGAAGGCTGACTTGGATAGACATGGGGGGCGAATTCGTGATTGCAAGGACCCACAACTTATTCTCATGACGGGCAGCACACTAAGTCCTCTCAGCAAAACCTACCCCGGGCGTGCAATCGATCCCGTCCCTGGAGGCCCGCAACGGTTCAACGAGATACACAGAGATTGTAGCTGTGCTGTGAAGGAATTAGACCTTCGTAGGATATTAGCGGGTCTGGTATCTTCTGTGACATGATTGCTTCCGGCATGGCCGATTCTCTACTGGGCGCGTGGACAGGTCCCAGCAGACCACGTGCAGTTACCGCAATCACCACAGCCCCAAAGCTGTGCCCGATGATCGTGCAGTAGTGACCCGATGCTCGCGCGAGGAGTTCTACGGCACGACTCGGACCTTGCAGTAGGTGACTCCACTCTACGTTGTCCCTTCGGCCTCCCGTCGTAGTACGGTGACGAGGGTCGCGGGCACTTTGACACGGTGGGCTCGCAGCAGTGCAGTGTACCGTCCTTAGAGTCTTCAGCCCGAGATCTCAGTCGATCAATTACGGGCTCGCTTCGATGTCACCTACAACCCGATGATTGGGGCCGAACACTCGTAGCTCGATGACGTGAAGTGGTGGACGTGCCGATGCCGAGGAGGAGATGTCACGCACCCGGGCTCCCTGATTGGAGACATAGCGTCCTTCGTCAGCTGGTGGGGATCTAGTGGCCCACTAAACTACGCAGTTGTGCTTTTCGCACCTGCGAAATCGTGTCGGCCTGGCTGACTTCGAAATCACCTCGGTGGCTTACTCAATACCCCCCCCCGACCCCCTCGCCGAATCGCCGGTAAGATCCGTGTGTAAAGGGCCAACTTATAAATACCCACGTTCGGCTCTTCTAAAGCACGCAGGCGACTGCGAAGTTTTCCAGGCCGATGGTACGCCCCGCCATAGAGCTCAGCGTTTTTATCACGCGAAACCAGCTTTAATTTATTAGGCTGGCAGTACCGGCCGTCAGACCGTATCGTGTTACCGCATTGCGTAGCTTTGTAGTTGGTAACACCCCGCTGCACTATACCATTGCTTGTCCGAGTCCTACACTAATATTCAAGATCTCGTAATGGCCACCGTATTGACCTACCCTCGCTCAGGAACAACATCGATTTTACCGATCATCACTCGCTGGGTTACTGGATAAAACAGTGGGACGTGGTTAATTCATCGCGCACCCAATTAAATGCGGGTAGGCCGATCGATCAATGTTCATAAGCCGGAACACACAGGAATTTAGCACCAAGTAGTCCCGATCAGACGCGCGGAGTGGCTTCACCGAAGTTCACGAACGCCAAATCTGCAATGGCGCATGAAATACAGTGTAGGGGTGACATCGTGTCGCTTTCAGCTTTTTAACCAAATGACCGTAGGGGGGTTCCAGTTTTAAGGTCTACCTTATGACGCTGTTGTAATACTTTGGGCCGTTGGCTTGTCTTGCGGCCTCCGGACAAACCTGAAACTGGTATCGCACGTCCCTCGGTAGGAGCCGAATGGGTGGCGTGATTCTGTTCGTGCATTTTTGTCGCATGCCTGAGGGGCTATCTGGCTGGTCAACGCATACCTCGCATACCGTAGTTGACCGCCCCCTTCCCCTCGCGCCAGTGGGAGTCCCAGCTGACATTACAACTCTCGTGATTTTTACTGTAGCAGAAGTGAGAATGAAGCTCAAACATGGGGACACTCAGGGCCGGTGCTCATGCCGCCGTACCACCCGCGTGCACTTCACCCGAAAGGGACGCCCGTTTGAGAAACCCATGGCCACAGAGACTGTTATCATGCTAAAATCTGATTAACCGCCCTAAACAGCGCCCGGGAGTGTGTATCTGGCCTTGGCCGAAGCGAGTCTTTCTCACAACGCACTGCACGTTCTAAAGCATCGGGGGTTCGGTATAGCGGTCCCTCCTGGGGCTCCAATGGTCGCCGCTTCCGAATCTTCTCGAGTTAGTGTAGGAGATACTCTCTAGTCGGATCAGGGTAATTTCAGCCCTTTGAGGCAACTCGCAGGTTATCTCGTAGATAGCTCCCCTGGCGCCTTCTAGTGAGATGTTGCCTCGACTGGGTGTTCGGCAACCAATTTTCCTTGATCATTTCTCGTTTCAGAATAGCTTCTGGACTATCTTGCGTCAACGCCGCTATTTTTGGCTTTCCTTCCCACTACTTATATGGCGATAGGTGTCCGTTTGTATTGTAAGACTTCTTGACGTCTCTACGGTGGCGGAGACGCACGGTGAGGGTACCCCCACGGCGAGGTCCTGTTTCTAGATCTTTCGGTCGACAACGTCGCGCCCTATCATTGGCCCCGACAGGGCCTGGGGGTCCGCAATTCATGCTGATAGGCTGACAACAACGGGAGCCAGATAAGAGCACTCCTTTGGGCCCCCTCTAGCATGGGGGCCTCAGTTCGAGTAAGAGACGAAGCTTAAGGCCCGCCCCGTCCACGGGGCCGGTGGTCCCTTATCGGACGCCAGCGAACCACTCATTTTCTCCGCATGTACGGAGCGGCAGACTGAACAGGTGGGTTGTTCGTCGCAACCCGTGGATCGCAATCACTGTAACCCCTCATCCTCGTTCGTGGAGTAGGCTAGAGCATTTGTGCTACTTGGCCCCTACTGACAGAGGGCGTCGGTCGTTGCTCATTGGCCAGCGCAACGCACCAGCACGAGATGCGATATCCCCCCGTATTTGAGCATTTATTTGCTTACTGATCTGCAAGAGTCTGCCGAGAATGGGGGTGCGGATCAAATGTCTCTAGTTAATATACTTGGAAGCGGGATAGTTCGTAGCTGGCCGGGTGAGAAGAGTGGATTCGTTTGGGAACATCCAACCCATTCGGCCACTGTGCCGGTGAGACTAAGGCGCACATGGGGTTTTACTACTAGGTTCTTCACATCCGCCCCGTAATGACTCCGGGGAATGGCGAAGCTACTACTCTCGCGCGCACTCTCACGGGGGCAACAGACCTATGTCTGATGCGCCCAATCGGAGCAACGGCGGAGCACCGTCGCCCGGGCAATGCTCTTATATCTTTACGTCTATCGGGAGGCTGCCCGATCACCACGTACTGCCAAATTCCGAGTCGTCTCTGGTGGGTTTGTCTCACCTTGGACTTTAGCTATAATCTTGTATCGCCAATGTGTTATACTTGCAGCCCACGATTAACCTGTACCTGGTGTCCGAGTAATCAAGAGCTCACGTAATCGAGTGCGCGGGGCCGGTAGATCGGTAGGCCGTGATACAGACTGGACGGCGTCTACCCCTACTACTGTTCCAAGACGCATAGCGTAACTGCGATGAGGAACAGAGGTCACTACACGGCTATTCAAACGTGTTTCTCTACTACGACTAAGTCCTAGTTAAGTGAACGGCGCGGCATTAAATGTGGTATATCGACGATCCAAGGTATGCGTTGGGTTTGGGAGATCTGGCGTATAGGGAGACCACGTTTGGAGTGAAGGTTGCTACCTTCACGAATGAACCTTTTAGAGCTGGGCGGCAGCTTGAGGGGACATATGGGCAGTAGCCCACTACCTTTGCCAACGGTGGGACATCTCTACGCTTCTGCGATTGTCACTGCTGATGGCCGTTATACTATCAACTCGCCAGTCGTGATCCTAATCTTTTTCCACAACTGGTCCGCTAATGTAGCACTCTATGTTTGCTAAGGGTTGGCAATATAGCCCTACTTTCTTTTACTGAGGTTTGGTGTCGATCAAGGACTACTGGGGGAGAGCCTTGCTGCTCCGTGGCAGGCGAATTGAGCCACCTTGCGATAGGGCCAGCTTAATGGGCGACGTACGGGCGAGGACTCCCGTACCGCCAAACGCACACGTCTGACCTAGTCTTTCTTGCGTGCGATCTCTCGTTCTTAGCATAACATACAATCCATAGCTGTTTAATTTAACTCTCAGTCCACCCTTTTAGGCCTTCGGTCTATTCTACTTTTACATACCGTTCTGCACCGTACGATGCTATGTGTAGCTTCTTGCTCGTCGGAGGTGATAAAAGTTCACACTGAGACGGCAAGTGACCGTGGCTGTTCTACTGATGTCCGAACGCAGCTCTCGGTGGATTATACACATCCCTCTTAACGACAGGACTACCCGTAGAGTCGCCCAAAACCGGCCGGGGTATAAATTTGTTCGTTAGTACTCATTTAGTTTTAGCAGTACAAAGGACAATGGTTCTTCTGACTCTATCGAGTCGGCCCTGTGGTTGCGACGCCAAGATAGGTAAAGTCGCCGTGACTGTCGTGCATCTGCTGCCCATGTCGTAAAGCAGTCAGCCTCTCGGGAGTGGCCCCTCTTAGCCGTGCCAGACCTTATCGTTTCCCGTCGTCCCAGTTCGTTGTCACAGTCCCGCCGCCGGTTAGACTAAATCTATGTCACCGATACAACGAAGGATGAAAAGTACCAGAGCGACGTGCGGTACCGACATCCTTGACATTAGCTGGCCCCAGAGATCACACATACCCTGGCGCGCCTTCAAGCTGATCGTGGCCGTGGGACGCCGGCCTAACTCATGTAGTGTGGAGCTCGGGATTTTTAGGGTTTTCCGAGTCAGGCAGTCGATTTCATCCGGTCGAGCGGTATAAAAGCCGATCCTTTATTATGATTTATGTACTTACAGTTAACGACGCTAGAGTAGCACACTGTCTTTTCTGCATGTCGGGCGCGCAGTTCACCTTGTGCTAACAAGTGATTTATAGACGTCACCGACTAAGATACTATACGTCGGGTGCGCACCGTTTCCCGATGGGGGGCATTGAAAGTCGATTCACGTGCGACCGTTTGGTGACAACGTCCATATGCCCAACAATTGTTCTTCCTTTACTGGTTCACGGAGTGATGGACGAGTTATGTGGAAATCGATTAATAATCTGGCTGTCGGATCAACTTATGTCTTTACGACCTGACTAAAGCCATACATCCCGTAGAATGCCCAGCTAGGCCAGGGCGGGATGAAAGATCAGTGGACCAACCCCCCCCAATATCTCTATAGTATTGCACGAGGACGGGACGCTGGTGTCATCTTTTGTGGCCCGTGGGCCCACGGCTGACTAAATCGAGCCGCCTTCCGCAGGCCGTCAACGGCGTGGCGGCCGTGTAGAAGGTGTCCCATCTCAGACCTGCCCCGATTCCTAGATTCCCCTACGCATACTCAAGCACGCACCAATTGGGGGGTTGGAGTAGTATAAAAAGTTCAAATCCCGATAGATTCTCCTCCCGACCAAATCTATATTCCGGGGGGGGCCGCGCTGGATACAGACGCCCTAAAGGGGCGGTGGAGAAAACACGGGCGGGACCAATGGCTAAACATAAGCCGGGCAAGAGCCCCTCCGGTGCCATGGCTCACAGCTCCCAGTTACAATACTATTTTATTCGTTAAAGCCCCGCCAATCGTTGAGTAGCGATTCGCGAATTTACAACTTCGTCTATCCTGGCCTGTCCGTCCTGTATTCTCGTGTTCCACCAACTGACTGTCTTGAGGTGGAGTAGGGGACTGCGTGGCCGGCTATTCGTTTTAGTTTCCTCGGAACTCTGCAGAATGACAAATACCTCGTCTGCAAGGATCCCCGTTTAGCAAATACAGGCTCGTGCTTGGCCCGTGCGTGTGTGCCGGGGCTGGCTTCGTAAATCCCTAGAACGCGTTCCTTCCAACCCATTATTCGCATCGCGCAATTACCCATGTCCCACCCGGTTCTCGGCCACGTGTCCACTTGTACCAACCGATACGTTGTGATTAGGCTAGGCCCTCTAAAAAAAGTATCTAAAAGATCATTGTGCATAGCCGACGTCTGTGAGACTGACGTGCAGTCGACCCGTATGGGGAGTAAAAAACATCTACCGTAGCATAGTGATCAGGAGGCGATTTTAGCGCTAAAGATTAGGTGTCCGCTTCCATCCTATCTCAGTGGTTAGGTCGTAGCGGTCTAGCAAAGGGCTGTTTACCAGCCTCGGCCCCGTCCTCATACTAGGTGAGCACCCAGGTAGTGCCTTTTGAGGTCCGTGTCACTACCCTCTCTTGCCCTAGAAAGGCTGCTCACTATTAGGGGTGGCCTTGAGGTACAAAGCGAGGATAGCGACTGATGCGACCAGTATTTCTATCCCTGACGTCGCGCTCAGCCTTCACCTTGACGAGCGGAGAGGTCGGTGGTGTTTTGGGTTATGCCTGAGGTTTAGGAGCGGCCTTGTCGTGACCTATGGATTGAGTGATTCTAGCTACTGGATCGCCCACGCTTTCGAAAAGGGTGCCCCAGGTAGGTCCTCACTCCGCTGTCACCTGTTACCCGTGGTCTGAATACCGCCGAAGAGCGGTCACATGTTACAATCTCGTGAATTCGGCAAGTACCTCGCCAGGGACGCCCTTGGTAGGCGACTAGCATCGAGGACGTGACGACGCGACAGCGTGGAGGCGTGTGCGCTAAGGTCACCACAAGTGTACGTCGTTCTACCTCAAGTTGGGGTACCTGCGTGTACCGTAGCTACGGAAGACAATGATGAGTCCAACCGCAGTCCGAGTGTGCTCGCCGAATGTTTTTTTCTGTCAATTGCATAAGTCCAACTTGCGACTAGTCATCATTGTCGCGAGATGAAGTCCAGTGCGGTGCAGCAGACATCGATTAAGTAACTAGGGGTTTGAAAGGCACGCGGGGAACGTAGTTAATCCCGGCTTAGATTTTGCTCTGGACGTGTCTAGCTTCGCTGAGCCTGGGGGGGTTAGGACACTGGTAGCATACCCGCTAAGCGACTGTTTCGGCGCTGTATCATTTGGTGCCGGTAGCGCGTGGTGGTCTTTCTGGGGGCCTGCGTACTCGCCTTCATTTCTCCTGCAGATGGTCACTAGCCTCTATTCCCGCGCTATCACCAGACCTAGAGATTTGTTACCTTACCTTAACGTGTCACGCTCCAGTAGTCGCAACTATACTAGGCCTTGTGGCCTGCAGAGTAGTCATATACATCCACTGTGACGACTCTCGAGCGCCCAAAACCTTGCTGATCCGGATCATAGAGTGAAGTAAGCTACAAGTTGCTCGTCGAAACACTAGGTTTACCATTTAAAAAGTCAACTAAATAGTTTGGATACGCGGAGTGAATGCGCCTGGGTTTTTTCTCACTCGTGCGAGTTGGACACACTTGGCGTGTCTTTCTACGGGGCGATAGACCACCTAGTCCCCCAAGCTCCTGGCCATGACACATTTACCGGTTGCAGCGAAGACCTTATTCTAGAGCGACGGTGTCAACAATTAACATATTGCTGGGCTAGCTACACGACGTTAGTACTGAATATCCACTCGATACGTTTGATGCTCCCTTCGTAGTGATGGGTAATTTTAATTCACTCACCGCGCGCGAGGCCGCGTGGTCCGTGAGCTGGCCAGATTGCGTGCTGCCGATGCGATGTATACGTCGTGCCAAAGTGATCGTTACAAGCCCTATATAATCCGCAGATGGGAGGCGTGAGTTTGTATATTCATGTTACGTGCTTCCCAGCTGGCAAGAGCGGGAGCTTGTATTCCGAAACCAATACTTCGTGAGCGATCGAGTGCTGGTTAAATGTACGGTCAACAAGAAGTCGAGCAAAACCTCGTTCAACCAACTACACGCATTTCCCGACGTCCATGCCTTTAGGGACGCTGCGACTCGAGCCAGACTTGCTCTTCCCTTTTACTAACCGGACGACCAAACACAGACGATGTAGTGTCGTTAAAGCCGCGACATGAACTTATCGTTCCTCCTTCATTTTAACTGGGTCCCGCACACATAATACCAGATTTGCTGCTTGCAAAGGGAAATCTGTGAGCCCTCTCTCTATCGACCCAATACGCATTGGGGAACCTAAAGGCGGTAGATTTTCTCCCCAAAGTATACTTACGATTAAATCCATTAGGATGCGCACACTACGCCCCGGCTTATTACGTCACACGCATCCACCGGCAGGACGCTGGTTGAGTGAAATGAATCTTTGACGTCCTAGCAGAAGCGAGAACTCGTTTTTCTAATGTGGCCAACTTCCGAGTGGTCGTTTATCCTGTATCCATGACTCATAAATCACTAGGACCACATGGAACGCATTTTTCTTGTCACTTTGCCTGGGGGCTTTAACGCTCTCCTAAGGATGGCAGAGCTCGAGTTACCCCTTCCACGCACAGGCGTGTGGAAACGCTGTTAAAAGTTATTTCGTTCTACTCCCTAGATGGTAAGGTGTCCTTACAACACGTCGACTTCCTTAAACCTCCTACGTGTTCTAATTTGGGATCATCCTATCGACATAGGTGTAGTAGCTGAATCACGAGGCATGTAGATGGCACGACTTCTCGATTTCCCTACTATGTGCTTTTTCAACAAACATAGTCTTCCCATTACCACCTGATTCGGATTCGTTTCATACACCCGCGTAGCCCTTGGCTCTTACTTGCGAGACTTGTTTTCCTCAGGTTACTAGCCTACCGGGCGGTGTGGGGCCCCATCAAAGTGGCCAACTCACCTGGCCTGTTAAGACCTTACTGGCTGCCTCGCATCCAAACCCCTCAGTGGGTTTACTCCGACAATTGATTCCGGAGACCAGTACAAGGAGTTAAACATCGAGTGTCCGAGCCAAGGGAAGACCTAACCTAGCGCCTAAGCGACGTCTTACACCAAAAGTTGTTGCTGCCGATCTAGAAGGCGTATTGGCTATGCCTTCCATCGGGGAAATGCATGGGGATCGGGGCGGCTAACTGATTCCGGTTCAAAATATACCGTTGGGCACAAGTCCTTAAGATAGCCTAACGCGACTTAGGGTCCTCAACTCTAGGCTGTTTGGTCTTCGCCGCGGATTGTCGCCCCCGAGATAAGTACTAAGGAGTTCGATTACACAGTGACAGTATATCATGACGCTATGGCTACAGGGATTAGCACGGACTGACCGAAATACTGAAGTACTCAGGGAGTGAGTCTGCGACGTTCCTGTCATAGTCCTTCTATTAGTGAGCTGAAGTCGGCGGACCCATACACTAGCAGGCTAAAGTAGAATCTCTTGATATTCGCTCCGGACGGACTAACTAGAGGTCTTATTAAAGAACGCGTGTTAAAATCCCTTTTTTAATGTGGTGTGTACACGGGATATAAGGAACCTATGATAGCTATGATCAGCAGACCGAACACAACTGGTCATGAGACAACGAGTCGTCGCGTAAAAAAGGTACTGTGCTAACGGAACGTGGGGACTGCCAAATCCTAGTTGCGCTCCTATTGGGCTCGCAACGCTGCTGTATTCAAGCGCGGATCGGCTCGCAGGTCCGGGTGCTCTTTCTCACCGTCACTCAAACATACGAATATTTGTATTGTATACAGGACGTCCCAGATCGTTTCTGCCGCGTTAGACGGTTGGTGGGCCCACGGGGCGCAGCCGGCGTTCGTTGCGTACCCCAACGCCGTACTGTAGTAATTGAAGAGAGACTTCACATAAGGCGCAGAATCTTCACCGGCACTGCACTCGCTGGACCACCGCATATTGGTCATTAGGTTGCATGCGCCGCTTGAACGGGGTTCAAGTCAGCAGGGCGCGCGCAGCGCGGATTAATATCTTTACGTCTCACGATTGGTCGAGCACAGCTGCAAGTGTATCAGACTAAATAAAGTATTTCTGTCTAGGAACTTCCTCCTATCAACTTTAGCGGCGACTACCAGGTACCTCTCAATACAGCAATTTCGTAAGTGCGGTCAAAAACGATTAAGAATCAAGTACTTCTGAAAAAGACACATCGGTCGGTATATGATGGGTCCGAGAGCGCTATTATTAGGAACGTCTAACCGCATATCCCATACACGCAAGGCGGGGATGAGCGACATCACGTTCGAAGCGTGTCTCTGTTGGCGAGGGAGTTGTCTCCAGATGCAATGGTTTGCCCGCTCGCGAGTCGCCGAACCCTCGCGGTGCGTCTCCCTCTTGTCCTTCGGTTATTCCAGGCCCCCAGCCTTACCCTTAGAAGACAACTTGATTGACTCGTGGCGTTGAATGCGCTGGTAACTAGGTTAATACGGGGCTCCGTCCATATGGTTCTCGTTTACGCTGTCGCGGCGTGCGGCAGTGTTCAAAAACTCCCAAAATAGCGCTTTGCCCTACCTTCAGCGGCACGGGCACGTAGCCTAACACGTTGTGGTAACACGCTGTAGAATAGTCGCGGATGTAATAAACCGTTACCGTATTCGA
		</sequence>
		<sequence>
			<taxon idref="2P4S1D_2011"/>
			ACGT GTCGATGTTGAGCCCGTTGGCTAATGCAAGCTCTACGTGGCAGCGCGTCCTTCGATCACTGTCTCGCGGGACCTCGCTCACCCATTTACGCTACCTCCTAAGGCTTTCGCCGGAGAAGCGGCTATGGAAGTTAACGTCTCGCTATTGTACTACCGAGAAGGAGTTGGTTCCGGGTTACAAATAGATAACGAAGCAGGCTATGGTTAGCGAACCTCCGGCTGCGCACTCCGGCTCTTGGCGTCCGGCCTCGCCCACGGTGACCGATAGACGATACGGAAAAGGTAGATATCGTGAAAAGTCGCGCAGTGCACTGCTACTATAGCGTAAGGCTCGCGGGTCATATTAACACTGTACCGATCAAGCTTCTGTCCCTTACCTGGCCGTGCCTAGGGGCCACACTTAACACCAGGTTTCCCAGGGCCGTTAGCTCATACGCCATCGTAGCGGCTTGTGAACGTCTGACCAGCCGCTCCTATGAATCGTGTCGGTATCCGTGAGATGGTAAGACCCCCAGAGATGCCATGCACCCGAAGACTCAACCCGATACCGAGCCGGCGGGGCACCGCGTGCGACACTCAATATGCCTCCTGGCGCGGCCGAGCTCCGCCCGTCTTGGCCCCCTAGTCAGATGCTTGGGTCACGTCGCCCTACTATACATGACGCGGCCCTGATATACCTTGGGGAAACACCTTAAATTCGGTCGCGCCGGGCGTCGGCTATACCGTCATCGAGACCTTCGCACCTTCCCGTAGCCCGGCATTGCGAAGCCAAACCGCGGAAGCAGGTCACCGTGGACTCTGACTGCAAATCCCAGGAGTTTTAACAGCGCCAGAGGTCCGTCACCGCTTCAATAAAATTTTACAAAGCATATTGCTGAGTAACGCGTGACGCAACACAAATTATAATGAACTACATTGGCGAATGGGGTGCTTGGGTTGTATCATACGTGTTACATCCCTTATCTTGGCGGACTCTTACTAACATCTCGATGAAACCATAATGGTTGTTGTAGTTCTCCTGGCAGAGTTGGGGTGTGAACATCCCTGGGCATTCGCGCACGGAGATAACCACCTGCCTACTCGCCCGGATATTCCCCCTGTCGCCCCTGGGGTTTCCGCCCAGTCCCCCCGCGACGCTTTTTTACATAACGCGTCCGGCGAGGGAATTGCGTTCGGGGTGTTGCTTGGTTACTAGTTCTGACCGCAGCGCAAATAGACTTATGGGTATAGTGGCTTCATCAGTGCCAACCACTCCAGTTCTGAATAGCTTTAGATCGGACGTTCAGATCCCGTCTTAGTTGCAGACGAGCAATTCGTATGGGAAATACGATCAGGCCGCGACAGACTACTCTCAGGACCGCTCACCTGTTGCGTCATTCCGGCCTAGCCACAGAGTACAATGAGGGCGCAGTGTGAAGGGGATATGAGCTAAGCTTCCCCACGACCGAGCCTACATACAACGCTGAGTTCAGGACTCTGAGCGTGTAGCAACATCCCATTTATTTAGCATGCCTGGAGACCTGCAATCCAATCGGCTTCATGGCTGACGCGCTCGCTTGGTACGCCTTAAGAAAGACAATTGCCGTTGGTCTCGTTGCCCCGAGGCCGAGGATCTATTTTAAGTTGTGCCTCCATATACGGCGTCGCATATCAAATTAAGGAGCGAGCGTTCAGTTTAGGAAAGCTCCGGGTTGTTCTAGACGCCAAGGTCACCTTAATGAACAGACGCCTCCGAGACTGGGGTATCCTAAGAGTTGGGCAAGGACTTGCCGCGAGAGCAAGGTGCCAACATTGTATGACAGCGTTCGCGAACGTAACCGTTAACGATAGTCACGCGGATGGCGGCGTATAGTCCGAAAGATGGTTATGATAATTTTTCGCTGTGTGACTTGAACAGGTCTCAGCAGCAACTGAATGCTGCGAGGGGCCCTTTGCCTCGTCGAAACACGGACTCTACATGCCAAGAACTGCATACTTTAATGTACTACTGTGGTTCTATACTGACTTTGCCCAGTCCGACTTGGCCTGGGGTCACCATAAATGGTTCTTAACGTTAAGCAGAGACCATTCCATGGTTCCCATCTTGCACATATGGTGTACACAGAGCGTCCGCACCTCGAAGTACGAGATTTCCGGGCCTAGAGGGACACTCGACACGATCATATAGCAGGAAAGGCCAGGAGGACTCCGCCCAGTGCGTCCACAAGAAGTGCTAGCCTGATTCCTACAGCATGAGATTAGGGTCATAAGGGTACACGCAGAACACCGGCTGGATTAAGCGGAGTGCGTCGCTGCGCTCGGAGGTGATCGTGGTAAGGGCATACCAGAGGCATTTCAGGGAAAAGCCCACGCCGTACAAGAATAAAAACTGCGCGTTGGGATAGCATTTGGCTCAAACAATTTGCACTGGGCATCGGGATGGGAGTTTCGTAACTACCCGCTACTGCATGGGGCTGAGAACTACCTGCTGCTTAGAGAACCCTTGCACACCAGGCCTGCTGATGTTACAGCATTCGGGAGGGACTAGCGACATTACATTAGCCGTTTAAAAAGTTAGTCAGAACCACACAGCTACTCGCCGCGTGCGTTACGGCAAGGCCGCCGCTTGGACCCATCACTTGTCTACATCGTCATATGTATCGCGAGCGGCACGAGTTTACGCTAGGCACCACCAATAGGGTACATACTGACAATAACGTCCAACCCGATTGTTCTGTTACGCTGTACTGCACAGCTCTACATCAGACACATAAAATGCTTCTGAGAGGGGGGAACACGAGCGTATCGCCTTCATGTGTGGACAGGTTAAAGCTAAAACTGCATTATTTAAGGGGCAAGAGCAAGACGCCGAGGTAACCGCCCGAGCGGAGCCTGTAGCGTAGTCCATGTATGAATCATGTAGTTCGTTTGGGCATCAAATAGCGCGTATCCATTAGAAGAAACAGGCTACGGACAATTTATACCGCCCTCTACTGGTGTCCTTACGCGCACTGCTCTTGGGCGTGAGTAGTGGGGCAAGTCGTCAGAGTTGCCTTAACATGAAACGGGACCTGAAGGAGTTGGCAATGTCATTAAGCCGTACCCGCCGCGCGACCCAGGTTATCGAGGGTGTGTGAGGGATCAAGCTGAAAGCAGAGTATAAAAGAGGATACTGCAGATAACGTCGGCACCTCATTCCACGCGGTATGCGTATGTGCTGCAACCGGGTAAGGCCAGGGAAGATGAGATACTGCTCGCTTCCGAGTCGTTGAAAAGGACCTTTCATATAACCCCCTCCCAAGGTGACGCCTATAAAGTGAACTAATCTCGAGCTTCTTGTTCTAACGTGGATCTCTGCAAATTGAGATGTTAAACCCGGGTTATAAACTAGCTTTTTGTAGTCGTGAATAGGAAGAGCAAAAAACGCTACTGCTATCAGTTAACGTGATGCGACAACGTTGGCCATAGGAACGGGCATCCAATCTCACACGGAGGACTTTACAAGAAAAACAACCAGCAGACGGACGATATGTGAGGTCCGGCGGTCCAGGCTTGTGAGGGTTCCTGATGATAAATAAGTGCTGCAGGTAGATCGTCGAGGTACTTGGTCAAATATTTCAACGGGGTTTAGATTGAATAATTATTATCAGTGAAGCGGGCTGCCCATCGCAAATGCTGCGATTCTGCAGGGAATGTAGAGTTTTGCATTCCGATCCATTTTAACGGGGAAAGAGTGTACTCTCACTGAGTCCGCGCTGCCATACTTTCGGATCATATAAAGGAACGGCAGCGAGGTATTTGTCGCCACGCCTTCGGTATCAGGGGACATCCTGCACTCTACAAGGCGCGCTAGTTAGGACTACTCAGCGACATTATCGGCGCCTAACGTACGACGTGCCCTTTAGTGAAACAGGTCTTTCGCCCGGTTATTTACCCATATGGGAGCAACTACCAACTTACTACACGTCGAACAGCTGAATACCTTCCATATAATGTTCTCGGTGAGACGGTTCCGTCCAGTACCCGTCAGCCGTCCCGGGTCGCGGTTTCCGATACAAATGACCGCACCTTGCCCAATGGTACCTTTCTGAATGTATGACACTCCCAAAGACAGGTGAATGATTCCCGCCCAACCCGCGGATAAAGGCTAAGCCTGAACAACTTGTTTTCGAAGCGGGGGCCCGCGGTGTAAGGGGTGGTCAAAATCGCAGTTTTTTGGCTCCCAAGAATCTTCCTCTCGCCCGCGGCAAGCAATTACGCCCAGTCTTCCAGTACTCCCCATCCCCCGAACCATGGTTTTAACTGGTTGAACGGCCCAACGCTCGGCTTGTTGTGGTAACGAGCGAAGTTTCAACCTAGGGCGGCTCGAAAGCGGCAGAGCGATAAAATCCTATATTAACTAGTTAACATTCTATCTCCAGCCGAGTGAACAGCTGACGTTCCGTCAGCATCATCGTTGTAAATGCGACTTAGCGCCCGATGATAGAATCGCGGGTCCAGAAACTGAGATCAGAGACGGGGCGCGATGAAACCCTCACGGGCTACTGCCAGCGCACCTATGGCACCAGATATAATAGCTGGAATAAGCAACTAGGTTGCAGCTTCAGCACTGTATTTAACCGCTCCGGGTAGCCTTACCCATTCCCTGTCACACACGACCCATGGGGCGGCTGCTCTAACCGCCGTTCATTTGATAGTCACAGAATCACTTTCCTTGCTGCTCCCCTTTCTCTCCCATTCACCTCTAATGACACCCCGGAGCAACCAGCCTCCCAGGATCGTGACCCGAATCCTTTAAACATAACCGAGGCAGGGCTCTGACGACACTTACGTGGATTCTGGATCGGACGGGGTTAACGTTGGAACGGGCTAGGACCGTAAATGAGCTGGGCTTCAGCAAGATATATCGCGCGCACGTGCCCTAGTCCCCGGCCCCTACCGCCACATCCTCCTAAAGGTGGTTCCAGCAATCCCTAATCCTTAGAGCGTAGATCCGTTGGACTGTTGGCCATGAAATGGGGCCTAGACCGGCGAGGAACTAGAACGGCCGACCGACTTCAGTCGCGCAGATCGTCCTACATGGAAATAATCACCGCAAGGCCTAAAGAGACCCATTTAAGCCCGTTTTCTGCTGACCAAACAAGATAGGCATTTTAATATCAAACAAGCCATCAAGGTACAAATATTCGGGTAAACATCACGCCGCGGATTGCGTCTCGTGCAAGCGGACGGCTGGTTGCCTCACACCCGTTGCGATGTCTTTTTAAATAGCCTTCGGAGCTGGCGACGCGTGAGGTGTGCTATTCCTTATAGGGTTCCAAAACCATTACGTCAGTTGAGAGGCGAGCGATTCAGGAGTGCACCGGTCTCCCAAAGAGCGTCTTCATCCGATACGTGCGGCAGCGCAGACGCCGCTCAGTAAAGGCGGGAAGTCTCCGCCTTGATGGAACGTGCTTTACCTTCAAGACGGCATCAAAAGTAGTGGATCCCTATATGCTCGAATCGAAGCCTCTCGGCCGACATCAGGGAAGAGGTATCGTATTCCGGGAGATTAGGGTGTCTGGTATGCGTGGTCGCTTAGGGACAACACTCTAGCGGTCCAACACAGCCGGCGTGGACGAGTCTCGAGATAGCTGCGAACGTTCTAAGATCTAAAGTTAGATAATGTGTCGGGAGATATTTCTCGACTTCGCCGACTACCAAGAGGAAAGCAGAACGAGTGCCCATGTAAGTAGTGCCCCCGAGAGGCCGAGGAAGAATTCGATGTCACACAGTACGACCAATGTTATGGCACCTCACCGACAGAGCGCCAAAGGTGGGAAATCCGACACGGCCCAGACCTTTCCGGGTACCGCTTCACCGGCCTGACACGGGGTAAGTGAAGGATAGATCGTCGATCGGTCAAAACGCTGGGTTAGTTCAGTGGGTTGCTCAACGACAGCGGGTGACGTCCCGCTCACTCGGGGCTCTTGGCAAAAGGCATTGCAGTATTTTGGAAACAGGAACGGCACGGGTATGCGAGCGTGTGAAACGTCGACTCAAAATCCAAATGCTCCAAAGGCGCACCTTCTGCTAAGTAGCTACGGGACCTTCGATACTGTGGCCCGCCGCCTAAATACCGGGTGCTAAAATAGCTGAAGGCGCTTGCCGGATTTGATGAAACCCATGGCCTAAGTTACGCGGACCGTCACCCTCTGACCTCAAGGAAGCGATATCAAATCGAGGCGTGACTAGAGTCATTGATGAGCTACCCCTCCCACTTGTAACATGATAAGAGGACACTGTCCGCGTCACAATCGGAATTGGGATTCTCGGTACGGTTTTCACGAATTCTGGGTAGAGGGGCCACGTAACGTCTCGTCGGAGTTCGGTTGAAACCGACGCGAATAGTACGAACCGACTGGACGAGGCGGCCTCAACTAGAATTTGGTGGGGTGTCGGCATAGATGCGTGATGATTTTCGTCCATGGCAGGCAGCGTCAAGGTGGGTTCTTTACACGGCTCCTTGCGCGGTTAACCTGGGTGGGACATTTAAAGCCGCTGAAACCCGGATACAGTACACTTCCCAATGTGATTCTTGATGTCGTTAATTCGCAGAACGTCATGGGTAGATTTAACACGTCACCCCCTCAAAGGCCTTCTGATAGTAGAACTGTAGATCTAGGATGGCTTGATAAATCGCTCAAGGGAGTTGGAGTGCTATTGGTGATGATCCTGCCTGAAACGAGATTGCCGACTCATCGACAAGAGGCCGCCAGGGTTCGCGCCGGGTAGTCGGGGTGGTCTCAAGAGGCTCACTCTGATTCTTAACCTGGGCATCGACACTAAACAGACAATGCAAGTGGGTTACCGTTGATGGCGTTCATGGAACGACAGAACTACATGCACTTTAAACATGAAATCGTGTGGGGTTGGTTGCCCTGGTTTCACAGTTTGAATACGGACGTCGAGACCGCCCGCAATATACGTCAAGCTTACAGACCACACGCAGTCGGGTAGGCTTCTATCATTAATCACAAGAGGCGCTCCCGTGAGTGTTAATATCGGGTCATTCAAAAGGGGACTTTTTTTTGAAGCCCCTCGGTTCTCCCCGTGGTTCCTATTGGCGGATTCGCACATTAAATACGTGAATACAGTCACACCAGTAATGTATTGTCATCAATTTTTCGCTGATCAGAATATCCCATCGGAGTCTGGTGGTACAATAAGCGACGAGACACGTTATCTCATGTGGCGACATACCCACGAACCGTAGACCCGTTATGAACACCACCCAGATCTATCGGCTAACTCTGATTTACCCCATGATCGGCCAGTCTAGCGGCAACGTATGTAAGAGTTACCCACGTCCTGGTCAAGCACGGACGGACGTAACTTTCTGCAGCTGAAAATCGCTCCTCCCGTTAAAAGAGTGCCTCAATCGCTCTGAGTATGCGCCATTTTCTCCAGTTCATATGGCCAATATTGGTGGGTGGACAAGCTCCGGATTTAACACGCCTGCCAGGCATGACGATACGAGGTTTCAGGTTGGTGAAGAACGGTTCCCGGCCCCTGCCGCGCGACGAATGAAGTACTCTTTCTATAACGCCGACGTCTAGGCGGGCACGATCGTCTGATTGCATCGTGGGAATGAATAAATACAAAAGACGAAGCTGAAAGCAACGTGACATGTGTGACGCCCTGCTGGGTACGCTGCCTCGTGTCGTTACGTGTGATACCACGCGACCTGTCGCTGTGTTCGCGCTAGATCCCACCCGCCATTGGGGAATGCAGAAAACGGCTACCCCACCGATGGCGCCGAGCGTAACAACCACTTAGTGCTGTACCGAGAGCTCCTAAGTATGCGTTCTAGAGTGTTTTGAGCATGAGCGTGTTTCTCTCTTAAAGATAAGCGGTGTTTATCACGGGGATTATGGAACCGTCATATTATAAACTGAAAAACGCTCCCAGATTCCTAGGATTTAGACGAGCTTATCAGGAGTAGGCCCGCTTTTCAGTACCGTAGTGTGTTTGCGAGATCATACCACAGAAATCGCTACACGCAGTAAAGACGGGAGCGTCCTCAACTCATGAGCGCTGTTAGGTATGGTCGCAAGCTATTCGGCGGCGATCGAATTGGAAGGACGTTCACATCACGGCTCATGGCGGGACGTACTTGCTCGAGCCTGATTGGATATACAGCATTGTACGAGCCTCTTCTGATCCCAGTTCCTTCTTGTTCGCTTGAGGCGGTGTGTAGGGGTCCGTGGAGGAGACGAGGGCTACGCCAGCTGAATTGGACACAGAAGTAGGTAGCCCAGATCAACCCGACTACTTCCCCCGTCAGCGTGATTCTTGTAAGGGGGCACGGAGCGAGATGGCCTCCCACAACGGCATGGAGATGCATCAGTTCTATATACACGGCCTATACGGGGCACAGCGTCGGGCTGCCTTCGTCATTGTTCGACGTATTTGAGGCCGGAGTAGTGTACTTGTTCCCGCGCACGACTGATAGATGCTGGGAGCGCCGGGATCACAGTAGCCTATCGTCCAATAAGGACTCCATCTAGTTGGATCCGAACTTAGGACGGACAGCAGTGTAATAAAGCTGATCCCGGAACAAGTATGGTGGGGCGTTAGGATTATGGAGACCTTCAGGTCATTAAGGCGACCGGGCTCTCAAAGTATCGTGCACCACGACAGAAGGAGGCTGGAGCCAGTCCCAGGGGCACTACTAACACCCCGAGCACGCAATGAGGTTATGTGACATCCGCCAGGTGTCAGAAGGCCGTACAGGAGGACAGTCGTGGCCGGATTGCGCTAGCCATAAACCTGAGAAAAGAGACTCGTGGAAGGGTAGCAGGCGGCCGAGGGTAAGGAATAGTAACTGGCCAGTACTGGATCGGCAAGACCACCCTGACTTGCGATTCTAAATCCGACCTCCTTGAGGATATTAACAATGCATCGCCTTACATACAAGTCAATAGGGCTTAATTTAACATTGCTGATGCACCCCGCTTAGCGAAGGATCCGCCCTATAAGACCACTAACAGGCTAAGTTGTGATCCGCGTAAGAGCTAATAATGACGCCTACTATAGGACGGGCATAAATGGCTCAATAGGCGAGCCCGCTGAGACCGTCTCTCAGCGCGAGGCTACTCGGTTATCGACATGTTCTAATTGCGCCGACCCTTCCCAGGACTAAAGGATTGAAACTCGTTGTAGCTCCGTTGCGTGGTCCGGCGGCATGAGTGATGGTATGACGAGATTTGGCCGGCAGTTTCCAGACCCTTCTATAGATACGAATGAAAATTCTTGAGGCAGAAAACGCAATCCGACCGAGACACTAGGAGTTCGAGAACCCAGAGAAAAGTCGGTGCTATTTGTGGCTCCCTTGATCGCCCACTTTATGAAATTTGTTACCTCCGGTGACCTGAAATATTAAAAGACCGCGTCTGCCATGTCTGATCTGATTGCCAGTGTGTGTGCATTATCGCACTCGGCGGAAACCTACTCATACCCCGCGCGGAACGAGTCACTCGCAACAACATTCGTTGTGCTTCGTTACCCATCAATACTAGCTCAATTCTTAACGGAGCACTGGGGAACTGGTAGTCCCGATCTTGGTGTATGTCAACGGGCGGATGTGACGTGAAAAACAGACCGCAGTCAAGCCCCCAATTGGGACATCTGGAGACTCGATCCGTGGTATCAAGTCTCAATGTGAAAAGTTCGACCTGGCGGCCGCGCGGTGTCGGTGGCCGTCGGGAATAGTAACTATGCCGATGAAATTAGAGCTAGACGGAGCTGGGGCTGTCCCTTCCCCCTTACCGGGTTGATGTACGGGACTCGGTTCAAAGCTGGCTTTGGTGGGCCATGGCTCCCCACGAGAGCGTGGGAACTGCTGGTAAGGGTCAAGGCGTATGGATGTCCCAATAATGTAAGGTAATGGATCACCGCCCAAACATAGGCCGTTCGTCGATACTTATAAAGCTTAAAGTGCTCCGTATTTTGAACAACCCTATAAAGGACTTATGATACAGGAGGTCCCAGCGCGAGCAGCAAACCTTGAAACCGCTTTGTTCCTTTTTACAAAATAAGATCAACGGGCCATCGGCCGTAGGGTCAGCATTGCTAGCATCCGGATAGGCCGGGTAAGGCGGCGATATGCAAGATTCATGCCTGATTGTGAAGAGGAATCAGGCTGTAGGTTGAGACGTGTTTCGGGAAAACGTATTTCAGGGCGATTACCCACATTGGGTAGCCGGAGGTGGCTAACTCCGCAGGGCTTCTGTTCAGCCCCATGTGGCTTATTTATTTGCGTCGCGTAAATCGATTAACGCTCGCGGGGTGTCGCTCGCGCATACGCTTTCTCCGTCCACGTGGCTGCAGATTTGCGATCTCGACCGATCACACACCGGTAAGCACCTGCACACCTATGGTCCGGAACACCTCAGCGAATACGCCACCTCGCTTGCCCTCTCGGGTTTGGTAAATAATGCGTGGCCTCCAGGACGTCCTCCTGTGTCAGTGGGGTGGGTGCTAAGCGACCAGGACATAAGGCTACCATTACATCCGTGGGACTTTCTGCGCAACAGAGCCACGGAGATTGGCAAAGTATCCGCGGGTGAGGGGCGCGACGACATGGGTCCATTCGCGCAGTGCGTGGAGAGCTAGCTGCCTTTGCAAAGGCAGCGAAGCCTCCGGAACATTTTGCGGTTTGTGCCGGTACCACAGAACTCGTTAGAGCTTGAAGGACAGCAGCCGGGCACAAAAAACGATCTGATCCCCGCGGCCTCGCCAAAACTCTAGAGAGAGCTGTATTCGAGACGTTGACGAGTCGCGTGGTTGGGAAAACGCTAAATAGCGTCGCGACGACGCGTCTTCCACCAATAGTGTACGACCCAAAGCCTGAGGCCATCCCACAGTCAGAGGGGGCTCTAACGCGAGAATTATTTGAGACTCTTTGTTAGGGGTAAACGGGGTGCGGCGCGTACACGTGCGTTCGGTTAATACAGTGATACGTGTCCGATTCTGTGTATCACATTCAAGGAATAGCATCAGTTACCCCCGCCGGCCACTGAACAGGGGTTGGAATGACCCCGACTCGAGACAGCAGCCGGGACGGCATCAGTGGGTCCCTGCTCCAACTGGGGCCGGTCCGCACTATTTACCCCCGTGTAAAACGGCTACCGTGGCATCGAGGTTTGTTGCCCACCCAGGTATCTCGGTAGTGATTCGTAGGGGGCCGCAAAGGTTAAGGAGAATACTGCCACCGGGATTGGAGCGTTAACCTTAATTTTTTGGAATCGTTTTCCTCGGCTATGCTACGGTTGACATGTTGTTTCTGAGACGATCCATGGGTCTAAGGACTGCCACCAGAGCTGAAACTAGGCAGCGTTTTTGATACAATGCTAGATCGAAAATTACTGGACATAATAAATAGCGTTTCTCCACCATACCGCAAAACCAAATTTACGGTAGTAGCTTTCTAGGAAGTGTATAAGACGCAAGCGAAGACCTTAATCAGAAGTGCCGTCCGCCGTGGTATTTAGGCTCAGGGGTCAGTGAGGTTTCGTCAACTATAGTCGTTCTGTCAACCCACGCGCCACCGTGGAGGGGATTTCTTGGAGCCGAACAAGGGTAGCTATGCACGGAACTGAATAATGGTGCAGGATGTGCTAAACGAAGACGAGAGAAGCACTAGACAGGCTTATCTCCTTAGTCTCATTGTGCGAGATTAGGGATAATCAGGGCACATGGACTGACGCAAGGATCTGTAGGGTAAAGGCCTGAAGTGGGCAGACCAAGGGAGGTGGAGACCGTTAGAGCCTTACCATAGCACCATCCAAACTTTCTAGCATATCGGCAGTTACGGCGGTAAAACGTTCACGGTCTGGAACTCGGGTCGTCCCCCTCCAACAACGAGAAGGCTGACTTGGATAGACATGGGGGGCGAATTCGTGATTGCAAGGACCCACAACTTATTCTCATGACGGGCAGCACACTAAGTCCTCTCAGCAAAACCTACCCCGGGCGTGCAATCGATCCCGTCCCTGGAGGCCCGCAACGGTTCAACGAGATACACAGAGATTGTAGCTGTGCTGTGAAGGAATTAGACCTTCGTAGGATATTAGCGGGTCTGGTATCTTCTGTGACATGATTGCTTCCGGCATGGCCGATTCTCTACTGGGCGCGTGGACAGGTCCCAGCAGACCACGTGCAGTTACCGCAATCACCACAGCCCCAAAGCTGTGCCCGATGATCGTGCAGTAGTGACCCGATGCTCGCGCGAGGAGTTCTACGGCACGACTCGGACCTTGCAGTAGGTGACTCCACTCTACGTTGTCCCTTCGGCCTCCCGTCGTAGTACGGTGACGAGGGTCGCGGGCACTTTGACACGGTGGGCTCGCAGCAGTGCAGTGTACCGTCCTTAGAGTCTTCAGCCCGAGATCTCAGTCGATCAATTACGGGCTCGCTTCGATGTCACCTACAACCCGATGATTGGGGCCGAACACTCGTAGCTCGATGACGTGAAGTGGTGGACGTGCCGATGCCGAGGAGGAGATGTCACGCACCCGGGCTCCCTGATTGGAGACATAGCGTCCTTCGTCAGCTGGTGGGGATCTAGTGGCCCACTAAACTACGCAGTTGTGCTTTTCGCACCTGCGAAATCGTGTCGGCCTGGCTGACTTCGAAATCACCTCGGTGGCTTACTCAATACCCCCCCCCGACCCCCTCGCCGAATCGCCGGTAAGATCCGTGTGTAAAGGGCCAACTTATAAATACCCACGTTCGGCTCTTCTAAAGCACGCAGGCGACTGCGAAGTTTTACAGGCCGATGGTACGCCCCGCCATAGAGCTCAGCGTTTTTATCACGCGAAACCAGCTTTAATTTATTAGGCTGGCAGTACCGGCCGTCAGACCGTATCGTGTTACCGCATTGCGTAGCTTTGTAGTTGGTAACACCCCGCTGCACTATACCATTGCTTGTCCGAGTCCTAAACTAATATTCAAGATCTCGTAATGGCCACCGTATTGACCTACCCTCGCTCAGGAACAACATCGATTTTACCGATCATCACTCGCTGGGTTACTGGATAAAACAGTGGGACGTGGTTAATTCATCGCGCACCCAATTAAATGCGGGTAGGCCGATCGATCAATGTTCATAAGCCGGAACACACAGGAATTTAGCACCAAGTAGTCCCGATCAGACGCGCGGAGTGGCTTCACCGAAGTACACGAACGCCAAATCTGCAATGGCGCATGAAATACAGTGTAGGGGTGACATCGTGTCGCTTTCAGCTTTTTAACCAAATGACCGTAGGGGGGTTCCAGTTTTAAGGTCTACCTTATGACGCTGTTGTAATACTTTGGGCCGTTGGCTTGTCTTGCGGCCTCCGGACAAACCTGAAACTGGTATCGCACGTCCCTCGGTAGGAGCCGAATGGGTGGCGTGATTCTGTTCGTGCATTTTTGTCGCATGCCTGAGGGGCTATCTGGCTGGTCAACGCATACCTCGCATACCGTAGTTGACCGCCCCCTTCCCCTCGCGCCAGTGGGAGTCCCAGCTGACATTACAACTCTCGTGATTTTTACTGTAGCAGAAGTGAGAATGAAGCTCAAACATGGGGACACTCAGGGCCGGTGCTCATGCCGCCGTACCACCCGCGTGCACTTCACCCGAAAGGGACGCCCGTTTGAGAAACCCATGGCCACAGAGACTGTTATCATGCTAAAATCTGATTAACCGCCCTAAACAGCGCCCGGGAGTGTGTATCTGGCCTTGGCCGAAGCGAGTCTTTCTCACAACGCACTGCACGTTCTAAAGCATCGGGGGTTCGGTATAGCGGTCCCTCCTGGGGCTCCAATGGTCGCCGCTTCCGAATCTTCTCGAGTTAGTGTAGGAGATACTCTCTAGTCGGATCAGGGTAATTTCAGCCCTTTGAGGCAACTCGCAGGTTATCTCGTAGATAGCTCCCCTGGCGCCTTCTAGTGAGATGTTGCCTCGACTGGGTGTTCGGCAACCAATTTTCCTTGATCATTTCTCGTTTCAGAATAGCTTCTGGACTATCTTGCGTCAACGCCGCTATTTTTGGCTTTCCTTCCCACTACTTATATGGCGATAGGTGTCCGTTTGTATTGTAAGACTTCTTGACGTCTCTACGGTGGCGGAGACGCACGGTGAGGGTACCCCCACGGCGAGGTCCTGTTTCTAGATCTTTCGGTCGACAACGTCGCGCCCTATCATTGGCCCCGACAGGGCCTGGGGGTCCGCAATTCATGCTGATAGGCTGACAACAACGGGAGCCAGATAAGAGCACTCCTTTGGGCCCCCTCTAGCATGGGGGCCTCAGTTCGAGTAAGAGACGAAGCTTAAGGCCCGCCCCGTCCACGGGGCCGGTGGTCCCTTATCGGACGCCAGCGAACCACTCATTTTCTCCGCATGTACGGAGCGGCAGACTGAACAGGTGGCTTGTTCGTCGCAACCCGTGGATCGCAATCACTGTAACCCCTCATCCTCGTTCGTGGAGTAGGCTAGAGCATTTGTGCTACTTGTCCCCTACTGACAGAGGGCGTCGGTCGTTGCTCATTGGCCAGCGCAACGCACCAGCACGAGATGCGATATCCCCCCGTATTTGAGCATTTATTTGCTTACTGATCTGCAAGAGTCTGCCGAGAATGGGGGTGCGGATCAAATGTCTCTAGTTAATATACTTGGAAGCGGGATAGTTCGTAGCTGGCCGGGTGAGAAGAGTGGATTCGTTTGGGAACATCCAACCCATTCGGCCACTGTGCCGGTGAGACTAAGGCGCACATGGGGTTTTACTACTAGGTTCTTCACATCCGCCCCGTAATGACTCCGGGGAATGGCGAAGCTACTACTCTCGCGCGCACTCTCACGGGGGCAACAGACCTATGTCTGATGCGCCCAATCGGAGCAACGGCGGAGCACCGTCGCCCGGGCAATGCTCTTATATCTTTACGTCTATCGGGAGGCTGCCCGATCACCACGTACTGCCAAATTCCGAGTAGTCTCTGGTGGGTTTGTCTCACCTTGGACTTTAGCTATAATCTTGTATCGCCAATGTGTTATACTTGCAGCCCACGATTAACCTGTACCTGGTGTCCGATTAATCAAGAGCTCACGTAATCGAGTGCGCGGGGCCGGTAGATCGGTAGGCCGTGATACAGACTGGACGGCGTCTACCCCTACTACTGTTCCAAGACGCATAGCGTAACTGCGATGAGGAACAGAGGTCACTACACGGCTATTCAAACGTGTTTCTCTACTACGACTAAGTCCTAGTTAAGTGAACGGCGCGGCATTAAATGTGGTATATCGACGATCCAAGGTATGCGTTGGGTTTGGGAGATCTGGCGTATAGGGAGACCACGTTTGGAGTGAAGGTTGCTACCTTCACGAATGAACCTTTTAGAGCTGGGCGGCAGCTTGAGGGGACATATGGGCAGTAGCCCACTACCTTTGCCAACGGTGGGACATCTCTACGCTTCTGCGATTGTCACTGCTGATGGCCGTTATACTATCAACTCGCCAGTCGTGATCCTAACCTTTTTCCACAACTGGTCCGCTAATGTAGCACTCAATGTTTGCTAAGGGTTGGCAATATAGCCCTACTTTCTTTTACTGAGGTTTGGTGTCGATCAAGGACTACTGGGGGAGAGCCTTGCTTCTCCGTGGCAGGCGAATTGAGCCACCTTGCGATAGGGCCAGCTTAATGGGCGACGTACGGGCGAGGACTCCCGTACCGCCAAACGCACACGTCTGACCTAGTCTTTCTTGCGTGCGATCTCTCGTTCTTAGCATAACATACAATCCATAGCTGTTTAATTTAACTCTCAGTCCACCCTTTTAGGCCTTCGGTCTATTCTACTTTTACATACCGTTCTGCACCGTACGATGCTATGTGTAGCTTCTTGCTCGTCGTAGGTGATAAAAGTTCACACTGAGACGGCAAGTGACCGTGGCTGTTCTACTGATGTCCGAACGCAGCTCTCGGTGGATTATACACATCCCTCTTAACGACAGGACTACCCGTAGAGTCGCCCAAAACCGGCCGGGGTATAAATTTGTTCGTTAGTACTCATTTAGTTTTAGCAGTACAAAGGACAATGGTTCTTCTGACTCTATCGAGTCGGCCCTGTGGTTGCGACGCCAAGATAGGTAAAGTCGCCGTGACTGTCGTGCATCTGCTGCCCATGTCGTAAAGCAGTCAGCCTCTCGGGAGTGGCCCCTCTTAGCCGTGCCAGACCTTATCGTTTCCCGTCGTCCCAGTTCGTTGTCACAGTCCCGCCGCCGGTTAGACTAAATCTATGTCACCGATACAACGAAGGATGAAAAGTACCAGAGCGACGTGCGGTACCGACATCCTTGACATTAGCTGGCCCCAGAGATCACACATACCCTGGCGCGCCTTCAAGCTGATCGTGGCCGTGGGACGCCGGCCTAACTCATGTAGTGTGGAGCTCGGGATTTTTAGGGTTTTCCGAGTCAGGCAGTCGATTTCATCCGGTCGAGCGGTATAAAAGCCGATCCTTTATTATGATTTATGTACTTACAGTTAACGACGCTAGAGTAGCACACTGTCTTTTCGGCATGTCGGGCGCGCAGTTCACCTTGTGCTAACAAGTGATTTATAGACGTCACCGACTAAGATACTATACGTCGGGTGCGCACCGTTTCCCGATGGGGGGCATTGAAAGTCGATTCACGTGCGACCGTTTGGTGACAACGTCCATATGCCCAAAAATTGTTCTTCCTTTACTGGTTCACGGAGTGATGGACGAGTTATGTGGAAATCGATTAATAATCTGGCTGTCGGATCAACTTATGTCTTTACGACCTGACTAAAGCCATACATCCCGTAGAATGCCCAGCTAGGCCAGGGCGGGATGAAAGATCAGTGGACCAACCCCCCACAATATCTCTATAGTATTGCACGAGGACGGGACGCTGGTGTCATCTTTTGTGGCCCGTGGGCCCACGGCTGACTAAATCGAGCCGCCTTCCGCAGGCCGTCAACGGCGTGGCGGCCGTGTAGAAGGTGTCCCATCTCAGACCTGCCCCGATTCCTAGATTCCCCTACGCATACTCAAGCACGCACCAATTGGGGGGTTGGAGTAGTATAAAAAGTTCAAATCCCGATAGATTCTCCTCCCGACCAAATCTATATTCCGGGGGGGGCCGCGCTGGATACAGACGCCCTAAAGGGGCGGTGGAGAAAACACGGGCGGGACCAATGGCTAAACATAAGCCGGGCAAGAGCCCCTCCGGTGCCATGGCTCACAGCTCCCAGTTACAATACTATTTTATTCGTTAAAGCCCCGCCAATCGTTGAGTAGCGATTCGCGAATTTACAACTTCGTCTATCCTGGCCTGTCCGTCCTGTATTCTCGTGTTCCACCAACTGACTGTCTTGAGGTGGAGTAGGGGACTGCGTGGCCGGCTATTCGTTTTAGTTTCCTCGGAACTCTGCAGAATGACAAATACCTCGTCTGCAAGGATCCCCGTTTAGCAAATACAGGCTCGTGCTTGGCCCGTGCGTGTGTGCCGGGGCTGGCTTCGTAAATCCCTAGAACGCGTTCCTTCCAACCCATTATTCGCATCGCGCAATTACCCATGTCCCACCCGGTTCTCGGCCACGTGTCCACTTGTACCAACCGATACGTTGTGATTAGGCTAGGCCCTCTAAAAAAAGTATCTAAAAGATCATTGTGCATAGCCGACGTCTGTGAGACTGACGTGCAGTCGACCCGTATGGGGAGTAAAAAACATCTACCGTAGCATAGTGATCAGGAGGCGATTTTAGCGCTAAAGATTAGGTGTCCGCTTCCATCCTATCTCAGTGGTTAGGTCGTAGCGGTCTAGCAAAGGGCTGTTTACCAGCCTCGGCCCCGTCCTCATACTAGGTGAGCACCCAGGTAGTGCCTTTTGAGGTCCGTGTCACTACCCTCTCTTGCCCTAGAAAGGCTGCTCACTATTAGGGGTGGCCTTGAGGTACAAAGCGAGGATAGCGACTGATGCGACCAGTATTTCTATCCCTGACGTCGCGCTCAGCCTTCACCTTGACGAGGGGAGAGGTCGGTGGTGTTTTGGGTTATGCCTGAGGTTTAGGAGCGGCCTTGTCGTGACCTATGGATTGAGTGATTCTAGCTACTGGATCGCCCACGCTTTCGAAAAGGGTGCCCCAGGTAGGTCCTCACTCCGCTGTCACCTGTTACCCGTGGTCTGAATACCGCCGAAGAGCGGTCACATGTTACAATCTCGTGAATTCGGCAAGTACCTCGCCAGGGACGCCCTTGGTAGGCGACTAGCATCGAGGACGTGACGACGCGACAGCGTGGAGGCGTGTGCGCTAAGGTCACGACAAGTGTACGTCGTTCTACCTCAAGTTGGGGTACCTGCGTGTACCGTAGCTACGGAAGACAATGATGAGTCCAACCGCAGTCCGAGTGTGCTCGCCGAATGTTTTTTTCTGTCAATTGCATAAGTCCAACTTGCGACTAGTCATCATTGTCGCGAGATGAAGTCCAGTGCGGTGCAGCAGACATCGATTAAGTAACTAGGGGTTTGAAAGGCACGCGGGGAACGTAGTTAATCCCGGCTTAGATTTTGCTCTGTACGTGTCTAGCTTCGCTGAGCCTGGGGGGGTTAGGACACTGGTAGCATACCCGCTAAGCGACTGTTTCGGCGCTGTATCATTTGGTGCCGGTAGCGCGTGGTGGTCTTTCTGGGGGCCTGCGTACTCGCCTTCATTTCTCCTGCAGATGGTCACTAGCCTCTATTCCCGCGCTATCACCAGACCTAGAGATTTGTTACCTTACCTTAACGTGTCACGCTCCAGTAGTCGCAACTATACTAGGCCTTGTGGCCTGCAGAGTAGTCATATACATCCACTGTGACGACTCTCGAGCGCCCAAAACCTTGCTGATCCGGATCATAGAGTGAAGTAAGCTACAAGTTGCTCGTCGAAACACTAGGTTTACCATTTAAAAAGTCAACTAAATAGTTTGGATACGCGGAGTGAATGCGCCTGGGTTTTTTCTCACTCGTGCGAGTTGGACACACTTGGCGTGTCTTTCTACGGGGCGATAGACCACCTAGTCCCCCAAGCTCCTGGCCATGACACATTTACCGGTTGCAGCGAAGACCTTATTCTAGATCGACGGTGTCAACAATTAACATATTGCTGGGCTAGCTACACGACGTTAGTACTGAATATCCACTCGATACGTTTGATGCTCCCTTCGTAGTGATGGGTAATTTTAATTCACTCACCGCGCGCGAGGCCGCGTGGTCCGTGAGCTGGCCAGATTGCGTGCTGCCGATGCGATGTATACGTCGTGCCAAAGTGATCGTTACAAGCCCTATATAATCCGCAGATGGGAGGCGTGAGTTTGTATATTCATGTTACGTGCTTCCCAGCTGGCAAGAGCGGGAGCTTGTATTCCGAAACCAATACTTCGTGAGCGATCGAGTGCTGGTTAAATGTACGGTCAACAAGAAGTCGAGCAAAACCTCGTTCAACCAACTACACGCATTTCCCGACGTCCATGCCTTTAGGGACGCTGCGACTCGAGCCAGACTTGCTCTTCCCTTTTACTAACCGGACGACCAAACACAGACGATGTAGTGTCGTTAAAGCCGCGACATGAACTTATCGTTCCTCCTTCATTTTAACTGGGTCCCGCACACATAATACCAGATTTGCTGCTTGCAAAGGGAAATCTGTGAGCCCTCTCTCTATCGACCCAATACGCATTGGGGAACCTAAAGGCGGTAGATTTTCTCCCCAAAGTATACTTACGATTAAATCCATTAGGATGCGCACACTACGCCCCGGCTTATTACGTCACACGCATCCACCGGCAGGACGCTGGTTGAGTGAAATGAATCTTTGACGTCCTAGCAGAAGCGAGAACTCGTTTTTCTAATGTGGCCAACTTCCGAGTGGTCGTTTATCCTGTATCCATGACTCATAAATCACTAGGACCACATGGAACGCATTTTTCTTGTCACTTTGCCTGGGGGCTTTAACGCTCTCCTAAGGATGGCAGAGCTCGAGTTACCCCTTCCACGCACAGGCGTGTGGAAACGCTGTTAAAAGTTATTTCGTTCTACTCCCTAGATGGTAAGGTGTCCTTACAACACGTCGACTTCCTTAAACCTCCTACGTGTTCTAATTTGGGATCATCCTATCGACATAGGTGTAGTAGCTGAATCACGAGGCATGTAGATGGCACGACTTCTCGATTTCCCTACTATGTGCTTTTTCAACAAACATAGTCTTCCCATTACCACCTGATTCGGATTCGTTTCATACACCCGCGTAGCCCTTGGCTCTTACTTGCGAGACTTGTTTTCCTCAGGTTACTAGCCTACCGGGCGGTGTGGGGCCCCATCAAAGTGGCCAACTCACCTGGCCTGTTAAGACCTTACTGGCTGCCTCGCATCCAAACCCCTCAGTGGGTTTACTCCGACAATTGATTCCGGAGACCAGTACAAGGAGTTAAACATCGAGTGTCCGAGCCAAGGGAAGACCTAACCTAGCGCCTAAGCGACGTCTTACACCAAAAGTTGTTGCTGCCGATCTAGCAGGCGTATTGGCTATGCCTTCCATCGGGGAAATGCATGGGGATCGGGGCGGCTAACTGATTCCGGTTCAAAATATACCGTTGGGCACAAGTCCTTAAGATAGCCTAACGCGACTTAGGGTCCTCAACTCTAGGCTGTTTGGTCTTCGCCGCGGATTGTCGCCCCCGAGATAAGTACTAAGGAGTTCGATTACACAGTGACAGTATATCATGACGCTATGGCTACAGGGATTAGCACGGACTGACCGAAATACTGAAGTACTCAGGGAGTGAGTCTGCGACGTTCCTGTCATAGTCCTTCTATTAGTGAGCTGAAGTCGGCGGACCCATACACTAGCAGGCTAAAGTAGAATCTCTTGATATTCGCTCCGGACGGACTAACTAGAGGTCTTATTAAAGAACGCGTGTTAAAATCCCTTTTTTAATGTGGTGTGTACACGGGATATAAGGAACCTATGATAGCTATGATCAGCAGACCGAACACAACTGGTCATGAGACAACGAGTCGTCGCGTAAAAAAGGTACTGTGCTAACGGAACGTGGGGACTGCCAAATCCTAGTTGCGCTCCTATTGGGCTCGCAACGCTGCTGTATTCAAGCGCGGATCGGCTCGCAGGTCCGGGTGCTCTTTCTCACCGTCACTCAAACATACGAATATTTGTATTGTATACAGGACGTCCCAGATCGTTTCTGCCGCGTTAGACGGTTGGTGGGCCCACGGGGCGCAGCCGGCGTTCGTTGCGTACCCCAACGCCGTACTGTAGTAATTGAAGAGAGACTTCACATAAGGCGCAGAATCTTCACCGGCACTGCACTCGCTGGACCACCGCATATTGGTCATTAGGTTGCATGCGCCGCTTGAACGGGGTTCAAGTCAGCAGGGCGCGCGCAGCGCGGATTAATATCTTTACGTCTCACGATTGGTCGAGCACAGCTGCAAGTGTATCAGACTAAATAAAGTATTTCTGTCTAGGAACTTCCTCCTATCAACTTTAGCGGCGACTACCAGGTACCTCTCAATACAGCAATTTCGTAAGTGCGGTCAAAAACGATTAAGAATCAAGTACTTCTGAAAAAGACACATCGGTCGGTATATGATGGGTCCGAGAGCGCTATTATTAGGAACGTCTAACCGCATATCCCATACACGCAAGGCGGGGATGAGCGACATCACGTTCGAAGCGTGTCTCTGTTGGCGAGGGAGTTGTCTCCAGATGCAATGGTTTGCCCGCTCGCGAGTCGCCGAACCCTCGCGGTGCGTCTCCCTCTTGTCCTTCGGTTATTCCAGGCCCCCAGCCTTACCCTTAGAAGACAACTTGATTGACTCGTGGCGTTGAATGCGCTGGTAACTAGGTTAATACGGGGCTCCGTCCATATGGTTCTCGTTTACGCTGTCGCGGCGTGCGGCAGTGTTCAAAAACTCCCAAAATAGCGCTTTGCCCTACCTTCAGCGGCACGGGCACGTAGCCTAACACGTTGTGGTAACACGCTGTAGAATAGTCGCGGATGTAATAAACCGTTACCGTATTCGA
		</sequence>
		<sequence>
			<taxon idref="2P4S1_2011"/>
			ACGT GTCGATGTTGAGCCCGTTGGCTAATGCAAGCTCTACGTGGCAGCGCGTCCTTCGATCACTGTCTCGCGGGTCCTCGCTCACCCATTTACGCTACCTCCTAAGGCTTTCGCCGGAGAAGCGGCTATGGAAGTTAACGTCTCGCTATTGTACTACCGAGAAGGAGTTGGTTCCGGGTTACAAATAGATAACGAAGCAGGCTATGGTTAGCGAACCTCCGGCTGCGCACTCCGGCTCTTGGCGTCCGGCCTCGCCCACGGTGACCGATAGACGATACGGAAAAGGTAGATATCGTGAAAAGTCGCGCAGTGCACTGCTACTATAGCGTAAGGCTCGCGGGTCATATTAACACTGTACCGATCAAGCTTCTGTCCCTTACCTGGCCGTGCCTAGGGGCCACACTTAACACCAGGTTTCCCAGGGCCGTTAGCTCATACGCCATCGTAGCGGCTTGTGAACGTCTGACCAGCCGCTCCTATGAATCGTGTCGGTATCCGTGAGATGGTAAGACCCCCAGAGATGCCATGCACCCGAAGACTCAACCCGATACCGAGCCGGCGGGGCACCGCGTGCGACACTCAATATGCCTCCTGGCGCGGCCGAGCTCCGCCCGTCTTGGCCCCCTAGTCAGATGCTTGGGTCACGTCGCCCTACTATACATGACGCGGCCCTGATATACCTTGGGGAAACACCTTAAATTCGGTCGCGCCGGGCGTCGGCTATACCGTCATCGAGACCTTCGCACCTTCCCGTAGCCCGGCATTGCGAAGCCAAACCGCGGAAGCAGGTCACCGTGGACTCTGACTGCAAATCCCAGGAGTTTTAACAGCGCCAGAGGTCCGTCACCGCTTCAATAAAATTTTACAAAGCATATTGCTGAGTAACGCGTGACGCAACACAAATTATAATGAACTACATTGGCGAATGGGGTGCTTGGGTTGTATCATACGTGTTACATCCCTTATCTTGGCGGACTCTTACTAACATCTCGATGAAACCATAATGGTTGTTGTAGTTCTCCTGGCAGAGTTGGGGTGTGAACATCCCTGGGCATTCGCGCACGGAGATAACCACCTGCCTACTCGCCCGGATATTCCCCCTGTCGCCCCTGGGGTTTCCGCCCAGTCCCCCCGCGACGCTTTTTTACATAACGCGTCCGGCGAGGGAATTGCGTTCGGGGTGTTGCTTGGTTACTAGTTCTGACCGCAGCGCAAATAGACTTATGGGTATAGTGGCTTCATCAGTGCCAACCACTCCAGTTCTGAATAGCTTTAGATCGGACGTTCAGATCCCGTCTTAGTTGCAGACGAGCAATTCGTATGGGAAATACGATCAGGCCGCGACAGACTACTCTCAGGACCGCTCACCTGTTGCGTCATTCCGGCCTAGCCACAGAGTACAATGAGGGCGCAGTGTGAAGGGGATATGAGCTAAGCTTCCCCACGACCGAGCCTACATACAACGCTGAGTTCAGGACTCTGAGCGTGTAGCAACATCCCATTTATTTAGCATGCCTGGAGACCTGCAATCCAATCGGCTTCATGGCTGACGCGCTCGCTTGGTACGCCTTAAGAAAGACAATTGCCGTTGGTCTCGTTGCCCCGAGGCCGAGGATCTATTTTAAGTTGTGCCTCCATATACGGCGTCGCATATCAAATTAAGGAGCGAGCGTTCAGTTTAGGAAAGCTCCGGGTTGTTCTAGACGCCAAGGTCACCTTAATGAACAGACGCCTCCGAGACTGGGGTATCCTAAGAGTTGGGCAAGGACTTGCCGCGAGAGCAAGGTGCCAACATTGTATGACAGCGTTCGCGAACGTAACCGTTAACGATAGTCACGCGGATGGCGGCGTATAGTCCGAAAGATGGTTATGATAATTTTTCGCTGTGTGACTTGAACAGGTCTCAGCAGCAACTGAATGCTGCGAGGGGCCCTTTGCCTCGTCGAAACACGGACTCTACATGCCAAGAACTGCATACTTTAATGTACTACTGTGGTTCTATACTGACTTTGCCCAGTCCGACTTGGCCTGGGGTCACCATAAATGGTTCTTAACGTTAAGCAGAGACCATTCCATGGTTCCCATCTTGCACATATGGTGTACACAGAGCGTCCGCACCTCGAAGTACGAGATTTCCGGGCCTAGAGGGACACTCGACACGATCATATAGCAGGAAAGGCCGGGAGGACTCCGCCCAGTGCGTCCACAAGAAGTGCTAGCCTGATTCCTACAGCATGAGATTAGGGTCATACGGGTACACGCAGAACACCGGCTGGATTAAGCGGAGTGCGTCGCTGCGCTCGGAGGTGATCGTGGTAAGGGCATACCAGAGGCATTTCAGGGAAAAGCCCACGCCGTACAAGAATAAAAACTGCGCGTTGGGATAGCATTTGGCTCAAACAATTTGCACTGGGCATCGGGATGGGAGTTTCGTAACTACCCGCTACTGCATGGGGCTGAGAACTACCTGCTGCTTAGAGAACCCTTGCACACCAGGCCTGCTGATGTTACAGCATTCGGGAGGGACTAGCGACATTACATTAGCCGTTTAAAAAGTTAGTCAGAACCACACAGCTACTCGCCGCGTGCGTTACGGCAAGGCCGCCGCTTGGACCCATCACTTGTCTACATCGTCATATGTCTCGCGAGCGGCACGAGTTTACGCTAGGCACCAGCAATAGGGTACATACTGACAATAACGTCCAACCCGATTGTTCTGTTACGCTGTACTGCACAGCTCTACATCAGACACATAAAATGCTTCTGAGAGGGGGGAACACGAGCGTATCGCCTTCATGTGTGGACAGGTTAAAGCTAAAACTGCATTATTTAAGGGGCAAGAGCAAGACGCCGAGGTAACCGCCCGAGCGGAGCCTGTAGCGTAGTCCATGTATGAATCATGTAGTTCGTTTGGGCATCAAATAGCGCGTATCCATTAGAAGAAACAGGCTACGGACAATTTATACCGCCCTCTACTGGTGTCCTTACGCGCACTGCTCTTGGGCGTGAGTAGTGGGGCAAGTCGTCAGAGTTGCCTTAACATGAAACGGGACCTGAAGGAGTTGGCAATGTCATTAAGCCGTACCCGCCGCGCGACCCAGGTTATCGAGGGTGTGTGAGGGATCAAGCTGAAAGCAGAGTATAAAAGAGGATACTGCAGATAACGTCGGCACCTCATTCCACGCGGTATGCGTATGGGCTGCAACCGGGTAAGGCCAGGGAAGATGAGATACTGCTCGCTTCCGAGTCGTTGAAAAGGACCTTTCATATAACCCCCTCCCAAGGTGACGCCTATAAAGTGAACTAATCTCGAGCTTCTTGTTCTAACGTGGATCTCTGCAAATTGAGATGTTAAACCCGGGTTATAAACTAGCTTTTTGTAGTCGTGAATAGGAAGAGCAAAAAACGCTACTGCTATCAGTTAACGTGATGCGACAACGTTGGCCATAGGAACGGGCATCCAATCTCACACGGAGGACTTTACAAGAAAAACAACCAGCAGACGGACGATATGTGAGGTCCGGCGGTCCAGGCTTGTGAGGGTTCCTGATGATAAATAAGTGCTGCAGGTAGATCGTCGAGGTACTTGGTCAAATATTTCAACGGGGTTTAGATTGAATAATTATTATCAGTGAAGCGGGCTGCCCATCGCAAATGCTGCGATTCTGCAGGGAATGTAGAGTTTTGCATTCCGATCCATTTTAACGGGGAAAGAGTGTACTCTCACTGAGTCCGCGCTGCCATACTTTCGGATCATATAAAGGAACGGCAGCGAGGTATTTGTCGCCACGCCTTCGGTATCAGGGGACATCCTGCACTCTACAAGGCGCGCTAGTTAGGACTACTCAGCGACATTATCGGCGCCTAACGTACGACGTGCCCTTTAGTGAAACAGGTCTTTCGCCCGGTTATTTACCCATATGGGAGCAACTACCAACTTACTACACGTCGAACAGCTGAATACCTTCCATATAATGTTCTCGGTGAGACGGTTCCGTCCAGTACCCGTCAGCCGTCCCGGGTCGCGGTTTCCGATACAAATGACCGCACCTTGCCCAATGGTACCTTTCTGAATGTATGACACTCCCAAAGACAGGTGAATGATTCCCGCCCAACCCGCGGATAAAGGCTAAGCCTGAACAACTTGTTTTCGAAGCGGGGGCCCGCGGTGTAAGGGGTGGTCAAAATCGCAGTTTTTTGGCTCCCAAGAATCTTCCTCTCGCCCGCGGCAAGCAATTACGCCCAGTCTTCCAGTACTCCCCATCCCCCGAACCATGGTTTTAACTGGTTGAACGGCCCAACGCTCGGCTTGTTGTGGTAACGAGCGAAGTTTCAACCTAGGGCGGCTCGAAAGCGGCAGAGCGATAAAATCCTATATTAACTAGTTAACATTCTATCTCCAGCCGAGTGAACAGCTGACGTTCCGTCAGCATCATCGTTGTAAATGCGACTTAGCGCCCGATGATAGAATCGCGGGTCCAGAAACTGAGATCAGAGACGGGGCGCGATGAAACCCTCACGGGCTACTGCCAGCGCACCTATGGCACCAGATATAATAGCTGGAATAAGCAACTAGGTTGCAGCTTCAGCACTGTATTTAACCGCTCCGGGTAGCCTTACCCATTCCCTGTCACACACGACCCATGGGGCGGCTGCTCTAACCGCCGTTCATTTGATAGTCACAGAATCACTTTCCTTGCTGCTCCCCTTTCTCTCCCATTCACCTCTAATGACACCCCGGAGCAACCAGCCTCCCAGGATCGTGACCCGAATCCTTTAAACATAACCGAGGCAGGGCTCTGACGACACTTACGTGGATTCTGGATCGGACGGGGTTAACGTTGGAACGGGCTAGGACCGTAAATGAGCTGGGCTTCAGCAAGATATATCGCGCGCACGTGCCCTAGTCCCCGGCCCCTACCGCCACATCCTCCTAAAGGTGGTTCCAGCAATCCCTAATCCTTAGAGCGTAGATCCGTTGGACTGTTGGCCATGAAATGGGGCCTAGACCGGCGAGGAACTAGAACGGCCGACCGACTTCAGTCGCGCAGATCGTCCTACATGGAAATAATCACCGCAAGGCCTAAAGAGACCCATTTAAGCCCGTTTTCTGCTGACCAAACAAGATAGGCATTTTAATATCAAACAAGCCATCAAGGTACAAATATTCGGGTAAACATCACGCCGCCGATTGCGTCTCGTGCAAGCGGACGGCTGGTTGCCTCACACCCGTTGCGATGTCTTTTTAAATAGCCTTCGGAGCTGGCGACGCGTGAGGTGTGCTATTCCTTATAGGGTTCCAAAACCATTACGTCAGTTGAGAGGCGAGCGATTCAGGAGTGCACCGGTCTCCCAAAGAGCGTCTTCATCCGATACGTGCGGCAGCGCAGACGCCGCTCAGTAAAGGCGGGAAGTCTCCGCCTTGATGGAACGTGCTTTACCTTCAAGACGGCATCAAAAGTAGTGGATCCCTATATGCTCGAATCGAAGCCTCTCGGCCGACATCAGGGAAGAGGTATCGTATTCCGGGAGATTAGGGTGTCTGGTATGCGTGGTCGCTTAGGGACAACACTCTAGCGGTCCAACACAGCCGGCGTGGACGAGTCTCGAGATAGCTGCGAACGTTCTAAGATCTAAAGTTAGATAATGTGTCGGGAGATATTTCTCGACTTCGCCGACTACCAAGAGGAAAGCAGAACGAGTGCCCATGTAAGTAGTGCCCCCGAGAGGCCGAGGAAGAATTCGATGTCACACAGTACGACCAATGTTATGGCACCTCACCGACAGAGCGCCAAAGGTGGGAAATCCGACACGGCCCAGACCTTTCCGGGTACCGCTTCACCGGCCTGACACGGGGTAAGTGAAGGATAGATCGTCGATCGGTCAAAACGCTGGGTTAGTTCAGTGGGTTGCTCAACGACAGCGGGTGACGTCCCGCTCACTCGGGGCTCTTGGCAAAAGGCATTGCAGTATTTTGGAAACAGGAACGGCACGGGTATGCGAGCGTGTGAAACGTCGACTCAAAATCCAAATGCTCCAAAGGCGCACCTTCTGCTAAGTAGCTACGGGACCTTCGATACTGTGGCCCGCCGCCTAAATACCGGGTGCTAAAATAGCTGAAGGCGCTTGCCGGATTTGATGAAACCCATGGCCTAAGTTACGCGGACCGTCACCCTCTGACCTCAAGGAAGCGATATCAAATCGAGGCGTGACTAGAGTCATTGATGAGCTACCCCTCCCACTTGTAACATGATAAGAGGACACTGTCCGCGTCACAATCGGAATTGGGATTCTCGGTACGGTTTTCACGAATTCTGGGTAGAGGGGCCACGTAACGTCTCGTCGGAGTTCGGTTGAAACCGACGCGAATAGTACGAACCGACTGGACGAGGCGGCCTCAACTAGAATTTGGTGGGGTGTCGGCATAGATGCGTGATGATTTTCGTCCATGGCAGGCAGCGTCAAGGTGGGTTCTTTACACGGCTCCTTGCGCGGTTAACCTGGGTGGGACATTTAAAGCCGCTGAAACCCGGATACAGTACACTTCCCAATGTGATTCTTGATGTCGTTAATTCGCAGAACGTCATGGGTAGATTTAACACGTCACCCCCTCAAAGGCCTTCTGATAGTAGAACTGTAGATCTAGGATGGCTTGATAAATCGCTCAAGGGAGTTGGAGTGCTATTGGTGATGATCCTGCCTGAAACGAGATTGCCGACTCATCGACAAGAGGCCGCCAGGGTTCGCGCCGGGTAGTCGGGGTGGTCTCAAGAGGCTCACTCTGATTCTTAACCTGGGCATCGACACTAAACAGACAATGCAAGTGGGTTACCGTTGATGGCGTTCATGGAACGACAGAACTACATGCACTTTAAACATGAAATCGTGTGGGGTTGGTTGCCCTGGTTTCACAGTTTGAATACGGACGTCGAGACCGCCCGCAATATACGTCAAGCTTACAGACCACACGCAGTCGGGTAGGCTTCTATCATTAATCACAAGAGGCGCTCCCGTGAGTGTTAATATCGGGTCATTCAAAAGGGGACTTTTTTTTGAAGCCCCTCGGTTCTCCCCGTGGTTCCTATTGGGGGATTCGCACATTAAATACGTGAATACAGTCACACCAGTAATGTATTGTCATCAATTTTTCGCTGATCAGAATATCCCATCGGAGTCTGGTGGTACAATAAGCGACGAGACACGTTATCTCATGTGGAGACATACCCACGAACCGTAGACCCGTTATGAACACCACCCAGATCTATCGGCTAACTCTGATTTACCCCATGATCGGCCAGTCTAGCGGCAACGTATGTAAGAGTTACCCACGTCCTGGTCAAGCACGGACGGACGTAACTTTCTGCAGCTGAAAATCGCTCCTCCCGTTAAAAGAGTGCCTCAATCGCTCTGAGTATGCGCCATTTTCTCCAGTTCATATGGCCAATATTGGTGGGTGGACAAGCTCCGGATTTAACACGCCTGCCAGGCATGACGATACGAGGTTTCAGGTTGGTGAAGAACGGTTCCCGGCCCCTGCCGCGCGACGAATGAAGTACTCTTTCTATAACGCCGACGTCTAGGCGGGCACGATCGTCTGATTGCATCGTGGGGATGAATAAATACAAAAGACGAAGCTGAAAGCAACGTGACATGTGTGACGCCCTGCTGGGTACGCTGCCTCGTGTCGTTACGTGTGATACCACGCGACCTGTCGCTGTGTTCGCGCTAGATCCCACCCGCCATTGGGGAATGCAGAAAACGGCTACCCCACCGATGGCGCCGAGCGTAACAACCACTTAGTGCTGTACCGAGAGCTCCTAAGTATGCGTTCTAGAGTGTTTTGAGCATGAGCGTGTTTCTCTCTTAAAGATAAGCGGTGTTTATCACGGGGATTATGGAACCGTCATATTATAAACTGAAAAACGCTCCCAGATTCCTAGGATTTAGACGAGCTTATCAGGAGTAGGCCCGCTTTTCAGTACCGTAGTGTGTTTGCGAGATCATACCACAGAAATCGCTACACGCAGTAAAGACGGGAGCGTCCTCAACTCATGAGCGCTGTTAGGTATGGTCGCAAGCTATTCGGCGGCGATCGAATTGGAAGGACGTTCACATCACGGCTCATGGCGGGACGTACTTGCTCGAGCCTGATTGGATATACAGCATTGTACGAGCCTCTTCTGATCCCAGTTCCTTCTTGTTCGCTTGAGGCGGTGTGTAGGGGTCCGTGGAGGAGACGAGGGCTACGCCAGCTGAATTGGACACAGAAGTAGGTAGCCCAGATCAACCCGACTACTTCCCCCGTCAGCGTGATTCTTGTAAGGGGGCACGGAGCGAGATGGCCTCCCACAACGGCATGGAGATGCATCAGTTCTATATACACGGCCTATACGGGGCACAGCGTCGGGCTGCCTTCGTCATTGTTCGACGTATTTGAGGCCGGAGTAGTGTACTTGTTCCCGCGCACGACTGATAGATGCTGGGAGCGCCGGGATCACAGTAGCCTATCGTCCAATAAGGACTCCATCTAGTTGGATCCGAACTTAGGACGGACAGCAGTGTAATAACGCTGATCCCGGAACAAGTATGGTGGGGCGTTAGGATTATGGAGACCTTCAGGTCATTAAGGCGACCGGGCTCTCAAAGTATCGTGCACCACGACAGAAGGAGGCTGGAGCCAGTCCCAGGGGCACTACTAACACCCCGAGCACGCAATGAGGTTATGTGACATCCGCCAGGTGTCAGAAGGCCGTACAGGAGGACAGTCGTGGCCGGATTGCGCTAGCCATAAACCTGAGAAAAGAGACTCGTGGAAGGGTAGCAGGCGGCCGAGGGTAAGGAATAGTAACTGGCCAGTACTGGATCGGCAAGACCACCCTGACTTGCGATTCTAAATCCGACCTCCTTGAGGATATTAACAATGCATCGCCTTCCATACAAGTCAATAGGGCTTAATTTAACATTGCTGATGCACCCCGCTTAGCGAAGGATCCGCCCTATAAGACCACTAACAGGCTAAGTTGTGATCCGCGTAAGAGCTAATAATGACGCCTACTATAGGACGGGCATAAATGGCTCAATAGGCGAGCCCGCTGAGACCGTCTCTCAGCGCGAGGCTACTCGGTTATCTACATGTTCTAATTGCGCCGACCCTTCCCAGGACTAAAGGATTGAAACTCGTTGTAGCTCCGTTGCGTGGTCCGGCGGCATGAGTGATGGTATGACGAGATTTGGCCGGCAGTTTCCAGACCCTTCTATAGATACGAATGAAAATTCTTGAGGCAGAAAACGCAATCCGACCGAGACACTAGGAGTTCGAGAACCCAGAGAAAAGTCGGTGCTATTTGTGGCTCCCTTGATCGCCCACTTTATGAAATTTGTTACCTCCGGTGACCTGAAATATTAAAAGACCGCGTCTGCCATGTCTGATCTGATTGCCAGTGTGTGTGCATTATCGCACTCGGCGGAAACCTACTCATACCCCGCGCGGAACGAGTCACTCGCAACAACATTCGTTGTGCTTCGTTACCCATCAATACTAGCTCAATTCTTAACGGAGCACTGGGGAACTGGTAGTCCCGATCTTGGTGTATGTCAACGGGCGGATGTGACGTGAAAAACAGACCGCAGTCAAGCCCCCAATTGGGACATCTGGAGACTCGATCCGTGGTATCAAGTCTCAATGTGAAAAGTTCGACCTGGCGGCCGCGCGGTGTCGGTGGCCGTCGGGAATAGTAACTATGCCGATGAAATTAGAGCTAGACGGAGCTGGGGCTGTCCCTTCCCCCTTACCGGGTTGATGTACGGGACTCGGTTCAAAGCTGGCTTTGGTGGGCCATGGCTCCCCACGAGAGCGTGGGAACTGCTGGTAAGGGTCAAGGCGTATGGATGTCCCAATAATGTAAGGTAATGGATCACCGCCCAAACATAGGCCGTTCGTCGATACTTATAAAGCTTAAAGTGCTCCGTATTTTGAACAACCCTATAAAGGACTTATGATACAGGAGGTCCCAGCGCGAGCAGCAAACCTTGAAACCGCTTTGTTCCTTTTTACAAAATAAGATCAACGGGCCATCGGCCGTAGGGTCAGCATTGCTAGCATCCGGATAGGCCGGGTAAGGCGGCGATATGCAAGATTCATGCCTGATTGTGAAGAGGAATCAGGCTGTAGGTTGAGACGTGTTTCGGGAAAACGTATTTCAGGGCGATTACCCACATTGGGTAGCCGGAGGTGGCTAACTCCGCAGGGCTTCTGTTCAGCCCCATGTGGCTTATTTATTTGCGTCGCGTAAATCGATTAACGCTCGCGGGGTGTCGCTCGCGCATACGCTTTCTCCGTCCACGTGGCTGCAGATTTGCGATCTCGACCGATCACACACCGGTAAGCACCTGCACACCTATGGTCCGGAACACCTCAGCGAATACGCCACCTCGCTTGCCCTCTCGGGTTTGGTAAATAATGCGTGGCCTCCAGGACGTCCTCCTGTGTCAGTGGGGTGGGTGCTAAGCGACCAGGACATAAGGCTACCATTACATCCGTGGGACTTTCTGCGCAACAGAGCCACGGAGATTGGCAAAGTATCCGCGGGTGAGGGGCGCGACGACATGGGTCCATTCGCGCAGTGCGTGGAGAGCTAGCTGCCTTTGCAAAGGCAGCGAAGCCTCCGGAACATTTTGCGGTTTGTGCCGGTACCACAGAACTCGTTAGAGCTTGAAGGACAGCAGCCGGGCACAAAAAACGATCTGATCCCCGCGGCCTCGCCAAAACTCTAGAGAGAGCTGTATTCGAGACGTTGACGAGTCGCGTGGTTGGGAAAACGCTAAATAGCGTCGCGACGACGCGTCTTCCACCAATAGTGTACGACCCAAAGCCTGAGGCCATCCCACAGTCAGAGGGGGCTCTAACGCGAGAATTATTTGAGACTCTTTGTTAGGGGTAAACGGGGTGCGGCGCGTACACGTGCGTTCGGTTAATACAGTGATACGTGTCCGATTCTGTGTATCACATTCAAGGAATAGCATCAGTTACCCCCGCCGGCCACTGAACAGGGGTTGGAATGACCCCGACTCGAGACAGCAGCCGGGACGGCATCAGTGGGTCCCTGCTCCAACTGGGGCCGGTCCGCACTATTTACCCCCGTGTAAAACGGCTACCGTGGCATCGAGGTTTGTTGCCCACCCAGGTATCTCGGTAGTGATTCGTAGGGGGCCGCAAAGGTTAAGGAGAATACTGCCACCGGGATTGGAGCGTTAACCTTAATTTTTTGGAATCGTTTTCCTCGGCTATGCTACGGTTGACATGTTGTTTCTGAGACGATCCATGGGTCTAAGGACTGCCACCAGAGCTGAAACTAGGCAGCGTTTTTGATACAATGCTAGATCGAAAATTACTGGACATAATAAATAGCGTTTCTCCACCATACCGCAAAACCAAATTTACGGTAGTAGCTTTCTAGGAAGTGTATAAGACGCAAGCGAAGACCTTAATCAGAAGTGCCGTCCGCCGTGGTATTTAGGCTCAGGGGTCAGTGAGGTTTCGTCAACTATAGTCGTTCTGTCAACCCACGCGCCACCGTGGAGGGGATTTCTTGGAGCCGAACAAGGGTAGCTATGCACGGAACTGAATAATGGTGCAGGATGTGCTAAACGAAGACGAGAGAAGCACTAGACAGGCTTATCTCCTTAGTCTCATTGTGCGAGATTAGGGATAATCAGGGCACATGGACTGACGCAAGGATCTGTAGGGTAAAGGCCTGAAGTGGGCAGACCAAGGGAGGTGGAGACCGTTAGAGCCTTACCATAGCACCATCCAAACTTTCTAGCATATCGGCAGTTACGGCGGTAAAACGTTCACGGTCTGGAACTCGGGTCGTCCCCCTCCAACAACGAGAAGGCTGACTTGGATAGACATGGGGGGCGAATTCGTGATTGCAAGGACCCACAACTTATTCTCTTGACGGGCAGCACACTAAGTCCTCTCAGCAAAACCTACCCCGGGCGTGCAATCGATCCCGTCCCTGGAGGCCCGCAACGGTTCAACGAGATACACAGAGATTGTAGCTGTGCTGTGAAGGAATTAGACCTTCGTAGGATATTAGCGGGTCTGGTATCTTCTGTGACATGATTGCTTCCGGCATGGCCGATTCTCTACTGGGCGCGTGGACAGGTCCCAGCAGACCACGTGCAGTTACCGCAATCACCACAGCCCCAAAGCTGTGCCCGATGATCGTGCAGTAGTGACCCGATGCTCGCGCGAGGAGTTCTACGGCACGACTCGGACCTTGCAGTAGGTGACTCCACTCTACGTTGTCCCTTCGGCCTCCCGTCGTAGTACGGTGACGAGGGTCGCGGGCACTTTGACACGGTGGGCTCGCAGCAGTGCAGTGTACCGTCCTTAGAGTCTTCAGCCCGAGATCTCAGTCGATCAATTACGGGCTCGCTTCGATGTCACCTACAACCCGATGATTGGGGCCGAACACTCGTAGCTCGATGACGTGAAGTGGTGGACGTGCCGATGCCGAGGAGGAGATGTCACGCACCCGGGCTCCCTGATTGGAGACATAGCGTCCTTCGTCAGCTGGTGGGGATCTAGTGGCCCACTAAACTACGCAGTTGTGCTTTTCGCACCTGCGAAATCGTGTCGGCCTGGCTGACTTCGAAATCACCTCGGTGGCTTACTCAATACCCCCCCCCGACCCCCTCGCCGAATCGCCGGTAAGATCCGTGTGTAAAGGGCCAACTTATAAATACCCACGTTCGGCTCTTCTAAAGCACGCAGGCGACTGCGAAGTTTTACAGGCCGATGGTACGCCCCGCCATAGAGCTCAGCGTTTTTATCACGCGAAACCAGCTTTAATTTATTAGGCTGGCAGTACCGGCCGTCAGACCGTATCGTGTTACCGCATTGCGTAGCTTTGTAGTTGGTAACACCCCGCTGCACTATACCATTGCTTGTCCGAGTCCTAAACTAATATTCAAGATCTCGTAATGGCCACCGTATTGACCTACCCTCGCTCAGGAACAACATCGATTTTACCGATCATCACTCGCTGGGTTACTGGATACAACAGTGGGACGTGGTTAATTCATCGCGCACCCAATTAAATGCGGGTAGGCCGATCGATCAATGTTCATAAGCCGGAACACACAGGAATTTAGCACCAAGTAGTCCCGATCAGACGCGCGGAGTGGCTTCACCGAAGTACACGAACGCCAAATCTGCAATGGCGCATGAAATACAGTGTAGGGGTGACATCGTGTCGCTTTCAGCTTTTTAACCAAATGACCGTAGGGGGGTTCCAGTTTTAAGGTCTACCTTATGACGCTGTTGTAATACTTTGGGCCGTTGGCTTGTCTTGCGGCCTCCGGACAAACCTGAAACTGGTATCGCACGTCCCTCGGTAGGAGCCGAATGGGTGGCGTGATTCTGTTCGTGCATTTTTGTCGCATGCCTGAGGGGCTATCTGGCTGGTCAACGCATACCTCGCATACCGTAGTTGACCGCCCCCTTCCCCTCGCGCCAGTGGGAGTCCCAGCTGACATTACAACTCTCGTGATTTTTACTGTAGCAGAAGTGAGAATGAAGCTCAAACATGGGGACACTCAGGGCCGGTGCTCATGCCGCCGTACCACCCGCGTGCACTTCACCCGAAAGGGACGCCCGTTTGAGAAACCCATGGCCACAGAGACTGTTATCATGCTAAAATCTGATTAACCGCCCTAAACAGCGCCCGGGAGTGTGTATCTGGCCTTGGCCGAAGCGAGTCTTTCTCACAACGCACTGCACGTTCTAAAGCATCGGGGGTTCGGTATAGCGGTCCCTCCTGGGGCTGCAATGGTCGCCGCTTCCGAATCTTCTCGAGTTAGTGTAGGAGATACTCTCTAGTCGGATCAGGGTAATTTCAGCCCTTTGAGGCAACTCGCAGGTTATCTCGTAGATAGCTCCCCTGGCGCCTTCTAGTGAGATGTTGCCTCGACTGGGTGTTCGGCAACCAATTTTCCTTGATCATTTCTCGTTTCAGAATAGCTTCTGGACTATCTTGCGTCAACGCCGCTATTTTTGGCTTTCCTTCCCACTACTTATATGGCGATAGGTGTCCGTTTGTATTGTAAGACTTCTTGACGTCTCTACGGTGGCGGAGACGCACGGTGAGGGTACCCCCACGGCGAGGTCCTGTTTCTAGATCTTTCGGTCGACAACGTCGCGCCCTATCATTGGCCCCGACAGGGCCTGGGGGTCCGCAATTCATGCTGATAGGCTGACAACAACGGGAGCCAGATAAGAGCACTCCTTTGGGCCCCCTCTAGCATGGGGGCCTCAGTTCGAGTAAGAGACGAAGCTTAAGGCCCGCCCCGTCCACGGGGCCGGTGGTCCCTTATCGGACGCCAGCGAACCACTCATTTTCTCCGCATGTACGGAGCGGCAGACTGAACAGGTGGCTTGTTCGTCGCAACCCGTGGATCGCAATCACTGTAACCCCTCATCCTCGTTCGTGGAGTAGGCTAGAGCATTTGTGCTACTTGGCCCCTACTGACAGAGGGCGTCGGTCGTTGCTCATTGGCCAGCGCAACGCACCAGCACGAGATGCGATATCCCCCCGTATTTGAGCATTTATTTGCTTACTGATCTGCAAGAGTCTGCCGAGAATGGGGGTGCGGATCAAATGTCTCTAGTTAATATACTTGGAAGCGGGATAGTTCGTTGCTGGCCGGGTGAGAAGAGTGGATTCGTTTGGGAACATCCAACCCATTCGGCCACTGTGCCGGTGAGACTAAGGCGCACATGGGGTTTTACTACTAGGTTCTTCACATCCGCCCCGTAATGACTCCGGGGAATGGCGAAGCTACTACTCTCGCGCGCACTCTCACGGGGGCAACAGACCTATGTCTGATGCGCCCAATCGGAGCAACGGCGGAGCACCGTCGCCCGGGCAATGCTCTTATATCTTTACGTCTATCGGGAGGCTGCCCGATCACCACGTACTGCCAAATTCCGAGTAGTCTCTGGTGGGTTTGTCTCACCTTGGACTTTAGCTATAATCTTGTATCGCCAATGTGTTATACTTGCAGCCCACGATTAACCTGTACCTGGTGTCCGATTAATCAAGAGCTCACGTAATCGAGTGCGCGGGGCCGGTAGATCGGTAGGCCGTGATACAGACTGGACGGCGTCTACCCCTACTACTGTTCCAAGACGCATAGCGTAACTGCGATGAGGAACAGAGGTCACTACACGGCTATTCAAACGTGTTTCTCTACTACGACTAAGTCCTAGTTAAGTGAACGGCGCGGCATTAAATGTGGTATATCGACGATCCAAGGTATGCGTTGGGTTTGGGAGATCTGGCGTATAGGGAGACCACGTTTGGAGTGAAGGTTGCTACCTTCACGAATGAACCTTTTAGAGCTGGGCGGCAGCTTGAGGGGACATATGGGCAGTAGCCCACTACCTTTGCCAACGGTGGGACATCTCTACGCTTCTGCGATTGTCACTGCTGATGGCCGTTATACTATCAACTCGCCAGTCGTGATCCTAATCTTTTTCCACAACTGGTCCGCTAATGTAGCACTCTATGTTTGCTAAGGGTTGGCAATATAGCCCTACTTTCTTTTACTGAGGTTTGGTGTCGATCAAGGACTACTGGGGGAGAGCCTTGCTTCTCCGTGGCAGGCGAATTGAGCCACCTTGCGATAGGGCCAGCTTAATGGGCGACGTACGGGCGAGGACTCCCGTACCGCCAAACGCACACGTCTGACCTAGTCTTTCTTGCGTGCGATCTCTCGTTCTTAGCATAACATACAATCCATAGCTGTTTAATTTAACTCTCAGTCCACCCTTTTAGGCCTTCGGTCTATTCTACTTTTACATACCGTTCTGCACCGTACGATGCTATGTGTAGCTTCTTGCTCGTCGTAGGTGATAAAAGTTCACACTGAGACGGCAAGTGACCGTGGCTGTTCTACTGATGTCCGAACGCAGCTCTCGGTGGATTATACACATCCCTCTTAACGACAGGACTACCCGTAGAGTCGCCCAAAACCGGCCGGGGTATAAATTTGTTCGTTAGTACTCATTTAGTTTTAGCAGTACAAAGGACAATGGTTCTTCTGACTCTATCGAGTCGGCCCTGTGGTTGCGACGCCAAGATAGGTAAAGTCGCCGTGACTGTCGTGCATCTGCTGCCCATGTCGTAAAGCAGTCAGCCTCTCGGGAGTGGCCCCTCTTAGCCGTGCCAGACCTTATCGTTTCCCGTCGTCCCAGTTCGTTGTCACAGTCCCGCCGCCGGTTAGACTAAATCTATGTCACCGATACAACGAAGGATGAAAAGTACCAGAGCGACGTGCGGTACCGACATCCTTGACATTAGCTGGCCCCAGAGATCACACATACCCTGGCGCGCCTTCAAGCTGATCGTGGCCGTGGGACGCCGGCCTAACTCATGTAGTGTGGAGCTCGGGATTTTTAGGGTTTTCCGAGTCAGGCAGTCGATTTCATCCGGTCGAGCGGTATAAAAGCCGATCCTTTATTATGATTTATGTACTTACAGTTAACGACGCTAGAGTAGCACACTGTCTTTTCTGCATGTCGGGCGCGCAGTTCACCTTGTGCTAACAAGTGATTTATAGACGTCACCGACTAAGATACTATACGTCGGGTGCGCACCGTTTCCCGATGGGGGGCATTGAAAGTCGATTCACGTGCGACCGTTTGGTGACAACGTCCATATGCCCAAAAATTGTTCTTCCTTTACTGGTTCACGGAGTGATGGACGAGTTATGTGGAAATCGATTAATAATCTGGCTGTCGGATCAACTTATGTCTTTACGACCTGACTAAAGCCATACATCCCGTAGAATGCCCAGCTAGGCCAGGGCGGGATGAAAGATCAGTGGACCAACCCCCCACAATATCTCTATAGTATTGCACGAGGACGGGACGCTGGTGTCATCTTTTGTGGCCCGTGGGCCCACGGCTGACTAAATCGAGCCGCCTTCCGCAGGCCGTCAACGGCGTGGCGGCCGTGTAGAAGGTGTCCCATCTCAGACCTGCCCCGATTCCTAGATTCCCCTACGCATACTCAAGCACGCACCAATTGGGGGGTTGGAGTAGTATAAAAAGTTCAAATCCCGATAGATTCTCCTCCCGACCAAATCTATATTCCGGGGGGGGCCGCGCTGGATACAGACGCCCTAAAGGGGCGGTGGAGAAAACACGGGCGGGACCAATGGCTAAACATAAGCCGGGCAAGAGCCCCTCCGGTGCCATGGCTCACAGCTCCCAGTTACAATACTATTTTATTCGTTAAAGCCCCGCCAATCGTTGAGTAGCGATTCGCGAATTTACAACTTCGTCTATCCTGGCCTGTCCGTCCTGTATTCTCGTGTTCCACCAACTGACTGTCTTGAGGTGGAGTAGGGGACTGCGTGGCCGGCTATTCGTTTTAGTTTCCTCGGAACTCTGCAGAATGACAAATACCTCGTCTGCAAGGATCCCCGTTTAGCAAATACAGGCTCGTGCTTGGCCCGTGCGTGTGTGCCGGGGCTGGCTTCGTAAATCCCTAGAACGCGTTCCTTCCAACCCATTATTCGCATCGCGCAATTACCCATGTCCCACCCGGTTCTCGGCCACGTGTCCACTTGTACCAACCGATACGTTGTGATTAGGCTAGGCCCTCTAAAAAAAGTATCTAAAAGATCATTGTGCATAGCCGACGTCTGTGAGACTGACGTGCAGTCGACCCGTATGGGGAGTAAAAAACATCTACCGTAGCATAGTGATCAGGAGGCGATTTTAGCGCTAAAGATTAGGTGTCCGCTTCCATCCTATCTCAGTGGTTAGGTCGTAGCGGTCTAGCAAAGGGCTGTTTACCAGCCTCGGCCCCGTCCTCATACTAGGTGAGCACCCAGGTAGTGCCTTTTGAGGTCCGTGTCACTACCCTCTCTTGCCCTAGAAAGGCTGCTCACTATTAGGGGTGGCCTTGAGGTACAAAGCGAGGATAGCGACTGATGCGACCAGTATTTCTATCCCTGACGTCGCGCTCAGCCTTCACCTTGACGAGCGGAGAGGTCGGTGGTGTTTTGGGTTATGCCTGAGGTTTAGGAGCGGCCTTGTCGTGACCTATGGATTGAGTGATTCTAGCTACTGGATCGCCCACGCTTTCGAAAAGGGTGCCCCAGGTAGGTCCTCACTCCGCTGTCACCTGTTACCCGTGGTCTGAATACCGCCGAAGAGCGGTCACATGTTACAATCTCGTGAATTCGGCAAGTACCTCGCCAGGGACGCCCTTGGTAGGCGACTAGCATCGAGGACGTGACGACGCGACAGCGTGGAGGCGTGTGCGCTAAGGTCACCACAAGTGTACGTCGTTCTACCTCAAGTTGGGGTACCTGCGTGTACCGTAGCTACGGAAGACAATGATGAGTCCAACCGCAGTCCGAGTGTGCTCGCCGAATGTTTTTTTCTGTCAATTGCATAAGTCCAACTTGCGACTAGTCATCATTGTCGCGAGATGAAGTCCAGTGCGGTGCAGCAGACATCGATTAAGTAACTAGGGGTTTGAAAGGCACGCGGGGAACGTAGTTAATCCCGGCTTAGATTTTGCTCTGTACGTGTCTAGCTTCGCTGAGCCTGGGGGGGTTAGGACACTGGTAGCATACCCGCTAAGCGACTGTTTCGGCGCTGTATCATTTGGTGCCGGTAGCGCGTGGTGGTCTTTCTGGGGGCCTGCGTACTCGCCTTCATTTCTCCTGCAGATGGTCACTAGCCTCTATTCCCGCGCTATCACCAGACCTAGAGATTTGTTACCTTACCTTAACGTGTCACGCTCCAGTAGTCGCAACTATACTAGGCCTTGTGGCCTGCAGAGTAGTCATATACATCCACTGTGACGACTCTCGAGCGCCCAAAACCTTGCTGATCCGGATCATAGAGTGAAGTAAGCTACAAGTTGCTCGTCGAAACACTAGGTTTACCATTTAAAAAGTCAACTAAATAGTTTGGATACACGGAGTGAATGCGCCTGGGTTTTTTCTCACTCGTGCGAGTTGGACACACTTGGCGTGTCTTTCTACGGGGCGATAGACCACCTAGTCCCCCAAGCTCCTGGCCATGACACATTTACCGGTTGCAGCGAAGACCTTATTCTAGATCGACGGTGTCAACAATTAACATATTGCTGGGCTAGCTACACGACGTTAGTACTGAATATCCACTCGATACGTTTGATGCTCCCTTCGTAGTGATGGGTAATTTTAATTCACTCACCGCGCGCGAGGCCGCGTGGTCCGTGAGCTGGCCAGATTGCGTGCTGCCGATGCGATGTATACGTCGTGCCAAAGTGATCGTTACAAGCCCTATATAATCCGCAGATGGGAGGCGTGAGTTTGTATATTCATGTTACGTGCTTCCCAGCTGGCAAGAGCGGGAGCTTGTATTCCGAAACCAATACTTCGTGAGCGATCGAGTGCTGGTTAAATGTACGGTCAACAAGAAGTCGAGCAAAACCTCGTTCAACCAACTACACGCATTTCCCGACGTCCATGCCTTTAGGGACGCTGCGACTCGAGCCAGACTTGCTCTTCCCTTTTACTAACCGGACGACCAAACACAGACGATGTAGTGTCGTTAAAGCCGCGACATGAACTTATCGTTCCTCCTTCATTTTAACTGGGTCCCGCACACATAATACCAGATTTGCTGCTTGCAAAGGGAAATCTGTGAGCCCTCTCTCTATCGACCCAATACGCATTGGGGAACCTAAAGGCGGTAGATTTTCTCCCCAAAGTATACTTACGATTAAATCCATTAGGATGCGCACACTACGCCCCGGCTTATTACGTCACACGCATCCACCGGCAGGACGCTGGTTGAGTGAAATGAATCTTTGACGTCCTAGCAGAAGCGAGAACTCGTTTTTCTAATGTGGCCAACTTCCGAGTGGTCGTTTATCCTGTATCCATGACTCATAAATCACTAGGACCACATGGAACGCATTTTTCTTGTCACTTTGCCTGGGGGCTTTAACGCTCTCCTAAGGATGGCAGAGCTCGAGTTACCCCTTCCACGCACAGGCGTGTGGAAACGCTGTTAAAAGTTATTTCGTTCTACTCCCTAGATGGTAAGGTGTCCTTACAACACGTCGACTTCCTTAAACCTCCTACGTGTTCTAATTTGGGATCATCCTATCGACATAGGTGTAGTAGCTGAATCACGAGGCATGAAGATGGCACGACTTCTCGATTTCCCTACTATGTGCTTTTTCAACAAACATAGTCTTCCCATTACCACCTGATTCGGATTCGTTTCATACACCCGCGTAGCCCTTGGCTCTTACTTGCGAGACTTGTTTTCCTCAGGTTACTAGCCTACCGGGCGGTGTGGGGCCCCATCAAAGTGGCCAACTCACCTGGCCTGTTAAGACCTTACTGGCTGCCTCGCATCCAAACCCCTCAGTGGGTTTACTCCGACAATTGATTCCGGAGACCAGTACAAGGAGTTAAACATCGAGTGTCCGAGCCAAGGGAAGACCTAACCTAGCGCCTAAGCGACGTCTTACACCAAAAGTTGTTGCTGCCGATCTAGCAGGCGTATTGGCTATGCCTTCCATCGGGGAAATGCATGGGGATCGGGGCGGCTAACTGATTCCGGTTCAAAATATACCGTTGGGCACAAGTCCTTAAGATAGCCTAACGCGACTTAGGGTCCTCAACTCTAGGCTGTTTGGTCTTCGCCGCGGATTGTCGCCCCCGAGATAAGTACTAAGGAGTTCGATTACACAGTGACAGTATATCATGACGCTATGGCTACAGGGATTAGCACGGACTGACCGAAATACTGAAGTACTCAGGGAGTGAGTCTGCGACGTTCCTGTCATAGTCCTTCTATTAGTGAGCTGAAGTCGGCGGACCCATACACTAGCAGGCTAAAGTAGAATCTCTTGATATTCGCTCCGGACGGACTAACTAGAGGTCTTATTAAAGAACGCGTGTTAAAATCCCTTTTTTAATGTGGTGTGTACACGGGATATAAGGAACCTATGATAGCTATGATCAGCAGACCGAACACAACTGGTCATGAGACAACGAGTCGTCGCGTAAAAAAGGTACTGTGCTAACGGAACGTGGGGACTGCCAAATCCTAGTTGCGCTCCTATTGGGCTCGCAACGCTGCTGTATTCAAGCGCGGATCGGCTCGCAGGTCCGGGTGCTCTTTCTCACCGTCACTCAAACATACGAATATTTGTATTGTATACAGGACGTCCCAGATCGTTTCTGCCGCGTTAGACGGTTGGTGGGCCCACGGGGCGCAGCCGGCGTTCGTTGCGTACCCCAACGCCGTACTGTAGTAATTGAAGAGAGACTTCACATAAGGCGCAGAATCTTCACCGGCACTGCACTCGCTGGACCACCGCATATTGGTCATTAGGTTGCATGCGCCGCTTGAACGGGGTTCAAGTCAGCAGGGCGCGCGCAGCGCGGATTAATATCTTTACGTCTCACGATTGGTCGAGCACAGCTGCAAGTGTATCAGACTAAATAAAGTATTTCTGTCTAGGAACTTCCTCCTATCAACTTTAGCGGCGACTACCAGGTACCTCTCAATACAGCAATTTCGTAAGTGCGGTCAAAAACGATTAAGAATCAAGTACTTCTGAAAAAGACACATCGGTCGGTATATGATGGGTCCGAGAGCGCTATTATTAGGAACGTCTAACCGCATATCCCATACACGCAAGGCGGGGATGAGCGACATCACGTTCGAAGCGTGTCTCTGTTGGCGAGGGAGTTGTCTCCAGATGCAATGGTTTGCCCGCTCGCGAGTCGCCGAACCCTCGCGGTGCGTCTCCCTCTTGTCCTTCGGTTATTCCAGGCCCCCAGCCTTACCCTTAGAAGACAACTTGATTGACTCGTGGCGTTGAATGCGCTGGTAACTAGGTTAATACGGGGCTCCGTCCATATGGTTCTCGTTTACGCTGTCGCGGCGTGCGGCAGTGTTCAAAAACTCCCAAAATAGCGCTTTGCCCTACCTTCAGCGGCACGGGCACGTAGCCTAACACGTTGTGGTAACACGCTGTAGAATAGTCGCGGATGTAATAAACCGTTACCGTATTCGA
		</sequence>
		<sequence>
			<taxon idref="2P6S1_2011"/>
[truncated: 5,398,364 more chars]
